# Supplementary material for: Systematic discovery of gene-environment interactions underlying the human plasma proteome in UK Biobank
Source: Nat Commun. 2024 Aug 26;15:7346. doi: 10.1038/s41467-024-51744-5 (PMC11347662; doi:10.1038/s41467-024-51744-5)
Supplement: Supplementary file 4 — Supplementary Data 1 [file 41467_2024_51744_MOESM4_ESM.xlsx]

## Sheet: Supplementary Data 1
Supplementary Data 1. Genomic inflation factor (lambdas) and number of significant associations from genome-wide variance QTL association studies. The number of individuals who fell below the limit of detection (LOD) is also displayed for each analyte.
The statistical test used was Levene's test for genome-wide variance QTL association studies.
	Analyte	Protein	Lambda	No. of Genome-Wide Significant Associations (p<5x10-8)	No. of Bonferroni-Adjusted Significant Associations (p<3.4x10-11)	UniProt	Array	% individuals below LOD
	AARSD1_Q9BTE6_OID21311_v1_Oncology	AARSD1	1.01583	0	0	Q9BTE6	Oncology	0.0004
	ABHD14B_Q96IU4_OID20921_v1_Neurology	ABHD14B	0.996426	0	0	Q96IU4	Neurology	0.0003
	ABL1_P00519_OID21280_v1_Oncology	ABL1	1.09937	0	0	P00519	Oncology	0.0004
	ACAA1_P09110_OID21269_v1_Oncology	ACAA1	1.01881	0	0	P09110	Oncology	0.1701
	ACAN_P16112_OID20159_v1_Cardiometabolic	ACAN	0.986772	0	0	P16112	Cardiometabolic	0.0013
	ACE2_Q9BYF1_OID20105_v1_Cardiometabolic	ACE2	1.03099	0	0	Q9BYF1	Cardiometabolic	0.0004
	ACOX1_Q15067_OID20124_v1_Cardiometabolic	ACOX1	0.981998	0	0	Q15067	Cardiometabolic	0.6778
	ACP5_P13686_OID20314_v1_Cardiometabolic	ACP5	1.00687	0	0	P13686	Cardiometabolic	0.0003
	ACP6_Q9NPH0_OID21432_v1_Oncology	ACP6	1.05654	0	0	Q9NPH0	Oncology	0.0006
	ACTA2_P62736_OID20079_v1_Cardiometabolic	ACTA2	1.02222	0	0	P62736	Cardiometabolic	0.0377
	ACTN4_O43707_OID20435_v1_Inflammation	ACTN4	0.996463	0	0	O43707	Inflammation	0.8654
	ACVRL1_P37023_OID20999_v1_Neurology	ACVRL1	1.01315	0	0	P37023	Neurology	0.0002
	ACY1_Q03154_OID20137_v1_Cardiometabolic	ACY1	1.04257	0	0	Q03154	Cardiometabolic	0.0004
	ADA_P00813_OID20645_v1_Inflammation	ADA	1.02949	0	0	P00813	Inflammation	0.0002
	ADA2_Q9NZK5_OID20394_v1_Cardiometabolic	ADA2	1.03043	0	0	Q9NZK5	Cardiometabolic	0.0003
	ADAM15_Q13444_OID20109_v1_Cardiometabolic	ADAM15	1.04549	27	24	Q13444	Cardiometabolic	0.0002
	ADAM22_Q9P0K1_OID21001_v1_Neurology	ADAM22	1.05846	0	0	Q9P0K1	Neurology	0.0003
	ADAM23_O75077_OID20651_v1_Inflammation	ADAM23	1.01372	0	0	O75077	Inflammation	0.0001
	ADAM8_P78325_OID21039_v1_Neurology	ADAM8	0.956018	0	0	P78325	Neurology	0.0003
	ADAMTS13_Q76LX8_OID20249_v1_Cardiometabolic	ADAMTS13	0.956316	370	309	Q76LX8	Cardiometabolic	0.0004
	ADAMTS15_Q8TE58_OID21275_v1_Oncology	ADAMTS15	0.954479	0	0	Q8TE58	Oncology	0.0002
	ADAMTS16_Q8TE57_OID20089_v1_Cardiometabolic	ADAMTS16	0.949926	0	0	Q8TE57	Cardiometabolic	0.0007
	ADAMTS8_Q9UP79_OID21502_v1_Oncology	ADAMTS8	0.989362	0	0	Q9UP79	Oncology	0.0002
	ADCYAP1R1_P41586_OID21188_v1_Oncology	ADCYAP1R1	1.01448	0	0	P41586	Oncology	0.2499
	ADGRB3_O60242_OID20974_v1_Neurology	ADGRB3	0.942086	0	0	O60242	Neurology	0.0002
	ADGRE2_Q9UHX3_OID20755_v1_Inflammation	ADGRE2	1.04567	0	0	Q9UHX3	Inflammation	0.0002
	ADGRE5_P48960_OID20260_v1_Cardiometabolic	ADGRE5	0.975155	0	0	P48960	Cardiometabolic	0.0003
	ADGRG1_Q9Y653_OID21294_v1_Oncology	ADGRG1	1.01179	12	0	Q9Y653	Oncology	0.0004
	ADGRG2_Q8IZP9_OID20189_v1_Cardiometabolic	ADGRG2	1.0576	0	0	Q8IZP9	Cardiometabolic	0.0004
	ADH4_P08319_OID20117_v1_Cardiometabolic	ADH4	0.998056	0	0	P08319	Cardiometabolic	0.0006
	ADM_P35318_OID21467_v1_Oncology	ADM	0.997031	0	0	P35318	Oncology	0.0005
	AFP_P02771_OID20978_v1_Neurology	AFP	1.0553	0	0	P02771	Neurology	0.0003
	AGER_Q15109_OID20756_v1_Inflammation	AGER	0.96965	0	0	Q15109	Inflammation	0.0002
	AGR2_O95994_OID20896_v1_Neurology	AGR2	0.931785	0	0	O95994	Neurology	0.2697
	AGR3_Q8TD06_OID21243_v1_Oncology	AGR3	1.01137	0	0	Q8TD06	Oncology	0.4687
	AGRN_O00468_OID20786_v1_Inflammation	AGRN	0.934306	0	0	O00468	Inflammation	0.0002
	AGRP_O00253_OID20658_v1_Inflammation	AGRP	0.964431	0	0	O00253	Inflammation	0.0002
	AGXT_P21549_OID20139_v1_Cardiometabolic	AGXT	1.00831	0	0	P21549	Cardiometabolic	0.0018
	AHCY_P23526_OID20199_v1_Cardiometabolic	AHCY	1.01816	0	0	P23526	Cardiometabolic	0.0037
	AHSP_Q9NZD4_OID21078_v1_Neurology	AHSP	1.00123	0	0	Q9NZD4	Neurology	0.0004
	AIF1_P55008_OID21234_v1_Oncology	AIF1	1.03809	0	0	P55008	Oncology	0.1454
	AIFM1_O95831_OID21287_v1_Oncology	AIFM1	1.07617	0	0	O95831	Oncology	0.0099
	AK1_P00568_OID20122_v1_Cardiometabolic	AK1	1.03118	0	0	P00568	Cardiometabolic	0.0005
	AKR1B1_P15121_OID21244_v1_Oncology	AKR1B1	1.01653	0	0	P15121	Oncology	0.0012
	AKR1C4_P17516_OID20062_v1_Cardiometabolic	AKR1C4	0.993911	0	0	P17516	Cardiometabolic	0.4218
	AKT1S1_Q96B36_OID20895_v1_Neurology	AKT1S1	1.02578	0	0	Q96B36	Neurology	0.0004
	AKT3_Q9Y243_OID21197_v1_Oncology	AKT3	0.991247	0	0	Q9Y243	Oncology	0.1404
	ALCAM_Q13740_OID20273_v1_Cardiometabolic	ALCAM	1.0369	0	0	Q13740	Cardiometabolic	0.0004
	ALDH1A1_P00352_OID21128_v1_Neurology	ALDH1A1	1.04946	0	0	P00352	Neurology	0.0004
	ALDH3A1_P30838_OID20512_v1_Inflammation	ALDH3A1	1.02797	0	0	P30838	Inflammation	0.004
	ALPP_P05187_OID21383_v1_Oncology	ALPP	1.06741	146	90	P05187	Oncology	0.0004
	AMBN_Q9NP70_OID20437_v1_Inflammation	AMBN	0.974687	0	0	Q9NP70	Inflammation	0.0219
	AMBP_P02760_OID21413_v1_Oncology	AMBP	0.978889	0	0	P02760	Oncology	0.0003
	AMFR_Q9UKV5_OID20806_v1_Neurology	AMFR	0.986629	0	0	Q9UKV5	Neurology	0.2962
	AMIGO2_Q86SJ2_OID21370_v1_Oncology	AMIGO2	0.930012	0	0	Q86SJ2	Oncology	0.0006
	AMN_Q9BXJ7_OID20492_v1_Inflammation	AMN	0.998787	0	0	Q9BXJ7	Inflammation	0.2625
	AMY2A_P04746_OID20333_v1_Cardiometabolic	AMY2A	1.03883	0	0	P04746	Cardiometabolic	0.0111
	AMY2B_P19961_OID20340_v1_Cardiometabolic	AMY2B	1.09177	0	0	P19961	Cardiometabolic	0.0198
	ANG_P03950_OID20403_v1_Cardiometabolic	ANG	0.993846	0	0	P03950	Cardiometabolic	0.0003
	ANGPT1_Q15389_OID20740_v1_Inflammation	ANGPT1	1.00522	0	0	Q15389	Inflammation	0.0002
	ANGPT2_O15123_OID21463_v1_Oncology	ANGPT2	0.97973	0	0	O15123	Oncology	0.0002
	ANGPTL1_O95841_OID20211_v1_Cardiometabolic	ANGPTL1	0.971298	0	0	O95841	Cardiometabolic	0.0006
	ANGPTL2_Q9UKU9_OID20726_v1_Inflammation	ANGPTL2	0.962896	0	0	Q9UKU9	Inflammation	0.0002
	ANGPTL3_Q9Y5C1_OID20407_v1_Cardiometabolic	ANGPTL3	0.983892	0	0	Q9Y5C1	Cardiometabolic	0.0004
	ANGPTL4_Q9BY76_OID20703_v1_Inflammation	ANGPTL4	1.01622	0	0	Q9BY76	Inflammation	0.0003
	ANGPTL7_O43827_OID21412_v1_Oncology	ANGPTL7	1.02673	0	0	O43827	Oncology	0.0003
	ANKRD54_Q6NXT1_OID21162_v1_Oncology	ANKRD54	1.01244	1	0	Q6NXT1	Oncology	0.0045
	ANPEP_P15144_OID20350_v1_Cardiometabolic	ANPEP	1.03478	0	0	P15144	Cardiometabolic	0.0004
	ANXA10_Q9UJ72_OID20886_v1_Neurology	ANXA10	0.998624	0	0	Q9UJ72	Neurology	0.1082
	ANXA11_P50995_OID20583_v1_Inflammation	ANXA11	1.01758	0	0	P50995	Inflammation	0.0009
	ANXA3_P12429_OID21036_v1_Neurology	ANXA3	1.00241	0	0	P12429	Neurology	0.0004
	ANXA4_P09525_OID20123_v1_Cardiometabolic	ANXA4	0.994599	0	0	P09525	Cardiometabolic	0.0007
	ANXA5_P08758_OID20810_v1_Neurology	ANXA5	0.987433	0	0	P08758	Neurology	0.8414
	AOC1_P19801_OID20452_v1_Inflammation	AOC1	0.991183	0	0	P19801	Inflammation	0.8899
	AOC3_Q16853_OID20389_v1_Cardiometabolic	AOC3	0.986633	0	0	Q16853	Cardiometabolic	0.0004
	APBB1IP_Q7Z5R6_OID21359_v1_Oncology	APBB1IP	1.00028	0	0	Q7Z5R6	Oncology	0.0009
	APEX1_P27695_OID21434_v1_Oncology	APEX1	0.95415	0	0	P27695	Oncology	0.0003
	APLP1_P51693_OID20164_v1_Cardiometabolic	APLP1	1.04393	0	0	P51693	Cardiometabolic	0.0006
	APOH_P02749_OID21072_v1_Neurology	APOH	0.998638	0	0	P02749	Neurology	0.0004
	APOM_O95445_OID20374_v1_Cardiometabolic	APOM	0.965068	0	0	O95445	Cardiometabolic	0.0004
	APP_P05067_OID21070_v1_Neurology	APP	1.00824	0	0	P05067	Neurology	0.0031
	APRT_P07741_OID20927_v1_Neurology	APRT	1.00711	0	0	P07741	Neurology	0.0002
	AREG_P15514_OID21357_v1_Oncology	AREG	1.00897	0	0	P15514	Oncology	0.0004
	ARG1_P05089_OID21445_v1_Oncology	ARG1	1.02878	0	0	P05089	Oncology	0.0118
	ARHGAP1_Q07960_OID21202_v1_Oncology	ARHGAP1	0.918308	0	0	Q07960	Oncology	0.0018
	ARHGAP25_P42331_OID21255_v1_Oncology	ARHGAP25	1.04017	0	0	P42331	Oncology	0.016
	ARHGEF12_Q9NZN5_OID20554_v1_Inflammation	ARHGEF12	1.02935	0	0	Q9NZN5	Inflammation	0.0009
	ARID4B_Q4LE39_OID20803_v1_Neurology	ARID4B	1.05325	0	0	Q4LE39	Neurology	0.7494
	ARNT_P27540_OID20432_v1_Inflammation	ARNT	1.00258	0	0	P27540	Inflammation	0.9382
	ARSA_P15289_OID21138_v1_Neurology	ARSA	1.04128	0	0	P15289	Neurology	0.0002
	ARSB_P15848_OID21331_v1_Oncology	ARSB	1.03706	0	0	P15848	Oncology	0.0004
	ART3_Q13508_OID20346_v1_Cardiometabolic	ART3	1.01351	0	0	Q13508	Cardiometabolic	0.0003
	ARTN_Q5T4W7_OID20446_v1_Inflammation	ARTN	0.973351	0	0	Q5T4W7	Inflammation	0.8397
	ASAH2_Q9NR71_OID20996_v1_Neurology	ASAH2	1.00952	0	0	Q9NR71	Neurology	0.0006
	ASGR1_P07306_OID20990_v1_Neurology	ASGR1	1.00482	0	0	P07306	Neurology	0.0001
	ATF2_P15336_OID20798_v1_Neurology	ATF2	1.05547	0	0	P15336	Neurology	0.8125
	ATG4A_Q8WYN0_OID21246_v1_Oncology	ATG4A	1.01032	0	0	Q8WYN0	Oncology	0.0006
	ATOX1_O00244_OID21476_v1_Oncology	ATOX1	0.979569	0	0	O00244	Oncology	0.0003
	ATP5IF1_Q9UII2_OID20760_v1_Inflammation	ATP5IF1	1.001	0	0	Q9UII2	Inflammation	0.0003
	ATP5PO_P48047_OID20811_v1_Neurology	ATP5PO	1.02567	0	0	P48047	Neurology	0.725
	ATP6AP2_O75787_OID21178_v1_Oncology	ATP6AP2	1.01957	0	0	O75787	Oncology	0.4613
	ATP6V1D_Q9Y5K8_OID21341_v1_Oncology	ATP6V1D	1.05033	0	0	Q9Y5K8	Oncology	0.8931
	ATP6V1F_Q16864_OID20843_v1_Neurology	ATP6V1F	0.994696	0	0	Q16864	Neurology	0.1992
	ATXN10_Q9UBB4_OID20865_v1_Neurology	ATXN10	1.07586	0	0	Q9UBB4	Neurology	0.1333
	AXIN1_O15169_OID20582_v1_Inflammation	AXIN1	1.06797	0	0	O15169	Inflammation	0.001
	AXL_P30530_OID20363_v1_Cardiometabolic	AXL	1.01967	0	0	P30530	Cardiometabolic	0.0002
	AZU1_P20160_OID20309_v1_Cardiometabolic	AZU1	0.972523	0	0	P20160	Cardiometabolic	0.0098
	B4GALT1_P15291_OID20780_v1_Inflammation	B4GALT1	0.980116	0	0	P15291	Inflammation	0.0002
	B4GAT1_O43505_OID21127_v1_Neurology	B4GAT1	0.981524	0	0	O43505	Neurology	0.0002
	BACH1_O14867_OID20505_v1_Inflammation	BACH1	1.05487	0	0	O14867	Inflammation	0.0067
	BAG3_O95817_OID20972_v1_Neurology	BAG3	0.956113	0	0	O95817	Neurology	0.0004
	BAG6_P46379_OID20114_v1_Cardiometabolic	BAG6	0.993795	0	0	P46379	Cardiometabolic	0.0002
	BAIAP2_Q9UQB8_OID21250_v1_Oncology	BAIAP2	0.985183	0	0	Q9UQB8	Oncology	0.0479
	BAMBI_Q13145_OID21267_v1_Oncology	BAMBI	0.992425	0	0	Q13145	Oncology	0.8447
	BANK1_Q8NDB2_OID20594_v1_Inflammation	BANK1	1.04603	0	0	Q8NDB2	Inflammation	0.0002
	BAX_Q07812_OID20856_v1_Neurology	BAX	1.05311	0	0	Q07812	Neurology	0.08
	BCAM_P50895_OID21076_v1_Neurology	BCAM	1.06595	110	32	P50895	Neurology	0.0002
	BCAN_Q96GW7_OID20998_v1_Neurology	BCAN	1.00429	0	0	Q96GW7	Neurology	0.0002
	BCL2L11_O43521-2_OID20513_v1_Inflammation	BCL2L11	1.08684	0	0	O43521-2	Inflammation	0.0005
	BCR_P11274_OID20558_v1_Inflammation	BCR	1.0135	0	0	P11274	Inflammation	0.0006
	BGN_P21810_OID21198_v1_Oncology	BGN	1.02131	0	0	P21810	Oncology	0.0022
	BID_P55957_OID20517_v1_Inflammation	BID	0.970481	0	0	P55957	Inflammation	0.0062
	BIN2_Q9UBW5_OID21067_v1_Neurology	BIN2	1.04759	0	0	Q9UBW5	Neurology	0.0123
	BIRC2_Q13490_OID21217_v1_Oncology	BIRC2	1.05059	0	0	Q13490	Oncology	0.3252
	BLMH_Q13867_OID20336_v1_Cardiometabolic	BLMH	1.02684	0	0	Q13867	Cardiometabolic	0.0006
	BLVRB_P30043_OID21141_v1_Neurology	BLVRB	0.948843	0	0	P30043	Neurology	0.0003
	BMP4_P12644_OID20994_v1_Neurology	BMP4	1.07026	0	0	P12644	Neurology	0.0003
	BMP6_P22004_OID20111_v1_Cardiometabolic	BMP6	0.960846	0	0	P22004	Cardiometabolic	0.0006
	BOC_Q9BWV1_OID20116_v1_Cardiometabolic	BOC	0.99039	0	0	Q9BWV1	Cardiometabolic	0.0002
	BPIFB1_Q8TDL5_OID20308_v1_Cardiometabolic	BPIFB1	1.0249	0	0	Q8TDL5	Cardiometabolic	0.0018
	BRK1_Q8WUW1_OID20883_v1_Neurology	BRK1	1.08062	0	0	Q8WUW1	Neurology	0.0059
	BSG_P35613_OID20626_v1_Inflammation	BSG	1.04294	0	0	P35613	Inflammation	0.0002
	BST1_Q10588_OID21051_v1_Neurology	BST1	1.02363	0	0	Q10588	Neurology	0.0003
	BST2_Q10589_OID21029_v1_Neurology	BST2	1.01408	64	57	Q10589	Neurology	0.0002
	BTC_P35070_OID21199_v1_Oncology	BTC	1.0078	0	0	P35070	Oncology	0.0206
	BTN2A1_Q7KYR7_OID20713_v1_Inflammation	BTN2A1	1.00248	0	0	Q7KYR7	Inflammation	0.0001
	BTN3A2_P78410_OID20540_v1_Inflammation	BTN3A2	1.02015	0	0	P78410	Inflammation	0.0004
	C19orf12_Q9NSK7_OID20804_v1_Neurology	C19orf12	0.989181	0	0	Q9NSK7	Neurology	0.2214
	C1QA_P02745_OID20654_v1_Inflammation	C1QA	1.0633	0	0	P02745	Inflammation	0.0002
	C1QTNF1_Q9BXJ1_OID20367_v1_Cardiometabolic	C1QTNF1	0.980088	0	0	Q9BXJ1	Cardiometabolic	0.0004
	C2_P06681_OID20410_v1_Cardiometabolic	C2	1.03816	0	0	P06681	Cardiometabolic	0.0004
	C2CD2L_O14523_OID20864_v1_Neurology	C2CD2L	0.946303	0	0	O14523	Neurology	0.1881
	C4BPB_P20851_OID21481_v1_Oncology	C4BPB	1.01447	0	0	P20851	Oncology	0.0004
	CA1_P00915_OID20409_v1_Cardiometabolic	CA1	1.04449	0	0	P00915	Cardiometabolic	0.0003
	CA11_O75493_OID21195_v1_Oncology	CA11	1.05189	0	0	O75493	Oncology	0.0004
	CA12_O43570_OID21344_v1_Oncology	CA12	1.02133	0	0	O43570	Oncology	0.0005
	CA13_Q8N1Q1_OID20225_v1_Cardiometabolic	CA13	1.03835	0	0	Q8N1Q1	Cardiometabolic	0.0003
	CA14_Q9ULX7_OID21401_v1_Oncology	CA14	0.993233	0	0	Q9ULX7	Oncology	0.0003
	CA2_P00918_OID21149_v1_Neurology	CA2	1.00885	0	0	P00918	Neurology	0.0003
	CA3_P07451_OID20271_v1_Cardiometabolic	CA3	1.05904	0	0	P07451	Cardiometabolic	0.0003
	CA4_P22748_OID20241_v1_Cardiometabolic	CA4	1.00279	0	0	P22748	Cardiometabolic	0.0004
	CA5A_P35218_OID20075_v1_Cardiometabolic	CA5A	1.02069	0	0	P35218	Cardiometabolic	0.0022
	CA6_P23280_OID21096_v1_Neurology	CA6	1.01767	0	0	P23280	Neurology	0.0008
	CA9_Q16790_OID21417_v1_Oncology	CA9	1.00979	0	0	Q16790	Oncology	0.0002
	CALB1_P05937_OID21306_v1_Oncology	CALB1	1.01325	0	0	P05937	Oncology	0.0003
	CALB2_P22676_OID20801_v1_Neurology	CALB2	1.03674	0	0	P22676	Neurology	0.3983
	CALCA_P01258_OID20983_v1_Neurology	CALCA	0.997078	0	0	P01258	Neurology	0.0002
	CALCOCO1_Q9P1Z2_OID21387_v1_Oncology	CALCOCO1	0.99172	0	0	Q9P1Z2	Oncology	0.0005
	CAMKK1_Q8N5S9_OID21182_v1_Oncology	CAMKK1	1.03358	0	0	Q8N5S9	Oncology	0.2093
	CANT1_Q8WVQ1_OID20181_v1_Cardiometabolic	CANT1	1.05414	0	0	Q8WVQ1	Cardiometabolic	0.0003
	CAPG_P40121_OID21431_v1_Oncology	CAPG	1.01278	0	0	P40121	Oncology	0.002
	CARHSP1_Q9Y2V2_OID20859_v1_Neurology	CARHSP1	1.00003	0	0	Q9Y2V2	Neurology	0.0003
	CASP1_P29466_OID20854_v1_Neurology	CASP1	0.988793	0	0	P29466	Neurology	0.4608
	CASP10_Q92851_OID20893_v1_Neurology	CASP10	0.945998	0	0	Q92851	Neurology	0.2145
	CASP2_P42575_OID20555_v1_Inflammation	CASP2	1.06205	0	0	P42575	Inflammation	0.0479
	CASP3_P42574_OID20305_v1_Cardiometabolic	CASP3	1.03408	0	0	P42574	Cardiometabolic	0.0003
	CASP8_Q14790_OID21414_v1_Oncology	CASP8	1.00756	0	0	Q14790	Oncology	0.0004
	CBLIF_P27352_OID20179_v1_Cardiometabolic	CBLIF	1.06572	0	0	P27352	Cardiometabolic	0.0005
	CBLN4_Q9NTU7_OID21386_v1_Oncology	CBLN4	1.02629	0	0	Q9NTU7	Oncology	0.0005
	CC2D1A_Q6P1N0_OID20958_v1_Neurology	CC2D1A	1.01628	0	0	Q6P1N0	Neurology	0.0002
	CCDC80_Q76M96_OID20226_v1_Cardiometabolic	CCDC80	0.976387	0	0	Q76M96	Cardiometabolic	0.0002
	CCL11_P51671_OID20668_v1_Inflammation	CCL11	1.01221	0	0	P51671	Inflammation	0.0002
	CCL13_Q99616_OID20655_v1_Inflammation	CCL13	0.934959	0	0	Q99616	Inflammation	0.0002
	CCL14_Q16627_OID20401_v1_Cardiometabolic	CCL14	1.07105	0	0	Q16627	Cardiometabolic	0.0002
	CCL15_Q16663_OID20328_v1_Cardiometabolic	CCL15	1.04613	0	0	Q16663	Cardiometabolic	0.0002
	CCL16_O15467_OID20334_v1_Cardiometabolic	CCL16	0.96232	0	0	O15467	Cardiometabolic	0.0003
	CCL17_Q92583_OID20745_v1_Inflammation	CCL17	1.00425	0	0	Q92583	Inflammation	0.0002
	CCL18_P55774_OID20395_v1_Cardiometabolic	CCL18	1.02959	0	0	P55774	Cardiometabolic	0.0004
	CCL19_Q99731_OID21030_v1_Neurology	CCL19	1.01167	73	0	Q99731	Neurology	0.0005
	CCL2_P13500_OID21004_v1_Neurology	CCL2	1.0036	0	0	P13500	Neurology	0.0003
	CCL20_P78556_OID20671_v1_Inflammation	CCL20	1.07239	0	0	P78556	Inflammation	0.0003
	CCL21_O00585_OID20686_v1_Inflammation	CCL21	1.03874	0	0	O00585	Inflammation	0.0002
	CCL22_O00626_OID20765_v1_Inflammation	CCL22	1.00405	0	0	O00626	Inflammation	0.0002
	CCL23_P55773_OID20693_v1_Inflammation	CCL23	0.945124	0	0	P55773	Inflammation	0.0003
	CCL24_O00175_OID20772_v1_Inflammation	CCL24	0.990696	0	0	O00175	Inflammation	0.0001
	CCL25_O15444_OID20674_v1_Inflammation	CCL25	0.959333	0	0	O15444	Inflammation	0.0002
	CCL26_Q9Y258_OID20546_v1_Inflammation	CCL26	1.07224	0	0	Q9Y258	Inflammation	0.0036
	CCL27_Q9Y4X3_OID20121_v1_Cardiometabolic	CCL27	1.05361	0	0	Q9Y4X3	Cardiometabolic	0.0013
	CCL28_Q9NRJ3_OID20569_v1_Inflammation	CCL28	0.969422	0	0	Q9NRJ3	Inflammation	0.0089
	CCL3_P10147_OID20610_v1_Inflammation	CCL3	1.06313	0	0	P10147	Inflammation	0.0003
	CCL4_P13236_OID20695_v1_Inflammation	CCL4	1.11152	0	0	P13236	Inflammation	0.0002
	CCL5_P13501_OID20412_v1_Cardiometabolic	CCL5	0.992398	0	0	P13501	Cardiometabolic	0.0008
	CCL7_P80098_OID20523_v1_Inflammation	CCL7	1.08285	0	0	P80098	Inflammation	0.0006
	CCL8_P80075_OID21466_v1_Oncology	CCL8	0.993484	0	0	P80075	Oncology	0.0004
	CCN1_O00622_OID21368_v1_Oncology	CCN1	1.06304	0	0	O00622	Oncology	0.0003
	CCN2_P29279_OID20709_v1_Inflammation	CCN2	1.03343	0	0	P29279	Inflammation	0.0002
	CCN3_P48745_OID20299_v1_Cardiometabolic	CCN3	0.972559	0	0	P48745	Cardiometabolic	0.0002
	CCN4_O95388_OID21444_v1_Oncology	CCN4	0.968368	0	0	O95388	Oncology	0.0003
	CCN5_O76076_OID21068_v1_Neurology	CCN5	1.0059	0	0	O76076	Neurology	0.0003
	CCS_O14618_OID20973_v1_Neurology	CCS	0.936204	0	0	O14618	Neurology	0.0003
	CCT5_P48643_OID21200_v1_Oncology	CCT5	0.987951	0	0	P48643	Oncology	0.1188
	CD109_Q6YHK3_OID21108_v1_Neurology	CD109	0.977782	0	0	Q6YHK3	Neurology	0.0004
	CD14_P08571_OID20378_v1_Cardiometabolic	CD14	0.982942	0	0	P08571	Cardiometabolic	0.0002
	CD160_O95971_OID20647_v1_Inflammation	CD160	1.01545	0	0	O95971	Inflammation	0.0002
	CD163_Q86VB7_OID20360_v1_Cardiometabolic	CD163	0.950151	0	0	Q86VB7	Cardiometabolic	0.0003
	CD164_Q04900_OID21080_v1_Neurology	CD164	0.973854	0	0	Q04900	Neurology	0.0068
	CD177_Q8N6Q3_OID21119_v1_Neurology	CD177	0.94507	0	0	Q8N6Q3	Neurology	0.0305
	CD1C_P29017_OID21483_v1_Oncology	CD1C	0.998377	0	0	P29017	Oncology	0.0003
	CD200_P41217_OID20603_v1_Inflammation	CD200	0.996826	0	0	P41217	Inflammation	0.0002
	CD200R1_Q8TD46_OID20595_v1_Inflammation	CD200R1	1.01673	42	14	Q8TD46	Inflammation	0.0002
	CD207_Q9UJ71_OID21298_v1_Oncology	CD207	0.976718	0	0	Q9UJ71	Oncology	0.0033
	CD209_Q9NNX6_OID20262_v1_Cardiometabolic	CD209	1.01046	521	428	Q9NNX6	Cardiometabolic	0.0004
	CD22_P20273_OID20637_v1_Inflammation	CD22	0.975251	0	0	P20273	Inflammation	0.0002
	CD244_Q9BZW8_OID20628_v1_Inflammation	CD244	0.992778	0	0	Q9BZW8	Inflammation	0.0002
	CD27_P26842_OID21527_v1_Oncology	CD27	0.964659	0	0	P26842	Oncology	0.0002
	CD274_Q9NZQ7_OID20966_v1_Neurology	CD274	0.984893	95	70	Q9NZQ7	Neurology	0.0001
	CD276_Q5ZPR3_OID20680_v1_Inflammation	CD276	0.955174	0	0	Q5ZPR3	Inflammation	0.0002
	CD28_P10747_OID21265_v1_Oncology	CD28	1.04763	0	0	P10747	Oncology	0.0004
	CD2AP_Q9Y5K6_OID20177_v1_Cardiometabolic	CD2AP	0.974252	0	0	Q9Y5K6	Cardiometabolic	0.0003
	CD300C_Q08708_OID21010_v1_Neurology	CD300C	0.991215	0	0	Q08708	Neurology	0.0003
	CD300E_Q496F6_OID21418_v1_Oncology	CD300E	1.01222	0	0	Q496F6	Oncology	0.0002
	CD300LF_Q8TDQ1_OID21469_v1_Oncology	CD300LF	1.06238	0	0	Q8TDQ1	Oncology	0.0004
	CD300LG_Q6UXG3_OID21130_v1_Neurology	CD300LG	1.0106	0	0	Q6UXG3	Neurology	0.0002
	CD302_Q8IX05_OID21328_v1_Oncology	CD302	1.00398	0	0	Q8IX05	Oncology	0.0005
	CD33_P20138_OID21472_v1_Oncology	CD33	0.972413	0	0	P20138	Oncology	0.0155
	CD34_P28906_OID21025_v1_Neurology	CD34	0.993507	48	32	P28906	Neurology	0.0003
	CD38_P28907_OID21316_v1_Oncology	CD38	0.961435	0	0	P28907	Oncology	0.0003
	CD4_P01730_OID20584_v1_Inflammation	CD4	1.01062	0	0	P01730	Inflammation	0.0004
	CD40_P25942_OID20724_v1_Inflammation	CD40	0.983168	0	0	P25942	Inflammation	0.0001
	CD40LG_P29965_OID20616_v1_Inflammation	CD40LG	1.03766	0	0	P29965	Inflammation	0.0002
	CD46_P15529_OID20380_v1_Cardiometabolic	CD46	1.00063	0	0	P15529	Cardiometabolic	0.0002
	CD48_P09326_OID20692_v1_Inflammation	CD48	1.04367	0	0	P09326	Inflammation	0.0002
	CD5_P06127_OID21449_v1_Oncology	CD5	0.97625	0	0	P06127	Oncology	0.0003
	CD55_P08174_OID20377_v1_Cardiometabolic	CD55	0.976924	0	0	P08174	Cardiometabolic	0.0003
	CD58_P19256_OID20716_v1_Inflammation	CD58	1.03718	24	0	P19256	Inflammation	0.0002
	CD59_P13987_OID20339_v1_Cardiometabolic	CD59	0.941898	0	0	P13987	Cardiometabolic	0.0002
	CD6_P30203_OID20649_v1_Inflammation	CD6	0.992978	0	0	P30203	Inflammation	0.0002
	CD63_P08962_OID20988_v1_Neurology	CD63	1.00925	0	0	P08962	Neurology	0.0003
	CD69_Q07108_OID20206_v1_Cardiometabolic	CD69	1.04672	0	0	Q07108	Cardiometabolic	0.0003
	CD70_P32970_OID20599_v1_Inflammation	CD70	0.993038	0	0	P32970	Inflammation	0.0002
	CD74_P04233_OID21040_v1_Neurology	CD74	0.935128	0	0	P04233	Neurology	0.0003
	CD79B_P40259_OID20635_v1_Inflammation	CD79B	1.00469	20	0	P40259	Inflammation	0.0001
	CD83_Q01151_OID20565_v1_Inflammation	CD83	1.01148	0	0	Q01151	Inflammation	0.0002
	CD84_Q9UIB8_OID20607_v1_Inflammation	CD84	1.00213	0	0	Q9UIB8	Inflammation	0.0002
	CD8A_P01732_OID21018_v1_Neurology	CD8A	1.00445	1	0	P01732	Neurology	0.0004
	CD93_Q9NPY3_OID20397_v1_Cardiometabolic	CD93	0.959491	0	0	Q9NPY3	Cardiometabolic	0.0002
	CD99_P14209_OID21110_v1_Neurology	CD99	0.97775	0	0	P14209	Neurology	0.0002
	CD99L2_Q8TCZ2_OID21122_v1_Neurology	CD99L2	0.980962	0	0	Q8TCZ2	Neurology	0.0002
	CDC27_P30260_OID21238_v1_Oncology	CDC27	0.99972	0	0	P30260	Oncology	0.1417
	CDC37_Q16543_OID21470_v1_Oncology	CDC37	1.02882	0	0	Q16543	Oncology	0.0022
	CDCP1_Q9H5V8_OID20940_v1_Neurology	CDCP1	0.946787	0	0	Q9H5V8	Neurology	0.0003
	CDH1_P12830_OID20353_v1_Cardiometabolic	CDH1	0.975214	1	0	P12830	Cardiometabolic	0.0032
	CDH15_P55291_OID21005_v1_Neurology	CDH15	1.04268	0	0	P55291	Neurology	0.0014
	CDH17_Q12864_OID20134_v1_Cardiometabolic	CDH17	1.05418	559	474	Q12864	Cardiometabolic	0.0007
	CDH2_P19022_OID20170_v1_Cardiometabolic	CDH2	1.05118	0	0	P19022	Cardiometabolic	0.0004
	CDH3_P22223_OID21008_v1_Neurology	CDH3	0.986084	0	0	P22223	Neurology	0.0003
	CDH5_P33151_OID20243_v1_Cardiometabolic	CDH5	1.06333	664	551	P33151	Cardiometabolic	0.0004
	CDH6_P55285_OID20157_v1_Cardiometabolic	CDH6	1.01435	0	0	P55285	Cardiometabolic	0.0005
	CDHR1_Q96JP9_OID20808_v1_Neurology	CDHR1	0.979881	0	0	Q96JP9	Neurology	0.0342
	CDHR2_Q9BYE9_OID21282_v1_Oncology	CDHR2	1.015	0	0	Q9BYE9	Oncology	0.0036
	CDHR5_Q9HBB8_OID20193_v1_Cardiometabolic	CDHR5	1.02877	0	0	Q9HBB8	Cardiometabolic	0.0003
	CDKN1A_P38936_OID21319_v1_Oncology	CDKN1A	1.06814	0	0	P38936	Oncology	0.0029
	CDKN2D_P55273_OID21295_v1_Oncology	CDKN2D	0.994362	0	0	P55273	Oncology	0.0003
	CDNF_Q49AH0_OID21318_v1_Oncology	CDNF	1.00522	0	0	Q49AH0	Oncology	0.0006
	CDON_Q4KMG0_OID20754_v1_Inflammation	CDON	1.03706	0	0	Q4KMG0	Inflammation	0.0002
	CDSN_Q15517_OID20667_v1_Inflammation	CDSN	1.0455	0	0	Q15517	Inflammation	0.0053
	CEACAM1_P13688_OID21528_v1_Oncology	CEACAM1	1.0425	0	0	P13688	Oncology	0.0002
	CEACAM21_Q3KPI0_OID20548_v1_Inflammation	CEACAM21	1.01018	0	0	Q3KPI0	Inflammation	0.0003
	CEACAM3_P40198_OID21245_v1_Oncology	CEACAM3	0.957582	0	0	P40198	Oncology	0.8527
	CEACAM5_P06731_OID21171_v1_Oncology	CEACAM5	0.991094	85	57	P06731	Oncology	0.1711
	CEACAM8_P31997_OID20102_v1_Cardiometabolic	CEACAM8	1.0103	0	0	P31997	Cardiometabolic	0.0001
	CEBPB_P17676_OID20052_v1_Cardiometabolic	CEBPB	0.982891	0	0	P17676	Cardiometabolic	0.2
	CELA3A_P09093_OID20298_v1_Cardiometabolic	CELA3A	1.10351	0	0	P09093	Cardiometabolic	0.0013
	CEP164_Q9UPV0_OID20441_v1_Inflammation	CEP164	0.966487	0	0	Q9UPV0	Inflammation	0.8834
	CEP20_Q96NB1_OID21209_v1_Oncology	CEP20	1.07587	0	0	Q96NB1	Oncology	0.0756
	CEP43_O95684_OID20084_v1_Cardiometabolic	CEP43	1.03521	0	0	O95684	Cardiometabolic	0.1209
	CEP85_Q6P2H3_OID21241_v1_Oncology	CEP85	0.983108	0	0	Q6P2H3	Oncology	0.2568
	CERT_Q9Y5P4_OID20857_v1_Neurology	CERT	1.00681	0	0	Q9Y5P4	Neurology	0.2958
	CES1_P23141_OID20244_v1_Cardiometabolic	CES1	0.961671	0	0	P23141	Cardiometabolic	0.0004
	CES2_O00748_OID21366_v1_Oncology	CES2	1.03014	0	0	O00748	Oncology	0.0003
	CES3_Q6UWW8_OID21340_v1_Oncology	CES3	0.9745	0	0	Q6UWW8	Oncology	0.021
	CETN2_P41208_OID20836_v1_Neurology	CETN2	0.967198	0	0	P41208	Neurology	0.2005
	CFC1_P0CG37_OID21261_v1_Oncology	CFC1	0.97218	0	0	P0CG37	Oncology	0.0023
	CGA_P01215_OID21069_v1_Neurology	CGA	1.00311	0	0	P01215	Neurology	0.0002
	CGREF1_Q99674_OID20152_v1_Cardiometabolic	CGREF1	1.01241	68	43	Q99674	Cardiometabolic	0.0004
	CHAC2_Q8WUX2_OID21230_v1_Oncology	CHAC2	0.991373	0	0	Q8WUX2	Oncology	0.0067
	CHEK2_O96017_OID20054_v1_Cardiometabolic	CHEK2	1.00464	0	0	O96017	Cardiometabolic	0.9544
	CHGB_P05060_OID21038_v1_Neurology	CHGB	0.981648	0	0	P05060	Neurology	0.0004
	CHI3L1_P36222_OID20399_v1_Cardiometabolic	CHI3L1	0.956375	0	0	P36222	Cardiometabolic	0.0005
	CHIT1_Q13231_OID20312_v1_Cardiometabolic	CHIT1	0.947877	0	0	Q13231	Cardiometabolic	0.0012
	CHL1_O00533_OID20366_v1_Cardiometabolic	CHL1	1.04651	0	0	O00533	Cardiometabolic	0.0004
	CHMP1A_Q9HD42_OID20930_v1_Neurology	CHMP1A	1.01725	0	0	Q9HD42	Neurology	0.0048
	CHRDL1_Q9BU40_OID20771_v1_Inflammation	CHRDL1	0.920579	0	0	Q9BU40	Inflammation	0.0001
	CHRDL2_Q6WN34_OID20223_v1_Cardiometabolic	CHRDL2	1.01242	0	0	Q6WN34	Cardiometabolic	0.0003
	CIAPIN1_Q6FI81_OID21501_v1_Oncology	CIAPIN1	1.00532	0	0	Q6FI81	Oncology	0.0004
	CKAP4_Q07065_OID20617_v1_Inflammation	CKAP4	1.0134	0	0	Q07065	Inflammation	0.0002
	CKMT1B_P12532_OID20721_v1_Inflammation	CKMT1B	1.00148	0	0	P12532	Inflammation	0.0002
	CLC_Q05315_OID20126_v1_Cardiometabolic	CLC	0.984025	0	0	Q05315	Cardiometabolic	0.0048
	CLEC10A_Q8IUN9_OID20928_v1_Neurology	CLEC10A	1.01146	0	0	Q8IUN9	Neurology	0.0003
	CLEC11A_Q9Y240_OID21112_v1_Neurology	CLEC11A	1.04363	0	0	Q9Y240	Neurology	0.0004
	CLEC14A_Q86T13_OID21090_v1_Neurology	CLEC14A	0.945854	29	25	Q86T13	Neurology	0.0003
	CLEC1A_Q8NC01_OID20099_v1_Cardiometabolic	CLEC1A	1.01395	262	163	Q8NC01	Cardiometabolic	0.0003
	CLEC1B_Q9P126_OID21061_v1_Neurology	CLEC1B	0.981768	0	0	Q9P126	Neurology	0.0003
	CLEC4A_Q9UMR7_OID20573_v1_Inflammation	CLEC4A	1.01914	0	0	Q9UMR7	Inflammation	0.0003
	CLEC4C_Q8WTT0_OID20547_v1_Inflammation	CLEC4C	0.948178	0	0	Q8WTT0	Inflammation	0.0004
	CLEC4D_Q8WXI8_OID20609_v1_Inflammation	CLEC4D	1.01953	0	0	Q8WXI8	Inflammation	0.0003
	CLEC4G_Q6UXB4_OID20590_v1_Inflammation	CLEC4G	1.08752	42	10	Q6UXB4	Inflammation	0.0003
	CLEC5A_Q9NY25_OID20165_v1_Cardiometabolic	CLEC5A	0.981478	0	0	Q9NY25	Cardiometabolic	0.0002
	CLEC6A_Q6EIG7_OID21228_v1_Oncology	CLEC6A	1.03511	0	0	Q6EIG7	Oncology	0.0018
	CLEC7A_Q9BXN2_OID20636_v1_Inflammation	CLEC7A	1.01058	0	0	Q9BXN2	Inflammation	0.0072
	CLIP2_Q9UDT6_OID20559_v1_Inflammation	CLIP2	1.07456	0	0	Q9UDT6	Inflammation	0.0017
	CLMP_Q9H6B4_OID21419_v1_Oncology	CLMP	0.958568	0	0	Q9H6B4	Oncology	0.0003
	CLPP_Q16740_OID20910_v1_Neurology	CLPP	1.02586	0	0	Q16740	Neurology	0.0093
	CLPS_P04118_OID21156_v1_Neurology	CLPS	1.00744	0	0	P04118	Neurology	0.0003
	CLSPN_Q9HAW4_OID20831_v1_Neurology	CLSPN	1.02134	0	0	Q9HAW4	Neurology	0.9411
	CLSTN1_O94985_OID20874_v1_Neurology	CLSTN1	1.05723	0	0	O94985	Neurology	0.1244
	CLSTN2_Q9H4D0_OID20664_v1_Inflammation	CLSTN2	0.986194	0	0	Q9H4D0	Inflammation	0.0002
	CLTA_P09496_OID20118_v1_Cardiometabolic	CLTA	1.0101	0	0	P09496	Cardiometabolic	0.1866
	CLUL1_Q15846_OID20198_v1_Cardiometabolic	CLUL1	1.02258	0	0	Q15846	Cardiometabolic	0.0003
	CNDP1_Q96KN2_OID20347_v1_Cardiometabolic	CNDP1	1.02804	0	0	Q96KN2	Cardiometabolic	0.0004
	CNPY2_Q9Y2B0_OID20069_v1_Cardiometabolic	CNPY2	1.02088	0	0	Q9Y2B0	Cardiometabolic	0.3389
	CNPY4_Q8N129_OID21317_v1_Oncology	CNPY4	1.01818	0	0	Q8N129	Oncology	0.0004
	CNST_Q6PJW8_OID20127_v1_Cardiometabolic	CNST	1.027	0	0	Q6PJW8	Cardiometabolic	0.0031
	CNTN1_Q12860_OID20307_v1_Cardiometabolic	CNTN1	1.00068	0	0	Q12860	Cardiometabolic	0.0004
	CNTN2_Q02246_OID21426_v1_Oncology	CNTN2	1.01003	0	0	Q02246	Oncology	0.0004
	CNTN3_Q9P232_OID21092_v1_Neurology	CNTN3	1.06533	0	0	Q9P232	Neurology	0.0003
	CNTN4_Q8IWV2_OID21117_v1_Neurology	CNTN4	1.07137	0	0	Q8IWV2	Neurology	0.0003
	CNTN5_O94779_OID21006_v1_Neurology	CNTN5	0.991804	0	0	O94779	Neurology	0.0004
	CNTNAP2_Q9UHC6_OID20556_v1_Inflammation	CNTNAP2	1.03214	0	0	Q9UHC6	Inflammation	0.0002
	COL18A1_P39060_OID20332_v1_Cardiometabolic	COL18A1	1.03059	0	0	P39060	Cardiometabolic	0.0003
	COL1A1_P02452_OID20335_v1_Cardiometabolic	COL1A1	0.99399	0	0	P02452	Cardiometabolic	0.0005
	COL4A1_P02462_OID20208_v1_Cardiometabolic	COL4A1	0.971586	0	0	P02462	Cardiometabolic	0.0003
	COL6A3_P12111_OID20292_v1_Cardiometabolic	COL6A3	1.01561	0	0	P12111	Cardiometabolic	0.0002
	COL9A1_P20849_OID20550_v1_Inflammation	COL9A1	0.994083	0	0	P20849	Inflammation	0.0015
	COLEC12_Q5KU26_OID20738_v1_Inflammation	COLEC12	0.975301	0	0	Q5KU26	Inflammation	0.0001
	COMP_P49747_OID20405_v1_Cardiometabolic	COMP	0.992305	0	0	P49747	Cardiometabolic	0.0003
	COMT_P21964_OID20086_v1_Cardiometabolic	COMT	1.00831	0	0	P21964	Cardiometabolic	0.0001
	COPE_O14579_OID20797_v1_Neurology	COPE	1.00595	0	0	O14579	Neurology	0.8483
	CORO1A_P31146_OID20286_v1_Cardiometabolic	CORO1A	1.06008	0	0	P31146	Cardiometabolic	0.0018
	COX5B_P10606_OID21297_v1_Oncology	COX5B	1.05895	0	0	P10606	Oncology	0.0061
	CPA1_P15085_OID20280_v1_Cardiometabolic	CPA1	1.03676	0	0	P15085	Cardiometabolic	0.0003
	CPA2_P48052_OID21060_v1_Neurology	CPA2	0.970389	0	0	P48052	Neurology	0.0004
	CPB1_P15086_OID20289_v1_Cardiometabolic	CPB1	0.977938	0	0	P15086	Cardiometabolic	0.0003
	CPE_P16870_OID21392_v1_Oncology	CPE	0.980392	0	0	P16870	Oncology	0.0006
	CPM_P14384_OID21054_v1_Neurology	CPM	1.06323	0	0	P14384	Neurology	0.0004
	CPPED1_Q9BRF8_OID21053_v1_Neurology	CPPED1	1.01188	0	0	Q9BRF8	Neurology	0.0003
	CPVL_Q9H3G5_OID21435_v1_Oncology	CPVL	1.05031	0	0	Q9H3G5	Oncology	0.0005
	CPXM1_Q96SM3_OID21479_v1_Oncology	CPXM1	0.978939	0	0	Q96SM3	Oncology	0.0003
	CR2_P20023_OID20393_v1_Cardiometabolic	CR2	0.966674	0	0	P20023	Cardiometabolic	0.0004
	CRACR2A_Q9BSW2_OID21249_v1_Oncology	CRACR2A	1.04682	0	0	Q9BSW2	Oncology	0.0083
	CRADD_P78560_OID20923_v1_Neurology	CRADD	1.00805	0	0	P78560	Neurology	0.0003
	CREG1_O75629_OID21515_v1_Oncology	CREG1	1.028	0	0	O75629	Oncology	0.0002
	CRELD2_Q6UXH1_OID20751_v1_Inflammation	CRELD2	1.06135	0	0	Q6UXH1	Inflammation	0.0002
	CRH_P06850_OID21257_v1_Oncology	CRH	0.979486	0	0	P06850	Oncology	0.0099
	CRHBP_P24387_OID20747_v1_Inflammation	CRHBP	0.953113	0	0	P24387	Inflammation	0.0003
	CRHR1_P34998_OID20055_v1_Cardiometabolic	CRHR1	1.00613	0	0	P34998	Cardiometabolic	0.5553
	CRIM1_Q9NZV1_OID20701_v1_Inflammation	CRIM1	1.00298	0	0	Q9NZV1	Inflammation	0.0002
	CRIP2_P52943_OID20901_v1_Neurology	CRIP2	1.02054	0	0	P52943	Neurology	0.0004
	CRISP2_P16562_OID21456_v1_Oncology	CRISP2	0.979491	0	0	P16562	Oncology	0.0003
	CRKL_P46109_OID20742_v1_Inflammation	CRKL	1.03506	0	0	P46109	Inflammation	0.0001
	CRLF1_O75462_OID20699_v1_Inflammation	CRLF1	1.04227	0	0	O75462	Inflammation	0.0004
	CRNN_Q9UBG3_OID21427_v1_Oncology	CRNN	1.04592	0	0	Q9UBG3	Oncology	0.0006
	CRTAC1_Q9NQ79_OID20279_v1_Cardiometabolic	CRTAC1	0.980176	0	0	Q9NQ79	Cardiometabolic	0.0002
	CRTAM_O95727_OID20914_v1_Neurology	CRTAM	1.04188	0	0	O95727	Neurology	0.0004
	CRX_O43186_OID20070_v1_Cardiometabolic	CRX	0.989857	0	0	O43186	Cardiometabolic	0.71
	CSF1_P09603_OID20719_v1_Inflammation	CSF1	0.965495	0	0	P09603	Inflammation	0.0002
	CSF2RA_P15509_OID20915_v1_Neurology	CSF2RA	0.940858	0	0	P15509	Neurology	0.0002
	CSF3_P09919_OID20491_v1_Inflammation	CSF3	1.00294	0	0	P09919	Inflammation	0.0388
	CST3_P01034_OID20400_v1_Cardiometabolic	CST3	0.999995	0	0	P01034	Cardiometabolic	0.0003
	CST5_P28325_OID20995_v1_Neurology	CST5	1.01049	0	0	P28325	Neurology	0.0045
	CST6_Q15828_OID20293_v1_Cardiometabolic	CST6	1.07314	0	0	Q15828	Cardiometabolic	0.0003
	CST7_O76096_OID20704_v1_Inflammation	CST7	1.03252	0	0	O76096	Inflammation	0.0002
	CSTB_P04080_OID20294_v1_Cardiometabolic	CSTB	1.01309	0	0	P04080	Cardiometabolic	0.0017
	CTF1_Q16619_OID20061_v1_Cardiometabolic	CTF1	1.09789	0	0	Q16619	Cardiometabolic	0.0607
	CTRB1_P17538_OID21150_v1_Neurology	CTRB1	1.05015	0	0	P17538	Neurology	0.0004
	CTRC_Q99895_OID20752_v1_Inflammation	CTRC	1.13431	380	295	Q99895	Inflammation	0.0002
	CTSB_P07858_OID20276_v1_Cardiometabolic	CTSB	1.06705	0	0	P07858	Cardiometabolic	0.0004
	CTSC_P53634_OID20679_v1_Inflammation	CTSC	1.08163	0	0	P53634	Inflammation	0.0021
	CTSD_P07339_OID20358_v1_Cardiometabolic	CTSD	0.990279	0	0	P07339	Cardiometabolic	0.0175
	CTSF_Q9UBX1_OID21500_v1_Oncology	CTSF	0.985253	0	0	Q9UBX1	Oncology	0.0004
	CTSH_P09668_OID20113_v1_Cardiometabolic	CTSH	1.01137	0	0	P09668	Cardiometabolic	0.0101
	CTSL_P07711_OID20228_v1_Cardiometabolic	CTSL	1.02801	0	0	P07711	Cardiometabolic	0.0003
	CTSO_P43234_OID20660_v1_Inflammation	CTSO	0.968049	0	0	P43234	Inflammation	0.0001
	CTSS_P25774_OID21056_v1_Neurology	CTSS	0.998247	0	0	P25774	Neurology	0.0002
	CTSV_O60911_OID21405_v1_Oncology	CTSV	1.0181	0	0	O60911	Oncology	0.0046
	CTSZ_Q9UBR2_OID20365_v1_Cardiometabolic	CTSZ	1.01217	0	0	Q9UBR2	Cardiometabolic	0.0005
	CX3CL1_P78423_OID20976_v1_Neurology	CX3CL1	1.03772	0	0	P78423	Neurology	0.0003
	CXADR_P78310_OID20561_v1_Inflammation	CXADR	1.00117	68	41	P78310	Inflammation	0.0003
	CXCL1_P09341_OID20762_v1_Inflammation	CXCL1	0.922911	0	0	P09341	Inflammation	0.0004
	CXCL10_P02778_OID20697_v1_Inflammation	CXCL10	1.05738	0	0	P02778	Inflammation	0.0002
	CXCL11_O14625_OID21042_v1_Neurology	CXCL11	0.996812	0	0	O14625	Neurology	0.0021
	CXCL12_P48061_OID20464_v1_Inflammation	CXCL12	1.01743	0	0	P48061	Inflammation	0.0033
	CXCL13_O43927_OID21024_v1_Neurology	CXCL13	1.07145	0	0	O43927	Neurology	0.0005
	CXCL14_O95715_OID20458_v1_Inflammation	CXCL14	0.987391	0	0	O95715	Inflammation	0.0866
	CXCL16_Q9H2A7_OID20282_v1_Cardiometabolic	CXCL16	1.01892	0	0	Q9H2A7	Cardiometabolic	0.0002
	CXCL17_Q6UXB2_OID20622_v1_Inflammation	CXCL17	0.997529	0	0	Q6UXB2	Inflammation	0.0002
	CXCL3_P19876_OID20788_v1_Inflammation	CXCL3	0.9848	0	0	P19876	Inflammation	0.0002
	CXCL5_P42830_OID20207_v1_Cardiometabolic	CXCL5	1.06759	0	0	P42830	Cardiometabolic	0.0004
	CXCL6_P80162_OID20613_v1_Inflammation	CXCL6	1.00387	0	0	P80162	Inflammation	0.0002
	CXCL8_P10145_OID20153_v1_Cardiometabolic	CXCL8	1.00274	0	0	P10145	Cardiometabolic	0.0054
	CXCL8_P10145_OID20631_v1_Inflammation	CXCL8	1.02787	0	0	P10145	Inflammation	0.0061
	CXCL8_P10145_OID20997_v1_Neurology	CXCL8	0.992574	0	0	P10145	Neurology	0.0036
	CXCL8_P10145_OID21430_v1_Oncology	CXCL8	1.01726	0	0	P10145	Oncology	0.0026
	CXCL9_Q07325_OID20675_v1_Inflammation	CXCL9	1.03875	0	0	Q07325	Inflammation	0.0002
	DAB2_P98082_OID21428_v1_Oncology	DAB2	1.0449	0	0	P98082	Oncology	0.0004
	DAG1_Q14118_OID20774_v1_Inflammation	DAG1	1.03948	0	0	Q14118	Inflammation	0.0002
	DAPP1_Q9UN19_OID20524_v1_Inflammation	DAPP1	0.98262	0	0	Q9UN19	Inflammation	0.001
	DARS1_P14868_OID20903_v1_Neurology	DARS1	1.01114	0	0	P14868	Neurology	0.0003
	DBI_P07108_OID21143_v1_Neurology	DBI	1.01736	0	0	P07108	Neurology	0.0003
	DBNL_Q9UJU6_OID20681_v1_Inflammation	DBNL	1.03829	0	0	Q9UJU6	Inflammation	0.0002
	DCBLD2_Q96PD2_OID21474_v1_Oncology	DCBLD2	1.01991	0	0	Q96PD2	Oncology	0.0004
	DCN_P07585_OID20106_v1_Cardiometabolic	DCN	1.01206	0	0	P07585	Cardiometabolic	0.0003
	DCTN1_Q14203_OID21399_v1_Oncology	DCTN1	0.966997	0	0	Q14203	Oncology	0.0005
	DCTN2_Q13561_OID21334_v1_Oncology	DCTN2	1.03317	0	0	Q13561	Oncology	0.0014
	DCTN6_O00399_OID20879_v1_Neurology	DCTN6	1.04178	0	0	O00399	Neurology	0.2565
	DCTPP1_Q9H773_OID20148_v1_Cardiometabolic	DCTPP1	1.04589	0	0	Q9H773	Cardiometabolic	0.0004
	DCXR_Q7Z4W1_OID21480_v1_Oncology	DCXR	1.01685	0	0	Q7Z4W1	Oncology	0.0006
	DDAH1_O94760_OID21299_v1_Oncology	DDAH1	1.04223	0	0	O94760	Oncology	0.0002
	DDC_P20711_OID20215_v1_Cardiometabolic	DDC	0.973982	0	0	P20711	Cardiometabolic	0.0003
	DDR1_Q08345_OID21009_v1_Neurology	DDR1	1.07291	0	0	Q08345	Neurology	0.0004
	DDX58_O95786_OID21226_v1_Oncology	DDX58	0.991901	43	4	O95786	Oncology	0.0043
	DECR1_Q16698_OID20579_v1_Inflammation	DECR1	1.0024	0	0	Q16698	Inflammation	0.0003
	DEFA1B_P59665_OID20344_v1_Cardiometabolic	DEFA1B	0.998923	0	0	P59665	Cardiometabolic	0.0091
	DEFB4B_O15263_OID21373_v1_Oncology	DEFB4B	1.0149	0	0	O15263	Oncology	0.0083
	DFFA_O00273_OID20620_v1_Inflammation	DFFA	1.00958	0	0	O00273	Inflammation	0.0002
	DGKZ_Q13574_OID20466_v1_Inflammation	DGKZ	0.956998	0	0	Q13574	Inflammation	0.9502
	DIABLO_Q9NR28_OID20184_v1_Cardiometabolic	DIABLO	1.02573	0	0	Q9NR28	Cardiometabolic	0.0043
	DKK1_O94907_OID21066_v1_Neurology	DKK1	1.02526	0	0	O94907	Neurology	0.0003
	DKK3_Q9UBP4_OID20264_v1_Cardiometabolic	DKK3	1.03041	0	0	Q9UBP4	Cardiometabolic	0.0003
	DKK4_Q9UBT3_OID20934_v1_Neurology	DKK4	1.06372	0	0	Q9UBT3	Neurology	0.0002
	DKKL1_Q9UK85_OID21313_v1_Oncology	DKKL1	0.991637	0	0	Q9UK85	Oncology	0.0004
	DLK1_P80370_OID20295_v1_Cardiometabolic	DLK1	1.06051	0	0	P80370	Cardiometabolic	0.0002
	DLL1_O00548_OID21525_v1_Oncology	DLL1	1.00992	0	0	O00548	Oncology	0.0004
	DNAJA2_O60884_OID20627_v1_Inflammation	DNAJA2	1.02184	0	0	O60884	Inflammation	0.0002
	DNAJB1_P25685_OID21363_v1_Oncology	DNAJB1	1.02747	0	0	P25685	Oncology	0.0003
	DNAJB8_Q8NHS0_OID20093_v1_Cardiometabolic	DNAJB8	1.04511	0	0	Q8NHS0	Cardiometabolic	0.5067
	DNER_Q8NFT8_OID20712_v1_Inflammation	DNER	0.99392	0	0	Q8NFT8	Inflammation	0.0002
	DNMBP_Q6XZF7_OID20956_v1_Neurology	DNMBP	0.979385	0	0	Q6XZF7	Neurology	0.0003
	DNPH1_O43598_OID20744_v1_Inflammation	DNPH1	0.995733	0	0	O43598	Inflammation	0.0002
	DOK2_O60496_OID20138_v1_Cardiometabolic	DOK2	1.05743	0	0	O60496	Cardiometabolic	0.0013
	DPEP1_P16444_OID20897_v1_Neurology	DPEP1	1.03235	0	0	P16444	Neurology	0.0001
	DPEP2_Q9H4A9_OID21305_v1_Oncology	DPEP2	1.01488	0	0	Q9H4A9	Oncology	0.0004
	DPP10_Q8N608_OID20527_v1_Inflammation	DPP10	0.943074	0	0	Q8N608	Inflammation	0.0003
	DPP4_P27487_OID20406_v1_Cardiometabolic	DPP4	0.987581	0	0	P27487	Cardiometabolic	0.0003
	DPP6_P42658_OID21354_v1_Oncology	DPP6	1.02294	0	0	P42658	Oncology	0.0003
	DPP7_Q9UHL4_OID20142_v1_Cardiometabolic	DPP7	1.06023	487	186	Q9UHL4	Cardiometabolic	0.0206
	DPT_Q07507_OID20278_v1_Cardiometabolic	DPT	1.03884	0	0	Q07507	Cardiometabolic	0.0002
	DPY30_Q9C005_OID21410_v1_Oncology	DPY30	1.00691	0	0	Q9C005	Oncology	0.0004
	DRAXIN_Q8NBI3_OID20917_v1_Neurology	DRAXIN	1.04196	0	0	Q8NBI3	Neurology	0.0001
	DRG2_P55039_OID21335_v1_Oncology	DRG2	0.98619	0	0	P55039	Oncology	0.0201
	DSC2_Q02487_OID21079_v1_Neurology	DSC2	0.965382	0	0	Q02487	Neurology	0.0019
	DSG2_Q14126_OID21113_v1_Neurology	DSG2	0.986675	0	0	Q14126	Neurology	0.0003
	DSG3_P32926_OID21460_v1_Oncology	DSG3	1.06842	0	0	P32926	Oncology	0.0002
	DSG4_Q86SJ6_OID21325_v1_Oncology	DSG4	1.01677	0	0	Q86SJ6	Oncology	0.0059
	DTX3_Q8N9I9_OID21349_v1_Oncology	DTX3	0.980682	0	0	Q8N9I9	Oncology	0.0006
	DUOX2_Q9NRD8_OID20059_v1_Cardiometabolic	DUOX2	1.00549	0	0	Q9NRD8	Cardiometabolic	0.8262
	DUSP3_P51452_OID20827_v1_Neurology	DUSP3	1.02814	0	0	P51452	Neurology	0.162
	EBAG9_O00559_OID20918_v1_Neurology	EBAG9	1.00617	0	0	O00559	Neurology	0.0003
	ECE1_P42892_OID20891_v1_Neurology	ECE1	1.01161	0	0	P42892	Neurology	0.0006
	EDA2R_Q9HAV5_OID21451_v1_Oncology	EDA2R	1.05495	0	0	Q9HAV5	Oncology	0.0003
	EDAR_Q9UNE0_OID20525_v1_Inflammation	EDAR	0.974683	0	0	Q9UNE0	Inflammation	0.0001
	EDIL3_O43854_OID20081_v1_Cardiometabolic	EDIL3	1.00797	0	0	O43854	Cardiometabolic	0.0001
	EFEMP1_Q12805_OID20414_v1_Cardiometabolic	EFEMP1	1.02307	0	0	Q12805	Cardiometabolic	0.0003
	EFNA1_P20827_OID21125_v1_Neurology	EFNA1	0.997809	0	0	P20827	Neurology	0.0004
	EFNA4_P52798_OID20935_v1_Neurology	EFNA4	0.99739	0	0	P52798	Neurology	0.0002
	EGF_P01133_OID20698_v1_Inflammation	EGF	0.968569	0	0	P01133	Inflammation	0.0002
	EGFL7_Q9UHF1_OID21252_v1_Oncology	EGFL7	1.02287	17	2	Q9UHF1	Oncology	0.0004
	EGFR_P00533_OID20319_v1_Cardiometabolic	EGFR	1.06258	0	0	P00533	Cardiometabolic	0.0003
	EGLN1_Q9GZT9_OID20572_v1_Inflammation	EGLN1	1.00583	0	0	Q9GZT9	Inflammation	0.0003
	EIF4B_P23588_OID21000_v1_Neurology	EIF4B	0.999184	0	0	P23588	Neurology	0.0003
	EIF4EBP1_Q13541_OID20162_v1_Cardiometabolic	EIF4EBP1	0.972651	0	0	Q13541	Cardiometabolic	0.0002
	EIF4G1_Q04637_OID20625_v1_Inflammation	EIF4G1	1.02148	0	0	Q04637	Inflammation	0.0002
	EIF5A_P63241_OID20423_v1_Inflammation	EIF5A	0.989357	0	0	P63241	Inflammation	0.616
	ELOA_Q14241_OID21337_v1_Oncology	ELOA	0.986827	0	0	Q14241	Oncology	0.0003
	ENAH_Q8N8S7_OID20497_v1_Inflammation	ENAH	0.964868	0	0	Q8N8S7	Inflammation	0.0059
	ENG_P17813_OID20287_v1_Cardiometabolic	ENG	1.0463	211	113	P17813	Cardiometabolic	0.0003
	ENO1_P06733_OID21037_v1_Neurology	ENO1	1.01884	0	0	P06733	Neurology	0.0004
	ENO2_P09104_OID21046_v1_Neurology	ENO2	0.997013	0	0	P09104	Neurology	0.0004
	ENPP2_Q13822_OID20288_v1_Cardiometabolic	ENPP2	1.03634	0	0	Q13822	Cardiometabolic	0.0005
	ENPP5_Q9UJA9_OID20736_v1_Inflammation	ENPP5	1.01308	0	0	Q9UJA9	Inflammation	0.0002
	ENPP7_Q6UWV6_OID20689_v1_Inflammation	ENPP7	1.0267	0	0	Q6UWV6	Inflammation	0.0002
	ENTPD2_Q9Y5L3_OID21260_v1_Oncology	ENTPD2	1.0343	289	173	Q9Y5L3	Oncology	0.0097
	ENTPD5_O75356_OID20104_v1_Cardiometabolic	ENTPD5	0.991818	0	0	O75356	Cardiometabolic	0.0003
	ENTPD6_O75354_OID20100_v1_Cardiometabolic	ENTPD6	1.01223	0	0	O75354	Cardiometabolic	0.0013
	EPCAM_P16422_OID20743_v1_Inflammation	EPCAM	0.945935	0	0	P16422	Inflammation	0.0001
	EPHA1_P21709_OID20677_v1_Inflammation	EPHA1	1.00304	0	0	P21709	Inflammation	0.0002
	EPHA10_Q5JZY3_OID20840_v1_Neurology	EPHA10	1.01008	0	0	Q5JZY3	Neurology	0.7254
	EPHA2_P29317_OID21342_v1_Oncology	EPHA2	1.02734	0	0	P29317	Oncology	0.0022
	EPHB4_P54760_OID20242_v1_Cardiometabolic	EPHB4	1.05009	29	24	P54760	Cardiometabolic	0.0003
	EPHB6_O15197_OID20982_v1_Neurology	EPHB6	0.973259	0	0	O15197	Neurology	0.0002
	EPHX2_P34913_OID20119_v1_Cardiometabolic	EPHX2	1.03055	0	0	P34913	Cardiometabolic	0.6635
	EPO_P01588_OID20522_v1_Inflammation	EPO	1.02766	0	0	P01588	Inflammation	0.0142
	EPS8L2_Q9H6S3_OID21397_v1_Oncology	EPS8L2	1.03405	0	0	Q9H6S3	Oncology	0.0004
	ERBB2_P04626_OID21520_v1_Oncology	ERBB2	1.04186	0	0	P04626	Oncology	0.0003
	ERBB3_P21860_OID20705_v1_Inflammation	ERBB3	1.00046	0	0	P21860	Inflammation	0.0002
	ERBB4_Q15303_OID21510_v1_Oncology	ERBB4	0.974413	0	0	Q15303	Oncology	0.0003
	ERBIN_Q96RT1_OID21323_v1_Oncology	ERBIN	1.0404	0	0	Q96RT1	Oncology	0.0007
	EREG_O14944_OID20905_v1_Neurology	EREG	1.01153	0	0	O14944	Neurology	0.0021
	ERP44_Q9BS26_OID21338_v1_Oncology	ERP44	0.973204	0	0	Q9BS26	Oncology	0.0004
	ESAM_Q96AP7_OID20270_v1_Cardiometabolic	ESAM	1.03288	0	0	Q96AP7	Cardiometabolic	0.0003
	ESM1_Q9NQ30_OID20758_v1_Inflammation	ESM1	0.969778	0	0	Q9NQ30	Inflammation	0.0002
	EZR_P15311_OID21017_v1_Neurology	EZR	0.966938	0	0	P15311	Neurology	0.0033
	F11R_Q9Y624_OID21151_v1_Neurology	F11R	1.00502	0	0	Q9Y624	Neurology	0.0002
	F2R_P25116_OID20691_v1_Inflammation	F2R	1.00766	0	0	P25116	Inflammation	0.0001
	F3_P13726_OID21440_v1_Oncology	F3	1.00356	220	190	P13726	Oncology	0.0004
	F7_P08709_OID20372_v1_Cardiometabolic	F7	1.01762	0	0	P08709	Cardiometabolic	0.0003
	F9_P00740_OID20349_v1_Cardiometabolic	F9	0.995761	0	0	P00740	Cardiometabolic	0.0003
	FABP1_P07148_OID20778_v1_Inflammation	FABP1	0.992806	0	0	P07148	Inflammation	0.0001
	FABP2_P12104_OID20200_v1_Cardiometabolic	FABP2	0.99471	0	0	P12104	Cardiometabolic	0.0003
	FABP4_P15090_OID20245_v1_Cardiometabolic	FABP4	0.974477	0	0	P15090	Cardiometabolic	0.0004
	FABP5_Q01469_OID21043_v1_Neurology	FABP5	0.971065	0	0	Q01469	Neurology	0.0018
	FABP6_P51161_OID20076_v1_Cardiometabolic	FABP6	1.03279	0	0	P51161	Cardiometabolic	0.044
	FABP9_Q0Z7S8_OID20501_v1_Inflammation	FABP9	0.993744	0	0	Q0Z7S8	Inflammation	0.0003
	FADD_Q13158_OID20151_v1_Cardiometabolic	FADD	0.998126	0	0	Q13158	Cardiometabolic	0.0005
	FAM3B_P58499_OID21372_v1_Oncology	FAM3B	0.968268	10	0	P58499	Oncology	0.0005
	FAM3C_Q92520_OID20233_v1_Cardiometabolic	FAM3C	1.01276	0	0	Q92520	Cardiometabolic	0.0002
	FAP_Q12884_OID20330_v1_Cardiometabolic	FAP	0.975874	0	0	Q12884	Cardiometabolic	0.0004
	FAS_P25445_OID20316_v1_Cardiometabolic	FAS	1.02168	0	0	P25445	Cardiometabolic	0.0002
	FASLG_P48023_OID20665_v1_Inflammation	FASLG	1.02645	0	0	P48023	Inflammation	0.0001
	FBP1_P09467_OID20227_v1_Cardiometabolic	FBP1	1.04081	77	0	P09467	Cardiometabolic	0.1288
	FCAR_P24071_OID20564_v1_Inflammation	FCAR	1.04312	0	0	P24071	Inflammation	0.0003
	FCER2_P06734_OID21133_v1_Neurology	FCER2	1.04578	0	0	P06734	Neurology	0.0002
	FCGR2A_P12318_OID20391_v1_Cardiometabolic	FCGR2A	0.987082	0	0	P12318	Cardiometabolic	0.0002
	FCGR2B_P31994_OID21215_v1_Oncology	FCGR2B	0.996724	58	41	P31994	Oncology	0.0182
	FCGR3B_O75015_OID20387_v1_Cardiometabolic	FCGR3B	1.02122	0	0	O75015	Cardiometabolic	0.0002
	FCN2_Q15485_OID20382_v1_Cardiometabolic	FCN2	1.02057	172	131	Q15485	Cardiometabolic	0.0002
	FCRL1_Q96LA6_OID20172_v1_Cardiometabolic	FCRL1	0.954867	0	0	Q96LA6	Cardiometabolic	0.0004
	FCRL2_Q96LA5_OID20639_v1_Inflammation	FCRL2	1.00013	0	0	Q96LA5	Inflammation	0.0004
	FCRL3_Q96P31_OID20443_v1_Inflammation	FCRL3	1.00906	0	0	Q96P31	Inflammation	0.1053
	FCRL5_Q96RD9_OID21111_v1_Neurology	FCRL5	0.995635	0	0	Q96RD9	Neurology	0.0003
	FCRL6_Q6DN72_OID20529_v1_Inflammation	FCRL6	1.01334	0	0	Q6DN72	Inflammation	0.0002
	FCRLB_Q6BAA4_OID21193_v1_Oncology	FCRLB	1.03541	0	0	Q6BAA4	Oncology	0.0013
	FEN1_P39748_OID21192_v1_Oncology	FEN1	0.963609	0	0	P39748	Oncology	0.103
	FES_P07332_OID21207_v1_Oncology	FES	1.005	0	0	P07332	Oncology	0.9917
	FETUB_Q9UGM5_OID20404_v1_Cardiometabolic	FETUB	1.03671	0	0	Q9UGM5	Cardiometabolic	0.0004
	FGF19_O95750_OID20715_v1_Inflammation	FGF19	1.05904	0	0	O95750	Inflammation	0.0002
	FGF2_P09038_OID20503_v1_Inflammation	FGF2	1.06569	0	0	P09038	Inflammation	0.0879
	FGF21_Q9NSA1_OID21402_v1_Oncology	FGF21	1.03073	0	0	Q9NSA1	Oncology	0.0003
	FGF23_Q9GZV9_OID21411_v1_Oncology	FGF23	0.960098	0	0	Q9GZV9	Oncology	0.0003
	FGF5_P12034_OID20490_v1_Inflammation	FGF5	1.04967	0	0	P12034	Inflammation	0.0002
	FGFBP1_Q14512_OID21507_v1_Oncology	FGFBP1	1.00929	0	0	Q14512	Oncology	0.0003
	FGFR2_P21802_OID21478_v1_Oncology	FGFR2	1.04588	0	0	P21802	Oncology	0.0003
	FGR_P09769_OID20828_v1_Neurology	FGR	0.968451	0	0	P09769	Neurology	0.0606
	FHIT_P49789_OID20872_v1_Neurology	FHIT	1.05133	0	0	P49789	Neurology	0.0041
	FIS1_Q9Y3D6_OID20722_v1_Inflammation	FIS1	1.04632	0	0	Q9Y3D6	Inflammation	0.0003
	FKBP1B_P68106_OID20618_v1_Inflammation	FKBP1B	1.0139	0	0	P68106	Inflammation	0.2329
	FKBP4_Q02790_OID20960_v1_Neurology	FKBP4	1.02567	0	0	Q02790	Neurology	0.0002
	FKBP5_Q13451_OID20937_v1_Neurology	FKBP5	1.04724	0	0	Q13451	Neurology	0.0003
	FKBP7_Q9Y680_OID20846_v1_Neurology	FKBP7	1.03588	0	0	Q9Y680	Neurology	0.6359
	FLI1_Q01543_OID21239_v1_Oncology	FLI1	1.03828	0	0	Q01543	Oncology	0.046
	FLRT2_O43155_OID20946_v1_Neurology	FLRT2	0.969686	0	0	O43155	Neurology	0.0001
	FLT1_P17948_OID21301_v1_Oncology	FLT1	1.00945	0	0	P17948	Oncology	0.0003
	FLT3_P36888_OID21272_v1_Oncology	FLT3	1.06067	0	0	P36888	Oncology	0.0839
	FLT3LG_P49771_OID20661_v1_Inflammation	FLT3LG	1.07252	0	0	P49771	Inflammation	0.0001
	FLT4_P35916_OID21491_v1_Oncology	FLT4	0.935777	33	17	P35916	Oncology	0.0003
	FMNL1_O95466_OID20884_v1_Neurology	FMNL1	0.981243	0	0	O95466	Neurology	0.0166
	FMR1_Q06787_OID21233_v1_Oncology	FMR1	1.05192	0	0	Q06787	Oncology	0.8858
	FOLR1_P15328_OID21529_v1_Oncology	FOLR1	0.933595	0	0	P15328	Oncology	0.0002
	FOLR2_P14207_OID21062_v1_Neurology	FOLR2	1.06581	0	0	P14207	Neurology	0.0002
	FOLR3_P41439_OID21485_v1_Oncology	FOLR3	1.01204	6	0	P41439	Oncology	0.0002
	FOSB_P53539_OID20791_v1_Neurology	FOSB	0.984399	0	0	P53539	Neurology	0.8151
	FOXO1_Q12778_OID20515_v1_Inflammation	FOXO1	1.05412	0	0	Q12778	Inflammation	0.0007
	FOXO3_O43524_OID21271_v1_Oncology	FOXO3	0.985945	0	0	O43524	Oncology	0.151
	FRZB_Q92765_OID20968_v1_Neurology	FRZB	1.03585	0	0	Q92765	Neurology	0.0002
	FST_P19883_OID20770_v1_Inflammation	FST	1.0229	0	0	P19883	Inflammation	0.0002
	FSTL3_O95633_OID20782_v1_Inflammation	FSTL3	0.987761	0	0	O95633	Inflammation	0.0002
	FUCA1_P04066_OID20261_v1_Cardiometabolic	FUCA1	0.964018	0	0	P04066	Cardiometabolic	0.0003
	FURIN_P09958_OID21514_v1_Oncology	FURIN	0.963	0	0	P09958	Oncology	0.0004
	FUS_P35637_OID21256_v1_Oncology	FUS	0.987299	0	0	P35637	Oncology	0.0207
	FUT5_P21217_Q11128_OID21013_v1_Neurology	FUT5	0.940081	0	0	P21217	v1	0.0004
	FUT8_Q9BYC5_OID20992_v1_Neurology	FUT8	1.03359	0	0	Q9BYC5	Neurology	0.0003
	FXN_Q16595_OID21442_v1_Oncology	FXN	0.968797	0	0	Q16595	Oncology	0.0005
	FXYD5_Q96DB9_OID20463_v1_Inflammation	FXYD5	1.0201	0	0	Q96DB9	Inflammation	0.2037
	FYB1_O15117_OID21140_v1_Neurology	FYB1	1.04341	0	0	O15117	Neurology	0.0002
	GAL_P22466_OID20727_v1_Inflammation	GAL	1.01008	0	0	P22466	Inflammation	0.0002
	GALNT10_Q86SR1_OID21371_v1_Oncology	GALNT10	1.0534	0	0	Q86SR1	Oncology	0.0006
	GALNT2_Q10471_OID21423_v1_Oncology	GALNT2	0.997991	0	0	Q10471	Oncology	0.0002
	GALNT3_Q14435_OID20471_v1_Inflammation	GALNT3	0.997283	23	0	Q14435	Inflammation	0.0195
	GALNT7_Q86SF2_OID21377_v1_Oncology	GALNT7	1.01637	0	0	Q86SF2	Oncology	0.0005
	GAS6_Q14393_OID20318_v1_Cardiometabolic	GAS6	0.980907	0	0	Q14393	Cardiometabolic	0.0002
	GBP2_P32456_OID20489_v1_Inflammation	GBP2	1.01063	0	0	P32456	Inflammation	0.8565
	GBP4_Q96PP9_OID20845_v1_Neurology	GBP4	1.08446	0	0	Q96PP9	Neurology	0.538
	GCG_P01275_OID21263_v1_Oncology	GCG	1.02286	0	0	P01275	Oncology	0.0169
	GCNT1_Q02742_OID21379_v1_Oncology	GCNT1	1.0136	115	56	Q02742	Oncology	0.0005
	GDF15_Q99988_OID20251_v1_Cardiometabolic	GDF15	1.07429	0	0	Q99988	Cardiometabolic	0.0003
	GDF2_Q9UK05_OID20202_v1_Cardiometabolic	GDF2	0.989677	0	0	Q9UK05	Cardiometabolic	0.0004
	GDNF_P39905_OID20861_v1_Neurology	GDNF	1.06771	0	0	P39905	Neurology	0.0124
	GFAP_P14136_OID21247_v1_Oncology	GFAP	1.02498	0	0	P14136	Oncology	0.1628
	GFER_P55789_OID21259_v1_Oncology	GFER	1.01829	0	0	P55789	Oncology	0.0003
	GFOD2_Q3B7J2_OID21216_v1_Oncology	GFOD2	1.03084	0	0	Q3B7J2	Oncology	0.5805
	GFRA1_P56159_OID21457_v1_Oncology	GFRA1	1.01996	0	0	P56159	Oncology	0.0004
	GFRA2_O00451_OID21330_v1_Oncology	GFRA2	1.02752	0	0	O00451	Oncology	0.0004
	GFRA3_O60609_OID20933_v1_Neurology	GFRA3	0.939992	0	0	O60609	Neurology	0.0002
	GGA1_Q9UJY5_OID20838_v1_Neurology	GGA1	0.979964	0	0	Q9UJY5	Neurology	0.728
	GGH_Q92820_OID20416_v1_Cardiometabolic	GGH	1.0621	0	0	Q92820	Cardiometabolic	0.0003
	GGT1_P19440_OID21075_v1_Neurology	GGT1	0.990029	0	0	P19440	Neurology	0.0005
	GGT5_P36269_OID20909_v1_Neurology	GGT5	1.0809	0	0	P36269	Neurology	0.0002
	GH1_P01241_OID20220_v1_Cardiometabolic	GH1	0.981183	0	0	P01241	Cardiometabolic	0.0006
	GH2_P01242_OID21168_v1_Oncology	GH2	1.0789	0	0	P01242	Oncology	0.3737
	GHRHR_Q02643_OID20841_v1_Neurology	GHRHR	1.00801	0	0	Q02643	Neurology	0.7339
	GHRL_Q9UBU3_OID20175_v1_Cardiometabolic	GHRL	1.03255	0	0	Q9UBU3	Cardiometabolic	0.0005
	GKN1_Q9NS71_OID20885_v1_Neurology	GKN1	0.976475	0	0	Q9NS71	Neurology	0.0076
	GLB1_P16278_OID20949_v1_Neurology	GLB1	0.988552	0	0	P16278	Neurology	0.0005
	GLO1_Q04760_OID20107_v1_Cardiometabolic	GLO1	0.983103	0	0	Q04760	Cardiometabolic	0.0001
	GLOD4_Q9HC38_OID20710_v1_Inflammation	GLOD4	0.996254	0	0	Q9HC38	Inflammation	0.0002
	GLRX_P35754_OID20195_v1_Cardiometabolic	GLRX	1.0536	0	0	P35754	Cardiometabolic	0.0012
	GLT8D2_Q9H1C3_OID20825_v1_Neurology	GLT8D2	1.03458	0	0	Q9H1C3	Neurology	0.8683
	GMPR_P36959_OID20641_v1_Inflammation	GMPR	0.976745	0	0	P36959	Inflammation	0.0003
	GNE_Q9Y223_OID21231_v1_Oncology	GNE	1.05117	0	0	Q9Y223	Oncology	0.0748
	GNLY_P22749_OID21132_v1_Neurology	GNLY	0.961231	0	0	P22749	Neurology	0.0007
	GOLM2_Q6P4E1_OID21044_v1_Neurology	GOLM2	1.02656	0	0	Q6P4E1	Neurology	0.0003
	GOPC_Q9HD26_OID20551_v1_Inflammation	GOPC	1.04504	0	0	Q9HD26	Inflammation	0.0013
	GP1BA_P07359_OID20381_v1_Cardiometabolic	GP1BA	1.04674	0	0	P07359	Cardiometabolic	0.0003
	GP2_P55259_OID20090_v1_Cardiometabolic	GP2	1.04897	264	180	P55259	Cardiometabolic	0.0002
	GP6_Q9HCN6_OID21091_v1_Neurology	GP6	1.01239	0	0	Q9HCN6	Neurology	0.0003
	GPA33_Q99795_OID21376_v1_Oncology	GPA33	0.957202	0	0	Q99795	Oncology	0.0005
	GPC1_P35052_OID21438_v1_Oncology	GPC1	1.03496	0	0	P35052	Oncology	0.0005
	GPC5_P78333_OID20944_v1_Neurology	GPC5	0.982297	0	0	P78333	Neurology	0.0002
	GPKOW_Q92917_OID20890_v1_Neurology	GPKOW	0.94993	0	0	Q92917	Neurology	0.2881
	GPNMB_Q14956_OID20173_v1_Cardiometabolic	GPNMB	1.02044	0	0	Q14956	Cardiometabolic	0.0011
	GPR37_O15354_OID20095_v1_Cardiometabolic	GPR37	1.01001	0	0	O15354	Cardiometabolic	0.0003
	GRAP2_O75791_OID20192_v1_Cardiometabolic	GRAP2	1.05334	0	0	O75791	Cardiometabolic	0.0004
	GRK5_P34947_OID20066_v1_Cardiometabolic	GRK5	1.06129	0	0	P34947	Cardiometabolic	0.4014
	GRN_P28799_OID21159_v1_Neurology	GRN	1.02572	0	0	P28799	Neurology	0.0002
	GRPEL1_Q9HAV7_OID21309_v1_Oncology	GRPEL1	1.00099	0	0	Q9HAV7	Oncology	0.0002
	GSAP_A4D1B5_OID21173_v1_Oncology	GSAP	1.05641	0	0	A4D1B5	Oncology	0.4366
	GSTA1_P08263_OID20166_v1_Cardiometabolic	GSTA1	1.02559	1	0	P08263	Cardiometabolic	0.0002
	GSTA3_Q16772_OID21242_v1_Oncology	GSTA3	0.979344	0	0	Q16772	Oncology	0.1637
	GSTP1_P09211_OID20876_v1_Neurology	GSTP1	0.959872	0	0	P09211	Neurology	0.3602
	GUCA2A_Q02747_OID21101_v1_Neurology	GUCA2A	1.03936	0	0	Q02747	Neurology	0.0002
	GUSB_P08236_OID20296_v1_Cardiometabolic	GUSB	1.07264	0	0	P08236	Cardiometabolic	0.0003
	GYS1_P13807_OID20097_v1_Cardiometabolic	GYS1	1.02484	0	0	P13807	Cardiometabolic	0.0005
	GZMA_P12544_OID20663_v1_Inflammation	GZMA	0.939086	0	0	P12544	Inflammation	0.0002
	GZMB_P10144_OID20604_v1_Inflammation	GZMB	1.01016	0	0	P10144	Inflammation	0.0003
	GZMH_P20718_OID20096_v1_Cardiometabolic	GZMH	1.02357	0	0	P20718	Cardiometabolic	0.0003
	HAGH_Q16775_OID21459_v1_Oncology	HAGH	1.03968	0	0	Q16775	Oncology	0.0006
	HAO1_Q9UJM8_OID21395_v1_Oncology	HAO1	1.02663	0	0	Q9UJM8	Oncology	0.0002
	HARS1_P12081_OID21086_v1_Neurology	HARS1	1.00743	0	0	P12081	Neurology	0.0006
	HAVCR1_Q96D42_OID21422_v1_Oncology	HAVCR1	1.03909	0	0	Q96D42	Oncology	0.0003
	HAVCR2_Q8TDQ0_OID21137_v1_Neurology	HAVCR2	0.993228	0	0	Q8TDQ0	Neurology	0.0002
	HBEGF_Q99075_OID21465_v1_Oncology	HBEGF	1.00449	0	0	Q99075	Oncology	0.0001
	HBQ1_P09105_OID21433_v1_Oncology	HBQ1	1.02327	0	0	P09105	Oncology	0.0003
	HCLS1_P14317_OID20648_v1_Inflammation	HCLS1	1.00525	0	0	P14317	Inflammation	0.0003
	HDGF_P51858_OID21455_v1_Oncology	HDGF	0.991855	0	0	P51858	Oncology	0.0006
	HEBP1_Q9NRV9_OID20063_v1_Cardiometabolic	HEBP1	1.04752	0	0	Q9NRV9	Cardiometabolic	0.7956
	HEXIM1_O94992_OID20589_v1_Inflammation	HEXIM1	1.06464	0	0	O94992	Inflammation	0.0001
	HGF_P14210_OID20656_v1_Inflammation	HGF	0.95816	0	0	P14210	Inflammation	0.0001
	HGS_O14964_OID21175_v1_Oncology	HGS	1.02614	0	0	O14964	Oncology	0.0049
	HK2_P52789_OID20065_v1_Cardiometabolic	HK2	1.00994	0	0	P52789	Cardiometabolic	0.9666
	HLA-DRA_P01903_OID20520_v1_Inflammation	HLA-DRA	0.998783	0	0	P01903	Inflammation	0.4015
	HLA-E_P13747_OID20532_v1_Inflammation	HLA-E	1.00093	0	0	P13747	Inflammation	0.0017
	HMBS_P08397_OID21385_v1_Oncology	HMBS	1.02169	0	0	P08397	Oncology	0.0004
	HMOX1_P09601_OID20217_v1_Cardiometabolic	HMOX1	1.0982	0	0	P09601	Cardiometabolic	0.0003
	HMOX2_P30519_OID20887_v1_Neurology	HMOX2	0.950416	0	0	P30519	Neurology	0.0031
	HNMT_P50135_OID20975_v1_Neurology	HNMT	0.925243	0	0	P50135	Neurology	0.0001
	HNRNPK_P61978_OID20051_v1_Cardiometabolic	HNRNPK	1.00689	0	0	P61978	Cardiometabolic	0.0461
	HPCAL1_P37235_OID20615_v1_Inflammation	HPCAL1	1.02015	0	0	P37235	Inflammation	0.0002
	HPGDS_O60760_OID21266_v1_Oncology	HPGDS	0.98001	0	0	O60760	Oncology	0.0017
	HS3ST3B1_Q9Y662_OID21303_v1_Oncology	HS3ST3B1	1.03348	0	0	Q9Y662	Oncology	0.0003
	HS6ST1_O60243_OID21441_v1_Oncology	HS6ST1	1.03997	0	0	O60243	Oncology	0.0008
	HSD11B1_P28845_OID20575_v1_Inflammation	HSD11B1	1.09991	0	0	P28845	Inflammation	0.0002
	HSP90B1_P14625_OID20829_v1_Neurology	HSP90B1	0.995961	0	0	P14625	Neurology	0.8085
	HSPA1A_P0DMV8_OID20718_v1_Inflammation	HSPA1A	0.942265	0	0	P0DMV8	Inflammation	0.0017
	HSPB1_P04792_OID20230_v1_Cardiometabolic	HSPB1	1.00759	0	0	P04792	Cardiometabolic	0.0004
	HSPB6_O14558_OID21408_v1_Oncology	HSPB6	0.985511	0	0	O14558	Oncology	0.0004
	HSPG2_P98160_OID20383_v1_Cardiometabolic	HSPG2	1.00659	0	0	P98160	Cardiometabolic	0.0002
	HTRA2_O43464_OID21471_v1_Oncology	HTRA2	1.05368	0	0	O43464	Oncology	0.0004
	HYAL1_Q12794_OID20357_v1_Cardiometabolic	HYAL1	0.982481	0	0	Q12794	Cardiometabolic	0.0003
	HYOU1_Q9Y4L1_OID20300_v1_Cardiometabolic	HYOU1	0.967881	0	0	Q9Y4L1	Cardiometabolic	0.0004
	ICA1_Q05084_OID20484_v1_Inflammation	ICA1	1.00784	0	0	Q05084	Inflammation	0.0732
	ICAM1_P05362_OID20411_v1_Cardiometabolic	ICAM1	0.984962	53	40	P05362	Cardiometabolic	0.0002
	ICAM2_P13598_OID20248_v1_Cardiometabolic	ICAM2	1.01042	215	154	P13598	Cardiometabolic	0.0003
	ICAM3_P32942_OID20277_v1_Cardiometabolic	ICAM3	0.994269	0	0	P32942	Cardiometabolic	0.0003
	ICAM4_Q14773_OID20578_v1_Inflammation	ICAM4	1.00781	15	9	Q14773	Inflammation	0.0001
	ICAM5_Q9UMF0_OID20145_v1_Cardiometabolic	ICAM5	0.986767	49	26	Q9UMF0	Cardiometabolic	0.0005
	ICOSLG_O75144_OID21351_v1_Oncology	ICOSLG	0.999007	0	0	O75144	Oncology	0.0002
	IDI2_Q9BXS1_OID20823_v1_Neurology	IDI2	0.988978	0	0	Q9BXS1	Neurology	0.8224
	IDS_P22304_OID20619_v1_Inflammation	IDS	1.05509	0	0	P22304	Inflammation	0.0005
	IDUA_P35475_OID21468_v1_Oncology	IDUA	1.06173	0	0	P35475	Oncology	0.0003
	IFNG_P01579_OID20495_v1_Inflammation	IFNG	0.999035	0	0	P01579	Inflammation	0.0815
	IFNGR1_P15260_OID20678_v1_Inflammation	IFNGR1	1.00208	0	0	P15260	Inflammation	0.0002
	IFNGR2_P38484_OID20941_v1_Neurology	IFNGR2	1.02146	0	0	P38484	Neurology	0.0002
	IFNL1_Q8IU54_OID20795_v1_Neurology	IFNL1	1.02269	0	0	Q8IU54	Neurology	0.7846
	IFNLR1_Q8IU57_OID20506_v1_Inflammation	IFNLR1	0.970038	0	0	Q8IU57	Inflammation	0.0003
	IGF1R_P08069_OID21274_v1_Oncology	IGF1R	1.01598	31	25	P08069	Oncology	0.0001
	IGF2R_P11717_OID21146_v1_Neurology	IGF2R	1.01718	0	0	P11717	Neurology	0.0002
	IGFBP1_P08833_OID20246_v1_Cardiometabolic	IGFBP1	0.984007	0	0	P08833	Cardiometabolic	0.0003
	IGFBP2_P18065_OID20325_v1_Cardiometabolic	IGFBP2	0.979119	0	0	P18065	Cardiometabolic	0.0003
	IGFBP3_P17936_OID20398_v1_Cardiometabolic	IGFBP3	0.97996	0	0	P17936	Cardiometabolic	0.0003
	IGFBP4_P22692_OID21158_v1_Neurology	IGFBP4	0.994487	0	0	P22692	Neurology	0.0003
	IGFBP6_P24592_OID20413_v1_Cardiometabolic	IGFBP6	1.00299	0	0	P24592	Cardiometabolic	0.0003
	IGFBP7_Q16270_OID20236_v1_Cardiometabolic	IGFBP7	1.04068	0	0	Q16270	Cardiometabolic	0.0002
	IGFBPL1_Q8WX77_OID20155_v1_Cardiometabolic	IGFBPL1	0.953013	216	183	Q8WX77	Cardiometabolic	0.0003
	IGSF3_O75054_OID21312_v1_Oncology	IGSF3	0.970266	0	0	O75054	Oncology	0.0004
	IGSF8_Q969P0_OID20167_v1_Cardiometabolic	IGSF8	0.984653	0	0	Q969P0	Cardiometabolic	0.0002
	IKBKG_Q9Y6K9_OID20544_v1_Inflammation	IKBKG	1.05305	0	0	Q9Y6K9	Inflammation	0.0003
	IKZF2_Q9UKS7_OID21213_v1_Oncology	IKZF2	1.01821	0	0	Q9UKS7	Oncology	0.8548
	IL10_P22301_OID20431_v1_Inflammation	IL10	0.984067	0	0	P22301	Inflammation	0.0941
	IL10RA_Q13651_OID20420_v1_Inflammation	IL10RA	1.00153	0	0	Q13651	Inflammation	0.2841
	IL10RB_Q08334_OID20696_v1_Inflammation	IL10RB	0.949553	0	0	Q08334	Inflammation	0.0002
	IL11_P20809_OID20455_v1_Inflammation	IL11	1.06853	0	0	P20809	Inflammation	0.8402
	IL12B_P29459_P29460_OID21327_v1_Oncology	IL12B	1.01529	0	0	P29459	v1	0.0005
	IL12B_P29460_OID20666_v1_Inflammation	IL12B	0.977401	0	0	P29460	Inflammation	0.0002
	IL12RB1_P42701_OID20486_v1_Inflammation	IL12RB1	0.981805	0	0	P42701	Inflammation	0.2014
	IL13_P35225_OID20430_v1_Inflammation	IL13	0.982095	0	0	P35225	Inflammation	0.7331
	IL13RA1_P78552_OID21504_v1_Oncology	IL13RA1	1.0627	0	0	P78552	Oncology	0.0003
	IL15_P40933_OID20562_v1_Inflammation	IL15	0.985728	0	0	P40933	Inflammation	0.0003
	IL15RA_Q13261_OID20498_v1_Inflammation	IL15RA	1.00856	0	0	Q13261	Inflammation	0.5737
	IL16_Q14005_OID20633_v1_Inflammation	IL16	1.0408	0	0	Q14005	Inflammation	0.0002
	IL17A_Q16552_OID20469_v1_Inflammation	IL17A	0.98821	0	0	Q16552	Inflammation	0.5901
	IL17C_Q9P0M4_OID20477_v1_Inflammation	IL17C	0.967084	0	0	Q9P0M4	Inflammation	0.0098
	IL17D_Q8TAD2_OID20481_v1_Inflammation	IL17D	1.0202	0	0	Q8TAD2	Inflammation	0.0003
	IL17F_Q96PD4_OID20456_v1_Inflammation	IL17F	0.985613	0	0	Q96PD4	Inflammation	0.5834
	IL17RA_Q96F46_OID21089_v1_Neurology	IL17RA	1.01718	0	0	Q96F46	Neurology	0.0003
	IL17RB_Q9NRM6_OID20585_v1_Inflammation	IL17RB	1.0044	0	0	Q9NRM6	Inflammation	0.0003
	IL18_Q14116_OID20694_v1_Inflammation	IL18	1.01356	0	0	Q14116	Inflammation	0.0001
	IL18BP_O95998_OID20348_v1_Cardiometabolic	IL18BP	0.988691	0	0	O95998	Cardiometabolic	0.0002
	IL18R1_Q13478_OID20652_v1_Inflammation	IL18R1	0.996677	0	0	Q13478	Inflammation	0.0001
	IL18RAP_O95256_OID20900_v1_Neurology	IL18RAP	1.01878	0	0	O95256	Neurology	0.0019
	IL19_Q9UHD0_OID20158_v1_Cardiometabolic	IL19	0.999711	0	0	Q9UHD0	Cardiometabolic	0.0032
	IL1A_P01583_OID20488_v1_Inflammation	IL1A	1.05238	0	0	P01583	Inflammation	0.9292
	IL1B_P01584_OID20427_v1_Inflammation	IL1B	0.954321	0	0	P01584	Inflammation	0.2111
	IL1R1_P14778_OID21116_v1_Neurology	IL1R1	1.00514	0	0	P14778	Neurology	0.0003
	IL1R2_P27930_OID20757_v1_Inflammation	IL1R2	1.03668	0	0	P27930	Inflammation	0.0001
	IL1RAP_Q9NPH3_OID21126_v1_Neurology	IL1RAP	1.02441	0	0	Q9NPH3	Neurology	0.0003
	IL1RL1_Q01638_OID20250_v1_Cardiometabolic	IL1RL1	1.04857	0	0	Q01638	Cardiometabolic	0.0006
	IL1RL2_Q9HB29_OID20487_v1_Inflammation	IL1RL2	0.974614	0	0	Q9HB29	Inflammation	0.0002
	IL1RN_P18510_OID20700_v1_Inflammation	IL1RN	1.05685	0	0	P18510	Inflammation	0.0026
	IL2_P60568_OID20419_v1_Inflammation	IL2	1.02409	0	0	P60568	Inflammation	0.9704
	IL20_Q9NYY1_OID20453_v1_Inflammation	IL20	0.983698	0	0	Q9NYY1	Inflammation	0.6976
	IL20RA_Q9UHF4_OID20422_v1_Inflammation	IL20RA	1.01587	0	0	Q9UHF4	Inflammation	0.4709
	IL22RA1_Q8N6P7_OID20449_v1_Inflammation	IL22RA1	0.971796	0	0	Q8N6P7	Inflammation	0.2325
	IL24_Q13007_OID20440_v1_Inflammation	IL24	1.02337	0	0	Q13007	Inflammation	0.9303
	IL27_Q14213_Q8NEV9_OID21389_v1_Oncology	IL27	0.983315	0	0	Q14213	v1	0.0003
	IL2RA_P01589_OID20267_v1_Cardiometabolic	IL2RA	1.02559	0	0	P01589	Cardiometabolic	0.0009
	IL2RB_P14784_OID20450_v1_Inflammation	IL2RB	1.03617	0	0	P14784	Inflammation	0.7856
	IL32_P24001_OID20605_v1_Inflammation	IL32	1.00442	0	0	P24001	Inflammation	0.0002
	IL33_O95760_OID20428_v1_Inflammation	IL33	1.00421	1	0	O95760	Inflammation	0.879
	IL34_Q6ZMJ4_OID20809_v1_Neurology	IL34	1.0147	0	0	Q6ZMJ4	Neurology	0.3798
	IL3RA_P26951_OID20461_v1_Inflammation	IL3RA	0.990622	142	75	P26951	Inflammation	0.3069
	IL4_P05112_OID20426_v1_Inflammation	IL4	0.998713	0	0	P05112	Inflammation	0.8998
	IL4R_P24394_OID20576_v1_Inflammation	IL4R	0.957686	0	0	P24394	Inflammation	0.0002
	IL5_P05113_OID20472_v1_Inflammation	IL5	0.965695	0	0	P05113	Inflammation	0.7184
	IL5RA_Q01344_OID20601_v1_Inflammation	IL5RA	1.02174	0	0	Q01344	Inflammation	0.0002
	IL6_P05231_OID20101_v1_Cardiometabolic	IL6	0.982781	0	0	P05231	Cardiometabolic	0.005
	IL6_P05231_OID20563_v1_Inflammation	IL6	1.00517	0	0	P05231	Inflammation	0.0187
	IL6_P05231_OID20911_v1_Neurology	IL6	0.964777	0	0	P05231	Neurology	0.0009
	IL6_P05231_OID21276_v1_Oncology	IL6	0.960026	0	0	P05231	Oncology	0.0006
	IL6R_P08887_OID20385_v1_Cardiometabolic	IL6R	1.02015	0	0	P08887	Cardiometabolic	0.0002
	IL6ST_P40189_OID20147_v1_Cardiometabolic	IL6ST	1.05688	6	0	P40189	Cardiometabolic	0.0004
	IL7_P13232_OID20535_v1_Inflammation	IL7	0.998927	0	0	P13232	Inflammation	0.0017
	IL7R_P16871_OID21136_v1_Neurology	IL7R	1.01528	13	11	P16871	Neurology	0.0002
	ILKAP_Q9H0C8_OID20855_v1_Neurology	ILKAP	0.997646	0	0	Q9H0C8	Neurology	0.1455
	IMPA1_P29218_OID20907_v1_Neurology	IMPA1	1.02047	0	0	P29218	Neurology	0.0145
	ING1_Q9UK53_OID20853_v1_Neurology	ING1	0.980948	0	0	Q9UK53	Neurology	0.2214
	INHBC_P55103_OID21093_v1_Neurology	INHBC	0.976452	0	0	P55103	Neurology	0.0003
	INPP1_P49441_OID21345_v1_Oncology	INPP1	1.0222	0	0	P49441	Oncology	0.0006
	INPPL1_O15357_OID21314_v1_Oncology	INPPL1	1.0238	0	0	O15357	Oncology	0.0006
	IPCEF1_Q8WWN9_OID20977_v1_Neurology	IPCEF1	1.00069	0	0	Q8WWN9	Neurology	0.0004
	IQGAP2_Q13576_OID21361_v1_Oncology	IQGAP2	1.02485	0	0	Q13576	Oncology	0.0091
	IRAG2_Q12912_OID20085_v1_Cardiometabolic	IRAG2	0.973721	0	0	Q12912	Cardiometabolic	0.013
	IRAK1_P51617_OID20485_v1_Inflammation	IRAK1	1.02331	0	0	P51617	Inflammation	0.0005
	IRAK4_Q9NWZ3_OID20577_v1_Inflammation	IRAK4	1.01634	0	0	Q9NWZ3	Inflammation	0.0002
	ISLR2_Q6UXK2_OID20889_v1_Neurology	ISLR2	1.03813	159	128	Q6UXK2	Neurology	0.0101
	ISM1_B1AKI9_OID20538_v1_Inflammation	ISM1	1.09889	0	0	B1AKI9	Inflammation	0.0003
	ITGA11_Q9UKX5_OID20581_v1_Inflammation	ITGA11	0.97401	0	0	Q9UKX5	Inflammation	0.0002
	ITGA5_P08648_OID21139_v1_Neurology	ITGA5	1.03914	0	0	P08648	Neurology	0.0003
	ITGA6_P23229_OID20528_v1_Inflammation	ITGA6	1.06922	0	0	P23229	Inflammation	0.012
	ITGAM_P11215_OID21071_v1_Neurology	ITGAM	1.04614	0	0	P11215	Neurology	0.0003
	ITGAV_P06756_OID21416_v1_Oncology	ITGAV	1.01074	0	0	P06756	Oncology	0.0006
	ITGB1_P05556_OID20376_v1_Cardiometabolic	ITGB1	1.03557	0	0	P05556	Cardiometabolic	0.0002
	ITGB1BP1_O14713_OID21268_v1_Oncology	ITGB1BP1	1.00328	0	0	O14713	Oncology	0.5199
	ITGB1BP2_Q9UKP3_OID20112_v1_Cardiometabolic	ITGB1BP2	1.05597	0	0	Q9UKP3	Cardiometabolic	0.0027
	ITGB2_P05107_OID20315_v1_Cardiometabolic	ITGB2	0.965195	0	0	P05107	Cardiometabolic	0.0003
	ITGB5_P18084_OID21522_v1_Oncology	ITGB5	1.01417	0	0	P18084	Oncology	0.0002
	ITGB6_P18564_OID20493_v1_Inflammation	ITGB6	0.977479	0	0	P18564	Inflammation	0.0004
	ITGB7_P26010_OID21393_v1_Oncology	ITGB7	0.995031	0	0	P26010	Oncology	0.0003
	ITIH3_Q06033_OID20352_v1_Cardiometabolic	ITIH3	1.01541	0	0	Q06033	Cardiometabolic	0.0005
	ITM2A_O43736_OID20504_v1_Inflammation	ITM2A	1.01161	0	0	O43736	Inflammation	0.0003
	IVD_P26440_OID20833_v1_Neurology	IVD	1.0187	0	0	P26440	Neurology	0.5232
	JAM2_P57087_OID21064_v1_Neurology	JAM2	0.982394	0	0	P57087	Neurology	0.0003
	JCHAIN_P01591_OID20494_v1_Inflammation	JCHAIN	1.00463	0	0	P01591	Inflammation	0.2743
	JUN_P05412_OID20424_v1_Inflammation	JUN	0.997828	0	0	P05412	Inflammation	0.7546
	KAZALD1_Q96I82_OID21339_v1_Oncology	KAZALD1	0.978159	0	0	Q96I82	Oncology	0.0003
	KCNIP4_Q6PIL6_OID20813_v1_Neurology	KCNIP4	1.02297	0	0	Q6PIL6	Neurology	0.8671
	KDR_P35968_OID21497_v1_Oncology	KDR	0.972473	3	0	P35968	Oncology	0.0002
	KEL_P23276_OID20881_v1_Neurology	KEL	0.996966	31	4	P23276	Neurology	0.0004
	KIFBP_Q96EK5_OID21320_v1_Oncology	KIFBP	1.00787	0	0	Q96EK5	Oncology	0.0021
	KIR2DL3_P43628_OID21196_v1_Oncology	KIR2DL3	1.01224	0	0	P43628	Oncology	0.0051
	KIR3DL1_P43629_OID21185_v1_Oncology	KIR3DL1	1.04047	0	0	P43629	Oncology	0.2715
	KIRREL2_Q6UWL6_OID20873_v1_Neurology	KIRREL2	1.05341	78	31	Q6UWL6	Neurology	0.0106
	KIT_P10721_OID20370_v1_Cardiometabolic	KIT	1.0784	0	0	P10721	Cardiometabolic	0.0003
	KITLG_P21583_OID20196_v1_Cardiometabolic	KITLG	0.974417	0	0	P21583	Cardiometabolic	0.0004
	KLB_Q86Z14_OID20888_v1_Neurology	KLB	1.03539	0	0	Q86Z14	Neurology	0.1763
	KLK1_P06870_OID21499_v1_Oncology	KLK1	0.997683	47	37	P06870	Oncology	0.0015
	KLK10_O43240_OID21523_v1_Oncology	KLK10	1.00678	0	0	O43240	Oncology	0.0003
	KLK11_Q9UBX7_OID21518_v1_Oncology	KLK11	1.01206	0	0	Q9UBX7	Oncology	0.0004
	KLK12_Q9UKR0_OID21201_v1_Oncology	KLK12	1.06821	0	0	Q9UKR0	Oncology	0.3338
	KLK13_Q9UKR3_OID21291_v1_Oncology	KLK13	1.01555	0	0	Q9UKR3	Oncology	0.0005
	KLK14_Q9P0G3_OID21407_v1_Oncology	KLK14	0.991331	0	0	Q9P0G3	Oncology	0.0004
	KLK4_Q9Y5K2_OID21391_v1_Oncology	KLK4	1.02574	0	0	Q9Y5K2	Oncology	0.0003
	KLK6_Q92876_OID21526_v1_Oncology	KLK6	1.02246	0	0	Q92876	Oncology	0.0003
	KLK8_O60259_OID21517_v1_Oncology	KLK8	0.984846	0	0	O60259	Oncology	0.0003
	KLRB1_Q12918_OID20629_v1_Inflammation	KLRB1	0.967826	0	0	Q12918	Inflammation	0.0001
	KLRD1_Q13241_OID20632_v1_Inflammation	KLRD1	1.03877	0	0	Q13241	Inflammation	0.0002
	KRT14_P02533_OID20800_v1_Neurology	KRT14	0.958504	0	0	P02533	Neurology	0.9627
	KRT18_P05783_OID21296_v1_Oncology	KRT18	1.00796	0	0	P05783	Oncology	0.0001
	KRT19_P08727_OID20596_v1_Inflammation	KRT19	1.05347	0	0	P08727	Inflammation	0.0003
	KRT5_P13647_OID20860_v1_Neurology	KRT5	1.00197	0	0	P13647	Neurology	0.1464
	KYAT1_Q16773_OID20232_v1_Cardiometabolic	KYAT1	1.02492	0	0	Q16773	Cardiometabolic	0.0004
	KYNU_Q16719_OID20669_v1_Inflammation	KYNU	1.00027	0	0	Q16719	Inflammation	0.0002
	L1CAM_P32004_OID21484_v1_Oncology	L1CAM	1.00436	47	32	P32004	Oncology	0.0004
	LACTB2_Q53H82_OID20150_v1_Cardiometabolic	LACTB2	1.01138	0	0	Q53H82	Cardiometabolic	0.0006
	LAG3_P18627_OID21315_v1_Oncology	LAG3	1.04076	0	0	P18627	Oncology	0.0004
	LAIR1_Q6GTX8_OID20737_v1_Inflammation	LAIR1	0.958341	0	0	Q6GTX8	Inflammation	0.0001
	LAIR2_Q6ISS4_OID20965_v1_Neurology	LAIR2	0.993897	0	0	Q6ISS4	Neurology	0.0214
	LAMA4_Q16363_OID20769_v1_Inflammation	LAMA4	1.00264	0	0	Q16363	Inflammation	0.0002
	LAMP2_P13473_OID21035_v1_Neurology	LAMP2	0.997418	0	0	P13473	Neurology	0.0018
	LAMP3_Q9UQV4_OID20638_v1_Inflammation	LAMP3	1.03574	0	0	Q9UQV4	Inflammation	0.0002
	LAP3_P28838_OID20436_v1_Inflammation	LAP3	0.985008	0	0	P28838	Inflammation	0.0572
	LAT_O43561_OID20640_v1_Inflammation	LAT	1.02049	0	0	O43561	Inflammation	0.0002
	LAT2_Q9GZY6_OID21292_v1_Oncology	LAT2	1.08584	0	0	Q9GZY6	Oncology	0.0003
	LAYN_Q6UX15_OID20970_v1_Neurology	LAYN	1.07928	0	0	Q6UX15	Neurology	0.0001
	LBP_P18428_OID20355_v1_Cardiometabolic	LBP	1.01975	0	0	P18428	Cardiometabolic	0.001
	LBR_Q14739_OID21034_v1_Neurology	LBR	1.00014	1	0	Q14739	Neurology	0.0005
	LCN2_P80188_OID20392_v1_Cardiometabolic	LCN2	0.99738	0	0	P80188	Cardiometabolic	0.0044
	LDLR_P01130_OID20240_v1_Cardiometabolic	LDLR	0.991985	0	0	P01130	Cardiometabolic	0.0003
	LEFTY2_O00292_OID21454_v1_Oncology	LEFTY2	1.01928	0	0	O00292	Oncology	0.0006
	LEP_P41159_OID20187_v1_Cardiometabolic	LEP	1.02607	0	0	P41159	Cardiometabolic	0.0019
	LEPR_P48357_OID20128_v1_Cardiometabolic	LEPR	0.989918	0	0	P48357	Cardiometabolic	0.0005
	LGALS1_P09382_OID20154_v1_Cardiometabolic	LGALS1	1.06296	0	0	P09382	Cardiometabolic	0.0005
	LGALS3_P17931_OID20284_v1_Cardiometabolic	LGALS3	1.06516	0	0	P17931	Cardiometabolic	0.0008
	LGALS4_P56470_OID20748_v1_Inflammation	LGALS4	0.993591	247	205	P56470	Inflammation	0.0002
	LGALS7B_P47929_OID21406_v1_Oncology	LGALS7B	0.980875	13	9	P47929	Oncology	0.003
	LGALS8_O00214_OID21041_v1_Neurology	LGALS8	1.03648	0	0	O00214	Neurology	0.0004
	LGALS9_O00182_OID20781_v1_Inflammation	LGALS9	1.02208	0	0	O00182	Inflammation	0.0002
	LGMN_Q99538_OID20773_v1_Inflammation	LGMN	1.03573	0	0	Q99538	Inflammation	0.0002
	LHB_P01229_OID21248_v1_Oncology	LHB	1.00554	0	0	P01229	Oncology	0.0546
	LHPP_Q9H008_OID20749_v1_Inflammation	LHPP	1.02705	0	0	Q9H008	Inflammation	0.0001
	LIF_P15018_OID20824_v1_Neurology	LIF	1.00044	0	0	P15018	Neurology	0.7451
	LIFR_P42702_OID20606_v1_Inflammation	LIFR	1.0033	31	30	P42702	Inflammation	0.0003
	LILRA2_Q8N149_OID21152_v1_Neurology	LILRA2	1.04765	0	0	Q8N149	Neurology	0.0003
	LILRA5_A6NI73_OID20209_v1_Cardiometabolic	LILRA5	1.01929	0	0	A6NI73	Cardiometabolic	0.0002
	LILRB1_Q8NHL6_OID20323_v1_Cardiometabolic	LILRB1	1.072	1	0	Q8NHL6	Cardiometabolic	0.0003
	LILRB2_Q8N423_OID20301_v1_Cardiometabolic	LILRB2	1.03848	0	0	Q8N423	Cardiometabolic	0.0003
	LILRB4_Q8NHJ6_OID20429_v1_Inflammation	LILRB4	0.971746	0	0	Q8NHJ6	Inflammation	0.0002
	LILRB5_O75023_OID20324_v1_Cardiometabolic	LILRB5	0.974674	0	0	O75023	Cardiometabolic	0.0003
	LPCAT2_Q7L5N7_OID21290_v1_Oncology	LPCAT2	1.02183	0	0	Q7L5N7	Oncology	0.1758
	LPL_P06858_OID20188_v1_Cardiometabolic	LPL	0.924572	0	0	P06858	Cardiometabolic	0.0002
	LPO_P22079_OID20963_v1_Neurology	LPO	0.962084	0	0	P22079	Neurology	0.007
	LRIG1_Q96JA1_OID21429_v1_Oncology	LRIG1	0.991433	0	0	Q96JA1	Oncology	0.0003
	LRP1_Q07954_OID21293_v1_Oncology	LRP1	0.986102	0	0	Q07954	Oncology	0.0003
	LRP11_Q86VZ4_OID20185_v1_Cardiometabolic	LRP11	0.965609	0	0	Q86VZ4	Cardiometabolic	0.0004
	LRPAP1_P30533_OID21059_v1_Neurology	LRPAP1	1.00119	0	0	P30533	Neurology	0.0003
	LRRC25_Q8N386_OID21333_v1_Oncology	LRRC25	0.987192	0	0	Q8N386	Oncology	0.0003
	LRRN1_Q6UXK5_OID20438_v1_Inflammation	LRRN1	0.977016	0	0	Q6UXK5	Inflammation	0
	LSM1_O15116_OID21210_v1_Oncology	LSM1	0.999408	0	0	O15116	Oncology	0.4526
	LSP1_P33241_OID20530_v1_Inflammation	LSP1	1.01267	0	0	P33241	Inflammation	0.0002
	LTA_P01374_OID20586_v1_Inflammation	LTA	0.974582	0	0	P01374	Inflammation	0.0002
	LTA4H_P09960_OID21452_v1_Oncology	LTA4H	0.954826	0	0	P09960	Oncology	0.2935
	LTBP2_Q14767_OID20254_v1_Cardiometabolic	LTBP2	0.943763	0	0	Q14767	Cardiometabolic	0.0002
	LTBP3_Q9NS15_OID21191_v1_Oncology	LTBP3	1.01931	0	0	Q9NS15	Oncology	0.0004
	LTBR_P36941_OID20768_v1_Inflammation	LTBR	0.976543	0	0	P36941	Inflammation	0.0002
	LTO1_Q8WV07_OID20434_v1_Inflammation	LTO1	1.0203	0	0	Q8WV07	Inflammation	0.8103
	LXN_Q9BS40_OID21003_v1_Neurology	LXN	0.981823	0	0	Q9BS40	Neurology	0.001
	LY6D_Q14210_OID20708_v1_Inflammation	LY6D	1.022	0	0	Q14210	Inflammation	0.0028
	LY75_O60449_OID20580_v1_Inflammation	LY75	1.04757	0	0	O60449	Inflammation	0.0002
	LY9_Q9HBG7_OID20670_v1_Inflammation	LY9	0.975824	0	0	Q9HBG7	Inflammation	0.0002
	LY96_Q9Y6Y9_OID20945_v1_Neurology	LY96	1.01556	0	0	Q9Y6Y9	Neurology	0.0006
	LYAR_Q9NX58_OID21264_v1_Oncology	LYAR	1.02502	0	0	Q9NX58	Oncology	0.7934
	LYN_P07948_OID21350_v1_Oncology	LYN	1.03151	0	0	P07948	Oncology	0.0003
	LYPD1_Q8N2G4_OID20821_v1_Neurology	LYPD1	0.981289	0	0	Q8N2G4	Neurology	0.6752
	LYPD3_O95274_OID21530_v1_Oncology	LYPD3	0.992866	0	0	O95274	Oncology	0.0001
	LYPD8_Q6UX82_OID21251_v1_Oncology	LYPD8	0.98303	0	0	Q6UX82	Oncology	0.3255
	MAD1L1_Q9Y6D9_OID20904_v1_Neurology	MAD1L1	0.981073	0	0	Q9Y6D9	Neurology	0.0002
	MAEA_Q7L5Y9_OID21206_v1_Oncology	MAEA	0.999571	0	0	Q7L5Y9	Oncology	0.4515
	MAGED1_Q9Y5V3_OID21181_v1_Oncology	MAGED1	0.981878	0	0	Q9Y5V3	Oncology	0.514
	MANF_P55145_OID20707_v1_Inflammation	MANF	0.968446	0	0	P55145	Inflammation	0.0002
	MANSC1_Q9H8J5_OID21492_v1_Oncology	MANSC1	1.02976	0	0	Q9H8J5	Oncology	0.0002
	MAP2K6_P52564_OID20552_v1_Inflammation	MAP2K6	1.07869	0	0	P52564	Inflammation	0.0004
	MAP3K5_Q99683_OID21253_v1_Oncology	MAP3K5	0.997534	0	0	Q99683	Oncology	0.0897
	MAP4K5_Q9Y4K4_OID20899_v1_Neurology	MAP4K5	1.0274	0	0	Q9Y4K4	Neurology	0.0004
	MAPK9_P45984_OID20557_v1_Inflammation	MAPK9	0.990979	0	0	P45984	Inflammation	0.0042
	MAPT_P10636_OID20830_v1_Neurology	MAPT	1.02102	0	0	P10636	Neurology	0.9883
	MARCO_Q9UEW3_OID20210_v1_Cardiometabolic	MARCO	1.01278	0	0	Q9UEW3	Cardiometabolic	0.0004
	MASP1_P48740_OID20954_v1_Neurology	MASP1	0.997571	0	0	P48740	Neurology	0.0005
	MATN2_O00339_OID20767_v1_Inflammation	MATN2	0.939349	0	0	O00339	Inflammation	0.0002
	MATN3_O15232_OID20979_v1_Neurology	MATN3	1.01023	0	0	O15232	Neurology	0.0002
	MAVS_Q7Z434_OID21204_v1_Oncology	MAVS	1.04534	0	0	Q7Z434	Oncology	0.0005
	MAX_P61244_OID20877_v1_Neurology	MAX	1.00293	0	0	P61244	Neurology	0.0809
	MB_P02144_OID20263_v1_Cardiometabolic	MB	1.05404	0	0	P02144	Cardiometabolic	0.0003
	MCAM_P43121_OID20343_v1_Cardiometabolic	MCAM	0.981105	0	0	P43121	Cardiometabolic	0.0004
	MCFD2_Q8NI22_OID20171_v1_Cardiometabolic	MCFD2	0.990877	0	0	Q8NI22	Cardiometabolic	0.0005
	MDGA1_Q8NFP4_OID20951_v1_Neurology	MDGA1	0.995454	0	0	Q8NFP4	Neurology	0.0004
	MDK_P21741_OID21489_v1_Oncology	MDK	1.00833	0	0	P21741	Oncology	0.0002
	MED18_Q9BUE0_OID21236_v1_Oncology	MED18	1.0291	0	0	Q9BUE0	Oncology	0.0126
	MEGF10_Q96KG7_OID20746_v1_Inflammation	MEGF10	0.969066	0	0	Q96KG7	Inflammation	0.0002
	MEGF9_Q9H1U4_OID20285_v1_Cardiometabolic	MEGF9	1.02897	144	19	Q9H1U4	Cardiometabolic	0.0003
	MEP1B_Q16820_OID20168_v1_Cardiometabolic	MEP1B	0.948075	0	0	Q16820	Cardiometabolic	0.0181
	MEPE_Q9NQ76_OID20753_v1_Inflammation	MEPE	1.02304	0	0	Q9NQ76	Inflammation	0.0002
	MERTK_Q12866_OID20657_v1_Inflammation	MERTK	1.07508	0	0	Q12866	Inflammation	0.0002
	MESD_Q14696_OID21099_v1_Neurology	MESD	0.988362	0	0	Q14696	Neurology	0.0007
	MET_P08581_OID20269_v1_Cardiometabolic	MET	1.01749	4	0	P08581	Cardiometabolic	0.0004
	METAP1_P53582_OID20815_v1_Neurology	METAP1	1.01779	0	0	P53582	Neurology	0.9678
	METAP1D_Q6UB28_OID20519_v1_Inflammation	METAP1D	1.03883	0	0	Q6UB28	Inflammation	0.0005
	METAP2_P50579_OID21437_v1_Oncology	METAP2	1.02344	0	0	P50579	Oncology	0.0001
	MFAP3_P55082_OID20057_v1_Cardiometabolic	MFAP3	0.993187	0	0	P55082	Cardiometabolic	0.3492
	MFAP5_Q13361_OID20239_v1_Cardiometabolic	MFAP5	0.963041	0	0	Q13361	Cardiometabolic	0.0003
	MFGE8_Q08431_OID21134_v1_Neurology	MFGE8	1.01239	0	0	Q08431	Neurology	0.0004
	MGLL_Q99685_OID20711_v1_Inflammation	MGLL	1.00927	0	0	Q99685	Inflammation	0.0002
	MGMT_P16455_OID20588_v1_Inflammation	MGMT	1.0225	0	0	P16455	Inflammation	0.0003
	MIA_Q16674_OID21531_v1_Oncology	MIA	1.02133	0	0	Q16674	Oncology	0.0004
	MICA_Q29980_Q29983_OID20593_v1_Inflammation	MICA	0.98601	0	0	Q29980	v1	0.0492
	MIF_P14174_OID21073_v1_Neurology	MIF	0.95581	0	0	P14174	Neurology	0.0003
	MILR1_Q7Z6M3_OID20482_v1_Inflammation	MILR1	0.965295	0	0	Q7Z6M3	Inflammation	0.0002
	MITD1_Q8WV92_OID20959_v1_Neurology	MITD1	1.02444	0	0	Q8WV92	Neurology	0.0001
	MLN_P12872_OID20541_v1_Inflammation	MLN	1.03851	0	0	P12872	Inflammation	0.0001
	MME_P08473_OID21307_v1_Oncology	MME	1.04733	0	0	P08473	Oncology	0.0001
	MMP1_P03956_OID20672_v1_Inflammation	MMP1	0.952545	0	0	P03956	Inflammation	0.0002
	MMP10_P09238_OID20687_v1_Inflammation	MMP10	0.982127	0	0	P09238	Inflammation	0.0002
	MMP12_P39900_OID21439_v1_Oncology	MMP12	1.03303	0	0	P39900	Oncology	0.0008
	MMP13_P45452_OID20807_v1_Neurology	MMP13	0.982044	0	0	P45452	Neurology	0.8209
	MMP3_P08254_OID21083_v1_Neurology	MMP3	0.998429	0	0	P08254	Neurology	0.0004
	MMP7_P09237_OID20087_v1_Cardiometabolic	MMP7	0.980617	0	0	P09237	Cardiometabolic	0.001
	MMP8_P22894_OID21019_v1_Neurology	MMP8	0.996826	0	0	P22894	Neurology	0.0021
	MMP9_P14780_OID21103_v1_Neurology	MMP9	1.06312	0	0	P14780	Neurology	0.0007
	MNDA_P41218_OID20156_v1_Cardiometabolic	MNDA	0.987132	0	0	P41218	Cardiometabolic	0.001
	MOG_Q16653_OID21384_v1_Oncology	MOG	0.972285	0	0	Q16653	Oncology	0.0005
	MPHOSPH8_Q99549_OID20092_v1_Cardiometabolic	MPHOSPH8	0.991734	0	0	Q99549	Cardiometabolic	0.0773
	MPI_P34949_OID21288_v1_Oncology	MPI	1.01849	0	0	P34949	Oncology	0.0004
	MPIG6B_O95866_OID20779_v1_Inflammation	MPIG6B	1.01444	0	0	O95866	Inflammation	0.0002
	MPO_P05164_OID21100_v1_Neurology	MPO	0.989774	0	0	P05164	Neurology	0.0003
	MRPL46_Q9H2W6_OID20858_v1_Neurology	MRPL46	1.01099	0	0	Q9H2W6	Neurology	0.8255
	MSLN_Q13421_OID21380_v1_Oncology	MSLN	0.936805	0	0	Q13421	Oncology	0.0003
	MSMB_P08118_OID20275_v1_Cardiometabolic	MSMB	0.967977	0	0	P08118	Cardiometabolic	0.0064
	MSR1_P21757_OID21063_v1_Neurology	MSR1	1.00156	0	0	P21757	Neurology	0.0005
	MSRA_Q9UJ68_OID21513_v1_Oncology	MSRA	0.99518	0	0	Q9UJ68	Oncology	0.0004
	MSTN_O14793_OID20115_v1_Cardiometabolic	MSTN	1.04416	0	0	O14793	Cardiometabolic	0.0007
	MTPN_P58546_OID20080_v1_Cardiometabolic	MTPN	1.04949	0	0	P58546	Cardiometabolic	0.9256
	MUC13_Q9H3R2_OID20866_v1_Neurology	MUC13	1.00245	0	0	Q9H3R2	Neurology	0.0019
	MUC16_Q8WXI7_OID21378_v1_Oncology	MUC16	1.00626	0	0	Q8WXI7	Oncology	0.7789
	MVK_Q03426_OID20459_v1_Inflammation	MVK	1.00563	0	0	Q03426	Inflammation	0.015
	MYO9B_Q13459_OID20451_v1_Inflammation	MYO9B	1.03496	0	0	Q13459	Inflammation	0.404
	MYOC_Q99972_OID21121_v1_Neurology	MYOC	1.02046	0	0	Q99972	Neurology	0.0004
	MZB1_Q8WU39_OID20732_v1_Inflammation	MZB1	1.00893	0	0	Q8WU39	Inflammation	0.0001
	MZT1_Q08AG7_OID21186_v1_Oncology	MZT1	0.997208	0	0	Q08AG7	Oncology	0.2952
	NAAA_Q02083_OID20931_v1_Neurology	NAAA	0.986532	0	0	Q02083	Neurology	0.0002
	NADK_O95544_OID20178_v1_Cardiometabolic	NADK	0.967617	0	0	O95544	Cardiometabolic	0.0004
	NAMPT_P43490_OID21227_v1_Oncology	NAMPT	0.998517	0	0	P43490	Oncology	0.323
	NBL1_P41271_OID21486_v1_Oncology	NBL1	0.976883	0	0	P41271	Oncology	0.0003
	NBN_O60934_OID20442_v1_Inflammation	NBN	1.05851	0	0	O60934	Inflammation	0.0194
	NCAM1_P13591_OID20354_v1_Cardiometabolic	NCAM1	1.00398	0	0	P13591	Cardiometabolic	0.0003
	NCAM2_O15394_OID21095_v1_Neurology	NCAM2	1.02252	0	0	O15394	Neurology	0.0004
	NCAN_O14594_OID21055_v1_Neurology	NCAN	0.995724	0	0	O14594	Neurology	0.0003
	NCF2_P19878_OID20567_v1_Inflammation	NCF2	0.936342	0	0	P19878	Inflammation	0.0001
	NCK2_O43639_OID20683_v1_Inflammation	NCK2	0.993512	0	0	O43639	Inflammation	0.0013
	NCLN_Q969V3_OID20448_v1_Inflammation	NCLN	0.93934	0	0	Q969V3	Inflammation	0.8993
	NCR1_O76036_OID20566_v1_Inflammation	NCR1	0.94927	0	0	O76036	Inflammation	0.0002
	NCS1_P62166_OID21458_v1_Oncology	NCS1	1.01258	0	0	P62166	Oncology	0.0001
	NDRG1_Q92597_OID20792_v1_Neurology	NDRG1	1.01163	0	0	Q92597	Neurology	0.0492
	NDUFS6_O75380_OID21224_v1_Oncology	NDUFS6	1.00546	0	0	O75380	Oncology	0.0643
	NECTIN2_Q92692_OID20222_v1_Cardiometabolic	NECTIN2	1.02996	0	0	Q92692	Cardiometabolic	0.0002
	NECTIN4_Q96NY8_OID21490_v1_Oncology	NECTIN4	1.05315	0	0	Q96NY8	Oncology	0.0002
	NEFL_P07196_OID20871_v1_Neurology	NEFL	1.04665	0	0	P07196	Neurology	0.0053
	NELL1_Q92832_OID21494_v1_Oncology	NELL1	0.991618	0	0	Q92832	Oncology	0.0004
	NELL2_Q99435_OID20706_v1_Inflammation	NELL2	1.02109	0	0	Q99435	Inflammation	0.0002
	NFASC_O94856_OID20634_v1_Inflammation	NFASC	0.997055	0	0	O94856	Inflammation	0.0008
	NFATC1_O95644_OID20545_v1_Inflammation	NFATC1	1.02055	0	0	O95644	Inflammation	0.0003
	NFATC3_Q12968_OID20470_v1_Inflammation	NFATC3	1.00803	0	0	Q12968	Inflammation	0.662
	NFKBIE_O00221_OID21212_v1_Oncology	NFKBIE	1.02756	0	0	O00221	Oncology	0.0303
	NGF_P01138_OID20920_v1_Neurology	NGF	1.01567	0	0	P01138	Neurology	0.9967
	NID1_P14543_OID20362_v1_Cardiometabolic	NID1	0.940951	0	0	P14543	Cardiometabolic	0.0002
	NID2_Q14112_OID21085_v1_Neurology	NID2	1.03606	0	0	Q14112	Neurology	0.0004
	NINJ1_Q92982_OID21167_v1_Oncology	NINJ1	0.95628	88	71	Q92982	Oncology	0.1901
	NME3_Q13232_OID20789_v1_Inflammation	NME3	1.00848	0	0	Q13232	Inflammation	0.0002
	NMNAT1_Q9HAN9_OID20913_v1_Neurology	NMNAT1	1.04998	0	0	Q9HAN9	Neurology	0.0011
	NOMO1_Q15155_OID21106_v1_Neurology	NOMO1	1.02441	0	0	Q15155	Neurology	0.0002
	NOS1_P29475_OID20863_v1_Neurology	NOS1	0.997343	0	0	P29475	Neurology	0.0093
	NOS3_P29474_OID20834_v1_Neurology	NOS3	0.967161	0	0	P29474	Neurology	0.0337
	NOTCH1_P46531_OID20311_v1_Cardiometabolic	NOTCH1	0.989788	0	0	P46531	Cardiometabolic	0.0002
	NOTCH3_Q9UM47_OID20253_v1_Cardiometabolic	NOTCH3	0.951608	0	0	Q9UM47	Cardiometabolic	0.0004
	NPDC1_Q9NQX5_OID20205_v1_Cardiometabolic	NPDC1	0.987437	0	0	Q9NQX5	Cardiometabolic	0.0003
	NPM1_P06748_OID20961_v1_Neurology	NPM1	1.10024	0	0	P06748	Neurology	0.0212
	NPPB_P16860_OID20049_v1_Cardiometabolic	NPPB	1.05049	0	0	P16860	Cardiometabolic	0.5592
	NPPC_P23582_OID20568_v1_Inflammation	NPPC	1.00794	0	0	P23582	Inflammation	0.0003
	NPTN_Q9Y639_OID21235_v1_Oncology	NPTN	0.994984	0	0	Q9Y639	Oncology	0.1526
	NPTX1_Q15818_OID21074_v1_Neurology	NPTX1	1.04445	0	0	Q15818	Neurology	0.0004
	NPTXR_O95502_OID20191_v1_Cardiometabolic	NPTXR	1.0222	0	0	O95502	Cardiometabolic	0.0003
	NPY_P01303_OID21388_v1_Oncology	NPY	0.986402	0	0	P01303	Oncology	0.0002
	NRCAM_Q92823_OID20229_v1_Cardiometabolic	NRCAM	1.0697	0	0	Q92823	Cardiometabolic	0.0003
	NRP1_O14786_OID20390_v1_Cardiometabolic	NRP1	0.922246	0	0	O14786	Cardiometabolic	0.0005
	NRP2_O60462_OID21081_v1_Neurology	NRP2	1.04648	0	0	O60462	Neurology	0.0003
	NRTN_Q99748_OID20465_v1_Inflammation	NRTN	1.0322	0	0	Q99748	Inflammation	0.8622
	NSFL1C_Q9UNZ2_OID21022_v1_Neurology	NSFL1C	0.991368	0	0	Q9UNZ2	Neurology	0.0003
	NT5C3A_Q9H0P0_OID20553_v1_Inflammation	NT5C3A	1.02281	0	0	Q9H0P0	Inflammation	0.0002
	NT5E_P21589_OID21498_v1_Oncology	NT5E	1.02567	0	0	P21589	Oncology	0.0004
	NTF3_P20783_OID20591_v1_Inflammation	NTF3	1.01479	0	0	P20783	Inflammation	0.0003
	NTF4_P34130_OID21208_v1_Oncology	NTF4	1.04728	0	0	P34130	Oncology	0.1885
	NTproBNP_NTproBNP_OID20125_v1_Cardiometabolic	NTproBNP	0.969098	0	0	NTproBNP	Cardiometabolic	0.0554
	NTRK2_Q16620_OID20136_v1_Cardiometabolic	NTRK2	0.995617	0	0	Q16620	Cardiometabolic	0.0005
	NTRK3_Q16288_OID21057_v1_Neurology	NTRK3	1.02749	0	0	Q16288	Neurology	0.0003
	NUB1_Q9Y5A7_OID20510_v1_Inflammation	NUB1	1.02679	0	0	Q9Y5A7	Inflammation	0.0002
	NUCB2_P80303_OID21448_v1_Oncology	NUCB2	1.03981	0	0	P80303	Oncology	0.0003
	NUDC_Q9Y266_OID20623_v1_Inflammation	NUDC	1.02736	0	0	Q9Y266	Inflammation	0.0002
	NUDT2_P50583_OID21308_v1_Oncology	NUDT2	1.04247	28	0	P50583	Oncology	0.1726
	NUDT5_Q9UKK9_OID21115_v1_Neurology	NUDT5	0.992987	0	0	Q9UKK9	Neurology	0.0006
	NXPH1_P58417_OID20849_v1_Neurology	NXPH1	0.976722	0	0	P58417	Neurology	0.1118
	OBP2B_Q9NPH6_OID20980_v1_Neurology	OBP2B	1.04453	302	200	Q9NPH6	Neurology	0.0003
	ODAM_A1E959_OID20793_v1_Neurology	ODAM	0.963536	0	0	A1E959	Neurology	0.2364
	OGFR_Q9NZT2_OID21360_v1_Oncology	OGFR	1.01941	0	0	Q9NZT2	Oncology	0.0004
	OGN_P20774_OID21123_v1_Neurology	OGN	1.02896	568	360	P20774	Neurology	0.0003
	OLR1_P78380_OID20183_v1_Cardiometabolic	OLR1	0.999785	0	0	P78380	Cardiometabolic	0.0002
	OMD_Q99983_OID20725_v1_Inflammation	OMD	0.970983	0	0	Q99983	Inflammation	0.0002
	OMG_P23515_OID21352_v1_Oncology	OMG	1.00341	0	0	P23515	Oncology	0.0005
	OPTC_Q9UBM4_OID21362_v1_Oncology	OPTC	1.02115	0	0	Q9UBM4	Oncology	0.0006
	OSCAR_Q8IYS5_OID20776_v1_Inflammation	OSCAR	1.03708	0	0	Q8IYS5	Inflammation	0.0002
	OSM_P13725_OID20574_v1_Inflammation	OSM	1.01484	0	0	P13725	Inflammation	0.0004
	OSMR_Q99650_OID20356_v1_Cardiometabolic	OSMR	1.00829	0	0	Q99650	Cardiometabolic	0.0004
	OXT_P01178_OID21047_v1_Neurology	OXT	0.989191	0	0	P01178	Neurology	0.0002
	P4HB_P07237_OID21509_v1_Oncology	P4HB	1.08151	0	0	P07237	Oncology	0.0005
	PADI2_Q9Y2J8_OID20467_v1_Inflammation	PADI2	0.967539	0	0	Q9Y2J8	Inflammation	0.5003
	PADI4_Q9UM07_OID20832_v1_Neurology	PADI4	1.00367	0	0	Q9UM07	Neurology	0.2159
	PAEP_P09466_OID20925_v1_Neurology	PAEP	1.0207	298	266	P09466	Neurology	0.0734
	PAG1_Q9NWQ8_OID20108_v1_Cardiometabolic	PAG1	1.00535	0	0	Q9NWQ8	Cardiometabolic	0.0003
	PAK4_O96013_OID20819_v1_Neurology	PAK4	0.994733	0	0	O96013	Neurology	0.2907
	PAM_P19021_OID20291_v1_Cardiometabolic	PAM	0.949553	0	0	P19021	Cardiometabolic	0.0003
	PAMR1_Q6UXH9_OID21153_v1_Neurology	PAMR1	1.00401	0	0	Q6UXH9	Neurology	0.0003
	PAPPA_Q13219_OID20421_v1_Inflammation	PAPPA	1.01311	0	0	Q13219	Inflammation	0.4624
	PARK7_Q99497_OID21160_v1_Neurology	PARK7	0.994873	0	0	Q99497	Neurology	0.0003
	PARP1_P09874_OID20500_v1_Inflammation	PARP1	0.98133	0	0	P09874	Inflammation	0.0011
	PBLD_P30039_OID20839_v1_Neurology	PBLD	1.02868	0	0	P30039	Neurology	0.1642
	PCDH1_Q08174_OID20614_v1_Inflammation	PCDH1	1.0244	0	0	Q08174	Inflammation	0.0001
	PCDH17_O14917_OID20132_v1_Cardiometabolic	PCDH17	1.06775	47	4	O14917	Cardiometabolic	0.0005
	PCOLCE_Q15113_OID20384_v1_Cardiometabolic	PCOLCE	1.03586	0	0	Q15113	Cardiometabolic	0.0004
	PCSK9_Q8NBP7_OID20235_v1_Cardiometabolic	PCSK9	0.994882	0	0	Q8NBP7	Cardiometabolic	0.0004
	PDCD1_Q15116_OID21396_v1_Oncology	PDCD1	1.02054	0	0	Q15116	Oncology	0.0003
	PDCD1LG2_Q9BQ51_OID21273_v1_Oncology	PDCD1LG2	1.04772	96	63	Q9BQ51	Oncology	0.0002
	PDCD5_O14737_OID21021_v1_Neurology	PDCD5	1.03151	0	0	O14737	Neurology	0.0004
	PDCD6_O75340_OID20163_v1_Cardiometabolic	PDCD6	0.96415	0	0	O75340	Cardiometabolic	0.0154
	PDGFA_P04085_OID20313_v1_Cardiometabolic	PDGFA	1.00688	0	0	P04085	Cardiometabolic	0.0004
	PDGFB_P01127_OID20741_v1_Inflammation	PDGFB	0.967671	0	0	P01127	Inflammation	0.0002
	PDGFC_Q9NRA1_OID21183_v1_Oncology	PDGFC	1.03359	0	0	Q9NRA1	Oncology	0.0035
	PDGFRA_P16234_OID20133_v1_Cardiometabolic	PDGFRA	0.969262	0	0	P16234	Cardiometabolic	0.0002
	PDGFRB_P09619_OID20268_v1_Cardiometabolic	PDGFRB	0.977566	0	0	P09619	Cardiometabolic	0.0002
	PDLIM7_Q9NR12_OID20729_v1_Inflammation	PDLIM7	1.0584	0	0	Q9NR12	Inflammation	0.0005
	PDP1_Q9P0J1_OID21176_v1_Oncology	PDP1	0.987479	0	0	Q9P0J1	Oncology	0.6787
	PEAR1_Q5VY43_OID20257_v1_Cardiometabolic	PEAR1	1.03634	24	13	Q5VY43	Cardiometabolic	0.0003
	PEBP1_P30086_OID21087_v1_Neurology	PEBP1	1.00014	0	0	P30086	Neurology	0.001
	PECAM1_P16284_OID21131_v1_Neurology	PECAM1	0.979344	284	219	P16284	Neurology	0.0003
	PFDN2_Q9UHV9_OID20892_v1_Neurology	PFDN2	0.994013	0	0	Q9UHV9	Neurology	0.6982
	PFKFB2_O60825_OID21356_v1_Oncology	PFKFB2	1.05407	0	0	O60825	Oncology	0.0004
	PGF_P49763_OID20673_v1_Inflammation	PGF	0.98589	0	0	P49763	Inflammation	0.0002
	PGLYRP1_O75594_OID20338_v1_Cardiometabolic	PGLYRP1	1.00265	0	0	O75594	Cardiometabolic	0.0002
	PHOSPHO1_Q8TCT1_OID20922_v1_Neurology	PHOSPHO1	1.00429	0	0	Q8TCT1	Neurology	0.0003
	PI3_P19957_OID20326_v1_Cardiometabolic	PI3	1.07743	0	0	P19957	Cardiometabolic	0.0022
	PIGR_P01833_OID21102_v1_Neurology	PIGR	1.02003	0	0	P01833	Neurology	0.0095
	PIK3AP1_Q6ZUJ8_OID20587_v1_Inflammation	PIK3AP1	1.06713	0	0	Q6ZUJ8	Inflammation	0.0004
	PIK3IP1_Q96FE7_OID21094_v1_Neurology	PIK3IP1	1.05833	0	0	Q96FE7	Neurology	0.0002
	PILRA_Q9UKJ1_OID21129_v1_Neurology	PILRA	1.00865	0	0	Q9UKJ1	Neurology	0.0002
	PILRB_Q9UKJ0_OID20197_v1_Cardiometabolic	PILRB	1.03588	0	0	Q9UKJ0	Cardiometabolic	0.0003
	PKLR_P30613_OID20682_v1_Inflammation	PKLR	1.02585	0	0	P30613	Inflammation	0.0001
	PLA2G10_O15496_OID21002_v1_Neurology	PLA2G10	1.01335	0	0	O15496	Neurology	0.0005
	PLA2G15_Q8NCC3_OID21473_v1_Oncology	PLA2G15	1.02592	0	0	Q8NCC3	Oncology	0.0004
	PLA2G1B_P04054_OID20252_v1_Cardiometabolic	PLA2G1B	1.00666	0	0	P04054	Cardiometabolic	0.0003
	PLA2G2A_P14555_OID20274_v1_Cardiometabolic	PLA2G2A	1.00293	0	0	P14555	Cardiometabolic	0.0062
	PLA2G4A_P47712_OID20685_v1_Inflammation	PLA2G4A	1.03433	0	0	P47712	Inflammation	0.0004
	PLA2G7_Q13093_OID21105_v1_Neurology	PLA2G7	0.9936	0	0	Q13093	Neurology	0.0004
	PLAT_P00750_OID20247_v1_Cardiometabolic	PLAT	1.01859	0	0	P00750	Cardiometabolic	0.0004
	PLAU_P00749_OID21124_v1_Neurology	PLAU	0.979679	0	0	P00749	Neurology	0.0002
	PLAUR_Q03405_OID20764_v1_Inflammation	PLAUR	0.971508	0	0	Q03405	Inflammation	0.0001
	PLIN1_O60240_OID20835_v1_Neurology	PLIN1	1.03228	0	0	O60240	Neurology	0.219
	PLIN3_O60664_OID20143_v1_Cardiometabolic	PLIN3	0.980815	0	0	O60664	Cardiometabolic	0.0005
	PLPBP_O94903_OID20144_v1_Cardiometabolic	PLPBP	1.01861	0	0	O94903	Cardiometabolic	0.0003
	PLTP_P55058_OID20238_v1_Cardiometabolic	PLTP	0.993252	0	0	P55058	Cardiometabolic	0.0004
	PLXDC1_Q8IUK5_OID21258_v1_Oncology	PLXDC1	0.979702	0	0	Q8IUK5	Oncology	0.0009
	PLXNA4_Q9HCM2_OID20597_v1_Inflammation	PLXNA4	1.04584	0	0	Q9HCM2	Inflammation	0.0003
	PLXNB2_O15031_OID20317_v1_Cardiometabolic	PLXNB2	1.03647	0	0	O15031	Cardiometabolic	0.0003
	PLXNB3_Q9ULL4_OID20160_v1_Cardiometabolic	PLXNB3	1.06267	0	0	Q9ULL4	Cardiometabolic	0.0005
	PM20D1_Q6GTS8_OID20149_v1_Cardiometabolic	PM20D1	1.06939	0	0	Q6GTS8	Cardiometabolic	0.0449
	PMVK_Q15126_OID20850_v1_Neurology	PMVK	1.03219	0	0	Q15126	Neurology	0.0005
	PNLIPRP2_P54317_OID20775_v1_Inflammation	PNLIPRP2	0.946249	172	105	P54317	Inflammation	0.0015
	PNPT1_Q8TCS8_OID20445_v1_Inflammation	PNPT1	0.962265	0	0	Q8TCS8	Inflammation	0.5568
	PODXL_O00592_OID21358_v1_Oncology	PODXL	0.987821	80	66	O00592	Oncology	0.0006
	PODXL2_Q9NZ53_OID21487_v1_Oncology	PODXL2	1.00283	0	0	Q9NZ53	Oncology	0.0002
	POLR2F_P61218_OID21283_v1_Oncology	POLR2F	0.987082	0	0	P61218	Oncology	0.0005
	PON2_Q15165_OID20088_v1_Cardiometabolic	PON2	0.962197	0	0	Q15165	Cardiometabolic	0.143
	PON3_Q15166_OID20777_v1_Inflammation	PON3	1.041	0	0	Q15166	Inflammation	0.0001
	PPCDC_Q96CD2_OID21027_v1_Neurology	PPCDC	0.980829	0	0	Q96CD2	Neurology	0.0004
	PPIB_P23284_OID20331_v1_Cardiometabolic	PPIB	1.00446	0	0	P23284	Cardiometabolic	0.0008
	PPM1A_P35813_OID21184_v1_Oncology	PPM1A	1.00677	0	0	P35813	Oncology	0.8682
	PPME1_Q9Y570_OID21347_v1_Oncology	PPME1	0.961467	0	0	Q9Y570	Oncology	0.0004
	PPP1R12A_O14974_OID21475_v1_Oncology	PPP1R12A	1.03755	0	0	O14974	Oncology	0.0007
	PPP1R2_P41236_OID20176_v1_Cardiometabolic	PPP1R2	1.02257	0	0	P41236	Cardiometabolic	0.0003
	PPP1R9B_Q96SB3_OID20643_v1_Inflammation	PPP1R9B	1.06538	0	0	Q96SB3	Inflammation	0.0002
	PPP3R1_P63098_OID20902_v1_Neurology	PPP3R1	0.997143	0	0	P63098	Neurology	0.0003
	PPY_P01298_OID21516_v1_Oncology	PPY	0.96923	0	0	P01298	Oncology	0.0014
	PQBP1_O60828_OID21172_v1_Oncology	PQBP1	1.01616	0	0	O60828	Oncology	0.1787
	PRCP_P42785_OID20337_v1_Cardiometabolic	PRCP	1.02596	0	0	P42785	Cardiometabolic	0.0003
	PRDX1_Q06830_OID20962_v1_Neurology	PRDX1	1.03142	0	0	Q06830	Neurology	0.0023
	PRDX3_P30048_OID20483_v1_Inflammation	PRDX3	1.01621	0	0	P30048	Inflammation	0.1195
	PRDX5_P30044_OID20644_v1_Inflammation	PRDX5	1.02048	0	0	P30044	Inflammation	0.0003
	PRDX6_P30041_OID21404_v1_Oncology	PRDX6	1.00995	0	0	P30041	Oncology	0.0005
	PREB_Q9HCU5_OID20439_v1_Inflammation	PREB	1.00103	0	0	Q9HCU5	Inflammation	0.8501
	PRELP_P51888_OID20766_v1_Inflammation	PRELP	0.986153	0	0	P51888	Inflammation	0.0002
	PRKAB1_Q9Y478_OID20444_v1_Inflammation	PRKAB1	1.03248	0	0	Q9Y478	Inflammation	0.1171
	PRKAR1A_P10644_OID20146_v1_Cardiometabolic	PRKAR1A	1.04923	0	0	P10644	Cardiometabolic	0.0007
	PRKCQ_Q04759_OID20468_v1_Inflammation	PRKCQ	1.01811	0	0	Q04759	Inflammation	0.8061
	PRKRA_O75569_OID21225_v1_Oncology	PRKRA	1.02979	0	0	O75569	Oncology	0.0086
	PRL_P01236_OID21033_v1_Neurology	PRL	0.989218	0	0	P01236	Neurology	0.0004
	PROC_P04070_OID20402_v1_Cardiometabolic	PROC	1.06965	0	0	P04070	Cardiometabolic	0.0003
	PROK1_P58294_OID20543_v1_Inflammation	PROK1	1.01059	0	0	P58294	Inflammation	0.0003
	PRSS2_P07478_OID20364_v1_Cardiometabolic	PRSS2	0.991289	0	0	P07478	Cardiometabolic	0.0003
	PRSS27_Q9BQR3_OID20212_v1_Cardiometabolic	PRSS27	1.05747	0	0	Q9BQR3	Cardiometabolic	0.0002
	PRSS8_Q16651_OID20763_v1_Inflammation	PRSS8	1.00175	0	0	Q16651	Inflammation	0.0016
	PRTFDC1_Q9NRG1_OID20867_v1_Neurology	PRTFDC1	1.03729	0	0	Q9NRG1	Neurology	0.0272
	PRTG_Q2VWP7_OID21443_v1_Oncology	PRTG	1.0093	0	0	Q2VWP7	Oncology	0.0006
	PRTN3_P24158_OID20329_v1_Cardiometabolic	PRTN3	0.958396	0	0	P24158	Cardiometabolic	0.0051
	PSG1_P11464_OID20916_v1_Neurology	PSG1	1.00112	0	0	P11464	Neurology	0.0098
	PSIP1_O75475_OID20534_v1_Inflammation	PSIP1	1.01588	0	0	O75475	Inflammation	0.0003
	PSMA1_P25786_OID21221_v1_Oncology	PSMA1	1.02749	0	0	P25786	Oncology	0.8908
	PSMD9_O00233_OID21304_v1_Oncology	PSMD9	1.03006	0	0	O00233	Oncology	0.0005
	PSME1_Q06323_OID20969_v1_Neurology	PSME1	0.997301	0	0	Q06323	Neurology	0.0003
	PSME2_Q9UL46_OID20989_v1_Neurology	PSME2	1.02885	0	0	Q9UL46	Neurology	0.0002
	PSMG3_Q9BT73_OID20549_v1_Inflammation	PSMG3	1.0139	0	0	Q9BT73	Inflammation	0.0002
	PSPN_O60542_OID20511_v1_Inflammation	PSPN	1.02517	0	0	O60542	Inflammation	0.0005
	PSRC1_Q6PGN9_OID21169_v1_Oncology	PSRC1	1.02581	0	0	Q6PGN9	Oncology	0.279
	PTEN_P60484_OID20794_v1_Neurology	PTEN	0.971376	0	0	P60484	Neurology	0.7716
	PTGDS_P41222_OID20408_v1_Cardiometabolic	PTGDS	0.99637	0	0	P41222	Cardiometabolic	0.0003
	PTH1R_Q03431_OID20571_v1_Inflammation	PTH1R	1.00092	0	0	Q03431	Inflammation	0.0001
	PTK7_Q13308_OID20880_v1_Neurology	PTK7	0.95511	0	0	Q13308	Neurology	0.4766
	PTN_P21246_OID20083_v1_Cardiometabolic	PTN	0.974243	0	0	P21246	Cardiometabolic	0.0379
	PTPN1_P18031_OID20908_v1_Neurology	PTPN1	1.03498	0	0	P18031	Neurology	0.0006
	PTPN6_P29350_OID20717_v1_Inflammation	PTPN6	0.974316	0	0	P29350	Inflammation	0.0002
	PTPRF_P10586_OID20310_v1_Cardiometabolic	PTPRF	0.984653	0	0	P10586	Cardiometabolic	0.0004
	PTPRM_P28827_OID20598_v1_Inflammation	PTPRM	1.03852	766	525	P28827	Inflammation	0.0012
	PTPRN2_Q92932_OID20912_v1_Neurology	PTPRN2	1.00834	0	0	Q92932	Neurology	0.0002
	PTPRS_Q13332_OID20306_v1_Cardiometabolic	PTPRS	0.913804	0	0	Q13332	Cardiometabolic	0.0002
	PTS_Q03393_OID20847_v1_Neurology	PTS	1.01586	0	0	Q03393	Neurology	0.0017
	PTX3_P26022_OID20570_v1_Inflammation	PTX3	1.04917	0	0	P26022	Inflammation	0.0003
	PVALB_P20472_OID21420_v1_Oncology	PVALB	1.02187	0	0	P20472	Oncology	0.0004
	PVR_P15151_OID21011_v1_Neurology	PVR	0.983804	0	0	P15151	Neurology	0.0003
	PXN_P49023_OID20822_v1_Neurology	PXN	0.9791	0	0	P49023	Neurology	0.0028
	QDPR_P09417_OID20174_v1_Cardiometabolic	QDPR	0.993971	0	0	P09417	Cardiometabolic	0.0004
	QPCT_Q16769_OID20320_v1_Cardiometabolic	QPCT	1.01724	0	0	Q16769	Cardiometabolic	0.0002
	RAB37_Q96AX2_OID20425_v1_Inflammation	RAB37	0.975168	0	0	Q96AX2	Inflammation	0.2759
	RAB6A_P20340_OID20608_v1_Inflammation	RAB6A	1.05813	0	0	P20340	Inflammation	0.0002
	RAB6B_Q9NRW1_OID20817_v1_Neurology	RAB6B	0.9653	0	0	Q9NRW1	Neurology	0.941
	RABEPK_Q7Z6M1_OID21163_v1_Oncology	RABEPK	0.977392	86	68	Q7Z6M1	Oncology	0.1614
	RABGAP1L_Q5R372_OID20447_v1_Inflammation	RABGAP1L	0.961299	0	0	Q5R372	Inflammation	0.0017
	RAD23B_P54727_OID21166_v1_Oncology	RAD23B	1.03401	0	0	P54727	Oncology	0.0363
	RANGAP1_P46060_OID21203_v1_Oncology	RANGAP1	0.994933	0	0	P46060	Oncology	0.9661
	RARRES1_P49788_OID21177_v1_Oncology	RARRES1	1.02298	0	0	P49788	Oncology	0.4571
	RARRES2_Q99969_OID20373_v1_Cardiometabolic	RARRES2	1.01895	0	0	Q99969	Cardiometabolic	0.0003
	RASA1_P20936_OID20826_v1_Neurology	RASA1	1.07057	0	0	P20936	Neurology	0.9189
	RASSF2_P50749_OID21194_v1_Oncology	RASSF2	0.970882	0	0	P50749	Oncology	0.0308
	RBKS_Q9H477_OID20986_v1_Neurology	RBKS	1.01011	0	0	Q9H477	Neurology	0.0001
	RBP2_P50120_OID21365_v1_Oncology	RBP2	0.975347	0	0	P50120	Oncology	0.0007
	RBP5_P82980_OID21369_v1_Oncology	RBP5	1.01661	0	0	P82980	Oncology	0.0005
	RCOR1_Q9UKL0_OID20073_v1_Cardiometabolic	RCOR1	1.02362	0	0	Q9UKL0	Cardiometabolic	0.5623
	REG1A_P05451_OID20415_v1_Cardiometabolic	REG1A	1.02343	0	0	P05451	Cardiometabolic	0.0002
	REG1B_P48304_OID20266_v1_Cardiometabolic	REG1B	1.03628	19	0	P48304	Cardiometabolic	0.0002
	REG3A_Q06141_OID20258_v1_Cardiometabolic	REG3A	0.986994	0	0	Q06141	Cardiometabolic	0.0004
	REG4_Q9BYZ8_OID20784_v1_Inflammation	REG4	0.997683	0	0	Q9BYZ8	Inflammation	0.0002
	RELT_Q969Z4_OID21142_v1_Neurology	RELT	0.962524	0	0	Q969Z4	Neurology	0.0002
	REN_P00797_OID20201_v1_Cardiometabolic	REN	0.960492	0	0	P00797	Cardiometabolic	0.0004
	RET_P07949_OID21346_v1_Oncology	RET	0.977387	0	0	P07949	Oncology	0.0001
	RETN_Q9HD89_OID20327_v1_Cardiometabolic	RETN	1.00905	0	0	Q9HD89	Cardiometabolic	0.0018
	RGMA_Q96B86_OID21065_v1_Neurology	RGMA	0.971787	0	0	Q96B86	Neurology	0.0002
	RGMB_Q6NW40_OID21045_v1_Neurology	RGMB	1.00171	0	0	Q6NW40	Neurology	0.0004
	RGS8_P57771_OID20454_v1_Inflammation	RGS8	0.966556	0	0	P57771	Inflammation	0.8913
	RHOC_P08134_OID20950_v1_Neurology	RHOC	1.01725	0	0	P08134	Neurology	0.0002
	RILP_Q96NA2_OID21436_v1_Oncology	RILP	1.01846	0	0	Q96NA2	Oncology	0.0004
	RNASE3_P12724_OID20203_v1_Cardiometabolic	RNASE3	1.01172	0	0	P12724	Cardiometabolic	0.0282
	RNASET2_O00584_OID20321_v1_Cardiometabolic	RNASET2	0.993725	0	0	O00584	Cardiometabolic	0.0002
	RNF41_Q9H4P4_OID21179_v1_Oncology	RNF41	1.02974	0	0	Q9H4P4	Oncology	0.0003
	ROBO1_Q9Y6N7_OID20734_v1_Inflammation	ROBO1	1.01752	0	0	Q9Y6N7	Inflammation	0.0002
	ROBO2_Q9HCK4_OID21007_v1_Neurology	ROBO2	0.931226	0	0	Q9HCK4	Neurology	0.0005
	ROR1_Q01973_OID20224_v1_Cardiometabolic	ROR1	1.02945	0	0	Q01973	Cardiometabolic	0.0003
	RP2_O75695_OID21302_v1_Oncology	RP2	0.972784	0	0	O75695	Oncology	0.0099
	RRM2_P31350_OID21187_v1_Oncology	RRM2	0.958808	0	0	P31350	Oncology	0.0074
	RRM2B_Q7LG56_OID21174_v1_Oncology	RRM2B	1.04374	0	0	Q7LG56	Oncology	0.0163
	RSPO1_Q2MKA7_OID20938_v1_Neurology	RSPO1	1.00193	0	0	Q2MKA7	Neurology	0.0002
	RSPO3_Q9BXY4_OID21415_v1_Oncology	RSPO3	1.01627	0	0	Q9BXY4	Oncology	0.0001
	RTBDN_Q9BSG5_OID21343_v1_Oncology	RTBDN	1.08231	0	0	Q9BSG5	Oncology	0.0003
	RTN4R_Q9BZR6_OID21424_v1_Oncology	RTN4R	0.97176	0	0	Q9BZR6	Oncology	0.0003
	RUVBL1_Q9Y265_OID21211_v1_Oncology	RUVBL1	1.00319	0	0	Q9Y265	Oncology	0.0556
	RWDD1_Q9H446_OID21015_v1_Neurology	RWDD1	1.01258	0	0	Q9H446	Neurology	0.0003
	S100A11_P31949_OID20130_v1_Cardiometabolic	S100A11	1.02357	0	0	P31949	Cardiometabolic	0.0017
	S100A12_P80511_OID21374_v1_Oncology	S100A12	0.899807	0	0	P80511	Oncology	0.0019
	S100A16_Q96FQ6_OID20878_v1_Neurology	S100A16	1.00926	0	0	Q96FQ6	Neurology	0.1837
	S100A4_P26447_OID21519_v1_Oncology	S100A4	1.00821	0	0	P26447	Oncology	0.0005
	S100P_P25815_OID20103_v1_Cardiometabolic	S100P	1.0392	0	0	P25815	Cardiometabolic	0.0075
	SAMD9L_Q8IVG5_OID20536_v1_Inflammation	SAMD9L	1.01703	0	0	Q8IVG5	Inflammation	0.0005
	SCAMP3_O14828_OID21332_v1_Oncology	SCAMP3	1.02643	0	0	O14828	Oncology	0.0003
	SCARA5_Q6ZMJ2_OID21058_v1_Neurology	SCARA5	1.03197	0	0	Q6ZMJ2	Neurology	0.0004
	SCARB1_Q8WTV0_OID20805_v1_Neurology	SCARB1	1.0512	0	0	Q8WTV0	Neurology	0.7113
	SCARB2_Q14108_OID20943_v1_Neurology	SCARB2	0.983965	0	0	Q14108	Neurology	0.0001
	SCARF1_Q14162_OID20297_v1_Cardiometabolic	SCARF1	1.01002	0	0	Q14162	Cardiometabolic	0.0004
	SCARF2_Q96GP6_OID21048_v1_Neurology	SCARF2	0.970467	0	0	Q96GP6	Neurology	0.0005
	SCG2_P13521_OID21400_v1_Oncology	SCG2	1.00061	0	0	P13521	Oncology	0.0001
	SCG3_Q8WXD2_OID20728_v1_Inflammation	SCG3	0.939104	0	0	Q8WXD2	Inflammation	0.0002
	SCGB1A1_P11684_OID20688_v1_Inflammation	SCGB1A1	1.01116	0	0	P11684	Inflammation	0.0003
	SCGB3A2_Q96PL1_OID20723_v1_Inflammation	SCGB3A2	0.955458	0	0	Q96PL1	Inflammation	0.0003
	SCGN_O76038_OID20457_v1_Inflammation	SCGN	0.975507	0	0	O76038	Inflammation	0.0745
	SCLY_Q96I15_OID21425_v1_Oncology	SCLY	1.00425	0	0	Q96I15	Oncology	0.0003
	SCP2_P22307_OID21161_v1_Oncology	SCP2	0.955449	0	0	P22307	Oncology	0.4872
	SCRN1_Q12765_OID20542_v1_Inflammation	SCRN1	1.02966	0	0	Q12765	Inflammation	0.0451
	SDC1_P18827_OID20169_v1_Cardiometabolic	SDC1	0.971293	0	0	P18827	Cardiometabolic	0.0003
	SDC4_P31431_OID20216_v1_Cardiometabolic	SDC4	0.975645	0	0	P31431	Cardiometabolic	0.0003
	SELE_P16581_OID20290_v1_Cardiometabolic	SELE	1.01107	740	634	P16581	Cardiometabolic	0.0004
	SELP_P16109_OID20379_v1_Cardiometabolic	SELP	0.9936	101	55	P16109	Cardiometabolic	0.0004
	SELPLG_Q14242_OID20560_v1_Inflammation	SELPLG	1.00001	0	0	Q14242	Inflammation	0.0001
	SEMA3F_Q13275_OID20186_v1_Cardiometabolic	SEMA3F	0.954253	0	0	Q13275	Cardiometabolic	0.0004
	SEMA4C_Q9C0C4_OID21329_v1_Oncology	SEMA4C	0.964186	0	0	Q9C0C4	Oncology	0.0005
	SEMA4D_Q92854_OID21020_v1_Neurology	SEMA4D	1.03428	0	0	Q92854	Neurology	0.0005
	SEMA7A_O75326_OID20283_v1_Cardiometabolic	SEMA7A	0.962787	0	0	O75326	Cardiometabolic	0.0003
	SEPTIN9_Q9UHD8_OID21279_v1_Oncology	SEPTIN9	1.06182	0	0	Q9UHD8	Oncology	0.2413
	SERPINA11_Q86U17_OID20281_v1_Cardiometabolic	SERPINA11	1.06843	0	0	Q86U17	Cardiometabolic	0.0003
	SERPINA12_Q8IW75_OID20219_v1_Cardiometabolic	SERPINA12	1.03041	0	0	Q8IW75	Cardiometabolic	0.021
	SERPINA9_Q86WD7_OID21284_v1_Oncology	SERPINA9	0.98355	0	0	Q86WD7	Oncology	0.001
	SERPINB1_P30740_OID21088_v1_Neurology	SERPINB1	1.01042	0	0	P30740	Neurology	0.0003
	SERPINB5_P36952_OID20064_v1_Cardiometabolic	SERPINB5	1.01423	0	0	P36952	Cardiometabolic	0.5583
	SERPINB6_P35237_OID21023_v1_Neurology	SERPINB6	1.0201	0	0	P35237	Neurology	0.0018
	SERPINB8_P50452_OID20630_v1_Inflammation	SERPINB8	0.968888	0	0	P50452	Inflammation	0.0002
	SERPINB9_P50453_OID20932_v1_Neurology	SERPINB9	0.985562	0	0	P50453	Neurology	0.0003
	SERPINE1_P05121_OID20342_v1_Cardiometabolic	SERPINE1	1.01003	0	0	P05121	Cardiometabolic	0.0003
	SESTD1_Q86VW0_OID20790_v1_Neurology	SESTD1	0.99692	0	0	Q86VW0	Neurology	0.5198
	SETMAR_Q53H47_OID20948_v1_Neurology	SETMAR	0.946617	0	0	Q53H47	Neurology	0.0003
	SEZ6L_Q9BYH1_OID21488_v1_Oncology	SEZ6L	1.06678	0	0	Q9BYH1	Oncology	0.0004
	SEZ6L2_Q6UXD5_OID21289_v1_Oncology	SEZ6L2	0.975393	0	0	Q6UXD5	Oncology	0.0005
	SF3B4_Q15427_OID21278_v1_Oncology	SF3B4	1.04746	0	0	Q15427	Oncology	0.0003
	SFRP1_Q8N474_OID20984_v1_Neurology	SFRP1	0.932983	0	0	Q8N474	Neurology	0.0004
	SFTPA1_Q8IWL2_OID21165_v1_Oncology	SFTPA1	1.00389	0	0	Q8IWL2	Oncology	0.6038
	SFTPA2_Q8IWL1_OID21218_v1_Oncology	SFTPA2	1.0055	0	0	Q8IWL1	Oncology	0.0891
	SFTPD_P35247_OID20214_v1_Cardiometabolic	SFTPD	0.963405	0	0	P35247	Cardiometabolic	0.0005
	SH2B3_Q9UQQ2_OID21222_v1_Oncology	SH2B3	1.02825	0	0	Q9UQQ2	Oncology	0.0078
	SH2D1A_O60880_OID20514_v1_Inflammation	SH2D1A	0.956772	0	0	O60880	Inflammation	0.0003
	SHMT1_P34896_OID20714_v1_Inflammation	SHMT1	1.02101	0	0	P34896	Inflammation	0.0001
	SIAE_Q9HAT2_OID21503_v1_Oncology	SIAE	1.04665	0	0	Q9HAT2	Oncology	0.0005
	SIGLEC1_Q9BZZ2_OID20690_v1_Inflammation	SIGLEC1	0.977796	0	0	Q9BZZ2	Inflammation	0.0003
	SIGLEC10_Q96LC7_OID20537_v1_Inflammation	SIGLEC10	1.01902	0	0	Q96LC7	Inflammation	0.0003
	SIGLEC15_Q6ZMC9_OID20812_v1_Neurology	SIGLEC15	1.01853	0	0	Q6ZMC9	Neurology	0.4552
	SIGLEC5_O15389_OID21082_v1_Neurology	SIGLEC5	1.07024	0	0	O15389	Neurology	0.0302
	SIGLEC6_O43699_OID21394_v1_Oncology	SIGLEC6	1.00368	0	0	O43699	Oncology	0.0003
	SIGLEC7_Q9Y286_OID20190_v1_Cardiometabolic	SIGLEC7	1.03923	0	0	Q9Y286	Cardiometabolic	0.0004
	SIGLEC9_Q9Y336_OID21390_v1_Oncology	SIGLEC9	1.03881	0	0	Q9Y336	Oncology	0.0003
	SIRPA_P78324_OID20304_v1_Cardiometabolic	SIRPA	1.00638	0	0	P78324	Cardiometabolic	0.0002
	SIRPB1_O00241_OID20739_v1_Inflammation	SIRPB1	0.991781	0	0	O00241	Inflammation	0.0001
	SIRT2_Q8IXJ6_OID21375_v1_Oncology	SIRT2	1.00006	0	0	Q8IXJ6	Oncology	0.0002
	SIRT5_Q9NXA8_OID20820_v1_Neurology	SIRT5	0.959613	0	0	Q9NXA8	Neurology	0.5531
	SIT1_Q9Y3P8_OID20462_v1_Inflammation	SIT1	0.997413	0	0	Q9Y3P8	Inflammation	0.0027
	SKAP1_Q86WV1_OID20906_v1_Neurology	SKAP1	0.986647	0	0	Q86WV1	Neurology	0.0002
	SKAP2_O75563_OID20761_v1_Inflammation	SKAP2	0.996985	0	0	O75563	Inflammation	0.0002
	SLAMF1_Q13291_OID20496_v1_Inflammation	SLAMF1	1.05145	0	0	Q13291	Inflammation	0.2924
	SLAMF6_Q96DU3_OID21254_v1_Oncology	SLAMF6	0.993349	0	0	Q96DU3	Oncology	0.0558
	SLAMF7_Q9NQ25_OID20602_v1_Inflammation	SLAMF7	0.994352	0	0	Q9NQ25	Inflammation	0.0003
	SLAMF8_Q9P0V8_OID21214_v1_Oncology	SLAMF8	1.00561	0	0	Q9P0V8	Oncology	0.0023
	SLC16A1_P53985_OID20799_v1_Neurology	SLC16A1	0.940094	0	0	P53985	Neurology	0.2778
	SLC27A4_Q6P1M0_OID20814_v1_Neurology	SLC27A4	0.998061	0	0	Q6P1M0	Neurology	0.4071
	SLC39A14_Q15043_OID20852_v1_Neurology	SLC39A14	1.05194	0	0	Q15043	Neurology	0.0007
	SLC39A5_Q6ZMH5_OID20539_v1_Inflammation	SLC39A5	1.0348	0	0	Q6ZMH5	Inflammation	0.0013
	SLIT2_O94813_OID20862_v1_Neurology	SLIT2	0.981814	0	0	O94813	Neurology	0.3494
	SLITRK2_Q9H156_OID21409_v1_Oncology	SLITRK2	0.96981	0	0	Q9H156	Oncology	0.0004
	SLITRK6_Q9H5Y7_OID20094_v1_Cardiometabolic	SLITRK6	1.04923	0	0	Q9H5Y7	Cardiometabolic	0.0005
	SMAD1_Q15797_OID21180_v1_Oncology	SMAD1	1.04178	0	0	Q15797	Oncology	0.0809
	SMAD5_Q99717_OID21353_v1_Oncology	SMAD5	1.01045	0	0	Q99717	Oncology	0.0003
	SMARCA2_P51531_OID20796_v1_Neurology	SMARCA2	0.946643	0	0	P51531	Neurology	0.3566
	SMOC1_Q9H4F8_OID21461_v1_Oncology	SMOC1	1.0222	0	0	Q9H4F8	Oncology	0.0007
	SMOC2_Q9H3U7_OID20730_v1_Inflammation	SMOC2	0.969887	0	0	Q9H3U7	Inflammation	0.0002
	SMPD1_P17405_OID21028_v1_Neurology	SMPD1	1.00941	0	0	P17405	Neurology	0.0004
	SMPDL3A_Q92484_OID20676_v1_Inflammation	SMPDL3A	0.964586	0	0	Q92484	Inflammation	0.0017
	SNAP23_O00161_OID20218_v1_Cardiometabolic	SNAP23	1.07557	0	0	O00161	Cardiometabolic	0.0003
	SNAP29_O95721_OID21506_v1_Oncology	SNAP29	1.05172	0	0	O95721	Oncology	0.0003
	SNCG_O76070_OID20971_v1_Neurology	SNCG	1.01531	0	0	O76070	Neurology	0.0001
	SNX9_Q9Y5X1_OID20135_v1_Cardiometabolic	SNX9	1.05413	0	0	Q9Y5X1	Cardiometabolic	0.0004
	SOD1_P00441_OID20386_v1_Cardiometabolic	SOD1	1.04531	0	0	P00441	Cardiometabolic	0.006
	SOD2_P04179_OID21114_v1_Neurology	SOD2	1.00079	0	0	P04179	Neurology	0.0003
	SORCS2_Q96PQ0_OID21262_v1_Oncology	SORCS2	1.0175	0	0	Q96PQ0	Oncology	0.0005
	SORD_Q00796_OID21453_v1_Oncology	SORD	1.0364	0	0	Q00796	Oncology	0.0003
	SORT1_Q99523_OID20213_v1_Cardiometabolic	SORT1	0.965054	0	0	Q99523	Cardiometabolic	0.0003
	SOST_Q9BQB4_OID20204_v1_Cardiometabolic	SOST	0.957821	0	0	Q9BQB4	Cardiometabolic	0.0003
	SPARC_P09486_OID21511_v1_Oncology	SPARC	1.05676	0	0	P09486	Oncology	0.0003
	SPARCL1_Q14515_OID20361_v1_Cardiometabolic	SPARCL1	1.05162	0	0	Q14515	Cardiometabolic	0.0002
	SPINK1_P00995_OID21097_v1_Neurology	SPINK1	0.986855	0	0	P00995	Neurology	0.0002
	SPINK4_O60575_OID20509_v1_Inflammation	SPINK4	1.03178	420	350	O60575	Inflammation	0.0077
	SPINK5_Q9NQ38_OID21148_v1_Neurology	SPINK5	0.938859	0	0	Q9NQ38	Neurology	0.0005
	SPINK6_Q6UWN8_OID21450_v1_Oncology	SPINK6	0.971554	0	0	Q6UWN8	Oncology	0.0003
	SPINT1_O43278_OID21109_v1_Neurology	SPINT1	1.03664	0	0	O43278	Neurology	0.0002
	SPINT2_O43291_OID20720_v1_Inflammation	SPINT2	1.03888	0	0	O43291	Inflammation	0.0002
	SPOCK1_Q08629_OID20924_v1_Neurology	SPOCK1	1.03047	0	0	Q08629	Neurology	0.0001
	SPON1_Q9HCB6_OID20759_v1_Inflammation	SPON1	1.0317	0	0	Q9HCB6	Inflammation	0.0002
	SPON2_Q9BUD6_OID20221_v1_Cardiometabolic	SPON2	1.02694	0	0	Q9BUD6	Cardiometabolic	0.0002
	SPP1_P10451_OID20322_v1_Cardiometabolic	SPP1	1.03965	0	0	P10451	Cardiometabolic	0.0002
	SPRY2_O43597_OID20475_v1_Inflammation	SPRY2	0.979923	0	0	O43597	Inflammation	0.0043
	SRC_P12931_OID21521_v1_Oncology	SRC	1.05869	0	0	P12931	Oncology	0.0004
	SRP14_P37108_OID21324_v1_Oncology	SRP14	0.961934	0	0	P37108	Oncology	0.0007
	SRPK2_P78362_OID20502_v1_Inflammation	SRPK2	1.04432	0	0	P78362	Inflammation	0.065
	SSB_P05455_OID20818_v1_Neurology	SSB	0.994501	0	0	P05455	Neurology	0.741
	SSC4D_Q8WTU2_OID20182_v1_Cardiometabolic	SSC4D	1.02133	0	0	Q8WTU2	Cardiometabolic	0.0005
	SSC5D_A1L4H1_OID20351_v1_Cardiometabolic	SSC5D	0.974678	0	0	A1L4H1	Cardiometabolic	0.0004
	ST3GAL1_Q11201_OID21322_v1_Oncology	ST3GAL1	0.987544	0	0	Q11201	Oncology	0.0001
	ST6GAL1_P15907_OID20302_v1_Cardiometabolic	ST6GAL1	1.04014	0	0	P15907	Cardiometabolic	0.0004
	STAMBP_O95630_OID20955_v1_Neurology	STAMBP	0.991897	0	0	O95630	Neurology	0.0002
	STAT5B_P51692_OID21277_v1_Oncology	STAT5B	0.980567	0	0	P51692	Oncology	0.0003
	STC1_P52823_OID21014_v1_Neurology	STC1	0.990603	0	0	P52823	Neurology	0.0009
	STC2_O76061_OID21157_v1_Neurology	STC2	0.967553	0	0	O76061	Neurology	0.0003
	STIP1_P31948_OID21077_v1_Neurology	STIP1	1.03264	0	0	P31948	Neurology	0.0003
	STK11_Q15831_OID20077_v1_Cardiometabolic	STK11	1.00056	0	0	Q15831	Cardiometabolic	0.0007
	STK24_Q9Y6E0_OID20837_v1_Neurology	STK24	1.04929	0	0	Q9Y6E0	Neurology	0.3654
	STK4_Q13043_OID20140_v1_Cardiometabolic	STK4	1.00528	0	0	Q13043	Cardiometabolic	0.0274
	STX16_O14662_OID21170_v1_Oncology	STX16	0.981225	0	0	O14662	Oncology	0.3445
	STX4_Q12846_OID21326_v1_Oncology	STX4	1.00449	0	0	Q12846	Oncology	0.0004
	STX6_O43752_OID21219_v1_Oncology	STX6	1.04664	0	0	O43752	Oncology	0.1423
	STX8_Q9UNK0_OID20531_v1_Inflammation	STX8	1.05528	0	0	Q9UNK0	Inflammation	0.0199
	STXBP3_O00186_OID21240_v1_Oncology	STXBP3	0.963277	0	0	O00186	Oncology	0.7702
	SUGT1_Q9Y2Z0_OID21229_v1_Oncology	SUGT1	1.04591	0	0	Q9Y2Z0	Oncology	0.0013
	SULT1A1_P50225_OID21031_v1_Neurology	SULT1A1	1.01612	0	0	P50225	Neurology	0.0003
	SULT2A1_Q06520_OID20508_v1_Inflammation	SULT2A1	1.01329	0	0	Q06520	Inflammation	0.1033
	SUMF2_Q8NBJ7_OID21032_v1_Neurology	SUMF2	0.923136	0	0	Q8NBJ7	Neurology	0.0008
	SUSD1_Q6UWL2_OID20072_v1_Cardiometabolic	SUSD1	1.02219	0	0	Q6UWL2	Cardiometabolic	0.0002
	SUSD2_Q9UGT4_OID21098_v1_Neurology	SUSD2	1.00207	0	0	Q9UGT4	Neurology	0.0002
	TACC3_Q9Y6A5_OID21285_v1_Oncology	TACC3	1.0296	0	0	Q9Y6A5	Oncology	0.0018
	TACSTD2_P09758_OID21447_v1_Oncology	TACSTD2	0.954614	0	0	P09758	Oncology	0.0002
	TAFA5_Q7Z5A7_OID21321_v1_Oncology	TAFA5	1.028	0	0	Q7Z5A7	Oncology	0.0003
	TANK_Q92844_OID20474_v1_Inflammation	TANK	1.00835	0	0	Q92844	Inflammation	0.1169
	TARBP2_Q15633_OID20870_v1_Neurology	TARBP2	1.03795	0	0	Q15633	Neurology	0.0036
	TBC1D17_Q9HA65_OID20844_v1_Neurology	TBC1D17	0.981183	0	0	Q9HA65	Neurology	0.0348
	TBC1D23_Q9NUY8_OID21286_v1_Oncology	TBC1D23	1.01197	0	0	Q9NUY8	Oncology	0.0123
	TBC1D5_Q92609_OID20521_v1_Inflammation	TBC1D5	1.02167	0	0	Q92609	Inflammation	0.0006
	TBCB_Q99426_OID20993_v1_Neurology	TBCB	1.01551	0	0	Q99426	Neurology	0.0003
	TBCC_Q15814_OID20942_v1_Neurology	TBCC	1.02837	0	0	Q15814	Neurology	0.0004
	TBL1X_O60907_OID21220_v1_Oncology	TBL1X	1.045	0	0	O60907	Oncology	0.0008
	TCL1A_P56279_OID20987_v1_Neurology	TCL1A	0.986952	0	0	P56279	Neurology	0.0004
	TCL1B_O95988_OID20058_v1_Cardiometabolic	TCL1B	1.02398	0	0	O95988	Cardiometabolic	0.8566
	TCN2_P20062_OID20341_v1_Cardiometabolic	TCN2	0.951685	0	0	P20062	Cardiometabolic	0.0002
	TDGF1_P13385_OID20816_v1_Neurology	TDGF1	0.986047	0	0	P13385	Neurology	0.3987
	TDRKH_Q9Y2W6_OID20875_v1_Neurology	TDRKH	1.02379	0	0	Q9Y2W6	Neurology	0.0147
	TEK_Q02763_OID21496_v1_Oncology	TEK	1.06323	659	374	Q02763	Oncology	0.0004
	TFF1_P04155_OID21154_v1_Neurology	TFF1	0.973557	0	0	P04155	Neurology	0.0005
	TFF2_Q03403_OID20787_v1_Inflammation	TFF2	0.990738	0	0	Q03403	Inflammation	0.0002
	TFF3_Q07654_OID20371_v1_Cardiometabolic	TFF3	1.04385	0	0	Q07654	Cardiometabolic	0.0007
	TFPI_P10646_OID20388_v1_Cardiometabolic	TFPI	0.964204	0	0	P10646	Cardiometabolic	0.0002
	TFPI2_P48307_OID21512_v1_Oncology	TFPI2	1.02791	0	0	P48307	Oncology	0.0002
	TFRC_P02786_OID20369_v1_Cardiometabolic	TFRC	1.002	0	0	P02786	Cardiometabolic	0.0003
	TGFA_P01135_OID20600_v1_Inflammation	TGFA	0.98232	0	0	P01135	Inflammation	0.0002
	TGFB1_P01137_OID20621_v1_Inflammation	TGFB1	1.03223	0	0	P01137	Inflammation	0.0002
	TGFBI_Q15582_OID20417_v1_Cardiometabolic	TGFBI	0.973506	3	0	Q15582	Cardiometabolic	0.0003
	TGFBR2_P37173_OID21493_v1_Oncology	TGFBR2	0.992871	0	0	P37173	Oncology	0.0003
	TGFBR3_Q03167_OID20255_v1_Cardiometabolic	TGFBR3	0.986735	0	0	Q03167	Cardiometabolic	0.0003
	TGM2_P21980_OID20141_v1_Cardiometabolic	TGM2	1.01396	0	0	P21980	Cardiometabolic	0.0004
	THBD_P07204_OID20231_v1_Cardiometabolic	THBD	1.05331	0	0	P07204	Cardiometabolic	0.0002
	THBS2_P35442_OID21104_v1_Neurology	THBS2	0.968154	0	0	P35442	Neurology	0.0002
	THBS4_P35443_OID20368_v1_Cardiometabolic	THBS4	0.997199	0	0	P35443	Cardiometabolic	0.0003
	THOP1_P52888_OID20194_v1_Cardiometabolic	THOP1	0.982302	0	0	P52888	Cardiometabolic	0.0004
	THPO_P40225_OID20098_v1_Cardiometabolic	THPO	1.0085	0	0	P40225	Cardiometabolic	0.0004
	THY1_P04216_OID21050_v1_Neurology	THY1	1.07213	0	0	P04216	Neurology	0.0002
	TIA1_P31483_OID20068_v1_Cardiometabolic	TIA1	1.01523	0	0	P31483	Cardiometabolic	0.0106
	TIE1_P35590_OID20303_v1_Cardiometabolic	TIE1	1.04252	525	435	P35590	Cardiometabolic	0.0003
	TIGAR_Q9NQ88_OID20894_v1_Neurology	TIGAR	0.986176	0	0	Q9NQ88	Neurology	0.5853
	TIMD4_Q96H15_OID20375_v1_Cardiometabolic	TIMD4	1.0321	4	0	Q96H15	Cardiometabolic	0.0003
	TIMP1_P01033_OID20418_v1_Cardiometabolic	TIMP1	1.05615	0	0	P01033	Cardiometabolic	0.0003
	TIMP3_P35625_OID20684_v1_Inflammation	TIMP3	0.963891	0	0	P35625	Inflammation	0.0001
	TIMP4_Q99727_OID21147_v1_Neurology	TIMP4	0.974614	0	0	Q99727	Neurology	0.0004
	TINAGL1_Q9GZM7_OID20180_v1_Cardiometabolic	TINAGL1	0.968555	0	0	Q9GZM7	Cardiometabolic	0.0003
	TJAP1_Q5JTD0_OID21477_v1_Oncology	TJAP1	1.03328	0	0	Q5JTD0	Oncology	0.0006
	TLR3_O15455_OID20612_v1_Inflammation	TLR3	1.05827	0	0	O15455	Inflammation	0.0002
	TMPRSS15_P98073_OID21364_v1_Oncology	TMPRSS15	1.06003	10	0	P98073	Oncology	0.0022
	TMPRSS5_Q9H3S3_OID20947_v1_Neurology	TMPRSS5	0.998718	0	0	Q9H3S3	Neurology	0.0002
	TMSB10_P63313_OID21118_v1_Neurology	TMSB10	0.969367	0	0	P63313	Neurology	0.0004
	TNC_P24821_OID20359_v1_Cardiometabolic	TNC	0.977934	11	0	P24821	Cardiometabolic	0.0004
	TNF_P01375_OID20074_v1_Cardiometabolic	TNF	1.08509	0	0	P01375	Cardiometabolic	0.0004
	TNF_P01375_OID20473_v1_Inflammation	TNF	1.02871	0	0	P01375	Inflammation	0.0018
	TNF_P01375_OID20848_v1_Neurology	TNF	0.997096	0	0	P01375	Neurology	0.0004
	TNF_P01375_OID21237_v1_Oncology	TNF	1	0	0	P01375	Oncology	0.0021
	TNFAIP8_O95379_OID20433_v1_Inflammation	TNFAIP8	1.03653	0	0	O95379	Inflammation	0.7105
	TNFRSF10A_O00220_OID20967_v1_Neurology	TNFRSF10A	1.03836	0	0	O00220	Neurology	0.0002
	TNFRSF10B_O14763_OID20981_v1_Neurology	TNFRSF10B	0.997213	0	0	O14763	Neurology	0.0002
	TNFRSF10C_O14798_OID20265_v1_Cardiometabolic	TNFRSF10C	1.00255	0	0	O14798	Cardiometabolic	0.0003
	TNFRSF11A_Q9Y6Q6_OID20646_v1_Inflammation	TNFRSF11A	0.973465	0	0	Q9Y6Q6	Inflammation	0.0002
	TNFRSF11B_O00300_OID20735_v1_Inflammation	TNFRSF11B	0.983878	0	0	O00300	Inflammation	0.0001
	TNFRSF12A_Q9NP84_OID21482_v1_Oncology	TNFRSF12A	0.959201	0	0	Q9NP84	Oncology	0.0003
	TNFRSF13B_O14836_OID20702_v1_Inflammation	TNFRSF13B	1.02298	0	0	O14836	Inflammation	0.0002
	TNFRSF13C_Q96RJ3_OID20480_v1_Inflammation	TNFRSF13C	1.02849	0	0	Q96RJ3	Inflammation	0.0067
	TNFRSF14_Q92956_OID20783_v1_Inflammation	TNFRSF14	1.05982	0	0	Q92956	Inflammation	0.0002
	TNFRSF19_Q9NS68_OID21446_v1_Oncology	TNFRSF19	1.00716	0	0	Q9NS68	Oncology	0.0002
	TNFRSF1A_P19438_OID21155_v1_Neurology	TNFRSF1A	0.983131	0	0	P19438	Neurology	0.0002
	TNFRSF1B_P20333_OID21145_v1_Neurology	TNFRSF1B	1.00292	0	0	P20333	Neurology	0.0002
	TNFRSF21_O75509_OID21052_v1_Neurology	TNFRSF21	1.00578	0	0	O75509	Neurology	0.0002
	TNFRSF4_P43489_OID20653_v1_Inflammation	TNFRSF4	0.985779	0	0	P43489	Inflammation	0.0002
	TNFRSF6B_O95407_OID20964_v1_Neurology	TNFRSF6B	0.976122	0	0	O95407	Neurology	0.0003
	TNFRSF8_P28908_OID21049_v1_Neurology	TNFRSF8	0.987854	0	0	P28908	Neurology	0.0003
	TNFRSF9_Q07011_OID20985_v1_Neurology	TNFRSF9	0.994101	0	0	Q07011	Neurology	0.0002
	TNFSF10_P50591_OID20611_v1_Inflammation	TNFSF10	1.02524	0	0	P50591	Inflammation	0.0002
	TNFSF11_O14788_OID20592_v1_Inflammation	TNFSF11	1.01249	0	0	O14788	Inflammation	0.0008
	TNFSF12_O43508_OID20624_v1_Inflammation	TNFSF12	1.00709	0	0	O43508	Inflammation	0.0002
	TNFSF13_O75888_OID20733_v1_Inflammation	TNFSF13	1.00548	0	0	O75888	Inflammation	0.0002
	TNFSF13B_Q9Y275_OID20272_v1_Cardiometabolic	TNFSF13B	0.987109	0	0	Q9Y275	Cardiometabolic	0.0004
	TNFSF14_O43557_OID20953_v1_Neurology	TNFSF14	0.987437	0	0	O43557	Neurology	0.0003
	TNNI3_P19429_OID20050_v1_Cardiometabolic	TNNI3	1.00039	0	0	P19429	Cardiometabolic	0.8951
	TNR_Q92752_OID20957_v1_Neurology	TNR	0.976002	0	0	Q92752	Neurology	0.0003
	TNXB_P22105_OID21107_v1_Neurology	TNXB	1.01686	0	0	P22105	Neurology	0.0003
	TP53_P04637_OID21232_v1_Oncology	TP53	0.988057	0	0	P04637	Oncology	0.7634
	TP53INP1_Q96A56_OID20120_v1_Cardiometabolic	TP53INP1	0.957405	0	0	Q96A56	Cardiometabolic	0.9453
	TPMT_P51580_OID21270_v1_Oncology	TPMT	0.999016	0	0	P51580	Oncology	0.0036
	TPP1_O14773_OID20750_v1_Inflammation	TPP1	0.98421	0	0	O14773	Inflammation	0.0002
	TPPP3_Q9BW30_OID20842_v1_Neurology	TPPP3	1.00982	0	0	Q9BW30	Neurology	0.5356
	TPSAB1_Q15661_OID20642_v1_Inflammation	TPSAB1	0.966706	0	0	Q15661	Inflammation	0.0002
	TPT1_P13693_OID20476_v1_Inflammation	TPT1	0.968355	0	0	P13693	Inflammation	0.866
	TRAF2_Q12933_OID20507_v1_Inflammation	TRAF2	0.957337	0	0	Q12933	Inflammation	0.0002
	TREM2_Q9NZC2_OID20731_v1_Inflammation	TREM2	1.06543	0	0	Q9NZC2	Inflammation	0.0002
	TREML2_Q5T2D2_OID21120_v1_Neurology	TREML2	0.995282	0	0	Q5T2D2	Neurology	0.0003
	TRIAP1_O43715_OID21403_v1_Oncology	TRIAP1	1.02669	0	0	O43715	Oncology	0.0005
	TRIM21_P19474_OID20533_v1_Inflammation	TRIM21	1.05349	0	0	P19474	Inflammation	0.0013
	TRIM5_Q9C035_OID20526_v1_Inflammation	TRIM5	1.02022	0	0	Q9C035	Inflammation	0.0321
	TSHB_P01222_OID20129_v1_Cardiometabolic	TSHB	1.00921	218	213	P01222	Cardiometabolic	0.0132
	TSLP_Q969D9_OID20056_v1_Cardiometabolic	TSLP	0.976695	0	0	Q969D9	Cardiometabolic	0.6037
	TSPAN1_O60635_OID20078_v1_Cardiometabolic	TSPAN1	1.00356	0	0	O60635	Cardiometabolic	0.4737
	TST_Q16762_OID20868_v1_Neurology	TST	0.979482	0	0	Q16762	Neurology	0.1121
	TXLNA_P40222_OID20952_v1_Neurology	TXLNA	0.985349	0	0	P40222	Neurology	0.0003
	TXNDC15_Q96J42_OID21495_v1_Oncology	TXNDC15	1.02507	0	0	Q96J42	Oncology	0.0003
	TXNDC5_Q8NBS9_OID21012_v1_Neurology	TXNDC5	0.989126	0	0	Q8NBS9	Neurology	0.0011
	TXNRD1_Q16881_OID21135_v1_Neurology	TXNRD1	1.03133	0	0	Q16881	Neurology	0.0004
	TYMP_P19971_OID20234_v1_Cardiometabolic	TYMP	0.992973	0	0	P19971	Cardiometabolic	0.0018
	TYRO3_Q06418_OID20161_v1_Cardiometabolic	TYRO3	0.909151	1	0	Q06418	Cardiometabolic	0.0003
	UBAC1_Q9BSL1_OID21336_v1_Oncology	UBAC1	1.02586	0	0	Q9BSL1	Oncology	0.0004
	ULBP2_Q9BZM5_OID20919_v1_Neurology	ULBP2	1.03268	0	0	Q9BZM5	Neurology	0.0002
	UMOD_P07911_OID20237_v1_Cardiometabolic	UMOD	1.04057	0	0	P07911	Cardiometabolic	0.0003
	USO1_O60763_OID21367_v1_Oncology	USO1	1.0363	0	0	O60763	Oncology	0.0093
	USP8_P40818_OID20110_v1_Cardiometabolic	USP8	1.0133	0	0	P40818	Cardiometabolic	0.0003
	UXS1_Q8NBZ7_OID21189_v1_Oncology	UXS1	0.99617	0	0	Q8NBZ7	Oncology	0.0011
	VAMP5_O95183_OID20071_v1_Cardiometabolic	VAMP5	0.99591	0	0	O95183	Cardiometabolic	0.1264
	VASH1_Q7L8A9_OID20516_v1_Inflammation	VASH1	1.00101	0	0	Q7L8A9	Inflammation	0.2039
	VASN_Q6EMK4_OID20345_v1_Cardiometabolic	VASN	1.04099	0	0	Q6EMK4	Cardiometabolic	0.0003
	VAT1_Q99536_OID21382_v1_Oncology	VAT1	1.00987	0	0	Q99536	Oncology	0.0003
	VCAM1_P19320_OID20396_v1_Cardiometabolic	VCAM1	0.961961	0	0	P19320	Cardiometabolic	0.0003
	VCAN_P13611_OID21026_v1_Neurology	VCAN	1.01306	0	0	P13611	Neurology	0.0003
	VEGFA_P15692_OID20650_v1_Inflammation	VEGFA	1.01956	0	0	P15692	Inflammation	0.0001
	VEGFC_P49767_OID21524_v1_Oncology	VEGFC	0.972239	0	0	P49767	Oncology	0.0004
	VEGFD_O43915_OID20662_v1_Inflammation	VEGFD	0.983735	0	0	O43915	Inflammation	0.0002
	VIM_P08670_OID20053_v1_Cardiometabolic	VIM	0.950384	0	0	P08670	Cardiometabolic	0.9418
	VMO1_Q7Z5L0_OID21381_v1_Oncology	VMO1	1.03523	0	0	Q7Z5L0	Oncology	0.0183
	VNN2_O95498_OID21310_v1_Oncology	VNN2	0.968674	0	0	O95498	Oncology	0.0004
	VPS37A_Q8NEZ2_OID21355_v1_Oncology	VPS37A	1.00906	0	0	Q8NEZ2	Oncology	0.0011
	VPS53_Q5VIR6_OID21281_v1_Oncology	VPS53	1.05691	0	0	Q5VIR6	Oncology	0.0221
	VSIG4_Q9Y279_OID21144_v1_Neurology	VSIG4	0.972002	0	0	Q9Y279	Neurology	0.0003
	VSIR_Q9H7M9_OID20131_v1_Cardiometabolic	VSIR	0.968441	0	0	Q9H7M9	Cardiometabolic	0.0004
	VSTM1_Q6UX27_OID20851_v1_Neurology	VSTM1	0.974683	0	0	Q6UX27	Neurology	0.2411
	VSTM2L_Q96N03_OID20067_v1_Cardiometabolic	VSTM2L	1.05984	0	0	Q96N03	Cardiometabolic	0.6616
	VTA1_Q9NP79_OID21016_v1_Neurology	VTA1	1.01944	0	0	Q9NP79	Neurology	0.0002
	VTCN1_Q7Z7D3_OID21164_v1_Oncology	VTCN1	0.996026	0	0	Q7Z7D3	Oncology	0.5761
	VWA1_Q6PCB0_OID21421_v1_Oncology	VWA1	0.96256	0	0	Q6PCB0	Oncology	0.0003
	VWC2_Q2TAL6_OID20936_v1_Neurology	VWC2	0.975512	0	0	Q2TAL6	Neurology	0.0004
	VWF_P04275_OID20256_v1_Cardiometabolic	VWF	1.0039	9	0	P04275	Cardiometabolic	0.0002
	WARS_P23381_OID21084_v1_Neurology	WARS	1.02349	0	0	P23381	Neurology	0.0004
	WAS_P42768_OID20479_v1_Inflammation	WAS	1.00589	0	0	P42768	Inflammation	0.8085
	WASF1_Q92558_OID20091_v1_Cardiometabolic	WASF1	1.02718	0	0	Q92558	Cardiometabolic	0.1015
	WASF3_Q9UPY6_OID20882_v1_Neurology	WASF3	0.963559	0	0	Q9UPY6	Neurology	0.8067
	WFDC12_Q8WWY7_OID21462_v1_Oncology	WFDC12	1.02344	0	0	Q8WWY7	Oncology	0.0055
	WFDC2_Q14508_OID21505_v1_Oncology	WFDC2	0.984399	0	0	Q14508	Oncology	0.0048
	WFIKKN1_Q96NZ8_OID20939_v1_Neurology	WFIKKN1	1.01224	0	0	Q96NZ8	Neurology	0.0002
	WFIKKN2_Q8TEU8_OID20785_v1_Inflammation	WFIKKN2	0.979022	0	0	Q8TEU8	Inflammation	0.0002
	WIF1_Q9Y5W5_OID21464_v1_Oncology	WIF1	1.04359	0	0	Q9Y5W5	Oncology	0.0008
	WNT9A_O14904_OID20460_v1_Inflammation	WNT9A	1.01558	0	0	O14904	Inflammation	0.0021
	WWP2_O00308_OID20926_v1_Neurology	WWP2	0.987451	0	0	O00308	Neurology	0.0002
	XCL1_P47992_OID21398_v1_Oncology	XCL1	1.02759	0	0	P47992	Oncology	0.0003
	XG_P55808_OID20259_v1_Cardiometabolic	XG	1.01217	0	0	P55808	Cardiometabolic	0.0012
	XPNPEP2_O43895_OID21508_v1_Oncology	XPNPEP2	1.0217	0	0	O43895	Oncology	0.0005
	XRCC4_Q13426_OID20869_v1_Neurology	XRCC4	1.02645	0	0	Q13426	Neurology	0.8089
	YES1_P07947_OID21348_v1_Oncology	YES1	1.06403	0	0	P07947	Oncology	0.0003
	YTHDF3_Q7Z739_OID20478_v1_Inflammation	YTHDF3	0.98197	0	0	Q7Z739	Inflammation	0.1108
	ZBTB16_Q05516_OID21205_v1_Oncology	ZBTB16	1.00774	0	0	Q05516	Oncology	0.0051
	ZBTB17_Q13105_OID20082_v1_Cardiometabolic	ZBTB17	0.989552	0	0	Q13105	Cardiometabolic	0.0003
