# Supplementary material for: Systematic discovery of gene-environment interactions underlying the human plasma proteome in UK Biobank
Source: Nat Commun. 2024 Aug 26;15:7346. doi: 10.1038/s41467-024-51744-5 (PMC11347662; doi:10.1038/s41467-024-51744-5)
Supplement: Supplementary file 5 — Supplementary Data 2 [file 41467_2024_51744_MOESM5_ESM.xlsx]

## Sheet: Supplementary Data 2
Supplementary Data 2. Independent variance QTLs as identified by LD pruning. Both variance QTL and main effect QTL statistics for SNPs are presented. Variant annotations from the PPP consortium (manual) and from OpenTargets (automated) are also shown.
The statistical test used was Levene's test for genome-wide variance QTL association studies.
	SNP	rsid	Analyte	Protein	Chromosome - vQTL	Position - vQTL (hg38)	A1	A2	A1-Freq	Predicted Function	Gene - PPP annotation	Gene - Open Targets Annotation	Beta	SE	F	p	N	Type	Main Effect - Beta	Main Effect - SE	Main Effect-p	Main Effect QTL at p<0.05? (1=YES,0=NO)	Main Effect QTL at p<3.4e-11? (1=YES,0=NO)	V2G Score (Open Targets)	Distance To Canonical TSS (Open Targets)	pQTL (Open Targets)	sQTL (Open Targets)	eQTL (Open Targets)	Enhancer TSS Correlation FANTOM (Open Targets)	DHS Promoter Correlation (Thurman 2012, Open Targets)	PCHi-C (Javierre 2016, Open Targets)	PCHi-C (Jung 2019, Open Targets)
	1:147102854:G:C:imp:v1	rs12037951	ACP6_Q9NPH0_OID21432_v1_Oncology	ACP6	1	147631053	C	G	0.213896	missense_variant,stop_retained_variant	ACP6	ACP6			770.683	0	33372	Cis	-0.801376	0.00916896	0	1	1	0.393763	39471			1
	1:161480649:A:G:imp:v1	rs11810143	FCGR2A_P12318_OID20391_v1_Cardiometabolic	FCGR2A	1	161510859	G	A	0.115601	synonymous_variant	FCGR2A	FCGR2A			821.841	0	33198	Cis	-1.4599	0.0116377	0	1	1	0.579477	5429	0.9	0.9	0.4			0.4
	1:203197257:T:G:imp:v1	rs2486072	CHIT1_Q13231_OID20312_v1_Cardiometabolic	CHIT1	1	203228129	G	T	0.352732	intron_variant	CHIT1	CHIT1			904.769	0	33805	Cis	-0.474356	0.00746689	0	1	1	0.40664	45512	0.9	0.7	0.5
	1:205015699:C:T:imp:v1	rs3767278	CNTN2_Q02246_OID21426_v1_Oncology	CNTN2	1	205046571	C	T	0.323815	intron_variant	CNTN2	CNTN2			787.681	0	33278	Cis	-0.326475	0.0077027	0	1	1	0.192757	3634			0.8
	1:25719599:T:A:imp:v1	rs686631	ICAM4_Q14773_OID20578_v1_Inflammation	ICAM4	1	25393108	T	A	0.440137	intron_variant	RHCE	RSRP1			1279.25	0	33696	Trans	-0.325398	0.00735447	0	1	1	0.320523	54895		0.9	0.6
	10:118385272:C:T:imp:v1	rs1900504	PNLIPRP2_P54317_OID20775_v1_Inflammation	PNLIPRP2	10	116625761	T	C	0.300762	intron_variant	PNLIPRP2	PNLIPRP2			996.799	0	33411	Cis	0.687695	0.0082167	0	1	1	0.0663984	4808
	10:51532528:G:A:imp:v1	rs4630240	MSMB_P08118_OID20275_v1_Cardiometabolic	MSMB	10	46063294	A	G	0.407826	non_coding_transcript_exon_variant	RPL23AP61	MSMB			980.852	0	31678	Cis	0.609416	0.0072389	0	1	1	0.0663984	15114
	10:88707842:G:A:imp:v1	rs10887674	SNCG_O76070_OID20971_v1_Neurology	SNCG	10	86948085	G	A	0.42934	intron_variant	MMRN2	FAM25A			786.844	0	33441	Cis	0.485704	0.00730738	0	1	1	0.180483	72209		0.6
	11:71891184:A:G:imp:v1	rs12361490	FOLR3_P41439_OID21485_v1_Oncology	FOLR3	11	72180140	G	A	0.142185	intron_variant,non_coding_transcript_variant	AP000812.1	FOLR3			1016.07	0	33799	Cis	0.694644	0.0106068	0	1	1	0.353521	65271		0.8	1				0
	12:10277083:A:C:imp:v1	rs3901533	CLEC7A_Q9BXN2_OID20636_v1_Inflammation	CLEC7A	12	10124484	A	C	0.243896	intron_variant	CLEC7A	CLEC7A			764.013	0	34088	Cis	0.649917	0.00853355	0	1	1	0.380282	5774		0.8	1
	15:79231478:T:C:imp:v1	rs12148472	CTSH_P09668_OID20113_v1_Cardiometabolic	CTSH	15	78939136	C	T	0.130629	splice_region_variant,intron_variant	CTSH	CTSH			831.211	0	33016	Cis	-0.743721	0.0111847	0	1	1	0.579477	10438	1	0.9	1
	17:34305525:G:A:imp:v1	rs917015	CCL16_O15467_OID20334_v1_Cardiometabolic	CCL16	17	35978489	G	A	0.28618	intron_variant	CCL16	CCL15-CCL14			907.894	0	34128	Cis	0.362574	0.00783918	0	1	1	0.0663984	23132							0
	17:34345223:C:A:imp:v1	rs854655	CCL15_Q16663_OID20328_v1_Cardiometabolic	CCL15	17	36018186	C	A	0.180356	intergenic_variant	-	CCL23			841.653	0	34128	Cis	-0.644398	0.00939952	0	1	1	0.0663984	214
	18:29797921:C:T:imp:v1	rs616114	MEP1B_Q16820_OID20168_v1_Cardiometabolic	MEP1B	18	32217958	T	C	0.389397	missense_variant	MEP1B	MEP1B			846.903	0	33731	Cis	-1.05434	0.00765863	0	1	1	0.192555	32889
	19:42111226:T:A:imp:v1	rs3843747	CEACAM21_Q3KPI0_OID20548_v1_Inflammation	CEACAM21	19	41604871	T	A	0.10232	non_coding_transcript_exon_variant	CEACAMP3	CEACAM21			901.951	0	33696	Cis	-0.866357	0.0124201	0	1	1	0.192555	55353			1
	19:51728477:C:T:imp:v1	rs12459419	CD33_P20138_OID21472_v1_Oncology	CD33	19	51225221	T	C	0.325306	missense_variant	CD33	CD33			922.014	0	33861	Cis	-0.9797	0.00798795	0	1	1	0.639437	157	1	1	0.8
	19:54755860:A:T:imp:v1	rs393665	LILRB5_O75023_OID20324_v1_Cardiometabolic	LILRB5	19	54251997	A	T	0.296367	intron_variant	LILRB5	LILRB5			903.416	0	33957	Cis	-0.51744	0.00817523	0	1	1	0.219316	5304	1
	19:54791788:A:G:imp:v1	rs397600	LILRB2_Q8N423_OID20301_v1_Cardiometabolic	LILRB2	19	54287934	G	A	0.353614	intergenic_variant	-	LILRA5	0.302811	0.00804483	729.114	0	32383	Cis	-0.573414	0.00773261	0	1	1	0.272233	25232	0.7		0.9
	19:55017508:T:C:imp:v1	rs4806768	LAIR2_Q6ISS4_OID20965_v1_Neurology	LAIR2	19	54506292	T	C	0.456819	intron_variant	LAIR2	LAIR2			903.819	0	33474	Cis	-0.326297	0.00748746	0	1	1	0.166197	8413			0.6
	19:55317100:C:T:imp:v1	rs2075768	KIR3DL1_P43629_OID21185_v1_Oncology	KIR3DL1	19	54805645	T	C	0.264256	intron_variant	KIR2DL4	KIR2DS4			846.877	0	32946	Cis	0.472459	0.00855024	0	1	1	0.393763	27031		1	1
	20:1887584:C:A:imp:v1	rs754829	SIRPA_P78324_OID20304_v1_Cardiometabolic	SIRPA	20	1906938	C	A	0.396073	intron_variant	SIRPA	SIRPA			909.958	0	33752	Cis	-0.76321	0.00767159	0	1	1	0.526761	12771	1	1	0.5	0.6
	20:24999795:A:G:imp:v1	rs3746330	CST7_O76096_OID20704_v1_Inflammation	CST7	20	25019159	G	A	0.314345	intron_variant	ACSS1	CST7			866.106	0	33450	Cis	-0.44303	0.00807017	0	1	1	0.439638	69890	0.9	0.7	0.9
	20:25920544:C:T:imp:v1	rs6051017	ENTPD6_O75354_OID20100_v1_Cardiometabolic	ENTPD6	20	25939908	C	T	0.0707666	intergenic_variant	-				780.238	0	33080	Cis	0.800086	0.015162	0	1	1
	20:29893501:C:T:imp:v1	rs6061162	ENTPD6_O75354_OID20100_v1_Cardiometabolic	ENTPD6	20	31305698	C	T	0.0893162	intron_variant	DEFB116	DEFB123			854.616	0	33080	Trans	0.564013	0.0131318	0	1	1	0.187324	134934		0.7
	21:34854711:C:G:imp:v1	rs2850030	IFNGR2_P38484_OID20941_v1_Neurology	IFNGR2	21	33482404	G	C	0.360972	intergenic_variant	-	TMEM50B			997.765	0	33474	Cis	0.424085	0.00781065	0	1	1	0.367002	2430		0.9	0.9
	22:51064416:T:C:imp:v1	rs2071421	ARSA_P15289_OID21138_v1_Neurology	ARSA	22	50625988	C	T	0.127096	missense_variant	ARSA	ARSA			807.954	0	33726	Cis	0.474092	0.0109211	0	1	1	0.352113	2185		0.1	1
	3:190351182:G:T:imp:v1	rs4687164	IL1RAP_Q9NPH3_OID21126_v1_Neurology	IL1RAP	3	190633393	G	T	0.315571	intron_variant	IL1RAP	IL1RAP			823.606	0	33616	Cis	-0.73104	0.00784902	0	1	1	0.358753	119342	1		0.7			0.9
	4:15709192:G:A:imp:v1	rs2302465	BST1_Q10588_OID21051_v1_Neurology	BST1	4	15707569	A	G	0.130282	missense_variant	BST1	BST1			1038.55	0	34000	Cis	-1.47956	0.0110093	0	1	1	0.625956	4504	1	0.9	0.6			0.5
	4:187004074:C:T:imp:v1	rs3775291	TLR3_O15455_OID20612_v1_Inflammation	TLR3	4	186082920	T	C	0.297373	missense_variant	TLR3	TLR3			802.06	0	34088	Cis	-1.14589	0.00812104	0	1	1	0.199195	14009
	5:149515888:T:C:imp:v1	rs740751	PDGFRB_P09619_OID20268_v1_Cardiometabolic	PDGFRB	5	150136325	T	C	0.35511	intron_variant	PDGFRB	PDGFRB	-0.297266	0.00789752	735.796	0	33589	Cis	0.969509	0.00780118	0	1	1	0.358954	19547	1	0.1	0.9
	5:362569:C:T:imp:v1	rs13185719	PDCD6_O75340_OID20163_v1_Cardiometabolic	PDCD6	5	362454	C	T	0.444351	intron_variant	AHRR	PDCD6			766.585	0	33731	Cis	0.382381	0.00751824	0	1	1	0.313481	90833		0.7	0.9
	6:143825104:G:T:imp:v1	rs11155297	FUCA1_P04066_OID20261_v1_Cardiometabolic	FUCA1	6	143503967	T	G	0.263749	non_coding_transcript_exon_variant	VDAC1P8	FUCA2			914.273	0	33999	Trans	-1.29094	0.00825322	0	1	1	0.406036	7753		0.5	0.8
	6:26404958:G:A:imp:v1	rs10456045	BTN3A2_P78410_OID20540_v1_Inflammation	BTN3A2	6	26404730	A	G	0.305222	intron_variant	BTN3A1	HMGN4			799.243	0	33696	Cis	-0.303483	0.00803149	0	1	1	0.326962	133636		0.8	0.7		0.2	0.2
	6:31331829:C:T:imp:v1	rs2523554	MICA_Q29980_Q29983_OID20593_v1_Inflammation	MICA	6	31364052	C	T	0.408512	intergenic_variant	-	MICA			885.872	0	33696	Cis	-0.466551	0.00763486	0	1	1	0.446479	35732	0.9	0.8	0.8
	6:31393910:G:C:imp:v1	rs56403814	LRPAP1_P30533_OID21059_v1_Neurology	LRPAP1	6	31426133	C	G	0.0626285	intron_variant,non_coding_transcript_variant	AL645933.3	NFKBIL1			957.59	0	34000	Trans	0.819956	0.0148796	0	1	1	0.214085	120737		0.8
	6:46135984:G:T:imp:v1	rs3806995	ENPP5_Q9UJA9_OID20736_v1_Inflammation	ENPP5	6	46168247	G	T	0.479597	missense_variant	ENPP5	ENPP5			964.947	0	33886	Cis	-0.367299	0.00699446	0	1	1	0.592354	2733	0.9	0.7	1
	7:99843353:T:C:imp:v1	rs858502	PILRB_Q9UKJ0_OID20197_v1_Cardiometabolic	PILRB	7	100245730	C	T	0.493515	intron_variant,non_coding_transcript_variant	CASTOR3	STAG3	-0.285147	0.00757555	747.537	0	33439	Cis	0.699854	0.00742974	0	1	1	0.380483	68167		1	0.9
	9:138467959:G:T:imp:v1	rs697449	PAEP_P09466_OID20925_v1_Neurology	PAEP	9	135576113	T	G	0.187741	intron_variant,non_coding_transcript_variant	LINC01502	PAEP			878.634	0	33474	Cis	0.867754	0.00850952	0	1	1	0.199195	14357			1
	10:102849455:A:G:imp:v1	rs12356580	KAZALD1_Q96I82_OID21339_v1_Oncology	KAZALD1	10	101089698	G	A	0.124736	non_coding_transcript_exon_variant	TLX1NB	SFXN3			891.227	0	33572	Cis	-0.360555	0.0111741	2.04174e-228	1	1	0.0597586	58464
	1:161684981:A:T:imp:v1	rs6427619	FCRLB_Q6BAA4_OID21193_v1_Oncology	FCRLB	1	161715191	T	A	0.143778	intergenic_variant	-	FCRLB			1419.28	0	32946	Cis	0.341601	0.0106026	9.72747e-228	1	1	0.245674	6353			0.9			0.9
	7:75454452:T:C:imp:v1	rs9649643	CCL24_O00175_OID20772_v1_Inflammation	CCL24	7	75825134	T	C	0.475687	intergenic_variant	-	POR			1666.35	0	33822	Cis	0.183701	0.00739184	2.46604e-136	1	1	0.272233	74066	0.4		0.8			0.8
	9:136146046:G:A:imp:v1	rs677355	PTPRM_P28827_OID20598_v1_Inflammation	PTPRM	9	133270615	A	G	0.317939	intron_variant	ABO	ABO	0.305417	0.00811406	739.793	0	33604	Trans	-0.167195	0.00789283	1.36647e-99	1	1	0.338833	5409	1		0.9
	1:205744138:G:T:imp:v1	rs708725	PM20D1_Q6GTS8_OID20149_v1_Cardiometabolic	PM20D1	1	205775010	T	G	0.429364	5_prime_UTR_variant	RAB29	PM20D1			1543.55	0	33530	Cis	0.153512	0.00751867	1.16977e-92	1	1	0.387123	75122		1	1
	16:1306355:T:C:imp:v1	rs1800984	TPSAB1_Q15661_OID20642_v1_Inflammation	TPSAB1	16	1256354	T	C	0.495554	missense_variant	TPSD1	TPSB2			1405.6	0	34017	Cis	0.133858	0.00738152	1.70923e-73	1	1	0.272233	26170	0.7		0.9
	19:49841054:G:T:imp:v1	rs354026	DKKL1_Q9UK85_OID21313_v1_Oncology	DKKL1	19	49337797	G	T	0.246213	intron_variant	CD37	CD37			907.083	0	33572	Cis	0.114759	0.0085304	2.96074e-41	1	1	0.407243	2626		1	0.9
	11:88079703:A:G:imp:v1	rs472596	CTSC_P53634_OID20679_v1_Inflammation	CTSC	11	88346535	A	G	0.337152	intron_variant	CTSC	CTSC			885.759	0	33500	Cis	0.0762285	0.00772662	5.86273e-23	1	1	0.225755	13149			0.9			0.6
	22:17586471:C:T:imp:v1	rs2241046	IL17RA_Q96F46_OID21089_v1_Neurology	IL17RA	22	17105581	C	T	0.216847	intron_variant	IL17RA	IL17RA			801.82	0	33726	Cis	0.0868133	0.00911388	1.64399e-21	1	1	0.440241	20627	0.5	0.9	0.8
	6:69663880:C:A:imp:v1	rs1889879	ADGRB3_O60242_OID20974_v1_Neurology	ADGRB3	6	68953988	C	A	0.364255	intron_variant	ADGRB3	ADGRB3			782.815	0	32699	Cis	0.0576106	0.00782699	1.83231e-13	1	1	0.0466801	318706							0
	6:31562150:G:A:imp:v1	rs2857599	LTA_P01374_OID20586_v1_Inflammation	LTA	6	31594373	A	G	0.158504	intergenic_variant	-	DDX39B	0.387048	0.0103599	716.636	1.72742e-305	33532	Cis	-0.564187	0.00994559	0	1	1	0.360161	51925		0.8	0.6			0.9
	19:43885085:T:C:imp:v1	rs7259375	CD177_Q8N6Q3_OID21119_v1_Neurology	CD177	19	43380933	T	C	0.399881	intergenic_variant	-	TEX101	0.286717	0.00771006	709.808	1.14032e-302	33667	Cis	0.246244	0.00771581	1.69434e-223	1	1	0.172636	20563			0.8
	14:65811418:TCCTGGAAGTTCTTTC:T:imp:v1	14:65811418_TCCTGGAAGTTCTTTC_T	FUT8_Q9BYC5_OID20992_v1_Neurology	FUT8	14	65344700	TCCTGGAAGTTCTTTC	T	0.332362	intergenic_variant	-		0.302698	0.00814452	709.452	2.56277e-302	32588	Cis	-0.38923	0.00799197	0	1	1
	10:81318242:C:T:imp:v1	rs61860558	SFTPA2_Q8IWL1_OID21218_v1_Oncology	SFTPA2	10	79558486	T	C	0.312479	intron_variant	SFTPA2	SFTPA2	0.308682	0.00836172	700.119	2.64433e-298	31924	Cis	0.162079	0.00821514	1.20726e-86	1	1	0.286922	1921		0.6	0.6
	17:72700943:A:G:imp:v1	rs35489971	CD300LF_Q8TDQ1_OID21469_v1_Oncology	CD300LF	17	74704804	A	G	0.187466	intron_variant	RAB37	CD300LF	-0.354266	0.00963547	693.451	6.57759e-296	34004	Cis	1.29377	0.0094235	0	1	1	0.451509	8174	1		0.9
	3:46617337:G:A:imp:v1	rs3806701	TDGF1_P13385_OID20816_v1_Neurology	TDGF1	3	46575847	A	G	0.239406	intron_variant	LRRC2	TDGF1	-0.327949	0.00897194	685.838	1.6172e-292	32776	Cis	1.31474	0.00890339	0	1	1	0.352113	1313	1		1
	3:52852538:G:T:imp:v1	rs4687657	MME_P08473_OID21307_v1_Oncology	MME	3	52818522	T	G	0.259318	missense_variant	ITIH4	ITIH4	-0.312774	0.00863866	672.335	5.07101e-287	33572	Trans	0.583233	0.00818335	0	1	1	0.492958	12166		0.8	1
	19:49186168:A:G:imp:v1	rs10418488	KLK1_P06870_OID21499_v1_Oncology	KLK1	19	48682911	A	G	0.197791	intergenic_variant	-	NTN5	-0.351263	0.00972025	670.431	5.79221e-286	32046	Cis	0.469985	0.00947905	0	1	1	0.172636	9830			0.8
	6:31398662:A:G:imp:v1	rs4090414	LRP1_Q07954_OID21293_v1_Oncology	LRP1	6	31430885	G	A	0.062252	intron_variant,non_coding_transcript_variant	AL645933.3	NFKBIL1	0.564646	0.0156725	1323.38	3.17317e-284	33572	Trans	0.736465	0.0152565	0	1	1	0.214085	115985		0.8
	3:112641046:T:G:imp:v1	rs9879005	CD200R1_Q8TD46_OID20595_v1_Inflammation	CD200R1	3	112922199	G	T	0.49468	3_prime_UTR_variant	CD200R1	CD200R1	-0.259523	0.00759307	598.229	5.2636e-256	33525	Cis	0.272579	0.00748399	1.93197e-290	1	1	0.239235	52904	0.2		1
	1:155035611:C:T:imp:v1	rs3806256	ADAM15_Q13444_OID20109_v1_Cardiometabolic	ADAM15	1	155063135	T	C	0.478743	intergenic_variant	-	ADAM15	-0.258685	0.00765154	585.392	1.45755e-250	33080	Cis	-0.073887	0.00747133	4.62807e-23	1	1	0.367002	12569		0.9	0.9
	19:43418732:G:A:imp:v1	rs56298672	PSG1_P11464_OID20916_v1_Neurology	PSG1	19	42914580	G	A	0.396656	intron_variant	PSG6	PSG6	-0.278098	0.00826452	581.039	3.22809e-248	29456	Cis	-0.600172	0.00752505	0	1	1	0.0865191	4983
	5:95161340:G:A:imp:v1	rs6556884	GLRX_P35754_OID20195_v1_Cardiometabolic	GLRX	5	95825636	A	G	0.251621	intergenic_variant	-	GLRX	0.293536	0.00876833	573.691	1.07577e-245	33415	Cis	-0.240271	0.00841424	2.40991e-179	1	1	0.179477	2910		0.1	0.7
	1:154432957:A:G:imp:v1	rs6695045	IL6R_P08887_OID20385_v1_Cardiometabolic	IL6R	1	154460481	A	G	0.384261	intron_variant	IL6R	IL6R	-0.261649	0.00783646	570.7	2.00427e-244	33297	Cis	0.59509	0.00774419	0	1	1	0.346076	55288	1	0.3	0.2			0.7	0
	17:77710078:T:C:imp:v1	rs111943261	ENPP7_Q6UWV6_OID20689_v1_Inflammation	ENPP7	17	79736279	C	T	0.169156	intron_variant	ENPP7	ENPP7	-0.345681	0.0104241	563.331	4.016e-241	31641	Cis	0.720841	0.0101382	0	1	1	0.338833	5336	1		0.9
	19:41295177:A:G:imp:v1	rs34842744	MIA_Q16674_OID21531_v1_Oncology	MIA	19	40789272	G	A	0.235662	intron_variant,NMD_transcript_variant	MIA-RAB4B	RAB4B	0.294237	0.00892159	556.515	1.60184e-238	33787	Cis	0.348584	0.00873477	0	1	1	0.226157	11056		0.1	0.9
	19:51541694:G:A:imp:v1	rs62117666	KLK12_Q9UKR0_OID21201_v1_Oncology	KLK12	19	51038437	A	G	0.151829	intergenic_variant	-	KLK12	-0.366101	0.0112434	543.551	1.45577e-232	29654	Cis	0.877158	0.0106214	0	1	1	0.393561	3207	0.3	0.9	0.8
	1:156711625:C:G:imp:v1	rs3806418	HDGF_P51858_OID21455_v1_Oncology	HDGF	1	156741833	G	C	0.432362	intergenic_variant	-	MRPL24	-0.248015	0.00763812	539.304	2.72931e-231	33866	Cis	-0.674881	0.00749221	0	1	1	0.266801	243		0.6	0.6
	19:52130830:C:A:imp:v1	rs8107754	SIGLEC5_O15389_OID21082_v1_Neurology	SIGLEC5	19	51627577	A	C	0.488557	synonymous_variant	SIGLEC5	SIGLEC14	-0.249665	0.00775653	530.273	2.59481e-227	32224	Cis	0.366813	0.00758499	0	1	1	0.305433	19248	0.8		1
	17:4689572:T:C:imp:v1	rs4790706	VMO1_Q7Z5L0_OID21381_v1_Oncology	VMO1	17	4786277	T	C	0.467621	missense_variant	VMO1	VMO1	-0.241348	0.00762163	512.77	4.37361e-220	33572	Cis	0.278255	0.00740862	0	1	1	0.45996	156		0.9	0.6
	1:203162401:A:G:imp:v1	rs2095792	CHI3L1_P36222_OID20399_v1_Cardiometabolic	CHI3L1	1	203193273	A	G	0.358789	intergenic_variant	-	CHI3L1	0.254595	0.00811432	503.682	4.20806e-216	32024	Cis	0.273369	0.00758023	8.4918e-285	1	1	0.331992	6569	1		1
	7:99843353:T:C:imp:v1	rs858502	PILRA_Q9UKJ1_OID21129_v1_Neurology	PILRA	7	100245730	C	T	0.493515	intron_variant,non_coding_transcript_variant	CASTOR3	STAG3	-0.23657	0.00762632	491.907	2.82413e-211	33431	Cis	0.615964	0.00736757	0	1	1	0.380483	68167		1	0.9
	6:37682839:A:G:imp:v1	rs4714100	MDGA1_Q8NFP4_OID20951_v1_Neurology	MDGA1	6	37715063	A	G	0.242564	intergenic_variant	-	MDGA1	-0.278913	0.0090427	486.465	7.04592e-209	32330	Cis	-0.824019	0.00858677	0	1	1	0.206036	15757		0.1	0.9
	2:138755429:T:C:imp:v1	rs3113220	HNMT_P50135_OID20975_v1_Neurology	HNMT	2	137997859	C	T	0.335029	intron_variant	HNMT	HNMT	0.248458	0.00811221	479.416	5.56281e-206	33166	Cis	-0.34517	0.00776259	0	1	1	0.3	33839		0.5	0.9
	19:45130550:C:T:imp:v1	rs11671606	PVR_P15151_OID21011_v1_Neurology	PVR	19	44627253	T	C	0.400067	intron_variant	IGSF23	IGSF23	-0.234755	0.00777417	465.902	2.62952e-200	33557	Cis	0.132151	0.0076414	5.20955e-67	1	1	0.113078	13690			0.2
	16:20383700:A:G:imp:v1	rs4606726	UMOD_P07911_OID20237_v1_Cardiometabolic	UMOD	16	20372378	A	G	0.499377	intron_variant	PDILT	PDILT	0.22407	0.00756521	447.994	8.98575e-193	34068	Cis	0.288275	0.00708077	0	1	1	0.220724	32359		0.7
	22:39202017:T:C:imp:v1	rs56187235	NPTXR_O95502_OID20191_v1_Cardiometabolic	NPTXR	22	38806012	C	T	0.106313	intergenic_variant	-	DNAL4	0.365049	0.0123625	445.402	1.22164e-191	33562	Cis	0.314882	0.0118518	1.57761e-155	1	1	0.119517	11814			0.4
	1:152358609:C:CT:imp:v1	rs138828118	CRNN_Q9UBG3_OID21427_v1_Oncology	CRNN	1	152386133	CT	C	0.159624	intron_variant,non_coding_transcript_variant	FLG-AS1	HRNR	0.313129	0.0106085	445.239	1.80719e-191	32249	Cis	-0.453377	0.0097632	0	1	1	0.126157	161940			0.6
	9:136157133:G:A:imp:v1	rs558240	SELE_P16581_OID20290_v1_Cardiometabolic	SELE	9	133281560	A	G	0.396719	intergenic_variant	-	ABO	0.228211	0.00780213	436.983	4.53888e-188	33464	Trans	-0.433325	0.0074193	0	1	1	0.292153	5536	0.9		0.8
	1:159801111:G:A:imp:v1	rs7516146	SLAMF8_Q9P0V8_OID21214_v1_Oncology	SLAMF8	1	159831321	A	G	0.479916	intron_variant	SLAMF8	SLAMF8	0.249901	0.00854819	438.025	6.89491e-188	26560	Cis	-0.369789	0.00784957	0	1	1	0.0865191	4510
	1:203434723:T:C:imp:v1	rs1572966	PRELP_P51888_OID20766_v1_Inflammation	PRELP	1	203465595	C	T	0.0541094	intergenic_variant	-	CHI3L1	0.490951	0.0168449	433.796	9.9475e-187	33579	Cis	-0.427018	0.0155176	1.0617e-166	1	1	0.0668008	278891		0.2
	10:81709809:C:T:imp:v1	rs1923536	SFTPD_P35247_OID20214_v1_Cardiometabolic	SFTPD	10	79950053	T	C	0.249369	intron_variant	SFTPD	SFTPD	-0.255172	0.00879824	429.512	6.39216e-185	33666	Cis	-0.368301	0.00823079	0	1	1	0.212676	32561			1
	20:1507507:TTAAC:T:imp:v1	rs780137023	SIRPB1_O00241_OID20739_v1_Inflammation	SIRPB1	20	1526861	T	TTAAC	0.426674	intron_variant,non_coding_transcript_variant	AL049634.1	SIRPB1	0.225478	0.0077981	427.124	7.56158e-184	32776	Cis	-0.000234908	0.00750891	0.975043	0	0	0.359356	93200	0.7	0.4	1
	17:32676323:C:G:imp:v1	rs399240	CCL8_P80075_OID21466_v1_Oncology	CCL8	17	34349304	G	C	0.451272	intergenic_variant	-	CCL7	0.218729	0.00770128	411.865	2.04157e-177	33238	Cis	-0.296073	0.00740719	0	1	1	0.132797	79083	0.6
	9:136145409:C:A:imp:v1	rs587707823	CDH5_P33151_OID20243_v1_Cardiometabolic	CDH5	9	133270000	A	C	0.164183	intron_variant	ABO	ABO	0.320058	0.0113296	408.502	1.46615e-175	27588	Trans	0.255677	0.00986221	3.4914e-148	1	1	0.219316	6024	1
	12:108972251:C:T:imp:v1	rs73404759	SELPLG_Q14242_OID20560_v1_Inflammation	SELPLG	12	108578475	T	C	0.054377	intergenic_variant	-	SELPLG	0.471824	0.0168442	400.602	1.17396e-172	33487	Cis	-0.581687	0.016217	9.28966e-282	1	1	0.179276	55419	0.9
	2:102966067:G:A:imp:v1	rs1921622	IL1RL1_Q01638_OID20250_v1_Cardiometabolic	IL1RL1	2	102349607	G	A	0.458633	intron_variant	IL18R1	IL1RL1	-0.212741	0.00761433	398.41	9.37178e-172	33953	Cis	-0.388452	0.00684964	0	1	1	0.433199	38105	1	0.7	0.6
	9:136145414:C:A:imp:v1	rs587611953	CDH17_Q12864_OID20134_v1_Cardiometabolic	CDH17	9	133270004	A	C	0.120255	intron_variant	ABO		0.364681	0.0131318	394.914	9.66265e-170	26636	Trans	0.0347092	0.0102991	0.000751363	1	0
	9:136149722:A:G:imp:v1	rs630014	CD209_Q9NNX6_OID20262_v1_Cardiometabolic	CD209	9	133274306	A	G	0.485714	intron_variant	ABO	ABO	-0.210496	0.0076089	390.654	1.87115e-168	33808	Trans	0.509187	0.00715363	0	1	1	0.338833	1718	1		0.9
	1:157670757:C:T:imp:v1	rs11264799	FCRL3_Q96P31_OID20443_v1_Inflammation	FCRL3	1	157700967	T	C	0.268483	intergenic_variant	-	FCRL3	-0.240134	0.00868759	390.141	3.45109e-168	32967	Cis	0.749753	0.00857222	0	1	1	0.318712	198	0.9		1
	6:31938107:A:G:imp:v1	rs474534	TNXB_P22105_OID21107_v1_Neurology	TNXB	6	31970330	G	A	0.117107	intron_variant	DXO	DXO	0.327394	0.0118468	389.858	4.13595e-168	33693	Cis	-0.170334	0.0114108	2.18625e-50	1	1	0.360563	1960		0.9	0.7
	9:136084941:C:T:imp:v1	rs4489379	OBP2B_Q9NPH6_OID20980_v1_Neurology	OBP2B	9	133209554	C	T	0.381864	intergenic_variant	-	ABO	0.222963	0.00808332	388.634	1.80792e-167	31658	Cis	0.32998	0.00631527	0	1	1	0.285513	66470	0.8		0.9
	6:86210162:C:T:imp:v1	rs4235827	NT5E_P21589_OID21498_v1_Oncology	NT5E	6	85500444	C	T	0.336309	intergenic_variant	-	SNX14	-0.221904	0.00805394	387.464	4.24564e-167	33775	Cis	-0.584033	0.00794026	0	1	1	0.287324	93712		0.9				0.8
	22:50303088:G:A:imp:v1	rs75496139	CRELD2_Q6UXH1_OID20751_v1_Inflammation	CRELD2	22	49909440	A	G	0.0621919	intron_variant	ALG12	CRELD2	0.431313	0.0157575	382.373	6.16082e-165	33777	Cis	-0.216624	0.0150736	7.85778e-47	1	1	0.360161	8727		0.8	1
	20:43252915:T:C:imp:v1	rs244076	ADA_P00813_OID20645_v1_Inflammation	ADA	20	44624274	C	T	0.173318	synonymous_variant	ADA	PKIG	0.272213	0.01001	377.372	7.9019e-163	34088	Cis	0.422993	0.00972115	0	1	1	0.192757	92489		0.1	0.9
	16:55817357:G:A:imp:v1	rs28496801	CES1_P23141_OID20244_v1_Cardiometabolic	CES1	16	55783445	G	A	0.0836362	intron_variant,non_coding_transcript_variant	CES1P1	CES1	0.38998	0.0144619	371.566	3.69466e-160	30466	Cis	0.675713	0.0130598	0	1	1	0.240845	49892		0.9
	20:37010511:T:C:imp:v1	rs12625094	LBP_P18428_OID20355_v1_Cardiometabolic	LBP	20	38381869	C	T	0.168285	intron_variant,non_coding_transcript_variant	AL391095.2	LBP	0.274035	0.0102157	367.271	1.65708e-158	33511	Cis	-0.509178	0.00987374	0	1	1	0.192555	35387	1						0
	2:207379077:G:C:imp:v1	rs6730048	ADAM23_O75077_OID20651_v1_Inflammation	ADAM23	2	206514353	G	C	0.375152	intron_variant	ADAM23	ADAM23	0.212041	0.00792379	365.523	9.44179e-158	33256	Cis	-0.169544	0.00770561	2.71644e-107	1	1	0.0798793	70821
	22:24585594:T:C:imp:v1	rs9624414	SUSD2_Q9UGT4_OID21098_v1_Neurology	SUSD2	22	24189626	C	T	0.0957795	intergenic_variant	-	SUSD2	0.345812	0.0129488	363.994	3.99894e-157	33719	Cis	0.376564	0.0122385	6.85488e-208	1	1	0.212877	8139		0.2	0.8
	1:161477028:T:C:imp:v1	rs4657040	FCGR2B_P31994_OID21215_v1_Oncology	FCGR2B	1	161507238	C	T	0.284598	intron_variant	FCGR2A	FCGR2B	-0.231212	0.00868876	361.614	5.14263e-156	31821	Cis	-0.281375	0.00840467	9.93116e-246	1	1	0.258954	155905	0.9		0.7
	6:123117805:C:T:imp:v1	rs35083464	SMPDL3A_Q92484_OID20676_v1_Inflammation	SMPDL3A	6	122796660	T	C	0.330041	intron_variant	SMPDL3A	SMPDL3A	0.211477	0.0080953	348.244	1.97692e-150	33823	Cis	-0.328487	0.00760315	0	1	1	0.232596	7611	0.9					0.4
	6:49537616:T:A:imp:v1	rs16879457	CRISP2_P16562_OID21456_v1_Oncology	CRISP2	6	49569903	A	T	0.0723124	intron_variant,non_coding_transcript_variant	CYP2AC1P	CENPQ	0.381389	0.0146641	345.163	3.97872e-149	33985	Cis	-0.0975534	0.0122996	2.16671e-15	1	1	0.0732394	106533		0.1
	19:54549586:C:T:imp:v1	rs12971766	VSTM1_Q6UX27_OID20851_v1_Neurology	VSTM1	19	54046332	T	C	0.378175	intron_variant	VSTM1	VSTM1	-0.217219	0.00838916	342.615	8.0148e-148	29541	Cis	0.164568	0.00805176	7.56659e-93	1	1	0.313481	17621		0.6	0.8
	16:810593:C:A:imp:v1	rs2235503	MSLN_Q13421_OID21380_v1_Oncology	MSLN	16	760593	A	C	0.192385	intergenic_variant	-	MSLN	-0.251292	0.0097168	341.331	1.802e-147	33415	Cis	0.751759	0.00924104	0	1	1	0.159356	141			0.7
	11:102745469:GCAAA:G:imp:v1	11:102745469_GCAAA_G	MMP12_P39900_OID21439_v1_Oncology	MMP12	11	102874739	G	GCAAA	0.184267	intron_variant	MMP12		0.254299	0.00993718	334.249	1.93601e-144	33031	Cis	-0.44683	0.00887872	0	1	1
	9:33230246:C:T:imp:v1	rs55931969	SPINK4_O60575_OID20509_v1_Inflammation	SPINK4	9	33230248	T	C	0.142752	intron_variant	SPINK4	BAG1	-0.280152	0.0110056	330.715	6.15633e-143	33085	Cis	1.10446	0.0105289	0	1	1	0.267404	34472		0.9			0.4
	22:37256846:G:A:imp:v1	rs1883112	PVALB_P20472_OID21420_v1_Oncology	PVALB	22	36860804	A	G	0.454227	intron_variant,non_coding_transcript_variant	NCF4-AS1	CSF2RB	-0.194716	0.00764965	330.613	6.34117e-143	33819	Cis	0.344019	0.00748108	0	1	1	0.199195	52824			0.8			0.5
	17:78499984:T:C:imp:v1	rs9901162	NPTX1_Q15818_OID21074_v1_Neurology	NPTX1	17	80526184	C	T	0.387511	intergenic_variant	-	NPTX1	0.200057	0.00787027	329.751	1.54213e-142	33364	Cis	0.115298	0.00722889	2.86748e-57	1	1	0.152716	48341	0.4		0.3				0
	15:73949168:AT:A:imp:v1	15:73949168_AT_A	CD276_Q5ZPR3_OID20680_v1_Inflammation	CD276	15	73656827	AT	A	0.461673	intergenic_variant	-		-0.195618	0.00773112	326.761	2.99e-141	33019	Cis	-0.186036	0.00730751	5.71479e-143	1	1
	19:44135516:T:G:imp:v1	rs4803647	TNFRSF10C_O14798_OID20265_v1_Cardiometabolic	TNFRSF10C	19	43631364	G	T	0.341224	intron_variant	CADM4	CADM4	0.203703	0.00805717	326.177	5.01125e-141	33624	Trans	-0.488694	0.00771129	0	1	1	0.287324	8486		0.8	0.3
	20:23858754:A:G:imp:v1	rs4815243	CST5_P28325_OID20995_v1_Neurology	CST5	20	23878117	G	A	0.254894	intron_variant	CST5	CST5	-0.222492	0.00888168	320.31	1.71602e-138	32746	Cis	0.26557	0.00834551	3.22107e-222	1	1	0.0997988	1631			0.1
	2:160758680:G:C:imp:v1	rs11691616	LY75_O60449_OID20580_v1_Inflammation	LY75	2	159902169	G	C	0.278116	intron_variant	LY75	LY75	-0.212578	0.00854421	315.885	1.2321e-136	33495	Cis	0.674413	0.00834349	0	1	1	0.34004	2587		0.6	1
	16:89719955:C:T:imp:v1	rs56397046	DPEP1_P16444_OID20897_v1_Neurology	DPEP1	16	89653547	T	C	0.333781	intron_variant	CHMP1A	CHMP1A	-0.202846	0.0081624	315.193	2.50842e-136	33131	Cis	0.629866	0.00781624	0	1	1	0.353722	4191		0.8	0.8
	19:55112489:C:A:imp:v1	rs4806787	LILRA2_Q8N149_OID21152_v1_Neurology	LILRA2	19	54601024	A	C	0.371607	3_prime_UTR_variant	LILRA1	LILRA1	0.199206	0.00801919	314.979	3.22341e-136	32679	Cis	-0.174325	0.00756713	1.97697e-117	1	1	0.0865191	7442
	6:18176796:C:A:imp:v1	rs113253946	TPMT_P51580_OID21270_v1_Oncology	TPMT	6	18176565	A	C	0.143896	intron_variant	KDM1B	TPMT	0.267851	0.0110262	301.205	2.37311e-130	32794	Cis	-0.32994	0.0107241	7.4131e-208	1	1	0.159356	21488			0.7
	19:54860845:A:G:imp:v1	rs11084331	LAIR1_Q6GTX8_OID20737_v1_Inflammation	LAIR1	19	54349012	A	G	0.484702	intergenic_variant	-	LAIR1	0.182076	0.0076463	289.368	2.4932e-125	33673	Cis	-0.0724341	0.00713513	3.25462e-24	1	1	0.159356	21546			0.7
	12:120646688:C:T:imp:v1	rs7960120	PXN_P49023_OID20822_v1_Neurology	PXN	12	120208885	C	T	0.483619	intron_variant,non_coding_transcript_variant	PXN-AS1	RPLP0	0.184499	0.00775197	289.148	3.31488e-125	32751	Cis	0.369899	0.00739272	0	1	1	0.227364	7650		0.8
	2:102904244:A:C:imp:v1	rs11683213	IL18R1_Q13478_OID20652_v1_Inflammation	IL18R1	2	102287784	C	A	0.450229	intergenic_variant	-	IL1RL1	-0.184559	0.00775948	288.757	4.78434e-125	32984	Cis	-0.152852	0.00738612	3.87882e-95	1	1	0.439437	23718	1	0.6	0.9
	21:42714288:T:A:imp:v1	rs376350	FAM3B_P58499_OID21372_v1_Oncology	FAM3B	21	41342361	A	T	0.332553	intron_variant	FAM3B	FAM3B	0.19245	0.00813918	285.338	1.33261e-123	33445	Cis	-0.104104	0.00773466	2.71082e-41	1	1	0.426962	38149	0.2	0.9	1			0.1
	15:81592802:A:G:imp:v1	rs11073001	IL16_Q14005_OID20633_v1_Inflammation	IL16	15	81300461	G	A	0.212097	synonymous_variant	IL16	IL16	0.218605	0.00929361	282.344	2.42276e-122	34088	Cis	-0.376855	0.00898119	0	1	1	0.493159	140886	1	0.9	0.5
	19:49206462:C:T:imp:v1	rs681343	IL19_Q9UHD0_OID20158_v1_Cardiometabolic	IL19	19	48703205	C	T	0.490834	synonymous_variant	FUT2	FUT2	0.180406	0.00772458	278.425	1.23275e-120	32984	Trans	0.375844	0.00732436	0	1	1	0.265594	7234			1
	10:48003992:C:T:imp:v1	rs3739968	ASAH2_Q9NR71_OID20996_v1_Neurology	ASAH2	10	50189523	T	C	0.437458	missense_variant	ASAH2	ASAH2	-0.177387	0.0077303	268.777	1.58149e-116	33474	Cis	0.380037	0.00739703	0	1	1	0.0531187	90197
	5:134251868:T:C:imp:v1	rs7706190	TXNDC15_Q96J42_OID21495_v1_Oncology	TXNDC15	5	134916178	C	T	0.134046	intron_variant	PCBD2	CAMLG	-0.256551	0.0112009	267.768	4.18266e-116	33809	Cis	1.16762	0.0108161	0	1	1	0.353722	177683		0.9	1
	12:8250786:C:T:imp:v1	rs61922178	CLEC4A_Q9UMR7_OID20573_v1_Inflammation	CLEC4A	12	8098190	T	C	0.0835915	intron_variant,non_coding_transcript_variant	AC006511.5	CLEC4A	0.324508	0.0142046	266.516	1.62939e-115	31827	Cis	-0.330012	0.0129641	6.09537e-143	1	1	0.172636	25427			0.6		0.5
	3:98440021:T:C:imp:v1	rs278363	SIGLEC9_Q9Y336_OID21390_v1_Oncology	SIGLEC9	3	98721177	C	T	0.452634	intron_variant,non_coding_transcript_variant	ST3GAL6-AS1	ST3GAL6	-0.174802	0.00765183	266.361	1.65653e-115	33946	Trans	0.349613	0.0066797	0	1	1	0.239034	11059	0.6		0.7
	2:233305282:G:C:imp:v1	rs569048656	ALPP_P05187_OID21383_v1_Oncology	ALPP	2	232440572	C	G	0.315122	intergenic_variant	-	ALPG	0.204658	0.00896886	266.176	2.99285e-115	28280	Cis	-0.0805875	0.0080315	1.08118e-23	1	1	0.140241	33728		0.4
	5:35877505:G:A:imp:v1	rs10063294	IL7R_P16871_OID21136_v1_Neurology	IL7R	5	35877403	G	A	0.466903	3_prime_UTR_variant	IL7R	IL7R	-0.174272	0.00766001	264.203	1.40592e-114	33718	Cis	-0.353932	0.00707225	0	1	1	0.353722	24708		0.8	0.8
	4:76846149:A:AT:imp:v1	rs541418346	NAAA_Q02083_OID20931_v1_Neurology	NAAA	4	75924996	AT	A	0.333666	intron_variant	NAAA	NAAA	0.188577	0.00839717	257.593	1.08845e-111	31389	Cis	-0.398984	0.00782847	0	1	1	0.0865191	16017
	7:76021760:A:G:imp:v1	rs2903811	SSC4D_Q8WTU2_OID20182_v1_Cardiometabolic	SSC4D	7	76392443	G	A	0.442629	intron_variant	SSC4D	DTX2	-0.17278	0.00771341	256.151	3.94197e-111	33562	Cis	-0.0799557	0.00697746	2.11592e-30	1	1	0.373642	69233		0.9	1
	1:89553773:A:AT:imp:v1	rs34086227	GBP4_Q96PP9_OID20845_v1_Neurology	GBP4	1	89088090	A	AT	0.208083	intergenic_variant	-	GBP5	-0.213901	0.00955012	256.148	4.14151e-111	32767	Cis	-0.462278	0.00938917	0	1	1	0.0995976	184770						0.9	0
	19:51406129:A:G:imp:v1	rs11881354	KLK4_Q9Y5K2_OID21391_v1_Oncology	KLK4	19	50902873	G	A	0.364532	intergenic_variant	-	KLK4	0.176332	0.00794614	251.402	4.20785e-109	33692	Cis	0.148134	0.00705431	6.68498e-98	1	1	0.172636	8522			0.8
	2:85624827:AAAAG:A:imp:v1	rs111475153	CAPG_P40121_OID21431_v1_Oncology	CAPG	2	85397704	A	AAAAG	0.324526	intron_variant	CAPG	CAPG	-0.182436	0.0082259	251.144	5.57252e-109	33217	Cis	-0.233948	0.00785529	6.63743e-195	1	1	0.139638	20728						0.8	0
	17:34335694:C:T:imp:v1	rs7222922	CCL14_Q16627_OID20401_v1_Cardiometabolic	CCL14	17	36008654	T	C	0.105258	intron_variant,non_coding_transcript_variant	AC244100.3	CCL15	0.27656	0.0125162	249.286	3.44023e-108	33402	Cis	-0.342347	0.0119941	3.42768e-179	1	1	0.172636	7101			0.8
	10:6074451:G:C:imp:v1	rs4747846	IL2RA_P01589_OID20267_v1_Cardiometabolic	IL2RA	10	6032488	C	G	0.476371	intron_variant,non_coding_transcript_variant	AL137186.1	IL2RA	-0.173086	0.00787068	247.021	3.49123e-107	31874	Cis	0.0915886	0.007452	1.01906e-34	1	1	0.119718	29882			0.3				0
	7:95043850:T:G:imp:v1	rs1639	PON2_Q15165_OID20088_v1_Cardiometabolic	PON2	7	95414538	G	T	0.203931	intron_variant	PON2	PON3	-0.209716	0.00960259	243.58	9.76624e-106	32924	Cis	0.466997	0.00939348	0	1	1	0.320322	18163		0.8	0.7
	1:103917325:G:C:imp:v1	rs4391700	AMY2B_P19961_OID20340_v1_Cardiometabolic	AMY2B	1	103374703	C	G	0.35115	intergenic_variant	-	AMY2B	0.185062	0.00847432	243.714	1.01163e-105	30081	Cis	-0.0658906	0.00816927	7.2845e-16	1	1	0.0599598	179112		0.1
	13:92423630:G:A:imp:v1	rs4773648	GPC5_P78333_OID20944_v1_Neurology	GPC5	13	91771376	A	G	0.435176	intron_variant	GPC5	GPC5	-0.170695	0.00781688	243.523	1.03916e-105	32814	Cis	0.348724	0.00752391	0	1	1	0.159557	372755	0.9						0
	16:286008:T:C:imp:v1	rs68166893	HBQ1_P09105_OID21433_v1_Oncology	HBQ1	16	236009	C	T	0.257003	intron_variant	FAM234A	FAM234A	0.190685	0.00877872	240.929	1.29244e-104	33505	Cis	-0.224029	0.00823921	8.3946e-163	1	1	0.206036	1488			0.9
	9:136149229:T:C:imp:v1	rs505922	PECAM1_P16284_OID21131_v1_Neurology	PECAM1	9	133273813	C	T	0.316951	intron_variant	ABO	ABO	0.177678	0.00821849	238.671	1.18392e-103	33726	Trans	-0.254024	0.00796692	4.3451e-223	1	1	0.338833	2211	1		0.9
	1:168507463:C:T:imp:v1	rs12046909	XCL1_P47992_OID21398_v1_Oncology	XCL1	1	168538225	T	C	0.142737	intergenic_variant	-	XCL1	-0.233735	0.0109166	234.114	1.0539e-101	33830	Cis	0.79394	0.0105084	0	1	1	0.258954	38380	0.8		0.7
	19:55386624:C:G:imp:v1	rs11084376	FCAR_P24071_OID20564_v1_Inflammation	FCAR	19	54875168	G	C	0.351936	intron_variant	FCAR	KIR2DL3	0.1734	0.00812097	232.884	3.7267e-101	32785	Cis	0.360115	0.00784658	0	1	1	0.367002	136655		0.9	0.6			0.9
	16:89241415:C:T:imp:v1	rs12444102	CDH15_P55291_OID21005_v1_Neurology	CDH15	16	89175007	T	C	0.0665978	intron_variant	CDH15	CDH15	0.32656	0.0153292	231.776	1.06001e-100	33776	Cis	-0.0997413	0.0127892	6.24741e-15	1	1	0.206036	3259			0.9
	11:102512067:G:C:imp:v1	rs17099287	MMP8_P22894_OID21019_v1_Neurology	MMP8	11	102641336	C	G	0.0716637	intergenic_variant	-	TMEM123	0.314581	0.0148278	229.886	6.85525e-100	33733	Cis	-0.319771	0.0141106	1.07152e-113	1	1	0.106841	170952		0.3
	5:101595885:T:TGA:imp:v1	rs148885155	PAM_P19021_OID20291_v1_Cardiometabolic	PAM	5	102260181	T	TGA	0.291795	intron_variant	SLCO4C1	SLCO6A1	0.180194	0.00856862	225.951	3.52136e-98	32512	Cis	0.213807	0.00813273	2.51768e-152	1	1	0.214286	238835		0.9
	6:150283812:T:C:imp:v1	rs17676204	ULBP2_Q9BZM5_OID20919_v1_Neurology	ULBP2	6	149962676	C	T	0.191461	intergenic_variant	-	NUP43	0.205225	0.00984342	222.091	1.55839e-96	32900	Cis	-0.412016	0.00933973	0	1	1	0.146076	213011			0.8
	6:32565056:T:G:imp:v1	rs28366355	HLA-DRA_P01903_OID20520_v1_Inflammation	HLA-DRA	6	32597279	G	T	0.359082	intergenic_variant	-		0.173187	0.00830861	222.082	1.71601e-96	31037	Cis	0.0613633	0.00786634	6.1546e-15	1	1
	1:160652476:G:A:imp:v1	rs10489637	CD48_P09326_OID20692_v1_Inflammation	CD48	1	160682686	A	G	0.243732	intron_variant,non_coding_transcript_variant	AL121985.1	CD48	0.190338	0.00918612	219.425	2.28088e-95	31716	Cis	-0.513494	0.0085848	0	1	1	0.500201	29145	0.4	1	0.9			0.7
	6:74480761:G:A:imp:v1	rs56201021	CD109_Q6YHK3_OID21108_v1_Neurology	CD109	6	73771038	A	G	0.160343	intron_variant	CD109	SLC17A5	-0.214993	0.0104281	217.163	1.94702e-94	33726	Cis	-0.0375948	0.00997682	0.000164422	1	0	0.0863179	117046						0.5
	17:34314334:T:A:imp:v1	rs854682	CCL23_P55773_OID20693_v1_Inflammation	CCL23	17	35987298	A	T	0.200474	intron_variant,NMD_transcript_variant	CCL15-CCL14	CCL15	0.197583	0.00958819	216.97	2.37792e-94	33507	Cis	-0.157981	0.00917886	2.18223e-66	1	1	0.193159	14255		0.3	0.5
	11:60770683:C:T:imp:v1	rs61899219	CD6_P30203_OID20649_v1_Inflammation	CD6	11	61003211	C	T	0.341049	intron_variant	CD6	CD6	-0.165877	0.00805739	216.538	3.59199e-94	33846	Cis	-0.446901	0.00763015	0	1	1	0.259155	31531			0.9			0.9
	13:113760415:G:A:imp:v1	rs2774030	F7_P08709_OID20372_v1_Cardiometabolic	F7	13	113106101	G	A	0.352411	intron_variant	F7	F7	0.164691	0.00804737	214.018	4.40179e-93	33412	Cis	0.0470362	0.00763385	7.20444e-10	1	0	0.292958	313	0.9	0.3	0.2
	19:5840619:C:T:imp:v1	rs708686	FUT5_P21217_Q11128_OID21013_v1_Neurology	FUT5	19	5840608	T	C	0.265959	intergenic_variant	-	FUT3	0.177576	0.00868724	213.512	7.21919e-93	33519	Cis	-0.39713	0.00800057	0	1	1	0.34004	10863	1	0.7
	6:133067782:T:C:imp:v1	rs2267952	VNN2_O95498_OID21310_v1_Oncology	VNN2	6	132746643	C	T	0.442622	intron_variant	VNN2	VNN2	0.158251	0.00775245	212.941	1.27996e-92	33305	Cis	-0.400157	0.00751376	0	1	1	0.420523	16816		1	1
	1:103917325:G:C:imp:v1	rs4391700	AMY2A_P04746_OID20333_v1_Cardiometabolic	AMY2A	1	103374703	C	G	0.35115	intergenic_variant	-	AMY2B	0.170172	0.00834453	212.626	1.92028e-92	31100	Cis	-0.09069	0.00802593	1.31765e-29	1	1	0.0599598	179112		0.1
	1:159773882:T:C:imp:v1	rs6662539	FCRL6_Q6DN72_OID20529_v1_Inflammation	FCRL6	1	159804092	C	T	0.498451	intron_variant	FCRL6	FCRL6	-0.155846	0.00765728	211.676	4.39384e-92	33696	Cis	0.245894	0.00735076	2.44906e-245	1	1	0.312274	3581	0.5		0.9		0.6
	8:19934008:T:C:imp:v1	rs116556464	LPL_P06858_OID20188_v1_Cardiometabolic	LPL	8	20076497	C	T	0.0560337	intergenic_variant	-	SLC18A1	0.339536	0.0166986	211.282	6.53795e-92	33487	Cis	-0.211126	0.0142595	1.34029e-49	1	1	0.0531187	106709
	17:19643810:G:A:imp:v1	rs3826507	ALDH3A1_P30838_OID20512_v1_Inflammation	ALDH3A1	17	19740497	A	G	0.414379	intron_variant	ALDH3A1	ALDH3A2	-0.157578	0.00779163	209.034	6.01062e-91	33530	Cis	0.432033	0.00734634	0	1	1	0.252716	92361		0.2	0.8			0.8
	6:31976139:G:C:imp:v1	rs185107166	C2_P06681_OID20410_v1_Cardiometabolic	C2	6	32008362	C	G	0.0602597	non_coding_transcript_exon_variant	CYP21A1P	CFB	0.348542	0.0172634	208.518	1.20774e-90	29219	Cis	-0.210651	0.0141427	3.56697e-50	1	1	0.179276	62712	0.9
	14:95000960:G:C:imp:v1	rs4905216	SERPINA12_Q8IW75_OID20219_v1_Cardiometabolic	SERPINA12	14	94534623	G	C	0.361372	intergenic_variant	-	SERPINA12	-0.163174	0.00808461	208.228	1.37374e-90	32740	Cis	0.201122	0.00768133	4.12098e-151	1	1	0.0796781	16779	0.1
	15:41857080:A:G:imp:v1	rs2277537	TYRO3_Q06418_OID20161_v1_Cardiometabolic	TYRO3	15	41564882	G	A	0.402484	intron_variant	TYRO3	PLA2G4B	-0.157941	0.00785722	206.534	7.17075e-90	33273	Cis	0.0992637	0.00745104	1.72147e-40	1	1	0.313682	272893		0.8	0.7			0.4	0
	1:226078392:T:G:imp:v1	rs3820238	LEFTY2_O00292_OID21454_v1_Oncology	LEFTY2	1	225890692	G	T	0.306834	intron_variant	AL117348.2	PYCR2	-0.166123	0.00827457	205.997	1.18983e-89	33932	Cis	0.132928	0.00762434	4.50402e-68	1	1	0.126157	33648			0.5
	2:109575736:C:G:imp:v1	rs365060	EDAR_Q9UNE0_OID20525_v1_Inflammation	EDAR	2	108959280	G	C	0.0711984	intron_variant	EDAR	EDAR	0.29917	0.0149066	205.873	1.35985e-89	33624	Cis	0.306346	0.0140892	7.99834e-105	1	1	0.146278	30092	0.4		0.1
	17:18477409:T:C:imp:v1	rs1065541	SHMT1_P34896_OID20714_v1_Inflammation	SHMT1	17	18574095	C	T	0.47648	intron_variant,non_coding_transcript_variant	CCDC144B	LGALS9C	-0.160631	0.00801143	205.593	2.00672e-89	30828	Cis	0.330465	0.00765438	0	1	1	0.367002	97358		0.9	1
	1:161598742:T:G:imp:v1	rs148318374	FCGR3B_O75015_OID20387_v1_Cardiometabolic	FCGR3B	1	161628952	G	T	0.270667	intron_variant	FCGR3B	FCGR2B	-0.183565	0.00915881	205.481	2.3488e-89	29793	Cis	0.373663	0.0083871	0	1	1	0.332193	34191	1		0.9
	3:186415556:C:T:imp:v1	rs62292606	FETUB_Q9UGM5_OID20404_v1_Cardiometabolic	FETUB	3	186697767	T	C	0.0523775	intron_variant,non_coding_transcript_variant	AC068631.1	KNG1	0.344024	0.0172024	204.43	5.65655e-89	33642	Cis	-0.404014	0.0161662	7.60326e-138	1	1	0.119517	19581			0.4
	18:598416:G:C:imp:v1	rs545883	CLUL1_Q15846_OID20198_v1_Cardiometabolic	CLUL1	18	598416	C	G	0.351298	intron_variant	CLUL1	CLUL1	0.161999	0.00810466	204.244	6.958e-89	33003	Cis	0.0499136	0.00753797	3.55304e-11	1	0	0.113078	1428			0.2
	19:6612779:G:A:imp:v1	rs4807885	CD70_P32970_OID20599_v1_Inflammation	CD70	19	6612768	A	G	0.309438	intergenic_variant	-	TUBB4A	-0.178807	0.00894999	204.227	8.47983e-89	28812	Cis	0.489815	0.00793362	0	1	1	0.0796781	109920						0.4
	8:22962759:G:A:imp:v1	rs4872053	TNFRSF10C_O14798_OID20265_v1_Cardiometabolic	TNFRSF10C	8	23105246	G	A	0.208069	intron_variant	AC107959.5	TNFRSF10C	-0.186368	0.00948127	197.555	5.09372e-86	33369	Cis	0.296875	0.00733667	0	1	1	0.31992	2325		0.5	1				0
	7:50690487:T:C:imp:v1	rs2715141	DDC_P20711_OID20215_v1_Cardiometabolic	DDC	7	50622790	C	T	0.0529395	intron_variant	GRB10	GRB10	0.336363	0.017198	195.604	3.50844e-85	33335	Cis	-0.346469	0.0163899	3.47296e-99	1	1	0.0798793	170672			0.1
	19:10418784:A:G:imp:v1	rs281416	ICAM5_Q9UMF0_OID20145_v1_Cardiometabolic	ICAM5	19	10308108	A	G	0.357048	intron_variant,NMD_transcript_variant	AC011511.1	ICAM5	0.156014	0.00799057	194.926	6.7662e-85	33731	Cis	0.103158	0.00753972	1.30107e-42	1	1	0.172636	18156	0.4		0.4
	3:66431532:A:G:imp:v1	rs332372	LRIG1_Q96JA1_OID21429_v1_Oncology	LRIG1	3	66381108	A	G	0.391313	intron_variant,NMD_transcript_variant	SLC25A26	SLC25A26	-0.15225	0.007837	192.994	4.55965e-84	33801	Cis	-0.406117	0.00752954	0	1	1	0.340644	247498		0.9	0.8
	9:136149095:CA:C:imp:v1	rs781822643	ICAM2_P13598_OID20248_v1_Cardiometabolic	ICAM2	9	133273680	C	CA	0.335836	intron_variant	ABO	ABO	0.156947	0.00809459	192.246	9.53791e-84	33836	Trans	-0.44042	0.00688404	0	1	1	0.219316	2344	1
	3:98327008:G:C:imp:v1	rs66525460	ICAM2_P13598_OID20248_v1_Cardiometabolic	ICAM2	3	98608164	G	C	0.27616	intergenic_variant	-	ST3GAL6	-0.164835	0.00853723	190.648	4.61704e-83	33946	Trans	-0.360925	0.00742751	0	1	1	0.179276	124072	0.3		0.4			0.5	0
	4:39444337:A:G:imp:v1	rs6835490	KLB_Q86Z14_OID20888_v1_Neurology	KLB	4	39442717	A	G	0.38044	intron_variant	KLB	LIAS	-0.154514	0.00801864	189.94	9.7038e-83	32620	Cis	-0.246195	0.00760952	1.23595e-229	1	1	0.199195	16287			1
	19:51908333:A:G:imp:v1	rs61251150	SIGLEC10_Q96LC7_OID20537_v1_Inflammation	SIGLEC10	19	51405079	G	A	0.240255	intergenic_variant	-	SIGLEC10	0.169957	0.00897164	183.598	4.96756e-80	33673	Cis	-0.322093	0.00861009	2.8119e-306	1	1	0.266398	12724		0.4	0.9
	2:85932089:C:T:imp:v1	rs12714150	GNLY_P22749_OID21132_v1_Neurology	GNLY	2	85704966	C	T	0.395913	intergenic_variant	-	GNLY	-0.14732	0.00785699	179.903	1.93028e-78	33514	Cis	0.241851	0.00750176	4.97737e-228	1	1	0.399598	19791	0.7	0.6	0.9				0
	20:57608918:C:T:imp:v1	rs6070698	CTSZ_Q9UBR2_OID20365_v1_Cardiometabolic	CTSZ	20	59033863	T	C	0.0585449	3_prime_UTR_variant	PRELID3B	NELFCD	0.308499	0.0164711	179.527	2.83402e-78	33087	Cis	-0.217185	0.0148336	1.52827e-48	1	1	0.139437	52655			0.6
	9:136143442:A:G:imp:v1	rs612169	ENG_P17813_OID20287_v1_Cardiometabolic	ENG	9	133268030	G	A	0.317878	intron_variant	ABO	ABO	0.153166	0.00817802	179.484	2.87137e-78	34128	Trans	-0.161793	0.00790715	4.73696e-93	1	1	0.338833	7994	1		0.9
	14:74296791:T:C:imp:v1	rs1860137	ENTPD5_O75356_OID20104_v1_Cardiometabolic	ENTPD5	14	73830088	T	C	0.194762	non_coding_transcript_exon_variant	LINC02274	PTGR2	0.183358	0.00979422	179.369	3.33324e-78	32885	Cis	0.100051	0.0094352	2.85365e-26	1	1	0.346881	21743		0.8	0.9
	3:98350675:A:T:imp:v1	rs6775120	FLT4_P35916_OID21491_v1_Oncology	FLT4	3	98631831	A	T	0.360766	intergenic_variant	-	CPOX	-0.14774	0.00798501	175.219	1.98074e-76	33662	Trans	-0.493347	0.00746194	0	1	1	0.246479	38183		0.4	0.8
	16:75252526:C:T:imp:v1	rs4243110	CTRB1_P17538_OID21150_v1_Neurology	CTRB1	16	75218628	C	T	0.493625	intergenic_variant	-	CTRB1	0.143039	0.00777961	173.08	1.68839e-75	32713	Cis	0.251521	0.00749591	7.74462e-247	1	1	0.30664	360	0.9	0.6
	12:7910360:AAAAC:A:imp:v1	rs750560750	CLEC4C_Q8WTT0_OID20547_v1_Inflammation	CLEC4C	12	7757764	A	AAAAC	0.272573	intergenic_variant	-	NANOGNB	-0.168829	0.00918813	172.96	2.09319e-75	29533	Cis	0.759953	0.0084648	0	1	1	0.0663984	7452
	1:59024552:C:T:imp:v1	rs659502	TACSTD2_P09758_OID21447_v1_Oncology	TACSTD2	1	58558880	C	T	0.493301	intron_variant,non_coding_transcript_variant	AL035411.3	OMA1	-0.149676	0.00814582	172.949	2.09703e-75	29809	Cis	-0.428427	0.00774616	0	1	1	0.346881	12078		0.8	0.9
	11:65326086:T:G:imp:v1	rs12790095	LTBP3_Q9NS15_OID21191_v1_Oncology	LTBP3	11	65558615	G	T	0.322676	5_prime_UTR_variant	LTBP3	LTBP3	0.15331	0.00835128	172.551	2.86886e-75	32465	Cis	-0.0919969	0.00776316	2.14042e-32	1	1	0.387123	315		0.9	0.9
	7:29186935:C:G:imp:v1	rs82141	CPVL_Q9H3G5_OID21435_v1_Oncology	CPVL	7	29147319	G	C	0.362812	intron_variant	CPVL	CPVL	-0.149094	0.00813348	172.058	4.68578e-75	32358	Cis	0.500222	0.00750677	0	1	1	0.353521	48132		0.7	1				0
	16:70694747:A:AGCCCG:imp:v1	rs374846368	IL34_Q6ZMJ4_OID20809_v1_Neurology	IL34	16	70660844	AGCCCG	A	0.327067	intergenic_variant	-		-0.163842	0.00899934	169.892	4.62957e-74	27719	Cis	0.01489	0.00840307	0.0763977	0	0
	8:95203825:AC:A:imp:v1	rs763526069	CDH17_Q12864_OID20134_v1_Cardiometabolic	CDH17	8	94191597	A	AC	0.474286	intron_variant	CDH17		0.139971	0.00769845	169.265	7.21235e-74	33505	Cis	-0.270496	0.00667592	0	1	1
	9:136145414:C:A:imp:v1	rs587611953	ISLR2_Q6UXK2_OID20889_v1_Neurology	ISLR2	9	133270004	A	C	0.120255	intron_variant	ABO		0.243847	0.0134123	169.498	7.32635e-74	25942	Trans	-0.0920313	0.0111489	1.52195e-16	1	1
	9:136146227:A:T:imp:v1	rs676457	IL3RA_P26951_OID20461_v1_Inflammation	IL3RA	9	133270797	T	A	0.318195	intron_variant	ABO	ABO	0.150119	0.00830085	167.495	4.20044e-73	33121	Trans	-0.290751	0.00780888	1.96789e-303	1	1	0.338833	5227	1		0.9
	21:45191139:C:T:imp:v1	rs2838363	CSTB_P04080_OID20294_v1_Cardiometabolic	CSTB	21	43771258	C	T	0.495447	non_coding_transcript_exon_variant	AP001053.1	CSTB	-0.140841	0.00782998	165.736	2.44588e-72	32301	Cis	-0.48832	0.00748373	0	1	1	0.331992	5072	1		1
	19:49208501:A:G:imp:v1	rs507855	PNLIPRP2_P54317_OID20775_v1_Inflammation	PNLIPRP2	19	48705244	A	G	0.465656	3_prime_UTR_variant	FUT2	MAMSTR	-0.138073	0.00770239	164.588	7.39441e-72	33550	Trans	0.15567	0.00484406	1.37721e-226	1	1	0.273239	14481		0.5	0.8
	1:236700542:G:C:imp:v1	rs1810662	LGALS8_O00214_OID21041_v1_Neurology	LGALS8	1	236537242	G	C	0.266075	intron_variant	LGALS8	LGALS8	0.154187	0.00863796	163.199	2.89631e-71	33997	Cis	0.278816	0.00806626	8.26038e-262	1	1	0.387123	19242		0.9	0.9
	12:57691990:AC:A:imp:v1	rs778138897	INHBC_P55103_OID21093_v1_Neurology	INHBC	12	57298207	AC	A	0.493609	intron_variant	R3HDM2	ARHGAP9	0.136741	0.00766848	162.876	4.01487e-71	33698	Cis	0.288864	0.00737381	0	1	1	0.227163	190607		0.7				0.7
	11:113628928:C:CA:imp:v1	rs141700450	TMPRSS5_Q9H3S3_OID20947_v1_Neurology	TMPRSS5	11	113758206	CA	C	0.25475	intron_variant	ZW10	ZW10	-0.159952	0.00899707	161.949	1.04143e-70	32219	Cis	0.391091	0.00840529	0	1	1	0.0865191	15529
	9:136145409:C:A:imp:v1	rs587707823	TIE1_P35590_OID20303_v1_Cardiometabolic	TIE1	9	133270000	A	C	0.164183	intron_variant	ABO	ABO	0.202994	0.0114271	161.834	1.33551e-70	27588	Trans	0.465547	0.00980998	0	1	1	0.219316	6024	1
	18:61654463:A:G:imp:v1	rs3826616	SERPINB8_P50452_OID20630_v1_Inflammation	SERPINB8	18	63987229	A	G	0.418836	missense_variant	SERPINB8	SERPINB8	-0.136496	0.00772742	159.852	7.95441e-70	34088	Cis	-0.721403	0.00745192	0	1	1	0.199195	17200							0
	16:12852822:C:T:imp:v1	rs869860	CPPED1_Q9BRF8_OID21053_v1_Neurology	CPPED1	16	12758965	C	T	0.487405	intron_variant	CPPED1	CPPED1	0.136023	0.00771118	159.436	1.22175e-69	33345	Cis	0.199401	0.00733409	8.95365e-163	1	1	0.0798793	44922							0
	19:49206145:G:C:imp:v1	rs516316	CEACAM5_P06731_OID21171_v1_Oncology	CEACAM5	19	48702888	G	C	0.490818	intron_variant	FUT2	RASIP1	0.137095	0.00780747	158.025	5.0356e-69	32513	Trans	0.30172	0.00748757	0	1	1	0.259759	37722		0.4	0.9
	22:31020975:A:C:imp:v1	rs13057127	TCN2_P20062_OID20341_v1_Cardiometabolic	TCN2	22	30624988	C	A	0.216851	intron_variant	TCN2	TCN2	-0.162243	0.00927356	156.854	1.55685e-68	33929	Cis	0.128781	0.00854315	2.39552e-51	1	1	0.486519	17985	0.9	0.8	0.9
	6:35764943:T:C:imp:v1	rs3748051	CLPS_P04118_OID21156_v1_Neurology	CLPS	6	35797166	C	T	0.24051	intron_variant	CLPS	CLPSL2	-0.16786	0.00959745	156.873	1.7048e-68	29411	Cis	0.336597	0.00881185	0	1	1	0.225755	20572			0.8			0.8
	3:53865570:G:A:imp:v1	rs6793451	IL17RB_Q9NRM6_OID20585_v1_Inflammation	IL17RB	3	53831543	A	G	0.0920659	intron_variant	CHDH	IL17RB	0.237175	0.0135611	156.789	1.72473e-68	32220	Cis	0.354156	0.0128294	9.68278e-168	1	1	0.132797	15025	0.5
	9:38440859:T:C:imp:v1	rs4480202	IGFBPL1_Q8WX77_OID20155_v1_Cardiometabolic	IGFBPL1	9	38440862	C	T	0.436269	intron_variant,non_coding_transcript_variant	AL390726.5	IGFBPL1	-0.135292	0.00776411	155.629	5.29789e-68	33422	Cis	0.0423301	0.00718284	3.7873e-09	1	0	0.185915	16408			0.9
	7:124138520:G:A:imp:v1	rs10954033	GPR37_O15354_OID20095_v1_Cardiometabolic	GPR37	7	124498466	G	A	0.457159	intergenic_variant	-	GPR37	-0.135318	0.00778274	154.962	1.03557e-67	32961	Cis	-0.335178	0.0073618	0	1	1	0.0995976	267326			0.5
	5:156478644:C:T:imp:v1	rs7702877	HAVCR1_Q96D42_OID21422_v1_Oncology	HAVCR1	5	157051633	T	C	0.339513	intron_variant	HAVCR1	HAVCR1	-0.138826	0.00809575	150.769	6.49788e-66	33726	Cis	0.461005	0.00706159	0	1	1	0.358753	17763	1		0.7		0.7
	16:87926856:C:G:imp:v1	rs139443993	CA5A_P35218_OID20075_v1_Cardiometabolic	CA5A	16	87893250	G	C	0.0612477	intron_variant	CA5A	CA5A	-0.277431	0.0162098	150.215	1.1468e-65	32803	Cis	0.96036	0.0150513	0	1	1	0.140241	43330		0.3
	4:88396189:T:C:imp:v1	rs6851873	SPARCL1_Q14515_OID20361_v1_Cardiometabolic	SPARCL1	4	87475037	C	T	0.371776	intron_variant	SPARCL1	SPARCL1	-0.137288	0.00804408	149.384	2.61395e-65	32793	Cis	0.0643328	0.00767289	5.09683e-17	1	1	0.186922	56024		0.4	0.2
	19:52097177:T:C:imp:v1	rs7253296	SIGLEC6_O43699_OID21394_v1_Oncology	SIGLEC6	19	51593924	C	T	0.172484	intergenic_variant	-	SIGLEC14	0.173286	0.0101621	149.112	3.36451e-65	33631	Cis	-0.104423	0.00966676	3.3566e-27	1	1	0.232394	52901	0.5		0.7			0.2
	14:94918719:T:G:imp:v1	rs11845116	SERPINA11_Q86U17_OID20281_v1_Cardiometabolic	SERPINA11	14	94452382	G	T	0.43155	intron_variant	SERPINA11	SERPINA11	-0.130648	0.00769559	147.807	1.21484e-64	34128	Cis	0.308911	0.00671579	0	1	1	0.206036	418			0.9
	7:56307634:C:T:imp:v1	rs79373149	SUMF2_Q8NBJ7_OID21032_v1_Neurology	SUMF2	7	56239941	T	C	0.100873	intergenic_variant	-	SUMF2	0.213172	0.0127577	143.254	1.12057e-62	33592	Cis	-0.180352	0.012105	3.34503e-50	1	1	0.146076	175939			0.8
	21:43787038:G:A:imp:v1	rs3761376	TFF1_P04155_OID21154_v1_Neurology	TFF1	21	42366929	A	G	0.231391	intergenic_variant	-	TFF1	0.153481	0.00925301	141.214	8.63081e-62	32561	Cis	-0.306867	0.00837674	8.45279e-294	1	1	0.146076	394	0.6
	9:137761030:T:C:imp:v1	rs4073506	FCN2_Q15485_OID20382_v1_Cardiometabolic	FCN2	9	134869184	C	T	0.453463	intergenic_variant	-	FCN2	0.132868	0.00801582	141.049	1.04476e-61	31124	Cis	-0.215002	0.00741583	8.24138e-185	1	1	0.185915	11626	0.5		0.4
	20:3050393:T:C:imp:v1	rs3761248	OXT_P01178_OID21047_v1_Neurology	OXT	20	3069747	C	T	0.14568	intergenic_variant	-	OXT	-0.19074	0.0116794	137.019	5.90119e-60	29185	Cis	0.504068	0.010433	0	1	1	0.106237	1873			0		0.6
	17:64218459:G:A:imp:v1	rs8178844	APOH_P02749_OID21072_v1_Neurology	APOH	17	66222341	A	G	0.492119	intron_variant	APOH	PRKCA	-0.125268	0.00769428	136.099	1.35355e-59	33526	Cis	0.143897	0.00749314	3.44112e-82	1	1	0.119517	80272			0.5				0
	17:41837264:G:C:imp:v1	rs851057	CD300LG_Q6UXG3_OID21130_v1_Neurology	CD300LG	17	43759896	G	C	0.123298	intergenic_variant	-	DUSP3	0.192053	0.0118065	135.88	1.69932e-59	32919	Cis	0.245555	0.0106413	8.12831e-118	1	1	0.172636	19081			0.8
	2:27160610:T:TTTTG:imp:v1	rs113176467	CGREF1_Q99674_OID20152_v1_Cardiometabolic	CGREF1	2	26937742	TTTTG	T	0.114999	intron_variant	DPYSL5	DPYSL5	0.214047	0.0131926	135.287	3.37277e-59	27964	Cis	-0.166679	0.0111392	1.27526e-50	1	1	0.139638	89995						1	0
	1:24526135:G:T:imp:v1	rs12046369	IFNLR1_Q8IU57_OID20506_v1_Inflammation	IFNLR1	1	24199645	T	G	0.106765	intergenic_variant	-	IFNLR1	0.200931	0.0124257	134.291	8.11859e-59	33696	Cis	-0.38504	0.0119333	2.0893e-228	1	1	0.119517	11686			0.4
	1:11749957:A:C:imp:v1	rs6658345	DRAXIN_Q8NBI3_OID20917_v1_Neurology	DRAXIN	1	11689900	C	A	0.280896	intron_variant	MAD2L2	FBXO6	0.138666	0.00857698	134.238	8.59308e-59	33387	Cis	0.107866	0.00808245	1.25516e-40	1	1	0.273441	25700		0.6	0.7
	16:4474514:G:C:imp:v1	rs6500599	VASN_Q6EMK4_OID20345_v1_Cardiometabolic	VASN	16	4424513	G	C	0.312808	intron_variant	CORO7	NMRAL1	0.135881	0.00842898	133.494	1.82523e-58	32479	Cis	-0.0261851	0.00808973	0.00120868	1	0	0.373642	71250		0.9	1
	19:45413576:C:T:imp:v1	rs75627662	LDLR_P01130_OID20240_v1_Cardiometabolic	LDLR	19	44910319	T	C	0.206562	non_coding_transcript_exon_variant	AC011481.3	NECTIN2	0.152014	0.00946092	132.607	4.30525e-58	33825	Trans	0.189202	0.00882742	6.51628e-102	1	1	0.165996	64144			0.8				0
	1:160895391:G:A:imp:v1	rs1092415	SLAMF7_Q9NQ25_OID20602_v1_Inflammation	SLAMF7	1	160925601	A	G	0.216065	intergenic_variant	-	SLAMF7	0.14945	0.00932426	131.968	8.1383e-58	33696	Cis	-0.311593	0.00899212	4.20727e-263	1	1	0.192555	186544	0.9					0.5
	17:40888783:C:T:imp:v1	rs12452287	AOC3_Q16853_OID20389_v1_Cardiometabolic	AOC3	17	42736765	C	T	0.484064	intron_variant	EZH1	TUBG2	-0.123484	0.00771263	131.689	1.07819e-57	33400	Cis	-0.171463	0.00714742	3.58096e-127	1	1	0.300201	77481		0.7	0.8				0
	4:123748616:C:G:imp:v1	rs2922979	FGF2_P09038_OID20503_v1_Inflammation	FGF2	4	122827461	G	C	0.309624	intron_variant	FGF2	FGF2	-0.132814	0.00830027	131.531	1.25484e-57	33696	Cis	-0.711351	0.00803783	0	1	1	0.219316	753			1
	1:20306146:G:C:imp:v1	rs11573156	PLA2G2A_P14555_OID20274_v1_Cardiometabolic	PLA2G2A	1	19979653	C	G	0.225673	5_prime_UTR_variant	PLA2G2A	PLA2G2A	-0.148498	0.00928469	131.425	1.41053e-57	32936	Cis	0.72374	0.00868371	0	1	1	0.472837	763	1	0.6	1
	15:56070705:C:A:imp:v1	rs80242797	PRTG_Q2VWP7_OID21443_v1_Oncology	PRTG	15	55778507	A	C	0.110513	intergenic_variant	-	PRTG	0.194814	0.0121997	131.005	2.10815e-57	33921	Cis	-0.012342	0.0117365	0.292987	0	0	0.139437	35355			0.6				0
	17:28640992:G:C:imp:v1	rs11870192	BLMH_Q13867_OID20336_v1_Cardiometabolic	BLMH	17	30313974	C	G	0.281107	intergenic_variant	-	BLMH	-0.135601	0.0084963	130.861	2.42771e-57	34020	Cis	0.531521	0.00806544	0	1	1	0.199195	21918			1
	1:157513569:G:A:imp:v1	rs10494316	FCRL5_Q96RD9_OID21111_v1_Neurology	FCRL5	1	157543779	G	A	0.362987	intron_variant	FCRL5	FCRL3	0.127844	0.00801216	130.809	2.57874e-57	33430	Cis	0.0927485	0.00739759	4.64408e-36	1	1	0.285513	156990	0.8		1
	4:74739123:TGG:T:imp:v1	4:74739123_TGG_T	CXCL1_P09341_OID20762_v1_Inflammation	CXCL1	4	73873406	T	TGG	0.157302	intergenic_variant	-		-0.167852	0.0106079	128.676	2.14593e-56	33270	Cis	0.486924	0.0102649	0	1	1
	1:159175354:G:A:imp:v1	rs12075	CCL2_P13500_OID21004_v1_Neurology	CCL2	1	159205564	G	A	0.417012	missense_variant	ACKR1	ACKR1	-0.123342	0.00781683	127.965	4.33722e-56	33410	Trans	0.243601	0.0071724	7.6913e-253	1	1	0.331992	2257			1
	20:3705132:A:G:imp:v1	rs28887921	SIGLEC1_Q9BZZ2_OID20690_v1_Inflammation	SIGLEC1	20	3724485	G	A	0.0852689	intergenic_variant	-	SIGLEC1	0.215377	0.0137649	125.86	3.49439e-55	33588	Cis	-0.461343	0.0128285	3.25087e-283	1	1	0.0929577	11885			0.2
	19:8119946:G:A:imp:v1	rs11668580	CCL25_O15444_OID20674_v1_Inflammation	CCL25	19	8055062	A	G	0.380183	intron_variant	CCL25	CCL25	-0.125844	0.00806004	125.348	5.90633e-55	32418	Cis	-0.211648	0.00740541	1.18577e-179	1	1	0.126358	2744			0.3
	1:159175354:G:A:imp:v1	rs12075	CCL14_Q16627_OID20401_v1_Cardiometabolic	CCL14	1	159205564	G	A	0.417012	missense_variant	ACKR1	ACKR1	-0.120863	0.00779817	123.53	3.5312e-54	33580	Trans	0.0733163	0.00704087	2.16371e-25	1	1	0.331992	2257			1
	2:183724745:C:T:imp:v1	rs11889260	FRZB_Q92765_OID20968_v1_Neurology	FRZB	2	182860017	T	C	0.116413	intron_variant	FRZB	NCKAP1	0.185362	0.012033	122.057	1.52881e-53	33334	Cis	-0.251545	0.0114253	1.99986e-107	1	1	0.146076	178841			0.8
	2:27228772:C:T:imp:v1	rs116672443	RBKS_Q9H477_OID20986_v1_Neurology	RBKS	2	27005904	T	C	0.0587188	intron_variant	MAPRE3	TRIM54	0.254331	0.0165172	121.963	1.68787e-53	32922	Cis	-0.203025	0.0152932	3.21144e-40	1	1	0.147284	276525		0.6
	1:1436125:A:C:imp:v1	rs9439435	VWA1_Q6PCB0_OID21421_v1_Oncology	VWA1	1	1500745	C	A	0.064253	intergenic_variant	-	ATAD3C	0.244951	0.0159149	121.862	1.87393e-53	32596	Cis	-0.280484	0.0148806	2.99847e-79	1	1	0.267002	51056		0.7	0.5
	1:157755427:C:G:imp:v1	rs12563971	FCRL2_Q96LA5_OID20639_v1_Inflammation	FCRL2	1	157785637	G	C	0.165368	intergenic_variant	-	FCRL2	-0.159163	0.010342	121.828	1.91304e-53	33633	Cis	0.763707	0.00971431	0	1	1	0.459557	8505	0.9	0.7	1
	9:136155444:C:T:imp:v1	rs633862	GP2_P55259_OID20090_v1_Cardiometabolic	GP2	9	133279871	C	T	0.471137	intergenic_variant	-	ABO	-0.120704	0.00786898	121.06	4.17809e-53	32172	Trans	0.32466	0.00729991	0	1	1	0.252314	3847	1		0.4
	19:51491464:A:G:imp:v1	rs1122466	KLK11_Q9UBX7_OID21518_v1_Oncology	KLK11	19	50988208	G	A	0.0707956	non_coding_transcript_exon_variant	AC011483.1	KLK11	0.229207	0.0149858	120.355	8.26034e-53	33611	Cis	-0.419763	0.0140412	2.28034e-196	1	1	0.179276	39831	0.9
	11:17293714:A:G:imp:v1	rs214094	NUCB2_P80303_OID21448_v1_Oncology	NUCB2	11	17272167	A	G	0.422405	intron_variant	NUCB2	NUCB2	-0.118899	0.00778419	120.036	1.13346e-52	33588	Cis	-0.402451	0.00744632	0	1	1	0.373642	64014		0.8	1
	2:79338929:C:T:imp:v1	rs13407679	REG1B_P48304_OID20266_v1_Cardiometabolic	REG1B	2	79111803	T	C	0.444594	intergenic_variant	-	REG3G	-0.118246	0.00775949	119.492	1.95013e-52	33398	Cis	0.226921	0.00728805	7.81628e-213	1	1	0.153722	86117		0.5
	10:99625818:G:A:imp:v1	rs11189413	CRTAC1_Q9NQ79_OID20279_v1_Cardiometabolic	CRTAC1	10	97866061	G	A	0.446922	3_prime_UTR_variant	GOLGA7B	GOLGA7B	-0.122928	0.00806689	119.521	1.96173e-52	30852	Cis	-0.339601	0.00686381	0	1	1	0.373843	16218		0.9	0.8
	6:32592915:G:C:imp:v1	rs9271680	CCL19_Q99731_OID21030_v1_Neurology	CCL19	6	32625138	G	C	0.183155	intergenic_variant	-	HLA-DRB1	0.153448	0.0100714	119.456	2.03985e-52	32716	Trans	-0.275703	0.00966606	6.10942e-179	1	1	0.460161	35290		1	1			1
	17:34389418:G:A:imp:v1	rs1467288	CCL18_P55774_OID20395_v1_Cardiometabolic	CCL18	17	36062058	A	G	0.0954415	intergenic_variant	-	CCL3	-0.200134	0.0131491	119.207	2.59206e-52	33265	Cis	0.54411	0.0122421	0	1	1	0.165996	28111	0.8
	1:11465509:CT:C:imp:v1	1:11465509_CT_C	ANGPTL7_O43827_OID21412_v1_Oncology	ANGPTL7	1	11405452	C	CT	0.0616024	intergenic_variant	-		0.254488	0.0167519	118.802	4.01909e-52	30591	Cis	-0.246675	0.0147207	5.03849e-63	1	1
	8:143872462:A:G:imp:v1	rs2585164	LY6D_Q14210_OID20708_v1_Inflammation	LY6D	8	142791046	G	A	0.497748	intron_variant,non_coding_transcript_variant	AC083841.2	LYNX1	0.117125	0.0077123	118.69	4.32612e-52	33395	Cis	-0.252692	0.00734113	1.20781e-259	1	1	0.299799	13236		0.5	1
	14:94898572:G:A:imp:v1	rs8014328	SERPINA9_Q86WD7_OID21284_v1_Oncology	SERPINA9	14	94432235	G	A	0.278792	intron_variant,non_coding_transcript_variant	AL132708.1	SERPINA11	0.130801	0.00861425	118.653	4.49304e-52	33281	Cis	-0.1072	0.00830329	3.92283e-38	1	1	0.106237	20565			0.3
	13:86606931:C:T:imp:v1	rs56012317	SLITRK6_Q9H5Y7_OID20094_v1_Cardiometabolic	SLITRK6	13	86032796	T	C	0.0588055	intergenic_variant	-	SLITRK6	0.250586	0.0165172	118.457	5.48348e-52	32883	Cis	-0.324012	0.0157725	8.91046e-94	1	1	0.0331992	226113
	1:24150112:G:C:imp:v1	rs59650706	FUCA1_P04066_OID20261_v1_Cardiometabolic	FUCA1	1	23823622	C	G	0.340078	intron_variant	HMGCL	FUCA1	-0.122383	0.00808022	118.058	8.051e-52	33894	Cis	-0.373551	0.00463032	0	1	1	0.259557	44668		0.3	1			0.1	0
	6:29818004:C:T:imp:v1	rs9258567	KIR3DL1_P43629_OID21185_v1_Oncology	KIR3DL1	6	29850227	T	C	0.0635737	non_coding_transcript_exon_variant	AL645929.2	HLA-A	0.240111	0.0159137	117.187	1.93386e-51	32937	Trans	0.29632	0.0104874	1.23595e-175	1	1	0.307042	91033		0.8	0.7
	6:32452142:C:G:imp:v1	rs1974459	IL1A_P01583_OID20488_v1_Inflammation	IL1A	6	32484365	G	C	0.0622044	intergenic_variant	-		0.241434	0.0161437	115.17	1.43849e-50	32664	Trans	-0.211954	0.0154217	5.5437e-43	1	1
	4:81186480:G:T:imp:v1	rs3806752	FGF5_P12034_OID20490_v1_Inflammation	FGF5	4	80265326	T	G	0.435979	intergenic_variant	-	PRDM8	0.116707	0.00784362	114.021	4.4949e-50	32829	Cis	0.325941	0.007125	0	1	1	0.132797	81447			0.6
	20:33777068:CG:C:imp:v1	20:33777068_CG_C	PROC_P04070_OID20402_v1_Cardiometabolic	PROC	20	35189265	C	CG	0.274744	intron_variant	PROCR		0.128248	0.00862631	113.83	5.38864e-50	33500	Trans	0.165951	0.00807959	9.54333e-94	1	1
	19:844020:G:A:imp:v1	rs351111	PRTN3_P24158_OID20329_v1_Cardiometabolic	PRTN3	19	844020	A	G	0.413667	missense_variant	PRTN3	PRTN3	-0.117535	0.00791044	113.706	6.14929e-50	32723	Cis	0.163143	0.00764847	5.97035e-101	1	1	0.39839	3021	0.9		0.6
	5:126761536:T:C:imp:v1	rs6883445	MEGF10_Q96KG7_OID20746_v1_Inflammation	MEGF10	5	127425844	C	T	0.0540282	intron_variant	MEGF10	PRRC1	0.251693	0.0169886	113.052	1.16522e-49	33677	Cis	0.483177	0.0157094	9.7949e-208	1	1	0.0796781	91796			0.2
	3:140179559:A:G:imp:v1	rs77080363	CLSTN2_Q9H4D0_OID20664_v1_Inflammation	CLSTN2	3	140460717	G	A	0.0797209	intron_variant	CLSTN2	TRIM42	0.208249	0.0141217	112.022	3.23074e-49	33957	Cis	0.178604	0.0136083	2.37903e-39	1	1	0.039839	217347
	11:99095666:C:T:imp:v1	rs11218913	CNTN5_O94779_OID21006_v1_Neurology	CNTN5	11	99224935	C	T	0.321903	intron_variant	CNTN5	CNTN5	0.121403	0.00824041	111.817	3.97873e-49	33516	Cis	-0.0635153	0.00741982	1.12642e-17	1	1	0.0599598	203986
	12:56559840:G:A:imp:v1	rs1290898	ERBB3_P21860_OID20705_v1_Inflammation	ERBB3	12	56166056	A	G	0.0598406	intron_variant	SMARCC2	MYL6	0.238196	0.016228	111.005	8.91141e-49	33532	Cis	0.187751	0.0145074	2.61457e-38	1	1	0.300201	7710		0.7	0.7
	22:50726673:G:A:imp:v1	rs117439977	PLXNB2_O15031_OID20317_v1_Cardiometabolic	PLXNB2	22	50288244	A	G	0.0744105	intron_variant	PLXNB2	PLXNB2	-0.214806	0.0146908	110.173	2.03925e-48	33424	Cis	0.678895	0.0136095	0	1	1	0.40664	19402	0.7	0.7	0.4			0.5	0
	2:79356230:A:G:imp:v1	rs7572448	REG1A_P05451_OID20415_v1_Cardiometabolic	REG1A	2	79129104	A	G	0.463577	intergenic_variant	-	REG1A	0.114945	0.0078843	109.554	3.82512e-48	32133	Cis	0.104862	0.00729595	7.68422e-47	1	1	0.0663984	8742
	9:139973614:T:C:imp:v1	9:139973614_T_C	ENTPD2_Q9Y5L3_OID21260_v1_Oncology	ENTPD2	9	137079162	C	T	0.114454	intron_variant	UAP1L1		0.183317	0.0125842	109.396	4.54136e-48	30939	Cis	-0.118908	0.0116235	1.45512e-24	1	1
	14:21158910:G:T:imp:v1	rs17114699	ANG_P03950_OID20403_v1_Cardiometabolic	ANG	14	20690751	T	G	0.108249	intron_variant	ANG	ANG	-0.180935	0.0124493	108.877	7.40553e-48	33209	Cis	0.594372	0.0115006	0	1	1	0.225956	6574	0.9					0.3
	14:101176335:G:C:imp:v1	rs12881760	DLK1_P80370_OID20295_v1_Cardiometabolic	DLK1	14	100709998	G	C	0.329214	intergenic_variant	-	DLK1	0.118024	0.00815609	107.946	1.85535e-47	33827	Cis	0.486727	0.0076678	0	1	1	0.305433	15707	1		0.8				0
	20:29587222:G:A:imp:v1	rs6119062	CST7_O76096_OID20704_v1_Inflammation	CST7	20	30352546	A	G	0.0973636	intron_variant,non_coding_transcript_variant	FAM242A		0.187443	0.0129881	107.382	3.26072e-47	33518	Trans	-0.0200225	0.0126037	0.112148	0	0
	8:23074718:T:C:imp:v1	rs4133054	TNFRSF10A_O00220_OID20967_v1_Neurology	TNFRSF10A	8	23217205	C	T	0.25937	intron_variant	TNFRSF10A	TNFRSF10A	-0.1271	0.00880812	107.354	3.35776e-47	33341	Cis	0.413847	0.00824627	0	1	1	0.206036	7897			0.9
	19:54327869:T:G:imp:v1	rs10418046	CASP1_P29466_OID20854_v1_Neurology	CASP1	19	53824615	G	T	0.210939	intergenic_variant	-	NLRP12	0.136576	0.00952868	105.953	1.35829e-46	32880	Trans	0.317352	0.00915598	3.0903e-263	1	1	0.185915	212			0.9
	9:136145409:C:A:imp:v1	rs587707823	CLEC1A_Q8NC01_OID20099_v1_Cardiometabolic	CLEC1A	9	133270000	A	C	0.164183	intron_variant	ABO	ABO	0.166576	0.0116257	105.96	1.45699e-46	26753	Trans	0.0909905	0.00966857	4.91587e-21	1	1	0.219316	6024	1
	19:54800371:T:C:imp:v1	rs410852	LILRB1_Q8NHL6_OID20323_v1_Cardiometabolic	LILRB1	19	54296519	C	T	0.320676	intergenic_variant	-	LILRB2	0.120183	0.00840586	105.442	2.26912e-46	32279	Cis	-0.471573	0.00775612	0	1	1	0.278873	15335	1		0.6
	9:136146597:C:T:imp:v1	rs550057	ALPP_P05187_OID21383_v1_Oncology	ALPP	9	133271182	T	C	0.255361	intron_variant	ABO	ABO	0.123584	0.00882708	101.181	1.54733e-44	33551	Trans	-0.240658	0.0076267	1.54882e-218	1	1	0.352113	4842	1		1
	9:136185324:C:G:imp:v1	rs11789139	CTRC_Q99895_OID20752_v1_Inflammation	CTRC	9	133318489	G	C	0.148318	intergenic_variant	-	ABO	0.153311	0.0109508	101.18	1.55951e-44	32811	Trans	0.339138	0.00996578	7.94328e-254	1	1	0.365996	42465	0.9	0.4	0.8
	12:7292251:TA:T:imp:v1	rs770771485	RBP5_P82980_OID21369_v1_Oncology	RBP5	12	7139655	T	TA	0.255721	intron_variant	CLSTN3		0.128771	0.0091994	101.169	1.60824e-44	30846	Cis	-0.275379	0.00833118	1.36458e-239	1	1
	6:31407579:G:A:imp:v1	rs2524277	TFF3_Q07654_OID20371_v1_Cardiometabolic	TFF3	6	31439802	A	G	0.0585884	intron_variant,non_coding_transcript_variant	AL645933.3	SKIV2L	-0.228875	0.0163663	100.954	1.93769e-44	33648	Trans	0.603203	0.0154207	0	1	1	0.220121			0.5	0.9
	15:51698867:T:C:imp:v1	rs898134	SCG3_Q8WXD2_OID20728_v1_Inflammation	SCG3	15	51406670	C	T	0.308046	3_prime_UTR_variant	GLDN	DMXL2	-0.116285	0.00836311	99.8292	5.94349e-44	33345	Cis	0.320799	0.00796075	0	1	1	0.146076	216163			0.8
	5:39079518:G:GT:imp:v1	rs57489001	OSMR_Q99650_OID20356_v1_Cardiometabolic	OSMR	5	39079416	GT	G	0.192377	intergenic_variant	-	FYB1	0.151044	0.010866	99.8421	6.28527e-44	27063	Cis	-0.147467	0.00908537	3.0318e-59	1	1	0.0863179	195112						0.7
	14:55347410:C:CCAT:imp:v1	rs71131239	LGALS3_P17931_OID20284_v1_Cardiometabolic	LGALS3	14	54880692	C	CCAT	0.217572	intron_variant	GCH1	GCH1	0.131579	0.00949684	99.1434	1.18552e-43	32374	Cis	0.379081	0.00858213	0	1	1	0.0865191	22134							0
	1:9031903:C:G:imp:v1	rs12138897	CA6_P23280_OID21096_v1_Neurology	CA6	1	8971844	G	C	0.480254	intron_variant	CA6	CA6	0.108029	0.00781525	98.6912	1.85437e-43	32605	Cis	0.513648	0.00705642	0	1	1	0.433602	25977	1	0.9	0.3				0
	9:136149722:A:G:imp:v1	rs630014	LGALS4_P56470_OID20748_v1_Inflammation	LGALS4	9	133274306	A	G	0.485714	intron_variant	ABO	ABO	-0.106301	0.00769261	98.6221	1.96823e-43	33634	Trans	-0.325289	0.00719836	0	1	1	0.338833	1718	1		0.9
	19:49206145:G:C:imp:v1	rs516316	F3_P13726_OID21440_v1_Oncology	F3	19	48702888	G	C	0.490818	intron_variant	FUT2	RASIP1	0.105846	0.00767817	98.1565	3.12395e-43	33746	Trans	-0.282761	0.00689738	0	1	1	0.259759	37722		0.4	0.9
	1:22923029:A:G:imp:v1	rs209689	C1QA_P02745_OID20654_v1_Inflammation	C1QA	1	22596536	G	A	0.337422	intron_variant	EPHA8	C1QC	0.112428	0.00816952	97.8345	4.31831e-43	33320	Cis	-0.277789	0.00771788	1.07895e-283	1	1	0.206237	46478	0.8	0.2
	9:136141870:C:T:imp:v1	rs2519093	F3_P13726_OID21440_v1_Oncology	F3	9	133266456	T	C	0.184386	intron_variant	ABO	ABO	-0.135303	0.00990171	96.4816	1.65204e-42	33724	Trans	-0.274735	0.00880058	6.09537e-214	1	1	0.352113	9568	1		1
	17:1541065:G:C:imp:v1	rs1814985	SCARF1_Q14162_OID20297_v1_Cardiometabolic	SCARF1	17	1637771	G	C	0.353111	intron_variant	SCARF1	PRPF8	-0.10905	0.00800106	95.994	2.67665e-42	34007	Cis	-0.366522	0.00775087	0	1	1	0.140241	47096		0.4	0
	18:60029217:T:C:imp:v1	rs34256674	TNFRSF11A_Q9Y6Q6_OID20646_v1_Inflammation	TNFRSF11A	18	62361984	C	T	0.473452	intron_variant	TNFRSF11A	PIGN	-0.105015	0.00772887	95.4208	4.75641e-42	33391	Cis	0.0162516	0.00726181	0.0252244	1	0	0.146076	174866			0.8
	8:134124075:C:T:imp:v1	rs2958680	CCN4_O95388_OID21444_v1_Oncology	CCN4	8	133111831	T	C	0.478907	intron_variant	TG	CCN4	0.10401	0.00765956	95.3026	5.3252e-42	33966	Cis	0.0807116	0.0073043	2.19533e-28	1	1	0.185915	79208	0.7		0.3
	1:160780965:C:A:imp:v1	rs6427548	LY9_Q9HBG7_OID20670_v1_Inflammation	LY9	1	160811175	A	C	0.484547	intron_variant	LY9	LY9	-0.105111	0.00774749	95.1435	6.2773e-42	33168	Cis	-0.112095	0.0073843	4.7841e-52	1	1	0.367404	15101		1	0.6
	17:7013753:G:A:imp:v1	rs67450852	CLEC10A_Q8IUN9_OID20928_v1_Neurology	CLEC10A	17	7110434	A	G	0.278659	intron_variant	ASGR2	ASGR2	0.117323	0.00866033	94.8714	8.24012e-42	32982	Cis	-0.0604686	0.00826118	2.48657e-13	1	1	0.360161	5266		0.7	1
	9:27179530:A:G:imp:v1	rs541615	TEK_Q02763_OID21496_v1_Oncology	TEK	9	27179532	A	G	0.289182	intron_variant	TEK	TEK	0.115545	0.00858766	93.6119	2.88697e-41	32802	Cis	-0.260345	0.0080882	2.5704e-227	1	1	0.338833	70391	0.8		0.9			0.5	0
	6:31096526:A:G:imp:v1	rs9263717	CDSN_Q15517_OID20667_v1_Inflammation	CDSN	6	31128749	G	A	0.186684	intron_variant	PSORS1C1	PSORS1C1	-0.131791	0.00981136	93.2992	3.90264e-41	34029	Cis	0.39814	0.009301	0	1	1	0.367002	13999		0.8	0.9
	5:147234635:T:C:imp:v1	rs1007299	SPINK1_P00995_OID21097_v1_Neurology	SPINK1	5	147855072	C	T	0.217815	intergenic_variant	-	SCGB3A2	0.127514	0.00949369	93.2987	3.95557e-41	32381	Cis	-0.226507	0.00895727	4.38531e-141	1	1	0.185915	15610			0.9
	8:16217465:C:T:imp:v1	rs7015456	MSR1_P21757_OID21063_v1_Neurology	MSR1	8	16359956	T	C	0.183121	intron_variant	MSR1	MSR1	0.132629	0.00988898	93.0195	5.15562e-41	34000	Cis	-0.178619	0.00891202	2.34693e-89	1	1	0.139638	207534			0.6
	14:94854041:G:A:imp:v1	rs7149605	CKAP4_Q07065_OID20617_v1_Inflammation	CKAP4	14	94387704	A	G	0.0919026	intron_variant	SERPINA1	SERPINA1	0.179096	0.0133726	92.7653	6.67242e-41	33323	Trans	0.284199	0.0123923	2.15278e-116	1	1	0.239235	2989			0.9		0.5
	19:5840619:C:T:imp:v1	rs708686	PRSS27_Q9BQR3_OID20212_v1_Cardiometabolic	PRSS27	19	5840608	T	C	0.265959	intergenic_variant	-	FUT3	0.117348	0.00876912	92.6221	7.70519e-41	33127	Trans	0.158324	0.00821335	8.46642e-83	1	1	0.34004	10863	1	0.7
	11:74477428:C:G:imp:v1	rs75345172	CHRDL2_Q6WN34_OID20223_v1_Cardiometabolic	CHRDL2	11	74766383	G	C	0.0635883	intron_variant	RNF169	RNF169	0.210692	0.0157529	92.5208	8.48776e-41	33659	Cis	-0.403338	0.014677	2.96483e-166	1	1	0.139638	17534			0.4
	3:46384204:G:A:imp:v1	rs113341849	CCL4_P13236_OID20695_v1_Inflammation	CCL4	3	46342713	A	G	0.112526	intergenic_variant	-	CCR3	-0.165074	0.0123485	92.4361	9.30556e-41	32656	Trans	0.610947	0.0111379	0	1	1	0.172636	211823			1
	1:150718602:T:G:imp:v1	rs75056606	CTSS_P25774_OID21056_v1_Neurology	CTSS	1	150746126	G	T	0.147033	intron_variant	CTSS	CTSS	0.164326	0.0123138	92.19	1.26786e-40	26115	Cis	-0.321538	0.0116394	5.5847e-168	1	1	0.325553	19831	0.9		0.9
	5:31111978:C:A:imp:v1	rs6870237	CDH6_P55285_OID20157_v1_Cardiometabolic	CDH6	5	31111871	A	C	0.185058	intron_variant,non_coding_transcript_variant	AC113386.1	CDH6	0.132382	0.00993599	91.8294	1.69141e-40	33405	Cis	0.209707	0.00953379	3.13329e-107	1	1	0.159356	81815			0.8
	6:32573471:A:G:imp:v1	rs9270965	LILRB4_Q8NHJ6_OID20429_v1_Inflammation	LILRB4	6	32605694	A	G	0.325275	intergenic_variant	-	HLA-DRB1	0.117818	0.00886184	91.4858	2.47611e-40	28833	Trans	-0.31974	0.00774392	0	1	1	0.426962	15846		1	1			0.4
	2:37600911:G:A:imp:v1	rs7587371	QPCT_Q16769_OID20320_v1_Cardiometabolic	QPCT	2	37373768	A	G	0.0539193	intergenic_variant	-	QPCT	0.226825	0.0170655	91.3977	2.59707e-40	33479	Cis	-0.284536	0.0162731	1.86252e-68	1	1	0.126157	30941			0.5
	17:34477480:A:G:imp:v1	rs916841	CCL4_P13236_OID20695_v1_Inflammation	CCL4	17	36150098	G	A	0.423906	intron_variant,non_coding_transcript_variant	AC243829.2	CCL4	0.137068	0.0103373	91.1581	3.97608e-40	18984	Cis	-0.306027	0.00818214	3.64754e-306	1	1	0.0597586	46271
	19:51520200:C:T:imp:v1	rs2569451	KLK8_O60259_OID21517_v1_Oncology	KLK8	19	51016944	C	T	0.426819	intron_variant	KLK10	KLK10	0.1051	0.00793009	90.8953	4.31803e-40	32324	Cis	0.0157231	0.00740585	0.0337482	1	0	0.360161	3231		0.7	1
	4:55965434:G:A:imp:v1	rs58415820	KDR_P35968_OID21497_v1_Oncology	KDR	4	55099267	A	G	0.241225	intron_variant	KDR	KDR	0.119129	0.00899177	90.8238	4.59117e-40	33611	Cis	-0.275117	0.00833562	6.9024e-239	1	1	0.0798793	26328							0
	19:54324995:G:T:imp:v1	rs4632248	IL1B_P01584_OID20427_v1_Inflammation	IL1B	19	53821741	T	G	0.208518	intron_variant	NLRP12	NLRP12	0.12651	0.00959262	90.0221	1.02565e-39	32750	Trans	0.294678	0.00927953	2.6485e-221	1	1	0.367002	2662		0.8	0.9
	12:102107625:A:G:imp:v1	rs79519995	CREG1_O75629_OID21515_v1_Oncology	CREG1	12	101713847	G	A	0.0522894	intron_variant	CHPT1	SYCP3	0.228507	0.0173617	89.6628	1.46026e-39	33300	Trans	-0.241354	0.0165264	2.64363e-48	1	1	0.253722	25625		0.7				0.8
	7:95063702:T:G:imp:v1	rs2374993	PON3_Q15166_OID20777_v1_Inflammation	PON3	7	95434390	G	T	0.13451	intron_variant	PON2	PON2	0.147676	0.0112295	89.5136	1.68681e-39	33886	Cis	-0.00101945	0.0104359	0.922181	0	0	0.219316	939			1
	6:43932763:G:A:imp:v1	rs13206012	VEGFA_P15692_OID20650_v1_Inflammation	VEGFA	6	43965026	A	G	0.360076	intergenic_variant	-	VEGFA	-0.114571	0.00871843	89.4336	1.91167e-39	28375	Cis	-0.603981	0.00780673	0	1	1	0.219115	194842	1				0	0.7	0
	12:8694984:T:C:imp:v1	rs4883168	CLEC4D_Q8WXI8_OID20609_v1_Inflammation	CLEC4D	12	8542388	C	T	0.312689	intergenic_variant	-	CLEC4E	-0.110031	0.00839353	88.9683	2.92289e-39	32851	Cis	0.202218	0.00796422	3.1842e-142	1	1	0.199195	1483		0	1
	20:2777828:G:T:imp:v1	rs742707	CPXM1_Q96SM3_OID21479_v1_Oncology	CPXM1	20	2797182	G	T	0.419127	intron_variant	CPXM1	CPXM1	0.102003	0.00781996	88.1027	6.88667e-39	33414	Cis	0.280071	0.00748471	1.91867e-306	1	1	0.285714	3445	0.8		0.7
	9:5448690:G:C:imp:v1	rs822336	CD274_Q9NZQ7_OID20966_v1_Neurology	CD274	9	5448690	G	C	0.46957	intergenic_variant	-	CD274	0.102975	0.0079276	87.3974	1.40545e-38	31773	Cis	0.184091	0.00747667	7.34514e-134	1	1	0.185915	1813			0.9
	6:169599703:A:T:imp:v1	rs73041834	THBS2_P35442_OID21104_v1_Neurology	THBS2	6	169199608	T	A	0.0892805	intergenic_variant	-	THBS2	-0.174279	0.0134759	86.641	2.94259e-38	33695	Cis	0.638584	0.012861	0	1	1	0.312475	54442	0.9	0.2	0.7				0
	19:49206462:C:T:imp:v1	rs681343	ALPP_P05187_OID21383_v1_Oncology	ALPP	19	48703205	C	T	0.490834	synonymous_variant	FUT2	FUT2	-0.0994478	0.00770058	86.4015	3.73714e-38	33572	Trans	-0.11665	0.0066313	2.89668e-69	1	1	0.265594	7234			1
	22:42268253:CA:C:imp:v1	22:42268253_CA_C	TNFRSF13C_Q96RJ3_OID20480_v1_Inflammation	TNFRSF13C	22	41872249	C	CA	0.264312	intron_variant	SREBF2		0.114421	0.00886249	86.3605	3.91944e-38	32571	Cis	-0.230246	0.00847861	2.14783e-162	1	1
	10:7781809:G:T:imp:v1	rs113784059	ERP44_Q9BS26_OID21338_v1_Oncology	ERP44	10	7739846	T	G	0.0623441	intron_variant	ITIH2	ITIH2	-0.204474	0.0159516	85.1543	1.29358e-37	33450	Trans	0.720764	0.0151858	0	1	1	0.0798793	36530							0
	19:43969084:TTC:T:imp:v1	19:43969084_TTC_T	LYPD3_O95274_OID21530_v1_Oncology	LYPD3	19	43464932	T	TTC	0.458185	intron_variant	LYPD3		0.105979	0.00827785	84.9822	1.58339e-37	29229	Cis	0.011792	0.00746028	0.11396	0	0
	9:95896099:G:A:imp:v1	rs10821075	NINJ1_Q92982_OID21167_v1_Oncology	NINJ1	9	93133817	A	G	0.492229	intron_variant	NINJ1	CARD19	-0.0987713	0.00777777	83.6198	5.97505e-37	32908	Cis	0.209229	0.00754463	2.85759e-169	1	1	0.2666	37600		0.5	0.8
	15:90334936:A:G:imp:v1	rs28462367	ANPEP_P15144_OID20350_v1_Cardiometabolic	ANPEP	15	89791705	G	A	0.384981	intron_variant	ANPEP	WDR93	0.100113	0.00789333	83.4093	7.32979e-37	33733	Cis	-0.0640986	0.00758638	2.93359e-17	1	1	0.207243	100894		0.7	0.1
	6:32662473:A:C:imp:v1	rs1794519	CKMT1B_P12532_OID20721_v1_Inflammation	CKMT1B	6	32694696	C	A	0.14799	intergenic_variant	-	HLA-DQB1	0.138997	0.0109654	83.3234	8.02965e-37	32819	Trans	0.0184457	0.0105535	0.0804933	0	0	0.340241	26313		0.8	0.9
	4:921733:C:A:imp:v1	rs11734449	IDUA_P35475_OID21468_v1_Oncology	IDUA	4	927945	A	C	0.308778	intron_variant	GAK	IDUA	-0.105292	0.00831101	83.2267	8.78887e-37	33755	Cis	0.318342	0.00791761	0	1	1	0.439638	59052	0.9	0.7	0.9
	9:136374258:C:T:imp:v1	rs76426788	ADAMTS13_Q76LX8_OID20249_v1_Cardiometabolic	ADAMTS13	9	133509136	T	C	0.0699991	intergenic_variant	-	ADAMTS13	0.188512	0.014967	82.2828	2.24349e-36	34128	Cis	-0.153139	0.0143562	1.45144e-26	1	1	0.119517	94778	0.5						0
	4:95137542:G:C:imp:v1	rs2632417	HPGDS_O60760_OID21266_v1_Oncology	HPGDS	4	94216391	G	C	0.412337	intron_variant	SMARCAD1	SMARCAD1	-0.0988335	0.00789975	81.2205	6.50381e-36	32908	Cis	-0.181765	0.00764574	6.29506e-125	1	1	0.265996	8780		0.1	0.9			0.6
	16:20314682:C:T:imp:v1	rs4238593	GP2_P55259_OID20090_v1_Cardiometabolic	GP2	16	20303360	C	T	0.478228	intergenic_variant	-	GP2	0.098319	0.00789656	80.4678	1.3833e-35	31980	Cis	0.21328	0.00678024	3.46737e-217	1	1	0.207243	24448		0.7					0
	11:102695108:G:A:imp:v1	rs495366	MMP3_P08254_OID21083_v1_Neurology	MMP3	11	102824377	A	G	0.262909	intron_variant,non_coding_transcript_variant	WTAPP1	MMP1	-0.107885	0.00872685	79.3481	4.17244e-35	33726	Cis	0.381278	0.00662052	0	1	1	0.272233	26217	0.9		0.7
	9:139949830:A:C:imp:v1	9:139949830_A_C	DPP7_Q9UHL4_OID20142_v1_Cardiometabolic	DPP7	9	137055378	C	A	0.329936	intergenic_variant	-		-0.102944	0.00837282	78.5162	9.63751e-35	32110	Cis	0.258674	0.00786657	3.89045e-237	1	1
	1:207278451:G:A:imp:v1	rs11120218	C4BPB_P20851_OID21481_v1_Oncology	C4BPB	1	207105106	A	G	0.117201	intron_variant	C4BPA	C4BPB	0.146897	0.0119569	78.3911	1.08203e-34	33651	Cis	-0.0652111	0.010875	2.0173e-09	1	0	0.287324	16246		0.9	0.3
	1:159175354:G:A:imp:v1	rs12075	CCL7_P80098_OID20523_v1_Inflammation	CCL7	1	159205564	G	A	0.417012	missense_variant	ACKR1	ACKR1	-0.0957064	0.00779511	78.2929	1.19291e-34	33696	Trans	-0.274777	0.0073216	3.01995e-308	1	1	0.331992	2257			1
	19:49214066:G:A:imp:v1	rs281378	CDH1_P12830_OID20353_v1_Cardiometabolic	CDH1	19	48710809	A	G	0.337121	intergenic_variant	-	FUT2	-0.101551	0.00829854	77.7982	1.96661e-34	32340	Trans	0.320452	0.00782406	0	1	1	0.185915	14838			0.9
	8:22845013:G:C:imp:v1	rs2430804	TNFRSF10B_O14763_OID20981_v1_Neurology	TNFRSF10B	8	22987500	G	C	0.1432	intron_variant,non_coding_transcript_variant	AC107959.1	RHOBTB2	0.135646	0.0110914	77.703	2.15432e-34	32977	Cis	0.148765	0.00986885	2.39442e-51	1	1	0.193561	83		0.4	0.2
	15:75325077:A:C:imp:v1	rs10659441	PPCDC_Q96CD2_OID21027_v1_Neurology	PPCDC	15	75032736	A	C	0.0907828	intron_variant	PPCDC	C15orf39	0.17506	0.0143153	77.7133	2.17972e-34	29410	Cis	-0.0458622	0.0125412	0.000255258	1	0	0.112877	162907						1
	3:273987:A:G:imp:v1	rs1846447	CHL1_O00533_OID20366_v1_Cardiometabolic	CHL1	3	232304	A	G	0.21378	intron_variant	CHL1	CHL1	0.114468	0.00937926	77.3854	2.94431e-34	33667	Cis	-0.212744	0.00903233	1.15345e-122	1	1	0.279678	35541		0.3	0.7			0.7	0
	12:8637403:G:T:imp:v1	rs11045695	CLEC6A_Q6EIG7_OID21228_v1_Oncology	CLEC6A	12	8484807	T	G	0.491661	non_coding_transcript_exon_variant	RNU6-275P	CLEC4E	-0.0957242	0.00784915	77.2826	3.28554e-34	32323	Cis	0.107704	0.00751913	1.54846e-46	1	1	0.3	56098		0.6	0.9
	2:20242416:T:C:imp:v1	rs13010075	MATN3_O15232_OID20979_v1_Neurology	MATN3	2	20042655	T	C	0.495823	intron_variant	LAPTM4A	LAPTM4A	0.0937691	0.00772657	76.5443	6.81237e-34	33356	Cis	-0.217751	0.00738701	5.5847e-191	1	1	0.313883	8973		0.8	0.5
	20:5905779:C:A:imp:v1	rs2821	CHGB_P05060_OID21038_v1_Neurology	CHGB	20	5925133	A	C	0.363182	3_prime_UTR_variant	CHGB	CRLS1	-0.0966398	0.00798037	76.2202	9.38429e-34	33799	Cis	0.304427	0.00754317	0	1	1	0.219718	80960		0.3	0.8				0
	2:71029439:A:G:imp:v1	rs6712273	CD207_Q9UJ71_OID21298_v1_Oncology	CD207	2	70802307	A	G	0.350068	intergenic_variant	-	CLEC4F	-0.098554	0.00814802	76.0503	1.11625e-33	32955	Cis	-0.0313473	0.00783382	6.29318e-05	1	0	0.199195	18292			1
	11:114425074:T:C:imp:v1	rs632108	FCN2_Q15485_OID20382_v1_Cardiometabolic	FCN2	11	114554352	C	T	0.462109	intron_variant	NXPE1	NXPE1	0.0934903	0.00773476	75.9447	1.23661e-33	33477	Trans	-0.0739135	0.00644306	1.8281e-30	1	1	0.287726	5529		1
	21:34662711:G:A:imp:v1	rs2248118	IL10RB_Q08334_OID20696_v1_Inflammation	IL10RB	21	33290406	A	G	0.371602	intron_variant	IL10RB	IFNAR1	-0.0970778	0.00803736	75.8405	1.37517e-33	33000	Cis	0.428543	0.00762091	0	1	1	0.179276	33981			0.9
	22:33159636:G:A:imp:v1	rs4821099	TIMP3_P35625_OID20684_v1_Inflammation	TIMP3	22	32763650	G	A	0.486692	intron_variant	SYN3	SYN3	0.0925771	0.00766879	75.7581	1.48601e-33	33886	Cis	-0.494258	0.00740793	0	1	1	0.152918	294731			0.8
	9:136149709:AC:A:imp:v1	9:136149709_AC_A	CXADR_P78310_OID20561_v1_Inflammation	CXADR	9	133274293	A	AC	0.174875	intron_variant	ABO		-0.122749	0.0102076	75.1937	2.61657e-33	33112	Trans	-0.340406	0.00968589	1.40605e-270	1	1
	8:63883593:C:T:imp:v1	rs7834588	GGH_Q92820_OID20416_v1_Cardiometabolic	GGH	8	62971034	T	C	0.336891	intron_variant	NKAIN3	GGH	0.0985822	0.00820148	75.1299	2.788e-33	33130	Cis	-0.0458534	0.00779444	4.0332e-09	1	0	0.192555	68373	0.5		0.5
	10:81309722:A:G:imp:v1	rs2261463	SFTPA1_Q8IWL2_OID21165_v1_Oncology	SFTPA1	10	79549966	G	A	0.229379	intergenic_variant	-	EIF5AL1	0.116078	0.00965826	75.1286	2.83821e-33	30179	Cis	-0.192244	0.00914791	4.77419e-98	1	1	0.165996	37433			0.8
	16:79755446:G:A:imp:v1	rs4575545	XPNPEP2_O43895_OID21508_v1_Oncology	XPNPEP2	16	79721549	A	G	0.303674	non_coding_transcript_exon_variant	MAFTRR	MAF	-0.100106	0.00838322	74.1724	7.21829e-33	33503	Trans	-0.161035	0.0079822	1.64968e-90	1	1	0.132797	120812			0.6				0
	11:102624885:T:C:imp:v1	rs1320633	MMP10_P09238_OID20687_v1_Inflammation	MMP10	11	102754154	C	T	0.367107	non_coding_transcript_exon_variant	AP000619.1	MMP10	-0.0953288	0.00798967	74.0552	8.10956e-33	33570	Cis	0.232491	0.00776856	8.72971e-197	1	1	0.179276	26474	0.9
	3:52044458:A:C:imp:v1	rs148341748	ABHD14B_Q96IU4_OID20921_v1_Neurology	ABHD14B	3	52010442	C	A	0.109524	intergenic_variant	-	POC1A	0.150265	0.0126008	73.9851	8.75828e-33	32146	Cis	-0.215677	0.0117641	4.4761e-75	1	1	0.172636	144248			0.5			0.9	0
	19:49210869:A:G:imp:v1	rs2638281	CCL15_Q16663_OID20328_v1_Cardiometabolic	CCL15	19	48707612	A	G	0.39639	intergenic_variant	-	MAMSTR	-0.0928831	0.00782961	73.2298	1.8412e-32	33948	Trans	-0.15132	0.00634148	7.62079e-126	1	1	0.239839	12113		0.4	0.7
	1:161176519:G:A:imp:v1	rs79181095	CD244_Q9BZW8_OID20628_v1_Inflammation	CD244	1	161206729	A	G	0.0900547	intron_variant	NDUFS2	NDUFS2	0.157964	0.0133516	72.8463	2.69572e-32	34088	Cis	0.038041	0.0127226	0.00278952	1	0	0.333602	9625		0.7	0.8
	20:33073498:GTTC:G:imp:v1	20:33073498_GTTC_G	AHCY_P23526_OID20199_v1_Cardiometabolic	AHCY	20	34485693	G	GTTC	0.0730172	intron_variant	ITCH		0.176517	0.0149543	72.525	3.73305e-32	32893	Cis	-0.215842	0.0142091	4.08978e-52	1	1
	5:82845311:C:A:imp:v1	rs13153507	VCAN_P13611_OID21026_v1_Neurology	VCAN	5	83549492	A	C	0.283767	intron_variant	VCAN	VCAN	-0.100259	0.00850424	72.3478	4.43257e-32	33877	Cis	0.451005	0.00807315	0	1	1	0.0997988	77874			0.2
	19:51521636:G:T:imp:v1	rs80131228	KLK10_O43240_OID21523_v1_Oncology	KLK10	19	51018380	T	G	0.231964	intron_variant	KLK10	KLK10	-0.107613	0.00916392	71.8015	7.65746e-32	33282	Cis	0.0284726	0.00889307	0.00136641	1	0	0.206036	1795			0.9
	19:18501034:C:T:imp:v1	rs1227734	GDF15_Q99988_OID20251_v1_Cardiometabolic	GDF15	19	18390224	T	C	0.145549	intergenic_variant	-	GDF15	-0.12705	0.0108371	71.5667	9.63959e-32	34096	Cis	0.389851	0.00883277	0	1	1	0.265594	15493	1		0.5
	3:186395436:C:T:imp:v1	rs1042445	ERP44_Q9BS26_OID21338_v1_Oncology	ERP44	3	186677647	T	C	0.222552	intron_variant,non_coding_transcript_variant	AC068631.1	HRG	-0.108348	0.00926805	71.1766	1.42522e-31	33506	Trans	-0.251447	0.0086793	1.53109e-184	1	1	0.252314	17431	0.4
	9:94972397:T:C:imp:v1	rs6479412	OGN_P20774_OID21123_v1_Neurology	OGN	9	92210115	C	T	0.213911	non_coding_transcript_exon_variant	AL136097.2	CENPP	-0.109483	0.00937211	71.0727	1.57903e-31	33716	Cis	0.502993	0.00847319	0	1	1	0.30664	115838		0.6	1
	19:49206417:A:G:imp:v1	rs492602	CDH17_Q12864_OID20134_v1_Cardiometabolic	CDH17	19	48703160	A	G	0.490819	synonymous_variant	FUT2	FUT2	0.0896143	0.007686	70.8085	2.05413e-31	33731	Trans	-0.377232	0.00671948	0	1	1	0.265594	7189			1
	9:136132908:T:TC:imp:v1	rs8176719	PODXL_O00592_OID21358_v1_Oncology	PODXL	9	133257521	TC	T	0.340265	frameshift_variant,splice_region_variant,intron_variant	ABO	ABO	0.0944111	0.00812891	70.2773	3.48883e-31	33572	Trans	-0.274046	0.00778745	2.77971e-271	1	1	0.513078	18503	1	0.9	1
	19:45413576:C:T:imp:v1	rs75627662	PLA2G7_Q13093_OID21105_v1_Neurology	PLA2G7	19	44910319	T	C	0.206562	non_coding_transcript_exon_variant	AC011481.3	NECTIN2	0.110115	0.00950791	69.8919	5.12004e-31	33613	Trans	-0.0280117	0.00885115	0.00155217	1	0	0.165996	64144			0.8				0
	1:249062490:G:A:imp:v1	rs12733411	LYPD8_Q6UX82_OID21251_v1_Oncology	LYPD8	1	248768291	A	G	0.0901789	intergenic_variant	-	SH3BP5L	-0.157126	0.0135807	69.7589	5.86309e-31	32908	Cis	0.777234	0.0131219	0	1	1	0.186117	57624		0.1	0.8
	1:109815252:A:G:imp:v1	rs611917	GRN_P28799_OID21159_v1_Neurology	GRN	1	109272630	G	A	0.314818	intron_variant	CELSR2	SORT1	0.0964587	0.00835252	69.5087	7.51575e-31	33092	Trans	-0.445392	0.0078572	0	1	1	0.232394	125288			0.9			1	0
	11:119344568:A:G:imp:v1	rs17547832	THY1_P04216_OID21050_v1_Neurology	THY1	11	119473857	G	A	0.121246	intron_variant,non_coding_transcript_variant	USP2-AS1	THY1	0.139177	0.0120659	69.3529	8.81706e-31	32101	Cis	0.0127447	0.0110899	0.250467	0	0	0.152716	48872			0.7
	6:149920717:CTCTCCCT:C:imp:v1	6:149920717_CTCTCCCT_C	LRP11_Q86VZ4_OID20185_v1_Cardiometabolic	LRP11	6	149599581	C	CTCTCCCT	0.190512	intron_variant	KATNA1		-0.113718	0.00986506	69.2623	9.60264e-31	33182	Cis	0.495555	0.00940269	0	1	1
	9:5512522:T:G:imp:v1	rs16923195	PDCD1LG2_Q9BQ51_OID21273_v1_Oncology	PDCD1LG2	9	5512522	G	T	0.259997	intron_variant	PDCD1LG2	PDCD1LG2	-0.101252	0.00881242	68.8225	1.48708e-30	33332	Cis	0.431085	0.00806136	0	1	1	0.272435	1991	0.7		0.7
	19:38791841:A:G:imp:v1	rs71354995	BCL2L11_O43521-2_OID20513_v1_Inflammation	BCL2L11	19	38301201	G	A	0.255463	intron_variant	AC011479.1	C19orf33	-0.101504	0.00884842	68.6109	1.8349e-30	33444	Trans	-0.212603	0.00825365	2.57632e-146	1	1	0.400402	2963		1	1
	19:6659597:A:G:imp:v1	rs344566	TNFSF14_O43557_OID20953_v1_Neurology	TNFSF14	19	6659586	A	G	0.105092	intergenic_variant	-	TNFSF14	0.145943	0.0127385	68.4447	2.17278e-30	32632	Cis	0.158741	0.0121764	7.5631e-39	1	1	0.212475	11002	0.8		0.3
	17:37306340:T:C:imp:v1	rs2338582	PLXDC1_Q8IUK5_OID21258_v1_Oncology	PLXDC1	17	39150087	T	C	0.161972	intron_variant	PLXDC1	PLXDC1	0.123932	0.010819	68.4303	2.21715e-30	31339	Cis	0.171897	0.0103315	3.68553e-62	1	1	0.0997988	4307			0.1
	6:31315312:A:G:imp:v1	rs9265953	KIR2DL3_P43628_OID21196_v1_Oncology	KIR2DL3	6	31347535	A	G	0.471193	intergenic_variant	-	HLA-C	0.0892794	0.00783942	67.6555	4.77044e-30	32522	Trans	-0.0664567	0.00733639	1.32251e-19	1	1	0.300604	75405		0.9	0.5
	9:136149711:A:T:imp:v1	rs115478735	CEACAM5_P06731_OID21171_v1_Oncology	CEACAM5	9	133274295	T	A	0.183957	intron_variant	ABO	ABO	0.114871	0.0101048	67.4188	6.03899e-30	32491	Trans	-0.209755	0.00909311	9.81748e-118	1	1	0.439437	1729	1	0.5	0.9
	3:158457060:A:G:imp:v1	rs55717824	RARRES1_P49788_OID21177_v1_Oncology	RARRES1	3	158739271	G	A	0.218271	non_coding_transcript_exon_variant	AC080013.1	RARRES1	-0.107186	0.00943615	67.3158	6.68328e-30	32781	Cis	0.139876	0.00910932	3.26663e-53	1	1	0.352515	6782	0.9	0.3	0.8
	14:86067774:G:A:imp:v1	rs2746997	FLRT2_O43155_OID20946_v1_Neurology	FLRT2	14	85601430	A	G	0.446028	intron_variant	FLRT2	FLRT2	-0.0884517	0.00779624	67.1573	7.81409e-30	33164	Cis	0.164005	0.00740185	8.89201e-109	1	1	0.146278	71286			0.5
	8:11711473:G:C:imp:v1	rs1293297	CTSB_P07858_OID20276_v1_Cardiometabolic	CTSB	8	11853964	C	G	0.120313	intron_variant	CTSB	CTSB	-0.13519	0.0119372	66.9249	9.85473e-30	33025	Cis	0.542539	0.0113967	0	1	1	0.419718	15569	0.8	0.6	0.8
	12:102092989:C:A:imp:v1	rs2559851	ARSA_P15289_OID21138_v1_Neurology	ARSA	12	101699211	C	A	0.411364	intron_variant	CHPT1	CHPT1	0.0901597	0.0079677	66.8191	1.09784e-29	32398	Trans	0.216629	0.00669849	1.92309e-229	1	1	0.259557	2264		0.2	1
	2:69177269:C:A:imp:v1	rs62133344	TFF1_P04155_OID21154_v1_Neurology	TFF1	2	68950137	A	C	0.055583	missense_variant	GKN2	GKN2	-0.190484	0.0168379	66.7822	1.13396e-29	33468	Trans	0.408315	0.0152071	8.37529e-159	1	1	0.199195	2756
	11:546567:CA:C:imp:v1	11:546567_CA_C	CDHR5_Q9HBB8_OID20193_v1_Cardiometabolic	CDHR5	11	546567	C	CA	0.332376	intron_variant	LRRC56		0.0937481	0.00828986	66.7391	1.18751e-29	32660	Cis	-0.247712	0.00790267	1.1246e-215	1	1
	5:155884722:A:G:imp:v1	rs77020940	HAVCR2_Q8TDQ0_OID21137_v1_Neurology	HAVCR2	5	156457712	G	A	0.0639676	intron_variant	SGCD	SGCD	0.178087	0.0157628	66.6113	1.34428e-29	33481	Cis	-0.0852003	0.0145993	5.34946e-09	1	0	0.0201207
	16:67923472:CA:C:imp:v1	16:67923472_CA_C	DPEP2_Q9H4A9_OID21305_v1_Oncology	DPEP2	16	67889569	C	CA	0.0886587	intergenic_variant	-		0.155341	0.0137746	66.3804	1.69865e-29	32487	Cis	-0.123198	0.0125658	1.0792e-22	1	1
	20:44729089:C:A:imp:v1	rs4812994	CD40_P25942_OID20724_v1_Inflammation	CD40	20	46100450	C	A	0.472398	intergenic_variant	-	CD40	0.088348	0.00784495	66.2033	2.02641e-29	32470	Cis	0.175912	0.00747251	1.54525e-122	1	1	0.265594	17821	0.9		0.6
	14:21419823:CAT:C:imp:v1	rs771108528	RNASE3_P12724_OID20203_v1_Cardiometabolic	RNASE3	14	20951664	CAT	C	0.319305	intergenic_variant	-	RNASE2	0.0932281	0.00832542	65.4764	4.16983e-29	33064	Cis	-0.0684908	0.00792505	5.50808e-18	1	1	0.185915	3823			0.9
	5:158818184:G:A:imp:v1	rs4011	IL12B_P29460_OID20666_v1_Inflammation	IL12B	5	159391176	A	G	0.358352	intron_variant,non_coding_transcript_variant	AC008691.1	UBLCP1	-0.0892776	0.00797721	65.3998	4.48369e-29	34046	Cis	0.239862	0.00738643	2.54097e-231	1	1	0.139437	127886			0.7
	19:49186168:A:G:imp:v1	rs10418488	PRSS27_Q9BQR3_OID20212_v1_Cardiometabolic	PRSS27	19	48682911	A	G	0.197791	intergenic_variant	-	NTN5	-0.109961	0.00987911	64.7186	8.90224e-29	32164	Trans	0.305911	0.00919826	1.58855e-242	1	1	0.172636	9830			0.8
	1:154425456:G:A:imp:v1	rs12126142	IL6_P05231_OID21276_v1_Oncology	IL6	1	154452980	A	G	0.405313	intron_variant	IL6R	IL6R	-0.0872482	0.00784923	64.5433	1.05435e-28	33546	Trans	0.230635	0.00743739	3.92645e-211	1	1	0.493159	47787	1	0.8	0.6			0.6	0
	17:58226259:A:G:imp:v1	rs345192	CA4_P22748_OID20241_v1_Cardiometabolic	CA4	17	60148898	G	A	0.183569	intergenic_variant	-	HEATR6	0.110569	0.00996717	64.2947	1.35116e-28	33459	Cis	-0.142285	0.00949578	9.33684e-51	1	1	0.192555	69976			1
	1:985266:C:T:imp:v1	rs2275813	AGRN_O00468_OID20786_v1_Inflammation	AGRN	1	1049886	C	T	0.436867	intron_variant	AGRN	AGRN	0.0873882	0.00793271	63.4361	3.19312e-28	32176	Cis	0.257425	0.00742416	1.94536e-263	1	1	0.353924	29766		0.9	0.7
	19:826805:G:T:imp:v1	rs149605768	AZU1_P20160_OID20309_v1_Cardiometabolic	AZU1	19	826805	T	G	0.0761285	intron_variant	AZU1	CFD	0.164144	0.0149375	63.1324	4.32873e-28	31740	Cis	-0.16003	0.0138558	7.40969e-31	1	1	0.152716	32648			0.7
	11:20963548:A:G:imp:v1	rs2896621	NELL1_Q92832_OID21494_v1_Oncology	NELL1	11	20942002	G	A	0.107028	intron_variant	NELL1	NELL1	0.136347	0.0124347	62.8624	5.62343e-28	33715	Cis	0.263943	0.0116657	2.42661e-113	1	1	0.146278	272451	0.7
	4:166277976:C:T:imp:v1	rs11944540	CPE_P16870_OID21392_v1_Oncology	CPE	4	165356824	T	C	0.333611	intergenic_variant	-	KLHL2	-0.0893868	0.00818974	62.303	9.82876e-28	33413	Cis	-0.161957	0.00798444	1.7791e-91	1	1	0.185915	149263			0.6			0.9
	8:120748454:A:G:imp:v1	rs2043431	ENPP2_Q13822_OID20288_v1_Cardiometabolic	ENPP2	8	119736214	G	A	0.408164	intron_variant	TAF2	DSCC1	0.0846249	0.00777426	61.9784	1.3549e-27	34128	Cis	-0.225885	0.0061024	6.39735e-300	1	1	0.132797	119680			0.6
	19:5841356:G:T:imp:v1	rs3760775	KLK12_Q9UKR0_OID21201_v1_Oncology	KLK12	19	5841345	T	G	0.0589452	intergenic_variant	-	FUT5	0.18015	0.0165584	61.9212	1.44101e-27	32757	Trans	0.0940039	0.0160832	5.06967e-09	1	0	0.179276	29195	0.9
	19:54571204:GA:G:imp:v1	19:54571204_GA_G	OSCAR_Q8IYS5_OID20776_v1_Inflammation	OSCAR	19	54067950	GA	G	0.305291	intergenic_variant	-		0.101462	0.00933628	61.8122	1.64726e-27	26928	Cis	0.285294	0.00844357	2.93089e-250	1	1
	9:79113087:G:A:imp:v1	rs566470	GCNT1_Q02742_OID21379_v1_Oncology	GCNT1	9	76498171	G	A	0.466832	intron_variant	GCNT1	GCNT1	0.0839027	0.00778342	60.8242	4.29454e-27	33043	Cis	0.233456	0.00734764	1.53109e-221	1	1	0.239839	78321		0.3	0.8
	11:6410679:G:C:imp:v1	rs2723661	SMPD1_P17405_OID21028_v1_Neurology	SMPD1	11	6389449	C	G	0.456342	intergenic_variant	-	CAVIN3	0.0836094	0.00777142	60.5936	5.39992e-27	33254	Cis	-0.253982	0.00710755	1.16681e-279	1	1	0.165996	68917			0.8
	21:22833716:G:A:imp:v1	rs9985113	NCAM2_O15394_OID21095_v1_Neurology	NCAM2	21	21461396	A	G	0.446767	intron_variant	NCAM2	NCAM2	-0.0828766	0.00773906	60.0522	9.24884e-27	33661	Cis	-0.241626	0.00737396	1.71396e-235	1	1	0.313883	462987	0.5	0.8			0.9		0
	17:34427479:C:G:imp:v1	rs1634509	CCL3_P10147_OID20610_v1_Inflammation	CCL3	17	36100085	G	C	0.226793	intergenic_variant	-	CCL3	-0.0977343	0.00919257	59.2209	2.11787e-26	33629	Cis	0.410247	0.00847894	0	1	1	0.265594	9916	1		0.5
	17:72574710:A:C:imp:v1	rs9896550	CD300E_Q496F6_OID21418_v1_Oncology	CD300E	17	74578571	C	A	0.268951	intergenic_variant	-	CD300E	-0.0928018	0.00873675	59.1159	2.35448e-26	33203	Cis	0.309826	0.00805854	0	1	1	0.192555	45167			0.9			0.2
	6:33045659:T:C:imp:v1	rs7770418	CCL21_O00585_OID20686_v1_Inflammation	CCL21	6	33077882	C	T	0.0578105	intron_variant	HLA-DPA1	HLA-DPA1	0.174879	0.0164756	59.0332	2.55266e-26	33705	Trans	0.244615	0.0156285	3.22998e-55	1	1	0.28008	2893		0.5	0.7
	1:110850544:C:T:imp:v1	rs574193	PROK1_P58294_OID20543_v1_Inflammation	PROK1	1	110307922	C	T	0.438433	intron_variant,non_coding_transcript_variant	RBM15-AS1	KCNC4	0.0827155	0.0078076	58.8176	3.16942e-26	33202	Cis	-0.058844	0.00561086	9.86052e-26	1	1	0.185915	97608			0.5			1	0
	5:158778566:C:CT:imp:v1	rs58815385	IL12B_P29459_P29460_OID21327_v1_Oncology	IL12B	5	159351558	CT	C	0.344702	intron_variant,non_coding_transcript_variant	AC008691.1	IL12B	-0.0864753	0.00819772	58.3315	5.1505e-26	32827	Trans	0.230147	0.0075554	8.4918e-204	1	1	0.0663984	20695
	11:122714782:A:G:imp:v1	rs2370794	CRTAM_O95727_OID20914_v1_Neurology	CRTAM	11	122844074	G	A	0.337021	intron_variant,non_coding_transcript_variant	AP002762.2	CRTAM	-0.0860425	0.00816269	58.2468	5.59335e-26	33474	Cis	0.312087	0.00767634	0	1	1	0.245875	5574	0.2		0.7			0.6
	18:72210190:G:A:imp:v1	rs12964208	CNDP1_Q96KN2_OID20347_v1_Cardiometabolic	CNDP1	18	74542955	A	G	0.482623	intron_variant	CNDP1	CNDP1	0.080906	0.00767892	58.1941	5.88787e-26	33848	Cis	0.149112	0.0072619	1.08193e-93	1	1	0.192757	8455			0.8
	21:45628401:C:T:imp:v1	rs2838524	ICOSLG_O75144_OID21351_v1_Oncology	ICOSLG	21	44208518	T	C	0.343494	3_prime_UTR_variant	GATD3A	ICOSLG	0.085337	0.0081134	58.0022	7.13512e-26	33572	Cis	0.0454054	0.00788361	8.43801e-09	1	0	0.298793	32928	0.7		0.8			0.6	0
	6:32626302:T:G:imp:v1	rs9273364	CPVL_Q9H3G5_OID21435_v1_Oncology	CPVL	6	32658525	G	T	0.304159	intergenic_variant	-	HLA-DQB1	0.0875299	0.00832949	57.899	7.89942e-26	33940	Trans	0.215979	0.00671277	4.03645e-227	1	1	0.420121	9858		0.9	1		0.6
	14:94846316:G:A:imp:v1	rs11846959	ITM2A_O43736_OID20504_v1_Inflammation	ITM2A	14	94379979	A	G	0.253291	intron_variant	SERPINA1	SERPINA1	0.092877	0.00884762	57.7824	8.8796e-26	33661	Trans	-0.106844	0.0085687	1.10078e-35	1	1	0.192757	10714			0.8
	9:136138765:GCGCCCACCACTA:G:imp:v1	9:136138765_GCGCCCACCACTA_G	SELP_P16109_OID20379_v1_Cardiometabolic	SELP	9	133263362	G	GCGCCCACCACTA	0.18199	intron_variant	ABO		0.104162	0.00996921	57.263	1.48992e-25	33685	Trans	-0.215783	0.00942101	4.18794e-116	1	1
	16:16348803:A:G:imp:v1	rs56325654	NOMO1_Q15155_OID21106_v1_Neurology	NOMO1	16	16254946	G	A	0.30508	intron_variant	NOMO3	NOMO3	-0.0903442	0.00865429	57.1731	1.64117e-25	31380	Trans	0.231388	0.00816431	1.0666e-176	1	1	0.206036	22440			0.9
	19:42935766:A:AT:imp:v1	rs35495939	CEACAM1_P13688_OID21528_v1_Oncology	CEACAM1	19	42431614	AT	A	0.266494	intron_variant,non_coding_transcript_variant	LIPE-AS1	POU2F2	0.0915163	0.00879295	56.8374	2.2818e-25	32975	Cis	-0.135564	0.00844524	5.52968e-58	1	1	0.0995976	235029						1
	1:12099345:A:G:imp:v1	rs35249183	TNFRSF8_P28908_OID21049_v1_Neurology	TNFRSF8	1	12039288	G	A	0.0955619	intergenic_variant	-	MFN2	-0.136998	0.0131727	56.755	2.47538e-25	33231	Cis	0.345374	0.0123884	4.84172e-171	1	1	0.205835	59107			1		0.2
	3:98473318:G:A:imp:v1	rs828602	PDCD1LG2_Q9BQ51_OID21273_v1_Oncology	PDCD1LG2	3	98754474	A	G	0.413885	intron_variant	ST3GAL6	ST3GAL6	-0.0815583	0.00784893	56.6583	2.72467e-25	33349	Trans	0.236866	0.00659765	2.89068e-282	1	1	0.245875	22238	0.4		0.6			0.4
	1:154425456:G:A:imp:v1	rs12126142	IL6_P05231_OID20911_v1_Neurology	IL6	1	154452980	A	G	0.405313	intron_variant	IL6R	IL6R	-0.0816014	0.00786241	56.5284	3.10043e-25	33449	Trans	0.228572	0.00742486	4.19759e-208	1	1	0.493159	47787	1	0.8	0.6			0.6	0
	6:52105863:C:CGTTTGTTT:imp:v1	rs66834286	IL17F_Q96PD4_OID20456_v1_Inflammation	IL17F	6	52241065	CGTTTGTTT	C	0.104899	intron_variant	IL17F	IL17F	0.131888	0.012714	56.4751	3.27539e-25	32835	Cis	-0.256613	0.0122765	5.05475e-97	1	1	0.0865191	4624
	6:32592313:T:C:imp:v1	rs35224566	FAS_P25445_OID20316_v1_Cardiometabolic	FAS	6	32624536	C	T	0.088594	intergenic_variant	-	HLA-DQB1	0.139533	0.0134927	56.1358	4.57918e-25	33907	Trans	0.151732	0.0118997	3.08248e-37	1	1	0.4	43847		0.8	0.9			0.9
	2:241793545:G:A:imp:v1	rs55649245	AGXT_P21549_OID20139_v1_Cardiometabolic	AGXT	2	240854128	A	G	0.307517	intergenic_variant	-	MAB21L4	0.08706	0.00843155	55.9725	5.40354e-25	32921	Cis	-0.284536	0.00790538	1.09144e-283	1	1	0.247284	42761		0.8	0.2
	6:33768897:A:G:imp:v1	rs2281820	MLN_P12872_OID20541_v1_Inflammation	MLN	6	33801120	A	G	0.423267	missense_variant	MLN	MLN	0.0803534	0.00778423	55.9399	5.56993e-25	33696	Cis	0.133212	0.00702065	2.78035e-80	1	1	0.331992	2883	0.3		0.7
	2:60499861:A:AG:imp:v1	rs11384422	PM20D1_Q6GTS8_OID20149_v1_Cardiometabolic	PM20D1	2	60272726	A	AG	0.418226	intergenic_variant	-	BCL11A	-0.0818665	0.00793385	55.9018	5.8045e-25	32540	Trans	0.117011	0.00586081	1.1102e-88	1	1	0.0265594	281741
	22:50971266:T:C:imp:v1	rs140522	TYMP_P19971_OID20234_v1_Cardiometabolic	TYMP	22	50532837	T	C	0.324553	intergenic_variant	-	TYMP	0.0850109	0.00824071	55.8713	5.96787e-25	33480	Cis	0.115352	0.00800385	4.3451e-47	1	1	0.34004	2805		0.7	1
	9:136145409:C:A:imp:v1	rs587707823	PNLIPRP2_P54317_OID20775_v1_Inflammation	PNLIPRP2	9	133270000	A	C	0.164183	intron_variant	ABO	ABO	0.11889	0.0115434	55.7195	7.09067e-25	27238	Trans	0.0920969	0.00637614	2.73527e-47	1	1	0.219316	6024	1
	19:10403603:C:T:imp:v1	rs74827019	ICAM1_P05362_OID20411_v1_Cardiometabolic	ICAM1	19	10292927	T	C	0.0836684	intron_variant	ICAM5	ICAM1	-0.143528	0.0139681	55.4488	9.09639e-25	33320	Cis	0.396134	0.0131616	5.21195e-199	1	1	0.319718	21834	0.9	0.5				0.5
	6:32667595:G:T:imp:v1	rs1794279	TGM2_P21980_OID20141_v1_Cardiometabolic	TGM2	6	32699818	T	G	0.127213	intergenic_variant	-	HLA-DMA	0.11856	0.0115604	55.2425	1.11652e-24	33591	Trans	-0.114604	0.0107986	2.59537e-26	1	1	0.347082	269276		0.9	1
	20:43762074:TTTTG:T:imp:v1	20:43762074_TTTTG_T	WFDC12_Q8WWY7_OID21462_v1_Oncology	WFDC12	20	45133433	TTTTG	T	0.347749	intergenic_variant	-		-0.0841078	0.00824884	54.632	2.05908e-24	32293	Cis	-0.297212	0.00700581	0	1	1
	2:242842196:C:G:imp:v1	rs6737028	PDCD1_Q15116_OID21396_v1_Oncology	PDCD1	2	241900045	G	C	0.495182	intron_variant	FAM240C	FAM240C	0.0779314	0.00767338	54.2128	3.11367e-24	33867	Cis	-0.190889	0.00731356	3.57273e-150	1	1	0.0865191	2506
	1:169568698:T:G:imp:v1	rs760694	SELP_P16109_OID20379_v1_Cardiometabolic	SELP	1	169599460	G	T	0.458503	intron_variant	SELP	F5	0.0784007	0.007738	53.9654	3.98803e-24	33531	Cis	-0.135097	0.00736217	3.29079e-75	1	1	0.412877	12872	0.7	0.6	1
	4:15775906:A:G:imp:v1	rs10939634	CD38_P28907_OID21316_v1_Oncology	CD38	4	15774283	A	G	0.49631	intergenic_variant	-	BST1	-0.0783586	0.00773455	53.9564	4.02597e-24	33331	Cis	-0.131151	0.00612001	7.04693e-102	1	1	0.399396	71218	0.9	0.5	0.9
	6:2302248:T:C:imp:v1	rs9405552	KLK12_Q9UKR0_OID21201_v1_Oncology	KLK12	6	2302014	C	T	0.483937	intron_variant,non_coding_transcript_variant	GMDS-DT	GMDS	-0.0792714	0.00783372	53.8383	4.53881e-24	32522	Trans	-0.0630726	0.00444187	9.21722e-46	1	1	0.0597586	56409							0
	10:7774358:C:G:imp:v1	rs7084817	PTX3_P26022_OID20570_v1_Inflammation	PTX3	10	7732395	G	C	0.0517681	missense_variant	ITIH2	ITIH2	-0.175418	0.01736	53.6864	5.2644e-24	33696	Trans	-0.629009	0.0166666	0	1	1	0.192555	29079							0
	3:3150519:A:G:imp:v1	rs11713536	IL5RA_Q01344_OID20601_v1_Inflammation	IL5RA	3	3108835	G	A	0.362716	intron_variant	IL5RA	IL5RA	-0.08173	0.00812573	53.2138	8.45471e-24	32659	Cis	-0.0486848	0.00757229	1.28165e-10	1	0	0.0997988	17778			0.1
	3:3837273:C:T:imp:v1	rs114028718	LRRN1_Q6UXK5_OID20438_v1_Inflammation	LRRN1	3	3795589	T	C	0.182856	intron_variant,non_coding_transcript_variant	SUMF1	LRRN1	-0.103353	0.0103361	52.6186	1.53623e-23	31222	Cis	0.613512	0.00970311	0	1	1	0.159356	3842	0.3		0.4
	9:100559011:T:C:imp:v1	rs13295081	TSHB_P01222_OID20129_v1_Cardiometabolic	TSHB	9	97796729	T	C	0.327099	intron_variant,non_coding_transcript_variant	PTCSC2	TRMO	-0.0824912	0.00825755	52.518	1.68938e-23	33215	Trans	0.0528944	0.00789137	2.04456e-11	1	1	0.233199	125771		0.4	0.8
	19:35800662:G:T:imp:v1	rs10411704	CD22_P20273_OID20637_v1_Inflammation	CD22	19	35309759	G	T	0.214602	intron_variant	MAG	MAG	-0.0926417	0.00931522	52.0656	2.64657e-23	34088	Cis	-0.29448	0.00856615	5.5335e-259	1	1	0.360161	17634		0.7	1
	4:3524307:C:G:imp:v1	rs74426426	LRPAP1_P30533_OID21059_v1_Neurology	LRPAP1	4	3522580	G	C	0.104595	intron_variant	LRPAP1	LRPAP1	0.124952	0.0125825	51.9202	3.06262e-23	33623	Cis	-0.154858	0.0103135	5.85194e-51	1	1	0.152918	9866	0		0.5
	17:62569739:A:C:imp:v1	rs72844239	MILR1_Q7Z6M3_OID20482_v1_Inflammation	MILR1	17	64573621	C	A	0.0616337	intron_variant	SMURF2	DDX5	-0.166169	0.0167819	51.6371	4.09318e-23	30599	Cis	0.575696	0.0148894	0	1	1	0.0995976	65422			0.3				0
	19:54326212:G:T:imp:v1	rs62143206	CLC_Q05315_OID20126_v1_Cardiometabolic	CLC	19	53822958	T	G	0.208705	intron_variant	NLRP12	NLRP12	0.0937741	0.00947066	51.6277	4.09914e-23	33657	Trans	0.137314	0.00892132	1.86037e-53	1	1	0.367002	1445		0.8	0.9
	16:72219756:C:A:imp:v1	rs34417180	GALNT2_Q10471_OID21423_v1_Oncology	GALNT2	16	72185857	A	C	0.1672	intergenic_variant	-	HP	-0.10173	0.0102891	51.4831	4.73287e-23	33821	Trans	-0.0488214	0.00937276	1.89998e-07	1	0	0.493159	131352	1	0.9	1
	1:159175354:G:A:imp:v1	rs12075	CCL11_P51671_OID20668_v1_Inflammation	CCL11	1	159205564	G	A	0.417012	missense_variant	ACKR1	ACKR1	-0.0766375	0.00775638	51.4167	5.05408e-23	34088	Trans	0.0779682	0.00699698	7.73571e-29	1	1	0.331992	2257			1
	7:87466971:G:A:imp:v1	rs2285647	ADAM22_Q9P0K1_OID21001_v1_Neurology	ADAM22	7	87837656	A	G	0.30529	intron_variant	SLC25A40	RUNDC3B	-0.082656	0.00839932	51.0209	7.51188e-23	33320	Cis	-0.306876	0.00811259	0	1	1	0.119517	210108			0.6
	2:102829013:C:A:imp:v1	rs1922292	IL1RL2_Q9HB29_OID20487_v1_Inflammation	IL1RL2	2	102212553	A	C	0.364583	intron_variant	IL1RL2	IL1RL2	-0.0792874	0.00806556	50.9176	8.33217e-23	33081	Cis	-0.329873	0.00739828	0	1	1	0.225956	25547	0.7		0.4				0
	6:52644884:T:C:imp:v1	rs9382137	GSTA1_P08263_OID20166_v1_Cardiometabolic	GSTA1	6	52780086	C	T	0.478498	intergenic_variant	-	GSTA1	-0.0756955	0.0077092	50.8018	9.33932e-23	33618	Cis	0.248367	0.00728825	1.57761e-254	1	1	0.499799	23774	0.9	0.9	1				0
	7:23394890:G:A:imp:v1	rs117219133	GPNMB_Q14956_OID20173_v1_Cardiometabolic	GPNMB	7	23355271	A	G	0.0816993	intron_variant	IGF2BP3	GPNMB	0.139984	0.0142818	50.6324	1.10855e-22	32578	Cis	-0.0914803	0.0136579	2.11349e-11	1	1	0.159356	119304			0.8
	20:44597958:AG:A:imp:v1	20:44597958_AG_A	KITLG_P21583_OID20196_v1_Cardiometabolic	KITLG	20	45969319	A	AG	0.334065	intron_variant	ZNF335		0.0800745	0.00819107	50.3751	1.42985e-22	33403	Trans	0.133754	0.00778173	3.25387e-66	1	1
	3:98422588:G:C:imp:v1	rs4504118	CD200R1_Q8TD46_OID20595_v1_Inflammation	CD200R1	3	98703744	G	C	0.445785	intergenic_variant	-	CPOX	-0.0764663	0.00782257	50.3688	1.44026e-22	32977	Trans	-0.250789	0.0075548	1.23027e-241	1	1	0.172837	110096		0.1	0.5			0.5
	17:56436109:C:T:imp:v1	rs34523089	MPO_P05164_OID21100_v1_Neurology	MPO	17	58358748	T	C	0.157201	missense_variant,NMD_transcript_variant	AC004687.2	MPO	0.103179	0.0105633	50.294	1.54911e-22	33726	Cis	-0.236605	0.0101388	1.88799e-120	1	1	0.278873	77813	0.9		0.8				0
	2:89977965:G:C:imp:v1	rs28425684	CEACAM3_P40198_OID21245_v1_Oncology	CEACAM3	2	89939155	C	G	0.0737029	intergenic_variant	-	IGKV1D-17	0.147546	0.0151186	50.2139	1.68503e-22	31946	Trans	0.175372	0.0140121	6.11787e-36	1	1	0.139437	143480			0.7
	9:136145409:C:A:imp:v1	rs587707823	TEK_Q02763_OID21496_v1_Oncology	TEK	9	133270000	A	C	0.164183	intron_variant	ABO	ABO	0.112247	0.0115125	50.1361	1.84463e-22	27396	Trans	0.230867	0.00979587	8.26038e-123	1	1	0.219316	6024	1
	17:48885762:C:T:imp:v1	rs4794187	WFIKKN2_Q8TEU8_OID20785_v1_Inflammation	WFIKKN2	17	50808401	T	C	0.366279	intergenic_variant	-	WFIKKN2	0.0787832	0.0080805	50.1187	1.84849e-22	32895	Cis	0.242573	0.00774293	1.91867e-215	1	1	0.205835	26249	0.8					0.6	0
	19:49206172:C:T:imp:v1	rs516246	CXADR_P78310_OID20561_v1_Inflammation	CXADR	19	48702915	C	T	0.490877	intron_variant	FUT2	RASIP1	0.0748417	0.00769466	49.8866	2.32557e-22	33696	Trans	-0.17723	0.00732507	2.51189e-129	1	1	0.259759	37695		0.4	0.9
	11:117864063:A:G:imp:v1	rs3135932	IL10RA_Q13651_OID20420_v1_Inflammation	IL10RA	11	117993348	G	A	0.165513	missense_variant	IL10RA	IL10RA	-0.101523	0.0104394	49.8733	2.35957e-22	33123	Cis	0.189083	0.010181	5.4063e-77	1	1	0.199195	6978
	10:126158408:T:C:imp:v1	rs11245067	LHPP_Q9H008_OID20749_v1_Inflammation	LHPP	10	124469839	C	T	0.182561	intron_variant	LHPP	LHPP	-0.0967271	0.00995233	49.8135	2.50139e-22	33732	Cis	0.457922	0.00930115	0	1	1	0.219316	8016			1
	9:136153981:C:T:imp:v1	rs11244061	IL7R_P16871_OID21136_v1_Neurology	IL7R	9	133278537	T	C	0.114555	intergenic_variant	-	ABO	-0.117469	0.0120984	49.7191	2.74915e-22	33583	Trans	-0.488554	0.00964166	0	1	1	0.338833	2513	1	0.1	0.9
	5:176839890:T:G:imp:v1	rs2731674	RAB6A_P20340_OID20608_v1_Inflammation	RAB6A	5	177412889	T	G	0.254745	intron_variant	GRK6	F12	-0.0858078	0.00885116	49.5728	3.1813e-22	33523	Trans	0.20214	0.00798894	2.99916e-141	1	1	0.185915	3694			0.9
	7:150554553:C:T:imp:v1	rs1049742	AOC1_P19801_OID20452_v1_Inflammation	AOC1	7	150857465	T	C	0.081294	missense_variant	AOC1	AOC1	-0.137593	0.0141967	49.5481	3.26343e-22	33123	Cis	0.494591	0.0138909	1.15878e-277	1	1	0.272233	32838			0.6
	15:41222487:G:C:imp:v1	rs12441495	SPINT1_O43278_OID21109_v1_Neurology	SPINT1	15	40930289	C	G	0.132425	intron_variant	DLL4	SPINT1	0.110055	0.0113654	49.463	3.54853e-22	33598	Cis	-0.272605	0.0109986	1.28825e-135	1	1	0.193964	86271		0.7
	3:195782184:C:T:imp:v1	rs419059	TFRC_P02786_OID20369_v1_Cardiometabolic	TFRC	3	196055313	T	C	0.3134	intron_variant	TFRC	TFRC	-0.079922	0.00830109	48.9201	6.09715e-22	33628	Cis	0.391639	0.00790067	0	1	1	0.186117	26840			0.8
	6:96534478:G:A:imp:v1	rs6571015	GP2_P55259_OID20090_v1_Cardiometabolic	GP2	6	96086602	G	A	0.209362	intron_variant	FUT9	FUT9	-0.0924315	0.00961679	48.7624	7.15178e-22	32569	Trans	0.147886	0.00814907	1.34029e-73	1	1	0.199396	70628			0.9
	4:187159282:G:C:imp:v1	rs4253256	RAB6A_P20340_OID20608_v1_Inflammation	RAB6A	4	186238128	G	C	0.366589	intron_variant	KLKB1	F11	-0.0765239	0.00798702	48.464	9.60769e-22	33663	Trans	0.269875	0.00752003	4.7863e-282	1	1	0.285513	28061	0.8		0.9
	17:25957334:A:G:imp:v1	rs3763959	LGALS9_O00182_OID20781_v1_Inflammation	LGALS9	17	27630308	A	G	0.4289	intron_variant,NMD_transcript_variant	AC015688.4	LGALS9	-0.073882	0.0077732	47.7256	2.0061e-21	33693	Cis	-0.312305	0.00712112	0	1	1	0.420523	510		1	1
	11:113960562:A:T:imp:v1	rs17116330	ZBTB16_Q05516_OID21205_v1_Oncology	ZBTB16	11	114089840	T	A	0.0505288	intron_variant	ZBTB16	ZBTB16	0.170792	0.0179887	47.6299	2.21414e-21	32117	Cis	0.436127	0.016392	5.7544e-156	1	1	0.113078	30799						0.5	0
	10:135158172:G:A:imp:v1	rs61363926	ADAM8_P78325_OID21039_v1_Neurology	ADAM8	10	133344668	A	G	0.294796	non_coding_transcript_exon_variant	BANF1P2	TUBGCP2	-0.0797976	0.00840788	47.5913	2.29242e-21	33932	Cis	-0.105682	0.00810192	6.87385e-39	1	1	0.28672	25845		0.6	0.8
	19:42207625:T:C:imp:v1	rs3928916	CEACAM5_P06731_OID21171_v1_Oncology	CEACAM5	19	41703706	C	T	0.484249	intron_variant,non_coding_transcript_variant	CEACAM7	CEACAM4	0.0744794	0.00784902	47.5771	2.33241e-21	32406	Cis	-0.0542034	0.00742468	2.86814e-13	1	1	0.29336	76632		0.6	0.9
	2:119717694:A:AAAT:imp:v1	rs149653770	MARCO_Q9UEW3_OID20210_v1_Cardiometabolic	MARCO	2	118960118	AAAT	A	0.225287	intron_variant	MARCO	MARCO	0.0874171	0.00921605	47.539	2.41658e-21	33639	Cis	-0.234479	0.00866346	2.5293e-161	1	1	0.219316	17924			1
	19:50391299:C:T:imp:v1	rs2305917	TBC1D17_Q9HA65_OID20844_v1_Neurology	TBC1D17	19	49888042	T	C	0.281232	intron_variant	TBC1D17	PNKP	-0.0822737	0.00868978	47.3734	2.85618e-21	32667	Cis	0.352318	0.00812825	0	1	1	0.380282	9691		0.9	1
	1:155178782:A:T:imp:v1	rs760077	PM20D1_Q6GTS8_OID20149_v1_Cardiometabolic	PM20D1	1	155208991	A	T	0.394538	missense_variant	MTX1	MTX1	0.0746021	0.00789046	47.2455	3.23878e-21	33530	Trans	-0.0732691	0.00763165	7.94145e-22	1	1	0.305433	296			0.8
	6:30501142:TGG:T:imp:v1	6:30501142_TGG_T	HLA-E_P13747_OID20532_v1_Inflammation	HLA-E	6	30533365	TGG	T	0.290378	intergenic_variant	-		-0.0799412	0.00849066	46.8674	4.72198e-21	33570	Cis	0.205618	0.0079601	3.97192e-147	1	1
	14:25099980:C:A:imp:v1	rs8192920	GZMB_P10144_OID20604_v1_Inflammation	GZMB	14	24630774	A	C	0.237671	intron_variant,non_coding_transcript_variant	AL136018.1	GZMB	0.0852557	0.0090695	46.7252	5.44263e-21	33461	Cis	-0.271389	0.00838297	6.39735e-230	1	1	0.479678	3493	1	0.8	0.9
	1:178862779:A:G:imp:v1	rs74959086	ANGPTL1_O95841_OID20211_v1_Cardiometabolic	ANGPTL1	1	178893644	G	A	0.060531	intron_variant	RALGPS2	RALGPS2	0.153236	0.0164585	45.8752	1.27306e-20	32372	Cis	0.166169	0.0151341	4.77859e-28	1	1	0.0997988	168479						0.5	0
	9:136141646:CAA:C:imp:v1	9:136141646_CAA_C	L1CAM_P32004_OID21484_v1_Oncology	L1CAM	9	133266234	C	CAA	0.337031	intron_variant	ABO		0.0756176	0.00813021	45.7817	1.39366e-20	33767	Trans	-0.259407	0.00759954	2.26464e-255	1	1
	19:11690795:G:A:imp:v1	rs111582891	ACP5_P13686_OID20314_v1_Cardiometabolic	ACP5	19	11579980	A	G	0.125236	intron_variant	ZNF627	ACP5	-0.107756	0.0115983	45.6858	1.53343e-20	33842	Cis	0.365817	0.0106353	2.84446e-259	1	1	0.292153	13	0.8		0.9
	11:705630:C:T:imp:v1	rs12804878	EPS8L2_Q9H6S3_OID21397_v1_Oncology	EPS8L2	11	705630	C	T	0.484172	intron_variant	EPS8L2	TMEM80	-0.0715969	0.00770938	45.6517	1.58707e-20	33598	Cis	-0.0754632	0.00731837	6.25317e-25	1	1	0.31992	10039		0.6	1
	7:45959917:G:A:imp:v1	rs2854747	IGFBP3_P17936_OID20398_v1_Cardiometabolic	IGFBP3	7	45920318	G	A	0.413204	intron_variant	IGFBP3	IGFBP3	-0.0724067	0.00781368	45.4603	1.92069e-20	33690	Cis	0.31227	0.00725183	0	1	1	0.0865191	1556			0
	7:145362472:G:A:imp:v1	rs111736637	CNTNAP2_Q9UHC6_OID20556_v1_Inflammation	CNTNAP2	7	145665379	A	G	0.0773509	intergenic_variant	-	CNTNAP2	-0.137011	0.0148105	45.316	2.2257e-20	31854	Cis	0.558494	0.0130042	0	1	1	0.112877	450623	0.8
	1:151997199:A:C:imp:v1	rs2999559	FABP9_Q0Z7S8_OID20501_v1_Inflammation	FABP9	1	152024723	C	A	0.253949	intron_variant,non_coding_transcript_variant	AL450992.1	S100A10	0.0827574	0.0089661	45.1184	2.70561e-20	32743	Trans	0.241913	0.00816495	6.47143e-193	1	1	0.213883	30864		0.7	0.1
	4:6696460:G:A:imp:v1	rs58654929	S100P_P25815_OID20103_v1_Cardiometabolic	S100P	4	6694733	A	G	0.226194	intron_variant	S100P	S100P	0.0862643	0.00934688	45.111	2.72649e-20	32613	Cis	-0.174237	0.00882311	8.38687e-87	1	1	0.219316	855			1
	8:6829137:A:G:imp:v1	rs2738110	DEFA1B_P59665_OID20344_v1_Cardiometabolic	DEFA1B	8	6971615	G	A	0.289939	intergenic_variant	-	DEFA3	-0.0793689	0.00860229	45.0853	2.79652e-20	32735	Cis	0.223397	0.00816132	5.80764e-165	1	1	0.239638	46682		0.3	0.9
	2:102615279:T:G:imp:v1	rs2071008	IL1R2_P27930_OID20757_v1_Inflammation	IL1R2	2	101998817	T	G	0.493469	intron_variant	IL1R2	IL1R2	-0.0710809	0.00771193	44.9952	3.05499e-20	33549	Cis	-0.375039	0.0072549	0	1	1	0.345473	6857	1		0.9			0.1
	10:43358371:G:T:imp:v1	rs2795510	RET_P07949_OID21346_v1_Oncology	RET	10	42862923	T	G	0.17501	intergenic_variant	-	BMS1	-0.0933929	0.0101451	44.8894	3.39487e-20	33562	Cis	0.470556	0.00961617	0	1	1	0.0531187	80128
	19:8476121:CA:C:imp:v1	rs35619217	TCN2_P20062_OID20341_v1_Cardiometabolic	TCN2	19	8411237	C	CA	0.0565217	intergenic_variant	-	RAB11B	0.15777	0.0171564	44.8024	3.71506e-20	31770	Trans	0.255357	0.0130694	5.15822e-85	1	1	0.119517	21256						0.8
	19:49214066:G:A:imp:v1	rs281378	CCL25_O15444_OID20674_v1_Inflammation	CCL25	19	48710809	A	G	0.337121	intergenic_variant	-	FUT2	-0.0744784	0.00810542	44.7303	3.9757e-20	33972	Trans	0.302059	0.00755911	0	1	1	0.185915	14838			0.9
	19:35656246:A:G:imp:v1	rs1672995	FXYD5_Q96DB9_OID20463_v1_Inflammation	FXYD5	19	35165343	A	G	0.344346	intron_variant	FXYD5	FXYD5	0.0751863	0.008202	44.5285	4.87191e-20	32836	Cis	-0.241534	0.00792329	4.2462e-204	1	1	0.34004	10613		0.6	1
	9:136138765:GCGCCCACCACTA:G:imp:v1	9:136138765_GCGCCCACCACTA_G	FCGR2B_P31994_OID21215_v1_Oncology	FCGR2B	9	133263362	G	GCGCCCACCACTA	0.18199	intron_variant	ABO		-0.0925947	0.0101076	44.4733	5.1483e-20	32791	Trans	-0.20365	0.00929615	2.23357e-106	1	1
	11:59940599:T:A:imp:v1	rs7232	TREM2_Q9NZC2_OID20731_v1_Inflammation	TREM2	11	60173126	A	T	0.37144	missense_variant	MS4A6A	MS4A6A	-0.0735638	0.00805505	44.211	6.68549e-20	32923	Trans	0.397053	0.0072676	0	1	1	0.492958	11540		0.8	1
	6:2245345:A:G:imp:v1	rs2479016	PRSS27_Q9BQR3_OID20212_v1_Cardiometabolic	PRSS27	6	2245111	G	A	0.42587	intron_variant	GMDS	GMDS	0.0721294	0.00790763	44.1085	7.40933e-20	32620	Trans	-0.158409	0.00688454	3.74973e-117	1	1	0.192757	494			0.8
	19:7735089:G:C:imp:v1	rs10402265	RETN_Q9HD89_OID20327_v1_Cardiometabolic	RETN	19	7670203	G	C	0.150253	intron_variant	RETN	RETN	0.102701	0.0112894	43.8871	9.27503e-20	30644	Cis	0.0385187	0.0103476	0.000197283	1	0	0.0865191	1154
	9:136131188:C:T:imp:v1	rs8176749	KLK1_P06870_OID21499_v1_Oncology	KLK1	9	133255801	T	C	0.0613108	synonymous_variant	ABO	ABO	-0.14493	0.0160907	43.0546	2.11664e-19	33474	Trans	0.173468	0.0114298	5.03849e-52	1	1	0.466398	20223	0.8	0.8	1
	1:155184975:A:G:imp:v1	rs2990223	TFF1_P04155_OID21154_v1_Neurology	TFF1	1	155215184	A	G	0.394141	intron_variant,non_coding_transcript_variant	GBAP1	THBS3	-0.0709097	0.00792091	42.5553	3.48392e-19	33293	Trans	-0.0960784	0.00714769	3.43637e-41	1	1	0.199195	6133			1
	6:32629371:A:G:imp:v1	rs867983601	CPA2_P48052_OID21060_v1_Neurology	CPA2	6	32661594	G	A	0.194772	intron_variant	HLA-DQB1		0.0923264	0.010314	42.5557	3.50388e-19	29889	Trans	0.0342525	0.00899592	0.000140343	1	0
	19:5841356:G:T:imp:v1	rs3760775	PNLIPRP2_P54317_OID20775_v1_Inflammation	PNLIPRP2	19	5841345	T	G	0.0589452	intergenic_variant	-	FUT5	0.146656	0.0163837	42.547	3.51168e-19	33500	Trans	0.0462875	0.0101273	4.86463e-06	1	0	0.179276	29195	0.9
	16:68383023:C:T:imp:v1	rs76199931	CES3_Q6UWW8_OID21340_v1_Oncology	CES3	16	68349120	T	C	0.070209	intron_variant	PRMT7	SLC7A6	0.136985	0.0153304	42.4045	4.05453e-19	32510	Cis	-0.166848	0.0139471	5.55648e-33	1	1	0.159356	84604			0.8				0
	19:40988666:C:A:imp:v1	rs75707753	BLVRB_P30043_OID21141_v1_Neurology	BLVRB	19	40482759	A	C	0.0561927	intron_variant	SPTBN4	AKT2	0.151967	0.0170464	42.2185	4.88231e-19	32365	Cis	-0.110988	0.015097	1.95704e-13	1	1	0.0929577	197223						0.8
	9:136141870:C:T:imp:v1	rs2519093	CGREF1_Q99674_OID20152_v1_Cardiometabolic	CGREF1	9	133266456	T	C	0.184386	intron_variant	ABO	ABO	-0.0883931	0.00992006	42.1768	5.07841e-19	33706	Trans	-0.239491	0.00843786	3.28852e-177	1	1	0.352113	9568	1		1
	7:75926618:G:GGAGGCT:imp:v1	rs113557749	HSPB1_P04792_OID20230_v1_Cardiometabolic	HSPB1	7	76297301	GGAGGCT	G	0.442774	intergenic_variant	-	HSPB1	0.070564	0.00793483	42.0205	5.95064e-19	32108	Cis	-0.26792	0.00757292	3.63078e-274	1	1	0.252314	5372	0.7		0.7
	2:134953569:C:T:imp:v1	rs62165711	CD163_Q86VB7_OID20360_v1_Cardiometabolic	CD163	2	134195998	T	C	0.11896	intron_variant	MGAT5	MGAT5	0.105499	0.0118665	41.996	6.08132e-19	33800	Trans	-0.26562	0.0110614	2.02302e-127	1	1	0.152918	76015			0.2			0.8
	19:51553216:TG:T:imp:v1	19:51553216_TG_T	KLK13_Q9UKR3_OID21291_v1_Oncology	KLK13	19	51049959	T	TG	0.112877	intron_variant,non_coding_transcript_variant	AC011473.1		0.11023	0.0124123	41.9098	6.64276e-19	32331	Cis	-0.1563	0.0117234	1.50176e-40	1	1
	19:49206172:C:T:imp:v1	rs516246	TMPRSS15_P98073_OID21364_v1_Oncology	TMPRSS15	19	48702915	C	T	0.490877	intron_variant	FUT2	RASIP1	0.067973	0.00771075	41.3208	1.19308e-18	33572	Trans	-0.181168	0.00741535	7.90679e-132	1	1	0.259759	37695		0.4	0.9
	1:159175354:G:A:imp:v1	rs12075	CCL13_Q99616_OID20655_v1_Inflammation	CCL13	1	159205564	G	A	0.417012	missense_variant	ACKR1	ACKR1	-0.0682706	0.00776654	41.0967	1.49096e-18	34019	Trans	0.222642	0.00718731	1.09648e-210	1	1	0.331992	2257			1
	7:129910818:G:A:imp:v1	rs3816830	CPA2_P48052_OID21060_v1_Neurology	CPA2	7	130270978	G	A	0.404421	intron_variant	CPA2	CPA2	-0.0692257	0.00788242	41.0259	1.60173e-18	33333	Cis	-0.0371253	0.00757486	9.52928e-07	1	0	0.152918	4115			0.5
	1:27230523:A:T:imp:v1	rs144369388	XPNPEP2_O43895_OID21508_v1_Oncology	XPNPEP2	1	26904032	T	A	0.0858944	intron_variant	NUDC	NUDC	0.121435	0.0138283	41.0201	1.6112e-18	33225	Trans	0.139702	0.0128594	1.71514e-27	1	1	0.179477	3794			0.7
	10:1080790:G:C:imp:v1	rs4880757	IDI2_Q9BXS1_OID20823_v1_Neurology	IDI2	10	1034850	C	G	0.344087	intron_variant,non_coding_transcript_variant	IDI2-AS1	GTPBP4	0.0721429	0.00822009	40.9743	1.68782e-18	32710	Cis	0.0490309	0.0077446	2.43613e-10	1	0	0.239034	46416			0.9			0.9	0
	6:43189375:A:G:imp:v1	rs6918623	DNPH1_O43598_OID20744_v1_Inflammation	DNPH1	6	43221637	G	A	0.165209	intron_variant,non_coding_transcript_variant	AL133375.1	DNPH1	0.0906976	0.0103428	40.9081	1.80011e-18	33814	Cis	-0.253609	0.00974646	2.89734e-149	1	1	0.199195	7844			1
	1:38079517:T:G:imp:v1	rs36043533	RSPO1_Q2MKA7_OID20938_v1_Neurology	RSPO1	1	37613845	G	T	0.0558881	missense_variant	RSPO1	RSPO1	-0.147434	0.0168331	40.815	1.97663e-18	33366	Cis	0.472285	0.0157593	2.51189e-197	1	1	0.225755	21047	0.2						0
	20:62308612:T:G:imp:v1	rs2738783	TNFRSF6B_O95407_OID20964_v1_Neurology	TNFRSF6B	20	63677259	T	G	0.20775	intron_variant	RTEL1	RTEL1	-0.0837315	0.00958699	40.5958	2.46122e-18	32976	Cis	-0.237015	0.00897578	1.16681e-153	1	1	0.301006	19449		1	0.1				0
	3:182823498:A:G:imp:v1	rs13059546	LAMP3_Q9UQV4_OID20638_v1_Inflammation	LAMP3	3	183105710	A	G	0.350379	intron_variant	MCCC1	MCCC1	0.0698258	0.00803519	40.2063	3.62466e-18	33948	Cis	0.230138	0.007402	3.155e-212	1	1	0.206036	10365			0.9
	14:103371412:G:A:imp:v1	rs141809538	AMN_Q9BXJ7_OID20492_v1_Inflammation	AMN	14	102905075	A	G	0.0777839	intron_variant	TRAF3	TRAF3	-0.126238	0.014545	40.1121	3.9881e-18	32872	Cis	0.372046	0.0140599	2.69153e-154	1	1	0.212676	127626			0.7			0.8
	7:92797441:A:G:imp:v1	rs2188175	SAMD9L_Q8IVG5_OID20536_v1_Inflammation	SAMD9L	7	93168128	G	A	0.135558	intergenic_variant	-	VPS50	0.097633	0.0112666	39.9928	4.48792e-18	33539	Cis	-0.268181	0.0107246	5.236e-138	1	1	0.199396	64212		0.1	0.9
	1:154420087:G:A:imp:v1	rs61812598	IL6_P05231_OID20101_v1_Cardiometabolic	IL6	1	154447611	A	G	0.405442	intron_variant	IL6R	IL6R	-0.0681295	0.0079096	39.5357	7.08502e-18	33080	Trans	0.212471	0.00749498	8.74984e-177	1	1	0.473239	42418	1	0.8	0.6			0.3	0
	1:145661932:A:G:imp:v1	rs35353761	CD160_O95971_OID20647_v1_Inflammation	CD160	1	145773146	G	A	0.226689	intron_variant	RNF115	NUDT17	-0.0811198	0.00943142	39.4281	7.90102e-18	31991	Cis	0.263673	0.00874688	1.25603e-199	1	1	0.165996	72484			0.8				0
	17:26694861:G:A:imp:v1	rs704	NMNAT1_Q9HAN9_OID20913_v1_Neurology	NMNAT1	17	28367840	A	G	0.473211	missense_variant	VTN	SARM1	0.0660701	0.00773236	38.9348	1.28969e-17	33474	Trans	-0.202728	0.00716347	3.43558e-176	1	1	0.433602	3484		0.9	0.9		0.7
	2:143801670:C:T:imp:v1	rs59980912	KYNU_Q16719_OID20669_v1_Inflammation	KYNU	2	143044101	T	C	0.176204	3_prime_UTR_variant	KYNU	KYNU	-0.0857182	0.0100638	38.6993	1.63027e-17	33938	Cis	0.0120898	0.0094095	0.198844	0	0	0.285513	166444	0.9	0	0.9
	9:136145993:AAGAAGGGAAATTAATAAATATT:A:imp:v1	rs782819119	KIRREL2_Q6UWL6_OID20873_v1_Neurology	KIRREL2	9	133270584	A	AAGAAGGGAAATTAATAAATATT	0.307491	intron_variant	ABO	ABO	0.0725142	0.00852562	38.5973	1.80898e-17	32232	Trans	0.0293279	0.00795718	0.000228055	1	0	0.219316	5440	1
	12:7637769:G:A:imp:v1	rs61729512	FOLR3_P41439_OID21485_v1_Oncology	FOLR3	12	7485173	A	G	0.115292	missense_variant	CD163	CD163	-0.102608	0.0120997	38.3779	2.24798e-17	33411	Trans	0.157968	0.00891508	2.98401e-70	1	1	0.199195	18720
	19:4240948:A:G:imp:v1	rs353698	IL27_Q14213_Q8NEV9_OID21389_v1_Oncology	IL27	19	4240951	G	A	0.238405	intergenic_variant	-	YJU2	-0.0764552	0.00902159	38.33	2.35714e-17	33763	Cis	-0.353774	0.0082474	0	1	1	0.326761	6129		0.7	0.9
	10:15025498:G:A:imp:v1	rs12247104	CDNF_Q49AH0_OID21318_v1_Oncology	CDNF	10	14983499	A	G	0.103197	intron_variant,non_coding_transcript_variant	MEIG1	ACBD7	0.110121	0.0129993	38.3036	2.42606e-17	31900	Cis	-0.166421	0.0119069	2.15774e-44	1	1	0.159356	105277			0.8
	9:136146227:A:T:imp:v1	rs676457	CD34_P28906_OID21025_v1_Neurology	CD34	9	133270797	T	A	0.318195	intron_variant	ABO	ABO	0.0695327	0.00823231	38.0859	3.00632e-17	33936	Trans	-0.249511	0.00792841	2.19786e-217	1	1	0.338833	5227	1		0.9
	3:48394419:A:G:imp:v1	rs1459246	PTH1R_Q03431_OID20571_v1_Inflammation	PTH1R	3	48352929	G	A	0.05255	intergenic_variant	-	ZNF589	0.145372	0.0172454	37.9431	3.46771e-17	33696	Cis	0.111044	0.0167373	3.25612e-11	1	1	0.159356	111829			0.8
	5:37816845:C:T:imp:v1	rs7731209	GDNF_P39905_OID20861_v1_Neurology	GDNF	5	37816743	T	C	0.164133	intron_variant	GDNF	GDNF	0.0887083	0.0105327	37.8809	3.69431e-17	32781	Cis	-0.148837	0.00992397	7.59451e-51	1	1	0.152918	23298	0.5
	6:119920244:A:G:imp:v1	rs56279051	CBLIF_P27352_OID20179_v1_Cardiometabolic	CBLIF	6	119599079	G	A	0.209983	intergenic_variant	-	MAN1A1	-0.0793685	0.00945202	37.6642	4.58072e-17	33666	Trans	0.398533	0.00878351	0	1	1	0.126157	249318			0.7
	17:7511934:C:CA:imp:v1	rs369268323	TNFSF13_O75888_OID20733_v1_Inflammation	TNFSF13	17	7608616	CA	C	0.495593	intron_variant	FXR2		-0.0654577	0.00780908	37.5398	5.19208e-17	32729	Cis	-0.000161705	0.00707101	0.981755	0	0
	22:31753849:G:A:imp:v1	rs131213	PIK3IP1_Q96FE7_OID21094_v1_Neurology	PIK3IP1	22	31357863	A	G	0.477703	intergenic_variant	-	LIMK2	0.0646577	0.00772238	37.4579	5.62818e-17	33534	Cis	-0.154173	0.00705685	8.24138e-106	1	1	0.333803	145624		0.9	0.8				0
	6:32520050:C:T:imp:v1	rs111621461	CXCL10_P02778_OID20697_v1_Inflammation	CXCL10	6	32552273	T	C	0.324112	intergenic_variant	-		-0.0766052	0.00915841	37.3971	6.03899e-17	27142	Trans	-0.0568317	0.00775445	2.3206e-13	1	1
	14:106472916:C:T:imp:v1	rs111715739	IL13_P35225_OID20430_v1_Inflammation	IL13	14	106006753	T	C	0.112022	intergenic_variant	-	IGHV7-4-1	0.102804	0.0123058	37.2996	6.59486e-17	33123	Trans	0.13498	0.0119636	1.59993e-29	1	1	0.199195	18877			1
	9:136145907:G:GA:imp:v1	rs34357864	CLEC14A_Q86T13_OID21090_v1_Neurology	CLEC14A	9	133270497	GA	G	0.317708	intron_variant	ABO	ABO	0.0690893	0.00827183	37.2845	6.69091e-17	33641	Trans	-0.153562	0.00768329	7.22104e-89	1	1	0.352113	5527	1		1
	6:32450851:T:G:imp:v1	rs10807106	CXCL9_Q07325_OID20675_v1_Inflammation	CXCL9	6	32483074	G	T	0.193254	intergenic_variant	-		0.0826009	0.0099	37.2106	7.21126e-17	32652	Trans	0.0492047	0.00859501	1.03557e-08	1	0
	5:147520700:C:T:imp:v1	rs34451783	SPINK5_Q9NQ38_OID21148_v1_Neurology	SPINK5	5	148141137	T	C	0.254279	intron_variant,non_coding_transcript_variant	AC011346.1	SPINK5	-0.0739725	0.00889332	36.9918	8.96407e-17	33270	Cis	-0.221903	0.00836477	4.57088e-155	1	1	0.373843	115454		1	0.9
	11:113090805:C:T:imp:v1	rs4646981	NCAM1_P13591_OID20354_v1_Cardiometabolic	NCAM1	11	113220083	T	C	0.101087	intron_variant	NCAM1	TTC12	0.108584	0.0130937	36.7829	1.10585e-16	32026	Cis	-0.0879902	0.011688	5.1428e-14	1	1	0.119517	94496			0.5
	19:44153100:A:G:imp:v1	rs4760	BST1_Q10588_OID21051_v1_Neurology	BST1	19	43648948	G	A	0.156202	missense_variant	PLAUR	PLAUR	-0.0873058	0.0105523	36.619	1.29921e-16	34000	Trans	-0.210737	0.00656835	7.43019e-226	1	1	0.305433	21599			0.8				0
	6:167342833:G:GA:imp:v1	rs546984975	RNASET2_O00584_OID20321_v1_Cardiometabolic	RNASET2	6	166929345	GA	G	0.127816	intron_variant	AL159163.1	RPS6KA2	0.0971439	0.011748	36.5815	1.35127e-16	32429	Cis	-0.179739	0.0106225	3.17176e-64	1	1	0.0663984	22894
	1:207032089:T:A:imp:v1	rs11119726	IL19_Q9UHD0_OID20158_v1_Cardiometabolic	IL19	1	206858744	T	A	0.389729	intergenic_variant	-	IL19	0.0660266	0.00798972	36.5388	1.40932e-16	32864	Cis	0.197348	0.00738823	3.4914e-157	1	1	0.172636	87980			0.8			0.2
	1:249058569:G:C:imp:v1	rs61840351	LYPD8_Q6UX82_OID21251_v1_Oncology	LYPD8	1	122549661	C	G	0.135446	intergenic_variant	-		-0.0963021	0.0116753	36.4103	1.60541e-16	31256	Trans	-0.0236227	0.0108588	0.0295972	1	0
	11:130283947:GT:G:imp:v1	11:130283947_GT_G	ADAMTS8_Q9UP79_OID21502_v1_Oncology	ADAMTS8	11	130414052	G	GT	0.439261	intron_variant	ADAMTS8		-0.0685215	0.0083077	36.4094	1.61139e-16	29344	Cis	0.247933	0.00770574	3.94457e-227	1	1
	22:19950428:A:G:imp:v1	rs2239393	COMT_P21964_OID20086_v1_Cardiometabolic	COMT	22	19962905	G	A	0.406063	intron_variant	COMT	COMT	-0.0658844	0.00799858	36.3135	1.76574e-16	32337	Cis	0.361637	0.00767338	0	1	1	0.447082	21534	0.4	1	0.8
	8:143773354:T:TG:imp:v1	rs5895729	ANXA10_Q9UJ72_OID20886_v1_Neurology	ANXA10	8	142691936	TG	T	0.441241	intergenic_variant	-	THEM6	0.0646137	0.00785963	36.1788	2.01877e-16	32762	Trans	-0.0166418	0.00746787	0.0258506	1	0	0.367203	35287		1	0.8
	3:98553103:T:A:imp:v1	rs828625	DCBLD2_Q96PD2_OID21474_v1_Oncology	DCBLD2	3	98834259	A	T	0.390438	intron_variant	DCBLD2	DCBLD2	0.0648399	0.00788805	36.1698	2.03471e-16	33697	Cis	-0.103699	0.00727327	4.02532e-46	1	1	0.413883	67436	0.3	1	0.7
	6:31228410:T:C:imp:v1	rs1986997	CD8A_P01732_OID21018_v1_Neurology	CD8A	6	31260633	T	C	0.403193	intergenic_variant	-	HLA-C	0.0645023	0.00786124	36.0454	2.30405e-16	33556	Trans	0.00990509	0.00737911	0.179494	0	0	0.400402	11497		1	1
	17:72570276:G:A:imp:v1	rs1719476	CD300C_Q08708_OID21010_v1_Neurology	CD300C	17	74574137	G	A	0.248625	intergenic_variant	-	CD300C	0.0728977	0.00890831	35.8621	2.7661e-16	33660	Cis	-0.144914	0.00827569	1.18495e-68	1	1	0.186519	28022		0.3	0.5
	6:131911655:A:T:imp:v1	rs2608955	ARG1_P05089_OID21445_v1_Oncology	ARG1	6	131590515	T	A	0.188439	intron_variant	MED23	MED23	0.0804616	0.00988035	35.5344	3.83705e-16	33425	Cis	-0.150138	0.00927543	6.26758e-59	1	1	0.199396	37727			0.9
	6:32194630:G:C:imp:v1	rs3096690	CD160_O95971_OID20647_v1_Inflammation	CD160	6	32226853	C	G	0.133033	intergenic_variant	-	MICB	0.0914099	0.0112664	35.285	4.91747e-16	34088	Trans	-0.0245565	0.0104502	0.0187802	1	0	0.346479		0.9	0.6	0.8
	19:17506176:T:C:imp:v1	rs8106139	BST2_Q10589_OID21029_v1_Neurology	BST2	19	17395367	T	C	0.13568	intergenic_variant	-	BST2	0.0907679	0.0111932	35.2496	5.09541e-16	33965	Cis	0.0131331	0.0105931	0.21506	0	0	0.185915	10263			0.9
	21:18944881:G:A:imp:v1	rs9974270	CXADR_P78310_OID20561_v1_Inflammation	CXADR	21	17572563	A	G	0.121732	intron_variant	CXADR	CXADR	-0.096269	0.0118798	35.2043	5.33583e-16	33072	Cis	0.155332	0.0109936	2.5038e-45	1	1	0.260966	59520		0.9					0
	22:20249918:T:C:imp:v1	rs1807466	RTN4R_Q9BZR6_OID21424_v1_Oncology	RTN4R	22	20262395	C	T	0.308517	intron_variant	RTN4R	RTN4R	-0.0683132	0.00845684	34.993	6.59128e-16	32706	Cis	0.141581	0.00787475	2.83857e-72	1	1	0.166197	20851			0.6
	9:136145993:AAGAAGGGAAATTAATAAATATT:A:imp:v1	rs782819119	LIFR_P42702_OID20606_v1_Inflammation	LIFR	9	133270584	A	AAGAAGGGAAATTAATAAATATT	0.307491	intron_variant	ABO	ABO	0.0680618	0.00843411	34.9268	7.0396e-16	32944	Trans	-0.204737	0.00801428	5.99791e-144	1	1	0.219316	5440	1
	17:7343539:GC:G:imp:v1	17:7343539_GC_G	TNFSF12_O43508_OID20624_v1_Inflammation	TNFSF12	17	7440220	GC	G	0.452757	intron_variant,non_coding_transcript_variant	AC113189.2		-0.0634559	0.00786876	34.8817	7.36685e-16	32527	Cis	0.0796332	0.00743171	8.62581e-27	1	1
	6:112366386:C:T:imp:v1	rs7756408	LAMA4_Q16363_OID20769_v1_Inflammation	LAMA4	6	112045183	T	C	0.27684	intergenic_variant	-	CCN6	-0.0691634	0.00857683	34.8778	7.38485e-16	33886	Cis	-0.16978	0.00819887	2.95053e-95	1	1	0.31992	8892		0.6	1
	6:32674725:A:G:imp:v1	rs17206287	XCL1_P47992_OID21398_v1_Oncology	XCL1	6	32706948	G	A	0.115307	non_coding_transcript_exon_variant	MTCO3P1	HLA-DRB5	0.0966038	0.0120048	34.7396	8.47601e-16	33946	Trans	0.0815247	0.00984107	1.18987e-16	1	1	0.347284	176661		1	0.8				0
	1:55514611:A:T:imp:v1	rs676297	PCSK9_Q8NBP7_OID20235_v1_Cardiometabolic	PCSK9	1	55048938	T	A	0.207527	intron_variant	PCSK9	PCSK9	0.0759927	0.00944983	34.6952	8.86028e-16	33981	Cis	-0.131863	0.0089515	4.08978e-49	1	1	0.0865191	9491
	1:183501350:C:T:imp:v1	rs2702185	NCF2_P19878_OID20567_v1_Inflammation	NCF2	1	183532215	T	C	0.0718237	intron_variant	SMG7	SMG7	0.119813	0.0149202	34.6019	9.72815e-16	33627	Cis	-0.0920863	0.013697	1.7791e-11	1	1	0.225956	59999			1			0.2	0
	9:136149500:T:C:imp:v1	rs529565	IGF1R_P08069_OID21274_v1_Oncology	IGF1R	9	133274084	C	T	0.317511	intron_variant	ABO	ABO	0.066493	0.00828603	34.5568	1.01772e-15	33542	Trans	-0.236451	0.00769141	1.55239e-207	1	1	0.338833	1940	1		0.9
	9:136129115:A:T:imp:v1	rs10793962	BST2_Q10589_OID21029_v1_Neurology	BST2	9	133253728	T	A	0.0611926	non_coding_transcript_exon_variant	ABO	ABO	-0.128236	0.015988	34.5245	1.05058e-15	33985	Trans	0.189285	0.0150741	3.63999e-36	1	1	0.466398	22296	0.8	0.8	1
	6:32633928:G:A:imp:v1	rs9274497	CCL25_O15444_OID20674_v1_Inflammation	CCL25	6	32666151	A	G	0.250741	intron_variant	HLA-DQB1		0.0708926	0.00883959	34.5171	1.05834e-15	33996	Trans	0.028265	0.00678193	3.07702e-05	1	0
	21:43755238:C:A:imp:v1	rs7282350	TFF3_Q07654_OID20371_v1_Cardiometabolic	TFF3	21	42335129	A	C	0.0869066	intergenic_variant	-	TFF3	0.109785	0.0136928	34.5002	1.07687e-15	33542	Cis	-0.0880759	0.0125192	1.98884e-12	1	1	0.185915	19720			0.9				0
	13:28603466:T:TTGCAG:imp:v1	rs147072313	FLT3LG_P49771_OID20661_v1_Inflammation	FLT3LG	13	28029329	TTGCAG	T	0.166186	intron_variant	FLT3	FLT3	0.0830125	0.0103611	34.4528	1.12899e-15	33548	Trans	0.000528249	0.00936939	0.955039	0	0	0.212676	71263			1
	6:47236917:C:T:imp:v1	rs7768789	TNFRSF21_O75509_OID21052_v1_Neurology	TNFRSF21	6	47269181	T	C	0.0562136	intron_variant	TNFRSF21	ADGRF5	0.133134	0.0166333	34.3881	1.20369e-15	34000	Cis	-0.120081	0.015658	1.73301e-14	1	1	0.0929577	314238					1
	2:87019622:A:ATT:imp:v1	rs559335543	CD8A_P01732_OID21018_v1_Neurology	CD8A	2	86792499	ATT	A	0.250379	intron_variant	CD8A	CD8A	0.0716669	0.00896405	34.3147	1.29645e-15	33089	Cis	0.13608	0.00830091	2.13255e-60	1	1	0.206036	15897			0.6	0.6
	1:161014370:C:G:imp:v1	rs2516838	NECTIN4_Q96NY8_OID21490_v1_Oncology	NECTIN4	1	161044580	G	C	0.352647	intron_variant	USF1	TSTD1	0.0642672	0.00803937	34.3068	1.30566e-15	33824	Cis	-0.131857	0.00767083	3.18493e-66	1	1	0.299598	5603		0.4	0.7			0.9
	5:78287579:T:G:imp:v1	rs336526	ARSB_P15848_OID21331_v1_Oncology	ARSB	5	78991756	T	G	0.25996	intergenic_variant	-	ARSB	-0.0716261	0.00896344	34.283	1.33934e-15	32285	Cis	-0.114435	0.00854339	6.50429e-41	1	1	0.212475	5669	0.1		1
	19:49206462:C:T:imp:v1	rs681343	FAM3B_P58499_OID21372_v1_Oncology	FAM3B	19	48703205	C	T	0.490834	synonymous_variant	FUT2	FUT2	-0.0616067	0.00771236	34.2582	1.37094e-15	33572	Trans	0.246189	0.00697366	5.32108e-273	1	1	0.265594	7234			1
	19:49206417:A:G:imp:v1	rs492602	CGREF1_Q99674_OID20152_v1_Cardiometabolic	CGREF1	19	48703160	A	G	0.490819	synonymous_variant	FUT2	FUT2	0.0614592	0.0076942	34.2555	1.3744e-15	33731	Trans	-0.277385	0.00662587	0	1	1	0.265594	7189			1
	4:74840796:T:C:imp:v1	rs62313965	CXCL5_P42830_OID20207_v1_Cardiometabolic	CXCL5	4	73975079	T	C	0.17884	intergenic_variant	-		0.0810451	0.0101488	34.2395	1.3976e-15	32992	Cis	-0.35356	0.00935359	0	1	1
	19:54327313:C:A:imp:v1	rs34436714	S100A11_P31949_OID20130_v1_Cardiometabolic	S100A11	19	53824059	A	C	0.208969	missense_variant	NLRP12	NLRP12	0.0757361	0.00949603	34.1568	1.51708e-15	33480	Trans	0.22473	0.00886919	1.2106e-141	1	1	0.479678	344		0.8	0.9
	7:49810966:C:T:imp:v1	rs12673518	VWC2_Q2TAL6_OID20936_v1_Neurology	VWC2	7	49771370	T	C	0.373541	intergenic_variant	-	VWC2	-0.0643977	0.00807645	34.1412	1.5422e-15	32693	Cis	0.325992	0.00754894	0	1	1	0.185915	2268	0.7		0.2
	4:187139939:A:G:imp:v1	rs12331618	BMP6_P22004_OID20111_v1_Cardiometabolic	BMP6	4	186218785	A	G	0.487675	intron_variant	KLKB1	F11	-0.0620908	0.00780175	34.0199	1.74043e-15	32815	Trans	-0.143896	0.0074313	1.56964e-83	1	1	0.298793	47404	0.9		0.9
	9:136149709:AC:A:imp:v1	9:136149709_AC_A	ICAM4_Q14773_OID20578_v1_Inflammation	ICAM4	9	133274293	A	AC	0.174875	intron_variant	ABO		-0.0812179	0.0102201	33.9251	1.91246e-15	33112	Trans	-0.324752	0.00844103	0	1	1
	4:17511921:C:T:imp:v1	rs4698601	QDPR_P09417_OID20174_v1_Cardiometabolic	QDPR	4	17510298	C	T	0.440318	intron_variant	QDPR	QDPR	-0.0626877	0.00790528	33.7882	2.19407e-15	32403	Cis	-0.217955	0.00747254	5.02343e-187	1	1	0.325553	1908	0.8		1
	3:12150014:G:T:imp:v1	rs308961	TIMP4_Q99727_OID21147_v1_Neurology	TIMP4	3	12108514	T	G	0.409613	intron_variant	SYN2	SYN2	-0.0621242	0.00785839	33.5906	2.66957e-15	33418	Cis	0.0580103	0.0071865	6.90876e-16	1	1	0.179477	104126			0.8
	1:15757044:A:G:imp:v1	rs2473357	CTRC_Q99895_OID20752_v1_Inflammation	CTRC	1	15430548	G	A	0.330077	intergenic_variant	-	CTRC	0.0654609	0.00829462	33.4829	2.97439e-15	32803	Cis	-0.0449873	0.00747012	1.71953e-09	1	0	0.172636	7894			0.8
	11:102401661:T:C:imp:v1	rs11568818	MMP7_P09237_OID20087_v1_Cardiometabolic	MMP7	11	102530930	C	T	0.451751	intergenic_variant	-	MMP7	0.0616221	0.007812	33.4518	3.06749e-15	33018	Cis	-0.0615573	0.00723076	1.69122e-17	1	1	0.159356	180			0.7
	9:136143442:A:G:imp:v1	rs612169	ICAM1_P05362_OID20411_v1_Cardiometabolic	ICAM1	9	133268030	G	A	0.317878	intron_variant	ABO	ABO	0.0652352	0.00828736	33.3192	3.49977e-15	33513	Trans	-0.16479	0.00737375	1.25893e-110	1	1	0.338833	7994	1		0.9
	19:41825191:C:T:imp:v1	rs73045269	TGFB1_P01137_OID20621_v1_Inflammation	TGFB1	19	41319286	T	C	0.17145	intron_variant	CCDC97	TGFB1	-0.0796123	0.0101614	33.0239	4.69665e-15	34027	Cis	0.286499	0.00971453	3.67282e-191	1	1	0.186117	34636			0.8
	16:3141366:C:T:imp:v1	rs12597087	IL32_P24001_OID20605_v1_Inflammation	IL32	16	3091365	T	C	0.0748498	intron_variant	ZSCAN10	IL32	0.114707	0.0146423	33.0178	4.72728e-15	33617	Cis	0.00625209	0.0136514	0.646967	0	0	0.192555	26068			1				0
	6:47481628:T:G:imp:v1	rs78842280	CD2AP_Q9Y5K6_OID20177_v1_Cardiometabolic	CD2AP	6	47513892	G	T	0.268959	intron_variant	CD2AP	CD2AP	-0.0690062	0.00881003	33.0086	4.77521e-15	32702	Cis	0.29791	0.00815392	2.99226e-292	1	1	0.132998	36103			0.4				0
	1:204955716:G:A:imp:v1	rs16854881	NFASC_O94856_OID20634_v1_Inflammation	NFASC	1	204986588	A	G	0.0685242	intron_variant	NFASC	NFASC	-0.118732	0.015162	32.993	4.84396e-15	34014	Cis	0.487873	0.0137833	1.97242e-274	1	1	0.313682	157937	0.8	0.7
	19:7768952:TC:T:imp:v1	19:7768952_TC_T	CD209_Q9NNX6_OID20262_v1_Cardiometabolic	CD209	19	7704066	T	TC	0.235099	intergenic_variant	-		0.073686	0.00944383	32.7705	6.06653e-15	31115	Cis	-0.3114	0.00734434	0	1	1
	6:32543376:C:T:imp:v1	rs72847652	IL10_P22301_OID20431_v1_Inflammation	IL10	6	32575599	T	C	0.110929	intergenic_variant	-		0.0976632	0.0125506	32.6028	7.16359e-15	32125	Trans	0.181522	0.0118438	5.098e-53	1	1
	14:93170741:T:C:imp:v1	rs2250672	LGMN_Q99538_OID20773_v1_Inflammation	LGMN	14	92704396	C	T	0.495045	intron_variant	LGMN	LGMN	0.0600462	0.00773522	32.4524	8.3139e-15	33369	Cis	-0.0767615	0.0073467	1.4897e-25	1	1	0.0798793	44283							0
	17:7041006:C:T:imp:v1	rs167537	CD163_Q86VB7_OID20360_v1_Cardiometabolic	CD163	17	7137687	T	C	0.149182	intergenic_variant	-	ASGR2	0.085382	0.0110118	32.3819	8.92781e-15	32426	Trans	0.0522559	0.00991934	1.37854e-07	1	0	0.266398	21987		0.4	0.9
	1:207421807:G:A:imp:v1	rs72742996	CD55_P08174_OID20377_v1_Cardiometabolic	CD55	1	207248462	A	G	0.428844	intron_variant,non_coding_transcript_variant	AL596218.1	CD55	-0.0617407	0.00797094	32.3196	9.50405e-15	32069	Cis	0.118915	0.00748502	7.78933e-57	1	1	0.452918	73057	0.9	0.7	1				0
	16:669708:T:G:imp:v1	rs55798945	WFIKKN1_Q96NZ8_OID20939_v1_Neurology	WFIKKN1	16	619708	G	T	0.294515	intron_variant	RAB40C	RAB40C	-0.0706294	0.00912276	32.2947	9.77834e-15	28855	Cis	0.272901	0.00794503	1.47571e-258	1	1	0.320121	30351		0.6	0.9				0
	9:136184782:A:G:imp:v1	rs9411395	ICAM5_Q9UMF0_OID20145_v1_Cardiometabolic	ICAM5	9	133317947	G	A	0.379393	intron_variant,non_coding_transcript_variant	LCN1P2	ABO	0.0640176	0.00827714	32.2305	1.04002e-14	30936	Trans	-0.180947	0.00641466	4.61318e-175	1	1	0.258954	41923	0.9		0.6
	5:76171252:A:C:imp:v1	rs1320308	CRHBP_P24387_OID20747_v1_Inflammation	CRHBP	5	76875427	A	C	0.328014	missense_variant	S100Z	CRHBP	-0.0633341	0.00819867	32.1543	1.11916e-14	33687	Cis	-0.511122	0.00775177	0	1	1	0.292153	77618	1		0.8
	4:75321980:T:C:imp:v1	rs1246411	AREG_P15514_OID21357_v1_Oncology	AREG	4	74456263	C	T	0.456312	intergenic_variant	-		0.0597631	0.00774115	32.1171	1.16157e-14	33572	Cis	-0.15795	0.00737033	6.95024e-102	1	1
	12:52312288:T:A:imp:v1	rs11169954	ACVRL1_P37023_OID20999_v1_Neurology	ACVRL1	12	51918504	A	T	0.0795971	intron_variant	ACVRL1	ACVRL1	-0.110034	0.014318	31.8414	1.52997e-14	33232	Cis	0.562038	0.0130681	0	1	1	0.152918	11596	0.5
	4:120367277:CTTTT:C:imp:v1	rs141326077	FABP2_P12104_OID20200_v1_Cardiometabolic	FABP2	4	119446122	C	CTTTT	0.312904	intron_variant,non_coding_transcript_variant	GTF2IP12	FABP2	-0.0642141	0.0083736	31.7136	1.73834e-14	33109	Cis	0.181725	0.00803119	2.32809e-113	1	1	0.0531187	123984
	1:11921181:C:G:imp:v1	rs12406089	NTproBNP_NTproBNP_OID20125_v1_Cardiometabolic	NTproBNP	1	11861124	G	C	0.338707	intergenic_variant	-	MTHFR	-0.0631434	0.00823833	31.6823	1.79397e-14	32832	Cis	0.229759	0.00729919	1.77419e-217	1	1	0.353521	54669		0.8	1
	10:90782973:A:G:imp:v1	rs10887883	FAS_P25445_OID20316_v1_Cardiometabolic	FAS	10	89023216	A	G	0.414873	intergenic_variant	-	FAS	-0.0596932	0.00779399	31.6368	1.87566e-14	33848	Cis	-0.254685	0.00700633	2.5527e-289	1	1	0.392555	69403	0.9	0.4	1
	6:109799923:C:T:imp:v1	rs6911838	CD164_Q04900_OID21080_v1_Neurology	CD164	6	109478720	T	C	0.338191	intron_variant	ZBTB24	SMPD2	-0.0621467	0.00814957	31.3793	2.42582e-14	33578	Cis	-0.147194	0.00783921	1.17382e-78	1	1	0.393763	37996		1	1
	8:98812563:A:G:imp:v1	rs2449556	TACSTD2_P09758_OID21447_v1_Oncology	TACSTD2	8	97800335	G	A	0.482156	intron_variant	LAPTM4B	LAPTM4B	-0.0627602	0.0082352	31.3461	2.5178e-14	29470	Trans	-0.245444	0.00672473	1.16413e-291	1	1	0.186117	25278		0	0.8
	19:23955486:A:T:imp:v1	rs7408197	CNDP1_Q96KN2_OID20347_v1_Cardiometabolic	CNDP1	19	23772684	T	A	0.491307	intron_variant,non_coding_transcript_variant	AC139769.1	ZNF254	-0.0587285	0.00770899	31.3203	2.57282e-14	33606	Trans	0.197861	0.00713921	4.64515e-169	1	1	0.133803	260721		0.5
	19:33079522:T:C:imp:v1	rs199878805	PDCD5_O14737_OID21021_v1_Neurology	PDCD5	19	32588616	C	T	0.241864	intergenic_variant	-	PDCD5	-0.0684167	0.00900701	31.1481	3.05564e-14	33554	Cis	0.26805	0.00856577	5.78096e-215	1	1	0.312676	7426	0.7	0.3	0.7
	5:135371328:A:G:imp:v1	rs6875258	TGFBI_Q15582_OID20417_v1_Cardiometabolic	TGFBI	5	136035639	G	A	0.184644	intron_variant	TGFBI	SMAD5	-0.0769803	0.0101347	31.1477	3.06039e-14	32277	Cis	0.206919	0.00931746	2.89734e-109	1	1	0.185915	97206			1				0
	6:38680943:G:A:imp:v1	rs1699012	GLO1_Q04760_OID20107_v1_Cardiometabolic	GLO1	6	38713167	G	A	0.347443	intergenic_variant	-	GLO1	-0.0621481	0.008194	31.0609	3.33557e-14	32788	Cis	-0.26952	0.00779401	4.98884e-262	1	1	0.225755	10022			1			0.4
	10:17875857:T:G:imp:v1	rs56278466	ADGRG1_Q9Y653_OID21294_v1_Oncology	ADGRG1	10	17833858	T	G	0.338947	intron_variant	MRC1	MRC1	0.0617721	0.00814593	31.0495	3.37164e-14	33572	Trans	0.133573	0.00745399	8.27942e-72	1	1	0.0663984	24510
	9:32455674:A:G:imp:v1	rs1133071	DDX58_O95786_OID21226_v1_Oncology	DDX58	9	32455676	G	A	0.297635	3_prime_UTR_variant	DDX58	DDX58	-0.0646734	0.00854714	30.9228	3.82889e-14	32683	Cis	0.285886	0.00820101	3.01301e-266	1	1	0.239235	70532	0.4		0.7			0.2	0
	2:207039604:C:T:imp:v1	rs12997136	CCL28_Q9NRJ3_OID20569_v1_Inflammation	CCL28	2	206174880	T	C	0.333705	intergenic_variant	-	NDUFS1	-0.0618331	0.00817941	30.8675	4.04329e-14	33555	Trans	-0.0974727	0.00773568	2.10087e-36	1	1	0.185915	15371			0.9
	14:70856098:T:TC:imp:v1	rs71105706	SMOC1_Q9H4F8_OID21461_v1_Oncology	SMOC1	14	70389381	T	TC	0.0524557	intron_variant	COX16	SYNJ2BP-COX16	0.135103	0.0178874	30.8185	4.25419e-14	31383	Cis	0.0758826	0.0148283	3.09742e-07	1	0	0.0798793	27693
	6:26101919:TACAC:T:imp:v1	6:26101919_TACAC_T	TFRC_P02786_OID20369_v1_Cardiometabolic	TFRC	6	26101691	T	TACAC	0.141409	intergenic_variant	-		0.0852083	0.0113001	30.7216	4.68273e-14	32194	Trans	-0.127126	0.00978759	1.42135e-38	1	1
	16:68032198:GC:G:imp:v1	16:68032198_GC_G	PLA2G15_Q8NCC3_OID21473_v1_Oncology	PLA2G15	16	67998295	G	GC	0.111549	intron_variant	DUS2		0.093677	0.0124242	30.7165	4.70463e-14	32627	Cis	-0.315986	0.0113768	8.79023e-170	1	1
	14:52483455:A:G:imp:v1	rs71422049	NID2_Q14112_OID21085_v1_Neurology	NID2	14	52016737	G	A	0.219989	intron_variant	NID2	NID2	-0.0699151	0.00928725	30.6251	5.14958e-14	33726	Cis	-0.444134	0.00895564	0	1	1	0.212676	52322	0.7		0.3
	17:7183522:C:T:imp:v1	rs5409	SIGLEC9_Q9Y336_OID21390_v1_Oncology	SIGLEC9	17	7280203	T	C	0.0900982	intergenic_variant	-	CLDN7	0.100809	0.0133929	30.6173	5.18868e-14	33946	Trans	0.051577	0.0101139	3.40306e-07	1	0	0.159356	16220			0.7
	8:98994664:A:T:imp:v1	rs2061055	MATN2_O00339_OID20767_v1_Inflammation	MATN2	8	97982436	T	A	0.470071	intron_variant	MATN2	MATN2	-0.0586767	0.00781541	30.4707	6.01177e-14	32805	Cis	0.208124	0.00727817	7.60326e-180	1	1	0.214085	113596		0.7					0
	9:123586737:T:G:imp:v1	rs10760117	MEGF9_Q9H1U4_OID20285_v1_Cardiometabolic	MEGF9	9	120824459	T	G	0.417605	intron_variant	PSMD5	TRAF1	0.0580768	0.0077698	30.2167	7.73903e-14	33998	Cis	0.243991	0.00741336	1.46555e-237	1	1	0.34004	104714		0.7	0.9			0.4	0
	12:10178500:C:T:imp:v1	rs1352478	CLEC1A_Q8NC01_OID20099_v1_Cardiometabolic	CLEC1A	12	10025901	C	T	0.118467	intron_variant,non_coding_transcript_variant	AC024224.2	CLEC7A	0.094514	0.0126508	30.1925	7.9577e-14	29860	Cis	-0.0377144	0.0109752	0.000589644	1	0	0.346479	104357		0.6	0.8			1	0
	1:159175354:G:A:imp:v1	rs12075	CXCL8_P10145_OID20631_v1_Inflammation	CXCL8	1	159205564	G	A	0.417012	missense_variant	ACKR1	ACKR1	-0.059061	0.00792838	30.0249	9.38268e-14	32663	Trans	0.135725	0.00747071	9.31751e-74	1	1	0.331992	2257			1
	22:44340904:C:T:imp:v1	rs2294915	GSTA1_P08263_OID20166_v1_Cardiometabolic	GSTA1	22	43945024	T	C	0.231096	intron_variant	PNPLA3	SAMM50	0.0679654	0.00914706	29.8799	1.08355e-13	33576	Trans	0.0958129	0.0084206	5.35673e-30	1	1	0.219718	10418		0.3	0.7
	19:55223670:TTA:T:imp:v1	19:55223670_TTA_T	KIR2DL3_P43628_OID21196_v1_Oncology	KIR2DL3	19	54712168	T	TTA	0.0615769	intron_variant,non_coding_transcript_variant	LILRP2		0.122041	0.0164533	29.7839	1.19422e-13	31908	Cis	-0.122047	0.0139029	1.65653e-18	1	1
	3:124725659:C:A:imp:v1	rs4618262	MUC13_Q9H3R2_OID20866_v1_Neurology	MUC13	3	125006815	C	A	0.384099	intron_variant	HEG1	HEG1	0.0592112	0.00801481	29.559	1.49364e-13	32848	Cis	0.123201	0.00762835	1.1285e-58	1	1	0.320121	49182		0.6	0.9			0
	1:154420087:G:A:imp:v1	rs61812598	IL6_P05231_OID20563_v1_Inflammation	IL6	1	154447611	A	G	0.405442	intron_variant	IL6R	IL6R	-0.0578802	0.00783941	29.5245	1.54483e-13	33696	Trans	0.206811	0.00746833	8.79023e-169	1	1	0.473239	42418	1	0.8	0.6			0.3	0
	1:159175354:G:A:imp:v1	rs12075	CXCL8_P10145_OID21430_v1_Oncology	CXCL8	1	159205564	G	A	0.417012	missense_variant	ACKR1	ACKR1	-0.0577094	0.00783029	29.4252	1.70609e-13	33489	Trans	0.138183	0.00736707	1.70137e-78	1	1	0.331992	2257			1
	9:136141870:C:T:imp:v1	rs2519093	CLEC4G_Q6UXB4_OID20590_v1_Inflammation	CLEC4G	9	133266456	T	C	0.184386	intron_variant	ABO	ABO	-0.073096	0.0099292	29.3628	1.81557e-13	33669	Trans	0.313297	0.00939797	1.13763e-243	1	1	0.352113	9568	1		1
	19:56004856:T:C:imp:v1	rs2864437	SSC5D_A1L4H1_OID20351_v1_Cardiometabolic	SSC5D	19	55493489	C	T	0.423427	intron_variant	SSC5D	SSC5D	-0.0571397	0.00777241	29.2868	1.95837e-13	33848	Cis	-0.275096	0.00717567	0	1	1	0.206036	5085			0.9
	9:136145907:G:GA:imp:v1	rs34357864	ADAM15_Q13444_OID20109_v1_Cardiometabolic	ADAM15	9	133270497	GA	G	0.317708	intron_variant	ABO	ABO	0.0613954	0.00835398	29.2698	1.9933e-13	32997	Trans	-0.0188551	0.00652524	0.0038578	1	0	0.352113	5527	1		1
	6:32628771:T:C:imp:v1	rs41270891	TIMP4_Q99727_OID21147_v1_Neurology	TIMP4	6	32660994	C	T	0.132064	intron_variant	HLA-DQB1	HLA-DQB1	0.103646	0.0141525	29.0906	2.4154e-13	21725	Trans	0.0802771	0.0106792	5.59887e-14	1	1	0.367002	7389		0.8	0.9
	19:54759361:T:C:imp:v1	rs12975366	FOLR3_P41439_OID21485_v1_Oncology	FOLR3	19	54255498	C	T	0.395566	missense_variant	LILRB5	LILRB5	0.0574576	0.0078597	28.9788	2.66347e-13	33799	Trans	-0.092677	0.00585494	1.96743e-56	1	1	0.452716	1803	1	0.6
	11:6665513:G:C:imp:v1	rs11607376	TPP1_O14773_OID20750_v1_Inflammation	TPP1	11	6644282	C	G	0.0705708	intron_variant	DCHS1	TPP1	0.110318	0.0150999	28.9455	2.75429e-13	33380	Cis	0.0390411	0.0142677	0.00621284	1	0	0.219115	24834			0.8			0.7
	6:31615167:G:A:imp:v1	rs2844463	APOM_O95445_OID20374_v1_Cardiometabolic	APOM	6	31647390	A	G	0.109879	intron_variant	BAG6	BAG6	0.0897832	0.0122921	28.9323	2.7901e-13	33781	Cis	-0.1726	0.0116242	7.12361e-50	1	1	0.280483	5315		0.7	0.4
	11:126221298:G:T:imp:v1	rs78471630	TIMD4_Q96H15_OID20375_v1_Cardiometabolic	TIMD4	11	126351403	T	G	0.0601371	non_coding_transcript_exon_variant	GSEC	DCPS	-0.117997	0.0161743	28.8669	2.97844e-13	33762	Trans	0.494738	0.0148849	3.0903e-242	1	1	0.359759	47343		0.6	0.9			0.9
	16:137867:CTTT:C:imp:v1	rs755865649	TIE1_P35590_OID20303_v1_Cardiometabolic	TIE1	16	87868	CTTT	C	0.170165	intron_variant	NPRL3	NPRL3	0.0747116	0.010269	28.7192	3.45214e-13	33525	Trans	-0.113739	0.00921313	5.16297e-35	1	1	0.0798793	50809
	9:127986904:A:T:imp:v1	rs7858935	RABEPK_Q7Z6M1_OID21163_v1_Oncology	RABEPK	9	125224625	T	A	0.146172	intron_variant	RABEPK	RABEPK	-0.0803717	0.0110634	28.6394	3.74075e-13	32678	Cis	0.205397	0.0107803	6.21155e-81	1	1	0.334004	24083		0.9	0.5
	12:10406010:CT:C:imp:v1	12:10406010_CT_C	KLRD1_Q13241_OID20632_v1_Inflammation	KLRD1	12	10253411	CT	C	0.2309	intron_variant,non_coding_transcript_variant	KLRD1		-0.0673472	0.00928104	28.5787	3.97456e-13	32634	Cis	-0.444884	0.00841959	0	1	1
	19:49203829:C:T:imp:v1	rs35106244	GPA33_Q99795_OID21376_v1_Oncology	GPA33	19	48700572	T	C	0.458319	intron_variant	FUT2	RASIP1	-0.0590243	0.00814228	28.5265	4.19502e-13	30326	Trans	-0.19493	0.00740722	1.25026e-152	1	1	0.279879	40038		0.5	0.9
	9:136155000:C:T:imp:v1	rs635634	CD200R1_Q8TD46_OID20595_v1_Inflammation	CD200R1	9	133279427	T	C	0.184338	intergenic_variant	-	ABO	0.0720602	0.00994669	28.4908	4.33588e-13	33559	Trans	-0.225751	0.0076016	8.18465e-194	1	1	0.331992	3403	1		1
	6:16256582:TAAAAAA:T:imp:v1	6:16256582_TAAAAAA_T	GMPR_P36959_OID20641_v1_Inflammation	GMPR	6	16256351	T	TAAAAAA	0.454066	intron_variant	GMPR		0.0593198	0.00818839	28.4917	4.3443e-13	30030	Cis	0.190189	0.00744668	7.07946e-144	1	1
	4:75679038:A:T:imp:v1	rs77384749	BTC_P35070_OID21199_v1_Oncology	BTC	4	74753828	T	A	0.207927	intron_variant	BTC	BTC	-0.0700048	0.00967411	28.4302	4.61062e-13	32387	Cis	-0.192936	0.00933944	8.23e-95	1	1	0.0798793	40695
	9:136132633:A:G:imp:v1	rs2073824	BCAM_P50895_OID21076_v1_Neurology	BCAM	9	133257246	G	A	0.32823	intron_variant	ABO	ABO	0.0592041	0.00819857	28.3183	5.15044e-13	33684	Trans	0.0597579	0.00755863	2.6595e-15	1	1	0.473239	18778	0.8	0.8	0.9
	12:6495275:C:A:imp:v1	rs2364480	LTBR_P36941_OID20768_v1_Inflammation	LTBR	12	6386109	C	A	0.253169	synonymous_variant	LTBR	LTBR	-0.0649639	0.00900146	28.2879	5.31318e-13	32585	Cis	-0.300089	0.00835488	1.61065e-282	1	1	0.44668	11064		0.9	1
	5:180057293:T:C:imp:v1	rs34221241	FLT4_P35916_OID21491_v1_Oncology	FLT4	5	180630293	C	T	0.108445	missense_variant	FLT4	FLT4	-0.088965	0.0123488	28.1938	5.83164e-13	33861	Cis	-0.441653	0.0103461	0	1	1	0.465996	19331	0.7	0.6	0.4
	19:18512932:C:T:imp:v1	rs1560117	LRRC25_Q8N386_OID21333_v1_Oncology	LRRC25	19	18402122	T	C	0.471092	intergenic_variant	-	ELL	0.0558176	0.00774936	28.1831	5.89597e-13	33364	Cis	-0.304617	0.00705767	0	1	1	0.286519	119994		0.5	1
	22:44340904:C:T:imp:v1	rs2294915	DCXR_Q7Z4W1_OID21480_v1_Oncology	DCXR	22	43945024	T	C	0.231096	intron_variant	PNPLA3	SAMM50	0.0654993	0.00913021	27.9705	7.28865e-13	33704	Trans	0.0705147	0.0082458	1.21395e-17	1	1	0.219718	10418		0.3	0.7
	19:45345787:A:T:imp:v1	rs111371860	BCAM_P50895_OID21076_v1_Neurology	BCAM	19	44842530	T	A	0.0596738	intergenic_variant	-	NECTIN2	0.117186	0.016375	27.8428	8.28237e-13	33180	Cis	-0.0793293	0.0145786	5.28384e-08	1	0	0.172636	3645			0.8
	4:1169270:G:C:imp:v1	rs112867513	SPON2_Q9BUD6_OID20221_v1_Cardiometabolic	SPON2	4	1175482	C	G	0.116758	intron_variant	SPON2	SPON2	-0.0860362	0.0120343	27.7904	8.72549e-13	33427	Cis	0.313406	0.0114187	7.62079e-166	1	1	0.340241	33480		0.7	0.9				0
	1:159175354:G:A:imp:v1	rs12075	CXCL8_P10145_OID20153_v1_Cardiometabolic	CXCL8	1	159205564	G	A	0.417012	missense_variant	ACKR1	ACKR1	-0.0559018	0.00783982	27.6539	1.00003e-12	33411	Trans	0.12704	0.00739833	4.3431e-66	1	1	0.331992	2257			1
	19:10446568:T:C:imp:v1	rs2304237	ICAM3_P32942_OID20277_v1_Cardiometabolic	ICAM3	19	10335892	C	T	0.220764	missense_variant	ICAM3	ICAM3	-0.0658769	0.00926226	27.522	1.14045e-12	33829	Cis	0.329052	0.0086636	0	1	1	0.533199	3769		1	1
	19:51635745:C:T:imp:v1	rs56915529	SIGLEC9_Q9Y336_OID21390_v1_Oncology	SIGLEC9	19	51132488	T	C	0.308046	intron_variant	SIGLEC9	SIGLEC9	-0.0613546	0.00864479	27.4142	1.27219e-12	31338	Cis	0.403715	0.00712759	0	1	1	0.312274	7582	1		0.7
	4:187157140:C:T:imp:v1	rs4241819	SPINT2_O43291_OID20720_v1_Inflammation	SPINT2	4	186235986	C	T	0.4912	intron_variant	KLKB1	KLKB1	-0.0546557	0.00772095	27.2794	1.45319e-12	33510	Trans	-0.147163	0.00728251	8.36566e-91	1	1	0.0798793	27007							0
	1:27720178:T:C:imp:v1	rs2504786	MASP1_P48740_OID20954_v1_Neurology	MASP1	1	27393674	C	T	0.268991	intron_variant	GPR3	CD164L2	0.0616726	0.0087171	27.2507	1.49557e-12	33413	Trans	-0.106461	0.0080015	2.15973e-40	1	1	0.146076	10341			0.6
	9:136145907:G:GA:imp:v1	rs34357864	EPHB4_P54760_OID20242_v1_Cardiometabolic	EPHB4	9	133270497	GA	G	0.317708	intron_variant	ABO	ABO	0.0581732	0.00822532	27.2326	1.52222e-12	34043	Trans	-0.165828	0.00776216	2.91072e-101	1	1	0.352113	5527	1		1
	2:24306587:A:C:imp:v1	rs36052574	FKBP1B_P68106_OID20618_v1_Inflammation	FKBP1B	2	24083717	C	A	0.201857	intron_variant	TP53I3	PFN4	-0.0676229	0.00956184	27.2307	1.52529e-12	33894	Cis	-0.252963	0.00923191	2.67917e-165	1	1	0.360362	39747		0.9	0.9
	7:107948721:T:C:imp:v1	rs2267882	NRCAM_Q92823_OID20229_v1_Cardiometabolic	NRCAM	7	108308277	C	T	0.289065	intron_variant	NRCAM	NRCAM	-0.0599982	0.00849307	27.1745	1.61346e-12	33680	Cis	0.237638	0.00816764	4.14e-186	1	1	0.172837	148440			0.8
	19:18168380:C:G:imp:v1	rs11667505	IL12RB1_P42701_OID20486_v1_Inflammation	IL12RB1	19	18057570	C	G	0.385806	intergenic_variant	-	IL12RB1	0.0572773	0.0081276	27.0525	1.82469e-12	31893	Cis	0.15659	0.0076782	1.88495e-92	1	1	0.179276	41374			0.9
	9:136144873:C:T:imp:v1	rs491626	FLT4_P35916_OID21491_v1_Oncology	FLT4	9	133269461	T	C	0.318109	intron_variant	ABO	ABO	0.057995	0.00824465	26.9576	2.00334e-12	33861	Trans	-0.19343	0.00685274	2.75423e-175	1	1	0.338833	6563	1		0.9
	6:32623223:A:C:imp:v1	rs2395228	CCL11_P51671_OID20668_v1_Inflammation	CCL11	6	32655446	C	A	0.144189	intergenic_variant	-	HLA-DQA1	0.0767169	0.010919	26.8982	2.12567e-12	33936	Trans	0.0216702	0.00982667	0.0274366	1	0	0.272233	27267			0.8		0.6	1
	6:32592582:T:C:imp:v1	rs9271657	CXCL11_O14625_OID21042_v1_Neurology	CXCL11	6	32624805	C	T	0.200985	intergenic_variant	-	HLA-DQA2	0.0724253	0.0103193	26.8475	2.24378e-12	29189	Trans	0.0446837	0.00923115	1.29494e-06	1	0	0.292153	116586	0.8		0.8			0.4
	11:111538212:CT:C:imp:v1	rs369477465	LAYN_Q6UX15_OID20970_v1_Neurology	LAYN	11	111667488	CT	C	0.290953	intron_variant	SIK2		-0.0726848	0.010361	26.832	2.29542e-12	22528	Cis	-0.0581384	0.00846116	6.36502e-12	1	1
	1:159175354:G:A:imp:v1	rs12075	CXCL8_P10145_OID20997_v1_Neurology	CXCL8	1	159205564	G	A	0.417012	missense_variant	ACKR1	ACKR1	-0.0556083	0.00793072	26.7972	2.35331e-12	32650	Trans	0.136383	0.00746431	1.39766e-74	1	1	0.331992	2257			1
	11:123074526:G:C:imp:v1	rs4285881	CLMP_Q9H6B4_OID21419_v1_Oncology	CLMP	11	123203818	G	C	0.483405	intron_variant,non_coding_transcript_variant	AP001970.1	CLMP	0.0536342	0.00766791	26.6737	2.6597e-12	34004	Cis	0.206568	0.00683908	2.09411e-200	1	1	0.132797	8570	0.5
	7:100545409:AT:A:imp:v1	7:100545409_AT_A	GALNT7_Q86SF2_OID21377_v1_Oncology	GALNT7	7	100947778	AT	A	0.0735246	intergenic_variant	-		0.104417	0.0149476	26.6094	2.83833e-12	32803	Trans	-0.264756	0.0139574	3.08674e-80	1	1
	14:94552899:T:G:imp:v1	rs7145904	TNFSF10_P50591_OID20611_v1_Inflammation	TNFSF10	14	94086553	G	T	0.08684	intron_variant	IFI27L1	IFI27	0.0946182	0.0135907	26.4409	3.35539e-12	34088	Trans	0.132198	0.0123968	1.5021e-26	1	1	0.227364	18283		0.8
	9:139566020:C:T:imp:v1	rs117729430	EGFL7_Q9UHF1_OID21252_v1_Oncology	EGFL7	9	136671568	T	C	0.114194	intron_variant	EGFL7	EGFL7	0.086452	0.0124306	26.3912	3.53107e-12	31941	Cis	-0.136022	0.0112973	2.18524e-33	1	1	0.126761	12712		0.2
	6:32561638:C:T:imp:v1	rs35371668	CCL26_Q9Y258_OID20546_v1_Inflammation	CCL26	6	32593861	T	C	0.172364	intergenic_variant	-		0.0723759	0.0104111	26.3698	3.60656e-12	32288	Trans	0.0339523	0.00965055	0.00043453	1	0
	9:136149709:AC:A:imp:v1	9:136149709_AC_A	LGALS7B_P47929_OID21406_v1_Oncology	LGALS7B	9	133274293	A	AC	0.174875	intron_variant	ABO		-0.0710552	0.0102428	26.265	4.00262e-12	32980	Trans	0.337971	0.00932796	1.90985e-287	1	1
	10:85958218:C:T:imp:v1	rs17103203	CDHR1_Q96JP9_OID20808_v1_Neurology	CDHR1	10	84198462	T	C	0.121782	intron_variant	CDHR1	CDHR1	0.0830568	0.0119813	26.2308	4.14268e-12	32519	Cis	-0.214967	0.011544	2.14635e-77	1	1	0.266801	3925		0.5	0.6
	11:71856785:CAAA:C:imp:v1	11:71856785_CAAA_C	ITGB5_P18084_OID21522_v1_Oncology	ITGB5	11	72145741	CAAA	C	0.198992	intergenic_variant	-		0.0748834	0.0108185	26.1617	4.45898e-12	26754	Trans	0.155205	0.00936441	1.07547e-61	1	1
	6:41168337:A:C:imp:v1	rs4714431	TREML2_Q5T2D2_OID21120_v1_Neurology	TREML2	6	41200599	C	A	0.373136	intron_variant	TREML2	TREML2	0.0550614	0.00795562	26.1511	4.48242e-12	33726	Cis	0.0521051	0.00763614	8.88587e-12	1	1	0.312274	550	0.8		0.9
	6:32207181:G:A:imp:v1	rs3130304	KLRB1_Q12918_OID20629_v1_Inflammation	KLRB1	6	32239404	A	G	0.221547	intergenic_variant	-	HLA-C	0.0636142	0.00922512	25.9723	5.35785e-12	34019	Trans	0.0123494	0.00869053	0.15531	0	0	0.267203			0.8	0.8
	16:72008225:A:G:imp:v1	rs34972708	ARHGAP1_Q07960_OID21202_v1_Oncology	ARHGAP1	16	71974326	G	A	0.249478	intron_variant	PKD1L3	HP	0.0620498	0.00899838	25.9722	5.36172e-12	32932	Trans	0.0884455	0.00870321	2.9181e-24	1	1	0.318712	80179	1		1
	1:152479176:T:C:imp:v1	rs4845779	WFDC12_Q8WWY7_OID21462_v1_Oncology	WFDC12	1	152506700	T	C	0.330043	intergenic_variant	-	TDRKH	0.0565509	0.0082205	25.8565	6.01674e-12	33415	Trans	-0.0971679	0.00637557	1.89977e-52	1	1	0.0796781				0.6
	16:75234872:C:A:imp:v1	rs72802342	PNLIPRP2_P54317_OID20775_v1_Inflammation	PNLIPRP2	16	75200974	A	C	0.0720957	intergenic_variant	-	CTRB2	-0.10308	0.0150142	25.7597	6.62817e-12	33108	Trans	-0.114324	0.00911203	4.15336e-36	1	1	0.267606	6187		1
	12:89884829:T:A:imp:v1	rs3892685	CD300C_Q08708_OID21010_v1_Neurology	CD300C	12	89491052	A	T	0.347473	intron_variant	POC1B	POC1B	-0.0550642	0.00805272	25.5667	8.0326e-12	33960	Trans	0.17421	0.00728905	3.04789e-126	1	1	0.199396	34995			0.9				0
	11:112013786:A:G:imp:v1	rs4937100	IL18_Q14116_OID20694_v1_Inflammation	IL18	11	112143063	G	A	0.331217	intron_variant,NMD_transcript_variant	AP002884.2	IL18	-0.0568102	0.00831483	25.5286	8.351e-12	32602	Cis	0.266899	0.00770795	1.01158e-262	1	1	0.265594	21033	0.8		0.7				0
	6:32440795:C:G:imp:v1	rs9269075	DDC_P20711_OID20215_v1_Cardiometabolic	DDC	6	32473018	G	C	0.0826002	intron_variant,non_coding_transcript_variant	HLA-DRB9	HLA-DMB	0.100618	0.0147278	25.5263	8.38236e-12	30373	Trans	0.0366201	0.0118483	0.0019965	1	0	0.353521	468010		0.8	0.9		1
	4:57941700:C:T:imp:v1	rs1543179	IGFBP7_Q16270_OID20236_v1_Cardiometabolic	IGFBP7	4	57075534	C	T	0.235388	intron_variant	IGFBP7	IGFBP7	-0.0614194	0.00901656	25.3844	9.63543e-12	34125	Cis	-0.377181	0.00820817	0	1	1	0.212676	34851	0.8		0.2
	6:32635998:G:T:imp:v1	rs9274623	ITGB7_P26010_OID21393_v1_Oncology	ITGB7	6	32668221	T	G	0.239981	intron_variant	HLA-DQB1		0.0617953	0.00907646	25.3603	9.87526e-12	33230	Trans	0.0670926	0.00811589	1.37594e-16	1	1
	12:9594298:A:G:imp:v1	rs2433001	KLRB1_Q12918_OID20629_v1_Inflammation	KLRB1	12	9441702	A	G	0.0517039	intron_variant,non_coding_transcript_variant	DDX12P		0.128594	0.0188881	25.363	9.88071e-12	28538	Cis	0.0588599	0.0151945	0.000107162	1	0
	6:32592345:C:G:imp:v1	rs9271645	FOLR3_P41439_OID21485_v1_Oncology	FOLR3	6	32624568	C	G	0.178592	intergenic_variant	-	HLA-DRB1	0.0683125	0.0100447	25.3082	1.03999e-11	33735	Trans	0.0734132	0.00747745	9.4254e-23	1	1	0.258954	34720			1			1
	14:106424352:G:A:imp:v1	rs189641264	NMNAT1_Q9HAN9_OID20913_v1_Neurology	NMNAT1	14	105958286	A	G	0.145404	intergenic_variant	-	IGHV7-4-1	0.0759207	0.0111663	25.2969	1.05272e-11	32225	Trans	-0.189844	0.0101619	6.93905e-78	1	1	0.192555	67344			1
	9:136149722:A:G:imp:v1	rs630014	KEL_P23276_OID20881_v1_Neurology	KEL	9	133274306	A	G	0.485714	intron_variant	ABO	ABO	-0.0528739	0.00779372	25.1928	1.16755e-11	32907	Trans	-0.143369	0.006661	9.33254e-103	1	1	0.338833	1718	1		0.9
	6:32014828:G:A:imp:v1	rs433061	DKK4_Q9UBT3_OID20934_v1_Neurology	DKK4	6	32047051	A	G	0.130728	intron_variant	TNXB	C4A	0.0776892	0.0114724	25.1068	1.27183e-11	33384	Trans	0.0304539	0.0106763	0.0043381	1	0	0.366801	64994		0.8	1			0.2	0
	1:249059216:C:T:imp:v1	rs12046713	LYPD8_Q6UX82_OID21251_v1_Oncology	LYPD8	1	55564598	T	C	0.0933502	intron_variant,non_coding_transcript_variant	AL603840.1	SH3BP5L	-0.0905395	0.0133931	25.0266	1.37834e-11	32889	Trans	0.840649	0.0129422	0	1	1	0.0929577				0.7
	6:168858029:A:G:imp:v1	rs2763276	SMOC2_Q9H3U7_OID20730_v1_Inflammation	SMOC2	6	168457349	A	G	0.349746	intron_variant	SMOC2	SMOC2	-0.054341	0.00805109	24.9525	1.48336e-11	33872	Cis	-0.0316498	0.00718276	1.05124e-05	1	0	0.126358	16198			0.3
	1:249058896:T:C:imp:v1	rs28768088	LYPD8_Q6UX82_OID21251_v1_Oncology	LYPD8	1	133200121	C	T	0.0930661	intergenic_variant	-		-0.0905311	0.0134141	24.9492	1.48911e-11	32876	Trans	0.841666	0.0129648	0	1	1
	1:203380124:G:A:imp:v1	rs12124767	OPTC_Q9UBM4_OID21362_v1_Oncology	OPTC	1	203410996	A	G	0.0810783	intergenic_variant	-	PRELP	0.0954279	0.0141469	24.9251	1.52484e-11	33487	Cis	-0.133165	0.0130186	1.47265e-24	1	1	0.0597586	64810							0
	19:49260677:A:C:imp:v1	rs838131	FGF21_Q9NSA1_OID21402_v1_Oncology	FGF21	19	48757420	C	A	0.453303	intron_variant	FGF21	NTN5	0.0545105	0.00808213	24.9201	1.53489e-11	30842	Cis	-0.123237	0.00752957	3.28549e-60	1	1	0.146076	84339			0.7				0
	9:136145993:AAGAAGGGAAATTAATAAATATT:A:imp:v1	rs782819119	PEAR1_Q5VY43_OID20257_v1_Cardiometabolic	PEAR1	9	133270584	A	AAGAAGGGAAATTAATAAATATT	0.307491	intron_variant	ABO	ABO	0.0564799	0.00838281	24.8705	1.61043e-11	33369	Trans	-0.0193484	0.00792309	0.0146049	1	0	0.219316	5440	1
	16:72052348:A:G:imp:v1	rs11648003	HBQ1_P09105_OID21433_v1_Oncology	HBQ1	16	72018449	G	A	0.217818	intron_variant	DHODH	HP	0.0629066	0.00933737	24.8668	1.61604e-11	33615	Trans	0.0687594	0.00875222	3.95913e-15	1	1	0.385714	36056	1	0.3	1				0
	22:44331943:G:A:imp:v1	rs1883349	ACY1_Q03154_OID20137_v1_Cardiometabolic	ACY1	22	43936063	A	G	0.161793	intron_variant	PNPLA3	SAMM50	0.0704832	0.0104668	24.8454	1.65107e-11	33608	Trans	0.0606588	0.00946181	1.44651e-10	1	0	0.266801	19379		0.6	0.6
	22:44324855:G:A:imp:v1	rs3747207	GUSB_P08236_OID20296_v1_Cardiometabolic	GUSB	22	43928975	A	G	0.215328	intron_variant	PNPLA3	SAMM50	0.0628496	0.0093414	24.8047	1.71922e-11	33867	Trans	0.0514563	0.00829264	5.46789e-10	1	0	0.199799	26467		0.3	0.6
	6:32624465:T:A:imp:v1	rs4541785	IKZF2_Q9UKS7_OID21213_v1_Oncology	IKZF2	6	32656688	T	A	0.441698	intergenic_variant	-	HLA-DQA1	-0.0654991	0.00975451	24.7239	1.88378e-11	21264	Trans	0.0594341	0.00833098	9.74092e-13	1	1	0.232394	28509			0.8			1
	12:8818643:A:G:imp:v1	rs117659768	MFAP5_Q13361_OID20239_v1_Cardiometabolic	MFAP5	12	8666047	G	A	0.0668134	intron_variant,non_coding_transcript_variant	AC092490.2	CLEC4E	0.102782	0.0153189	24.6769	1.95298e-11	34128	Cis	-0.256538	0.0144697	2.48828e-70	1	1	0.126157	125142			0.2			0.8
	4:74395617:C:CTTTTTTT:imp:v1	rs372469758	HS6ST1_O60243_OID21441_v1_Oncology	HS6ST1	4	73529900	C	CTTTTTTT	0.074735	intron_variant,non_coding_transcript_variant	LINC02499		0.0995668	0.0148602	24.6141	2.08093e-11	32699	Trans	-0.0399256	0.0132335	0.00255294	1	0
	14:94854041:G:A:imp:v1	rs7149605	LTBR_P36941_OID20768_v1_Inflammation	LTBR	14	94387704	A	G	0.0919026	intron_variant	SERPINA1	SERPINA1	0.0902543	0.0134796	24.5824	2.14755e-11	32928	Trans	0.20808	0.0123112	4.37119e-64	1	1	0.239235	2989			0.9		0.5
	1:43780653:G:GCAACCTCACCCATTT:imp:v1	rs151303622	TIE1_P35590_OID20303_v1_Cardiometabolic	TIE1	1	43314982	G	GCAACCTCACCCATTT	0.395394	intron_variant	TIE1		-0.0534327	0.00798397	24.5611	2.19391e-11	32767	Cis	0.187106	0.00719581	4.68813e-149	1	1
	6:43913243:T:C:imp:v1	rs2006957	FLT1_P17948_OID21301_v1_Oncology	FLT1	6	43945506	T	C	0.302609	intergenic_variant	-	VEGFA	-0.056463	0.00843906	24.5483	2.22156e-11	33223	Trans	0.227236	0.00808801	1.11429e-173	1	1	0.225755	175322	1					0.8	0
	2:162998536:C:CTTCT:imp:v1	rs67631287	FAP_Q12884_OID20330_v1_Cardiometabolic	FAP	2	162142026	CTTCT	C	0.0568641	intergenic_variant	-	DPP4	0.111037	0.0166023	24.5303	2.26126e-11	33779	Cis	0.176398	0.0155723	9.57194e-30	1	1	0.160362	67632		0.5
	9:136064132:G:GT:imp:v1	rs57692268	PCDH17_O14917_OID20132_v1_Cardiometabolic	PCDH17	9	133188745	GT	G	0.184295	intergenic_variant	-	ABO	0.0670415	0.0100253	24.5251	2.2739e-11	33048	Trans	0.153728	0.00902046	3.99485e-65	1	1	0.192757	87279		0.1	0.9
	17:67056662:AAAAC:A:imp:v1	17:67056662_AAAAC_A	MEGF10_Q96KG7_OID20746_v1_Inflammation	MEGF10	17	69060521	A	AAAAC	0.298959	intron_variant	ABCA9		0.0570207	0.0085341	24.486	2.36499e-11	32712	Trans	-0.0173366	0.00737802	0.0187854	1	0
	11:66319313:A:G:imp:v1	rs487444	CCS_O14618_OID20973_v1_Neurology	CCS	11	66551842	A	G	0.396722	intron_variant	ACTN3	ACTN3	-0.0528673	0.00791952	24.4451	2.46275e-11	33265	Cis	-0.363431	0.00744766	0	1	1	0.400402	5447		0.9	1
	12:102093698:C:A:imp:v1	rs10778142	GLB1_P16278_OID20949_v1_Neurology	GLB1	12	101699920	C	A	0.255157	intron_variant	CHPT1	CHPT1	0.060504	0.00906459	24.4404	2.47623e-11	31974	Trans	0.183062	0.00826412	1.01158e-108	1	1	0.219316	2973			1
	4:145025810:T:C:imp:v1	rs11723371	ICAM4_Q14773_OID20578_v1_Inflammation	ICAM4	4	144104657	C	T	0.473274	intron_variant,non_coding_transcript_variant	AC107223.1	GYPA	0.0529124	0.00792935	24.4283	2.50649e-11	31856	Trans	0.199673	0.00644711	1.32434e-210	1	1	0.2666	36094		0.5	0.8
	17:45695242:AT:A:imp:v1	17:45695242_AT_A	XPNPEP2_O43895_OID21508_v1_Oncology	XPNPEP2	17	47617876	A	AT	0.499609	intron_variant,non_coding_transcript_variant	AC025682.1		-0.0512149	0.00768249	24.3825	2.6208e-11	33842	Trans	-0.0820608	0.00730448	2.7663e-29	1	1
	3:98690592:A:T:imp:v1	rs2470750	FOLR3_P41439_OID21485_v1_Oncology	FOLR3	3	98971748	T	A	0.392562	intron_variant,non_coding_transcript_variant	AC091212.1	ST3GAL6	0.0524967	0.007885	24.3236	2.7797e-11	33681	Trans	-0.0489684	0.00586905	7.21274e-17	1	1	0.392958	239512	0.9	0.6	0.9
	4:7215370:C:G:imp:v1	rs4234796	SORCS2_Q96PQ0_OID21262_v1_Oncology	SORCS2	4	7213643	C	G	0.103682	intron_variant	SORCS2	SORCS2	-0.0850327	0.0127725	24.3221	2.78519e-11	32936	Cis	-0.334023	0.0117613	2.00909e-177	1	1	0.113078	21105			0.2				0
	17:77046519:C:T:imp:v1	rs62063763	C1QTNF1_Q9BXJ1_OID20367_v1_Cardiometabolic	C1QTNF1	17	79050437	T	C	0.0508275	intergenic_variant	-	ENGASE	0.11654	0.0175091	24.3112	2.81424e-11	33762	Cis	0.181227	0.0167256	2.34153e-27	1	1	0.192757	24387		0.1	0.8
	17:7183522:C:T:imp:v1	rs5409	ITGB7_P26010_OID21393_v1_Oncology	ITGB7	17	7280203	T	C	0.0900982	intergenic_variant	-	CLDN7	0.0890442	0.0133839	24.2915	2.86996e-11	34004	Trans	0.0332858	0.0126775	0.00865028	1	0	0.159356	16220			0.7
	10:69969986:C:T:imp:v1	rs10998022	PBLD_P30039_OID20839_v1_Neurology	PBLD	10	68210229	T	C	0.328096	intron_variant	MYPN	STOX1	-0.0551064	0.00829778	24.2105	3.11361e-11	32897	Cis	-0.184514	0.00799516	7.67361e-118	1	1	0.106237				0.8
