# Supplementary material for: Systematic discovery of gene-environment interactions underlying the human plasma proteome in UK Biobank
Source: Nat Commun. 2024 Aug 26;15:7346. doi: 10.1038/s41467-024-51744-5 (PMC11347662; doi:10.1038/s41467-024-51744-5)
Supplement: Supplementary file 6 — Supplementary Data 3 [file 41467_2024_51744_MOESM6_ESM.xlsx]

## Sheet: Supplementary Data 3
Supplementary Data 3. Full output from Open Targets annotations for the 576 unique rsids (of a possible 634) which returned full results on the publicly available platform.
	rsid	Gene - Open Targets Annotation	V2G Score (Open Targets)	Distance To Canonical TSS (Open Targets)	pQTL (Open Targets)	sQTL (Open Targets)	eQTL (Open Targets)	Enhancer TSS Correlation FANTOM (Open Targets)	DHS Promoter Correlation (Thurman 2012, Open Targets)	PCHi-C (Javierre 2016, Open Targets)	PCHi-C (Jung 2019, Open Targets)
	rs10063294	IL7R	0.353722	24708		0.8	0.8
	rs10063294	CAPSL	0.0597586	61376
	rs10063294	UGT3A1	0.0531187	123625
	rs10063294	SKP2	0.039839	274586			0.1
	rs10063294	UGT3A2	0.039839	193955
	rs10063294	SPEF2	0.0331992	259559
	rs10063294	LMBRD2	0.0265594	274484
	rs10063294	NADK2	0.0199195	364876
	rs10063294	RANBP3L	0.00663984	424711
	rs1007299	SCGB3A2	0.185915	15610			0.9
	rs1007299	SPINK1	0.172636	23401			0.8
	rs1007299	JAKMIP2	0.0730382	72297				0.2
	rs1007299	C5orf46	0.0597586	51466
	rs1007299	SPINK14	0.0464789	313474					0.3
	rs1007299	SPINK5	0.0464789	170611
	rs1007299	MARCOL	0.0199195	366578
	rs1007299	DPYSL3	0.0199195	345004
	rs1007299	SPINK6	0.0199195	347722
	rs1007299	SPINK13	0.0132797	413108
	rs1007299	PPP2R2B	0.0132797				0.1
	rs1007299	SPINK9	0.00663984	466131
	rs1007299	SPINK7	0.00663984	457347
	rs10402265	RETN	0.0865191	1154
	rs10402265	TRAPPC5	0.0663984	10630
	rs10402265	MCEMP1	0.0663984	6885
	rs10402265	FCER2	0.0597586	31943
	rs10402265	CAMSAP3	0.0597586	74340
	rs10402265	STXBP2	0.0597586	33431
	rs10402265	PCP2	0.0597586	36484
	rs10402265	PET100	0.0597586	40415
	rs10402265	XAB2	0.0597586	40658
	rs10402265	CLEC4G	0.0597586	63703
	rs10402265	CLEC4M	0.0531187	93007
	rs10402265	CD209	0.0531187	77361
	rs10402265	PNPLA6	0.0464789	136199
	rs10402265	EVI5L	0.0464789	160015
	rs10402265	PEX11G	0.0464789	172754
	rs10402265	ZNF358	0.0464789	154911
	rs10402265	MCOLN1	0.0464789	147579		0
	rs10402265	TEX45	0.039839	177227
	rs10402265	LRRC8E	0.039839	218302
	rs10402265	PRR36	0.039839	204187
	rs10402265	CTXN1	0.0331992	255932
	rs10402265	MAP2K7	0.0331992	233640
	rs10402265	TIMM44	0.0331992	273464
	rs10402265	SNAPC2	0.0331992	250135
	rs10402265	TGFBR3L	0.0331992	244627
	rs10402265	ARHGEF18	0.0265594	321266
	rs10402265	ELAVL1	0.0199195	335456
	rs10402265	CCL25	0.0132797	382115
	rs10402265	INSR	0.0132797	375789
	rs10402265	FBN3	0	479389
	rs10411704	MAG	0.360161	17634		0.7	1
	rs10411704	CD22	0.34004	9502		0.7	1
	rs10411704	FFAR1	0.192555	38143			1
	rs10411704	USF2	0.159356	40797			0.4			0.7
	rs10411704	FFAR3	0.152716	48701			0.7
	rs10411704	FFAR2	0.139839	134148		0.2				0.8
	rs10411704	LSR	0.139437	61429			0.6
	rs10411704	GPR42	0.126157	61309			0.5
	rs10411704	FXYD7	0.0995976	166509			0.4
	rs10411704	DMKN	0.0863179	203899						0.7
	rs10411704	FXYD5	0.0863179	155029			0.3
	rs10411704	HAMP	0.0730382	29043						0.2
	rs10411704	FAM187B	0.0730382	81020						0.3
	rs10411704	FXYD1	0.0464789	170935
	rs10411704	LGI4	0.0464789	167308
	rs10411704	KRTDAP	0.039839	185799
	rs10411704	GAPDHS	0.039839	223696
	rs10411704	FXYD3	0.039839	193936
	rs10411704	SBSN	0.039839	218592							0
	rs10411704	HPN	0.0331992	269253
	rs10411704	TMEM147	0.0331992	235841
	rs10411704	ATP4A	0.0331992	253899							0
	rs10411704	RBM42	0.0265594	319271
	rs10411704	GRAMD1A	0.0265594	314975
	rs10411704	PMIS2	0.0265594	276402
	rs10411704	SCN1B	0.0265594	279289
	rs10411704	HAUS5	0.0265594	302976
	rs10411704	ETV2	0.0199195	331986
	rs10411704	UPK1A	0.0199195	356758
	rs10411704	COX6B1	0.0199195	338564
	rs10411704	ZNF792	0.0199195	345530
	rs10411704	ZBTB32	0.0132797	394799
	rs10411704	ZNF30	0.0132797	382856
	rs10411704	KMT2B	0.0132797	408214
	rs10411704	U2AF1L4	0.00663984	435686
	rs10411704	PSENEN	0.00663984	435841
	rs10411704	LIN37	0.00663984	438602
	rs10411704	ARHGAP33	0.00663984	464773
	rs10411704	PROSER3	0.00663984	448384
	rs10411704	IGFLR1	0.00663984	432694
	rs10411704	HSPB6	0.00663984	448320
	rs10418046	NLRP12	0.185915	212			0.9
	rs10418046	PRKCG	0.0597586	54575
	rs10418046	MYADM	0.0597586	40148
	rs10418046	CACNG7	0.0531187	84663
	rs10418046	CACNG6	0.0464789	167022
	rs10418046	CACNG8	0.0464789	138322
	rs10418046	VSTM1	0.0464789	239338						0.2
	rs10418046	DPRX	0.039839	192616
	rs10418046	KIR2DL4	0.039839		0.3
	rs10418046	TARM1	0.0331992	256750
	rs10418046	TFPT	0.0265594	291042
	rs10418046	ZNF331	0.0265594	305088
	rs10418046	PRPF31	0.0265594	290795
	rs10418046	CNOT3	0.0265594	313134
	rs10418046	OSCAR	0.0265594	278077
	rs10418046	NDUFA3	0.0265594	278113
	rs10418046	TMC4	0.0199195	348635
	rs10418046	LILRB2	0.0199195	456569	0.1
	rs10418046	ZNF813	0.0199195	356882
	rs10418046	TSEN34	0.0199195	365323
	rs10418046	MBOAT7	0.0199195	365267
	rs10418046	LENG1	0.0199195	335106
	rs10418046	LILRA6	0.0132797	418176
	rs10418046	ZNF761	0.0132797	392631
	rs10418046	RPS9	0.0132797	376194
	rs10418046	LILRB3	0.0132797	398891
	rs10418046	ZNF765	0.00663984	434822
	rs10418046	ZNF525	0.00663984	458922
	rs10418046	LILRB5	0.00663984	432686
	rs10418046	ZNF845	0	490866
	rs10418046	LILRA5	0	488551
	rs10418488	NTN5	0.172636	9830			0.8
	rs10418488	FUT2	0.159356	13060			0.7
	rs10418488	RASIP1	0.132998	57699		0.1	0.3			0.2
	rs10418488	MAMSTR	0.126157	36814			0.5
	rs10418488	IZUMO1	0.0995976	63998			0.2			0.2	0
	rs10418488	FGF21	0.0597586	72613							0
	rs10418488	FAM83E	0.0597586	67835
	rs10418488	RPL18	0.0597586	63727
	rs10418488	DBP	0.0597586	45532
	rs10418488	SPHK2	0.0597586	63620
	rs10418488	CA11	0.0597586	36724
	rs10418488	FUT1	0.0597586	72479							0
	rs10418488	SPACA4	0.0531187	76169
	rs10418488	HSD17B14	0.0464789	153599
	rs10418488	BCAT2	0.0464789	128118						0
	rs10418488	SULT2B1	0.0464789	130739
	rs10418488	FTL	0.0464789	282398						0.3	0
	rs10418488	LMTK3	0.0464789	168976
	rs10418488	NUCB1	0.039839	217401
	rs10418488	CYTH2	0.039839	213703
	rs10418488	TULP2	0.039839	215833
	rs10418488	PLEKHA4	0.039839	185706
	rs10418488	PPP1R15A	0.039839	189510
	rs10418488	BAX	0.0331992	271904
	rs10418488	DHDH	0.0331992	250788
	rs10418488	KCNJ14	0.0331992	227337
	rs10418488	GRWD1	0.0331992	237070
	rs10418488	TMEM143	0.0265594	318852
	rs10418488	KDELR1	0.0265594	291360
	rs10418488	SYNGR4	0.0265594	318544
	rs10418488	GRIN2D	0.0265594	289243
	rs10418488	GYS1	0.0265594	310399
	rs10418488	RUVBL2	0.0265594	310651
	rs10418488	CGB5	0.0199195	360937
	rs10418488	LHB	0.0199195	334180
	rs10418488	CGB2	0.0199195	348979
	rs10418488	CGB8	0.0199195	366200
	rs10418488	CGB1	0.0199195	353984
	rs10418488	CGB3	0.0199195	341422
	rs10418488	ODAD1	0.0199195	360940
	rs10418488	EMP3	0.0199195	361402
	rs10418488	KCNA7	0.0132797	389788							0
	rs10418488	CGB7	0.0132797	375949
	rs10418488	ZNF114	0.0132797	412830
	rs10418488	SNRNP70	0.0132797	402508
	rs10418488	NTF4	0.0132797	382165
	rs10418488	LIN7B	0.00663984	431413
	rs10418488	HRC	0.00663984	472485
	rs10418488	PPFIA3	0.00663984	436633
	rs10418488	C19orf73	0.00663984	436232
	rs10418488	TRPM4	0.00663984	474830
	rs10418488	CARD8	0.00663984	426965
	rs1042445	HRG	0.252314	17431	0.4
	rs1042445	KNG1	0.112877	39701	0.4
	rs1042445	FETUB	0.0597586	41678
	rs1042445	AHSG	0.0597586	64587
	rs1042445	DNAJB11	0.0531187	110244
	rs1042445	EIF4A2	0.0531187	105558
	rs1042445	TBCCD1	0.0531187	107104
	rs1042445	CRYGS	0.0464789	130945
	rs1042445	ADIPOQ	0.0464789	165057
	rs1042445	RFC4	0.0464789	129411
	rs1042445	ST6GAL1	0.0331992	252678
	rs1042445	DGKG	0.0265594	315413
	rs10456045	HMGN4	0.326962	133636		0.8	0.7		0.2	0.2
	rs10456045	BTN2A1	0.300402	53174		0.8	0.6
	rs10456045	BTN3A2	0.266197	39571		0.3	1		0.2
	rs10456045	BTN2A2	0.232797	21634		0.2	0.9		0.1
	rs10456045	BTN3A1	0.206036	2493			0.9
	rs10456045	ZNF322	0.200201	255022		0.5	0.5
	rs10456045	H2BC5	0.152716	246608			0.9
	rs10456045	H2BC12	0.119517				0.9
	rs10456045	BTN3A3	0.112877	35742			0.4
	rs10456045	ABT1	0.0929577	192223			0.4
	rs10456045	BTN1A1	0.0863179	95573						0.5
	rs10456045	PRSS16	0.0796781				0.6
	rs10456045	SLC17A3	0.0663984				0.5
	rs10456045	H4C8	0.0531187	119092
	rs10456045	HFE	0.0531187	317449					0.4
	rs10456045	H3C7	0.0464789	154095
	rs10456045	H4C6	0.0464789	164337
	rs10456045	H2BC10	0.0464789	131799
	rs10456045	H4C7	0.0464789	157734
	rs10456045	H1-3	0.0464789	169743
	rs10456045	H3C8	0.0464789	133317
	rs10456045	H2BC9	0.0464789	153116
	rs10456045	H4C5	0.039839	200120
	rs10456045	H2AC7	0.039839	205437
	rs10456045	H4C4	0.039839	215618
	rs10456045	H3C6	0.039839	180531
	rs10456045	H2BC8	0.039839	188042
	rs10456045	H2BC7	0.039839	205214
	rs10456045	H2AC8	0.039839	187809
	rs10456045	H3C4	0.039839	207444
	rs10456045	H2BC6	0.0331992	232671
	rs10456045	H1-4	0.0331992	248401
	rs10456045	H4C3	0.0265594	300797
	rs10456045	H1-6	0.0265594	296595
	rs10456045	H2AC6	0.0265594	280585
	rs10456045	H2BC4	0.0265594	280804
	rs10456045	H3C2	0.0199195	372631
	rs10456045	H2BC3	0.0199195	361017
	rs10456045	H3C3	0.0199195	359346
	rs10456045	H2AC4	0.0199195	371112
	rs10456045	H1-2	0.0199195	348260			0
	rs10456045	H4C2	0.0132797	377447
	rs10456045	H3C1	0.0132797	384279
	rs10456045	H1-1	0.0132797	386943
	rs10456045	H4C1	0.0132797	383081
	rs10456045	SLC17A2	0.00663984	474039
	rs10456045	TRIM38	0.00663984	441928			0
	rs10456045	H2BC11	0				0
	rs10489637	CD48	0.500201	29145	0.4	1	0.9			0.7
	rs10489637	SLAMF1	0.179276	35642			0.9			0
	rs10489637	ITLN1	0.0995976	202494						0.9	0
	rs10489637	SLAMF7	0.0929577	56371						0.5
	rs10489637	ITLN2	0.0929577	272123						0.9	0
	rs10489637	LY9	0.0929577	113388						0.6	0
	rs10489637	CD244	0.0796781	180201						0.6
	rs10489637	SLAMF6	0.0730382	159424						0.4
	rs10489637	NECTIN4	0.0531187	406872						0.6	0
	rs10489637	KLHDC9	0.0531187	415675						0.6	0
	rs10489637	CD84	0.0531187	103170
	rs10489637	ARHGAP30	0.0531187	387284						0.6
	rs10489637	USF1	0.0265594	363291						0.1
	rs10489637	DEDD	0.0265594	450002						0.3
	rs10489637	VANGL2	0.0265594	282122
	rs10489637	NHLH1	0.0265594	315615							0
	rs10489637	NCSTN	0.0199195	339392
	rs10489637	F11R	0.0199195	338657							0
	rs10489637	TSTD1	0.0199195	356291							0
	rs10489637	COPA	0.0199195	339120
	rs10489637	DCAF8	0.0132797	420137
	rs10489637	PEX19	0.0132797	396338
	rs10489637	UFC1	0.00663984	470090
	rs10489637	NIT1	0.00663984	435400
	rs10489637	PFDN2	0.00663984	435369
	rs10489637	PPOX	0	483370
	rs10489637	CASQ1	0	492111
	rs10489637	USP21	0	476764
	rs10489637	PEA15	0	477306
	rs10489637	B4GALT3	0	495282
	rs10494316	FCRL3	0.285513	156990	0.8		1
	rs10494316	FCRL5	0.219316	8736		0	1
	rs10494316	FCRL4	0.205835	54306	0.9					0.4
	rs10494316	FCRL2	0.126157	233353	0.6					0.2
	rs10494316	FCRL1	0.112877	276341			0.4			0.5
	rs10494316	CD5L	0.0199195	354477						0
	rs10494316	ETV3	0.0132797	405305
	rs10494316	KIRREL1	0.00663984	449494
	rs10494316	ETV3L	0.00663984	431367
	rs10494316	ARHGEF11	0	498037
	rs1049742	AOC1	0.272233	32838			0.6
	rs1049742	TMEM176B	0.173239	56105		0.3	0.4
	rs1049742	NOS3	0.126157	133552			0.6
	rs1049742	TMEM176A	0.112877	57062			0.4
	rs1049742	KCNH2	0.0531187	120856
	rs1049742	ABCB8	0.0464789	170957
	rs1049742	GIMAP5	0.0464789	135212
	rs1049742	ATG9B	0.0464789	167034
	rs1049742	GIMAP2	0.0464789	171768
	rs1049742	GIMAP1-GIMAP5	0.0464789	140797
	rs1049742	IQCA1L	0.0464789	348031			0.2
	rs1049742	GIMAP1	0.0464789	140859
	rs1049742	FASTK	0.039839	223401
	rs1049742	SLC4A2	0.039839	199745
	rs1049742	CDK5	0.039839	200432
	rs1049742	GIMAP8	0.039839	406835						0.4
	rs1049742	ASIC3	0.039839	190827
	rs1049742	GIMAP6	0.0331992	224817
	rs1049742	RARRES2	0.0331992							0.5
	rs1049742	TMUB1	0.0331992	226028
	rs1049742	AGAP3	0.0331992	228366
	rs1049742	GBX1	0.0265594	317280
	rs1049742	GIMAP4	0.0265594	290096
	rs1049742	ASB10	0.0199195	330367
	rs1049742	GIMAP7	0.0199195	342593
	rs1049742	ABCF2	0.0199195	369740
	rs1049742	ABCF2-H2BK1	0.0199195	369701
	rs1049742	H2BK1	0.0199195	353023
	rs1049742	SMARCD3	0.0132797	420431
	rs1049742	CHPF2	0.0132797	375018
	rs1049742	REPIN1	0	489276
	rs1049742	NUB1	0	484307
	rs1049742	ZNF775	0	488675
	rs1065541	LGALS9C	0.367002	97358		0.9	1
	rs1065541	EVPLL	0.327163	196317		0.9	0.8
	rs1065541	SHMT1	0.313481	210532		0.7	1
	rs1065541	TBC1D28	0.220724	70332		0.8
	rs1065541	TOP3A	0.152716	259088			0.9
	rs1065541	TVP23B	0.106237	207016			0.5
	rs1065541	MYO15A	0.0935614	465339		0.3	0.2				0
	rs1065541	SMCR8	0.0730382	258802			0.3
	rs1065541	FOXO3B	0.0531187	108219
	rs1065541	FBXW10	0.0464789	169931
	rs1065541	MIEF2	0.039839	313498			0.1
	rs1065541	LLGL1	0.0331992	348460			0.1
	rs1065541	PRPSAP2	0.0331992	265990
	rs1065541	FLII	0.0265594	315357			0
	rs1065541	ALKBH5	0.0132797	391017
	rs1065541	SLC5A10	0.0132797	376250
	rs1065541	FAM83G	0.00663984	430669
	rs1065541	GRAP	0.00663984	472916
	rs1065541	DRG2	0	486203
	rs10659441	C15orf39	0.112877	162907						1
	rs10659441	PPCDC	0.0865191	9150
	rs10659441	RPP25	0.0531187	75964
	rs10659441	SCAMP5	0.0531187	75517
	rs10659441	COX5A	0.0531187	94653
	rs10659441	MPI	0.0464789	142731
	rs10659441	SCAMP2	0.0464789	159371
	rs10659441	FAM219B	0.0464789	125853
	rs10659441	CPLX3	0.039839	206109
	rs10659441	ULK3	0.039839	189390
	rs10659441	LMAN1L	0.039839	220020
	rs10659441	CSK	0.0331992	250656
	rs10659441	GOLGA6C	0.0331992	225598
	rs10659441	GOLGA6D	0.0331992	250099
	rs10659441	COMMD4	0.0265594	303284
	rs10659441	CYP1A2	0.0265594	283891
	rs10659441	NEIL1	0.0265594	314219
	rs10659441	CYP1A1	0.0265594	307200
	rs10659441	EDC3	0.0199195	336444
	rs10659441	MAN2C1	0.0199195	335876						0
	rs10659441	SIN3A	0.0132797	423106
	rs10659441	CLK3	0.00663984	434236
	rs10659441	ARID3B	0	491530
	rs10760117	TRAF1	0.34004	104714		0.7	0.9			0.4	0
	rs10760117	PSMD5	0.299799	18492		0.4	1
	rs10760117	MEGF9	0.185915	109989			1
	rs10760117	CNTRL	0.185915	250201			0.7			0.9
	rs10760117	PHF19	0.179276	70437			0.9
	rs10760117	FBXW2	0.165996	31043			0.8
	rs10760117	C5	0.152716	250736			0.9
	rs10760117	GSN	0.106237	383335			0.7
	rs10760117	RAB14	0.0796781	398555			0.5
	rs10760117	B3GALT9	0.0597586	32056
	rs10760117	CDK5RAP2	0.0331992	244289
	rs10760117	GGTA1	0				0
	rs10778142	CHPT1	0.219316	2973			1
	rs10778142	SYCP3	0.179276	39552			0.5			0.8
	rs10778142	GNPTAB	0.173239	131039		0.3	0.1			0.8
	rs10778142	MYBPC1	0.106237	131567						0.9
	rs10778142	ARL1	0.0929577	292148						1
	rs10778142	DRAM1	0.0663984	177660						0.4
	rs10778142	WASHC3	0.0597586	362229						0.6
	rs10778142	SPIC	0.0331992	224584
	rs10778142	UHRF1BP1L	0.0331992							0.5
	rs10778142	ACTR6	0.0265594							0.4
	rs10778142	NUP37	0.0132797	420200
	rs10778142	PARPBP	0.0132797	420263
	rs10778142	UTP20	0.0132797	419815
	rs10778142	PMCH	0	497913
	rs10778142	SLC5A8	0	489682
	rs10793962	ABO	0.466398	22296	0.8	0.8	1
	rs10793962	OBP2B	0.139437	44478	0.3		0.3
	rs10793962	MED22	0.132797	94403			0.6
	rs10793962	SURF1	0.119517	102948			0.5
	rs10793962	ADAMTSL2	0.0929577	278436			0.5
	rs10793962	SURF4	0.0929577	122438			0.3
	rs10793962	SURF6	0.0663984	82460			0.1
	rs10793962	RALGDS	0.0663984	104394			0.1
	rs10793962	SURF2	0.0663984	102822			0.1
	rs10793962	RPL7A	0.0531187	94490
	rs10793962	GBGT1	0.0531187	89795
	rs10793962	STKLD1	0.0531187	122638
	rs10793962	REXO4	0.0464789	164368
	rs10793962	ADAMTS13	0.0464789	160630
	rs10793962	CACFD1	0.039839	206237
	rs10793962	GTF3C5	0.039839	223053
	rs10793962	CEL	0.039839	191747
	rs10793962	SLC2A6	0.0331992	225399
	rs10793962	TSC1	0.0265594	306854
	rs10793962	MYMK	0.0265594	274884
	rs10793962	GFI1B	0.0265594	309728
	rs10793962	FAM163B	0.0199195	355661
	rs10793962	SPACA9	0.0132797	375701
	rs10793962	DBH	0.0132797	382635
	rs10793962	AK8	0.0132797	374951
	rs10793962	SARDH	0	486227
	rs10821075	CARD19	0.2666	37600		0.5	0.8
	rs10821075	NINJ1	0.219316	434			1
	rs10821075	SUSD3	0.112877	75129			0.2			0.5
	rs10821075	WNK2	0.106237	50305			0.3			0.1
	rs10821075	FAM120A	0.0863179	317868						0.9
	rs10821075	FAM120AOS	0.0863179	319764						0.9
	rs10821075	FGD3	0.0663984	186294			0.2
	rs10821075	ZNF484	0.0331992	255779
	rs10821075	BICD2	0.0199195	368984
	rs10821075	PHF2	0.0199195	442767						0.2
	rs10821075	IPPK	0.00663984	463686
	rs10887674	FAM25A	0.180483	72209		0.6
	rs10887674	SNCG	0.132797	10514			0.5
	rs10887674	MMRN2	0.11992	21396		0.1	0			0.2
	rs10887674	ADIRF	0.106237	20347			0.2			0.2
	rs10887674	SHLD2	0.0796781	146076						0.5
	rs10887674	GLUD1	0.0796781	146758						0.5
	rs10887674	BMPR1A	0.039839	191484
	rs10887674	LDB3	0.0265594	281300
	rs10887674	NUTM2A	0.0265594	277363
	rs10887674	OPN4	0.0265594	293567
	rs10887674	NUTM2D	0.0132797	409635
	rs10887674	WAPL	0.00663984	426293
	rs10887883	FAS	0.392555	69403	0.9	0.4	1
	rs10887883	ACTA2	0.232797	31877		0.2	1
	rs10887883	CH25H	0.106237	184101						1	0
	rs10887883	ANKRD22	0.0464789	171372
	rs10887883	IFIT1B	0.0464789	354840						0.4	0
	rs10887883	STAMBPL1	0.0464789	143482
	rs10887883	LIPM	0.039839	220486
	rs10887883	LIPN	0.0331992	263234
	rs10887883	IFIT2	0.0331992	260478
	rs10887883	LIPK	0.0265594	316967
	rs10887883	IFIT3	0.0265594	304091
	rs10887883	IFIT1	0.0199195	369330
	rs10887883	LIPF	0.0199195	358775
	rs10887883	LIPA	0.0132797	391341
	rs10887883	IFIT5	0.0132797	391352
	rs10887883	RNLS	0.00663984	438686
	rs10887883	LIPJ	0.00663984	436463
	rs1092415	SLAMF7	0.192555	186544	0.9					0.5
	rs1092415	ITLN1	0.186117	40421		0.1	0.8
	rs1092415	CD244	0.165996	62714			0.8
	rs1092415	TSTD1	0.106237	113376			0.4
	rs1092415	LY9	0.0995976	129527			0.4
	rs1092415	ITLN2	0.0863179	29208			0.2
	rs1092415	PPOX	0.0863179	240455			0.4
	rs1092415	F11R	0.0796781	95742			0.2
	rs1092415	NDUFS2	0.0533199	271503		0.1
	rs1092415	USF1	0.0531187	120376
	rs1092415	KLHDC9	0.0464789	172760
	rs1092415	ARHGAP30	0.0464789	144369
	rs1092415	NECTIN4	0.0464789	163957
	rs1092415	PFDN2	0.039839	192454
	rs1092415	NIT1	0.039839	192485
	rs1092415	DEDD	0.039839	207087
	rs1092415	CD48	0.039839	213770
	rs1092415	ADAMTS4	0.0331992	273453
	rs1092415	USP21	0.0331992	233849
	rs1092415	B4GALT3	0.0331992	252367
	rs1092415	UFC1	0.0331992	227175
	rs1092415	FCER1G	0.0265594	289633
	rs1092415	TOMM40L	0.0265594	300338
	rs1092415	NR1I3	0.0265594	312643
	rs1092415	SLAMF1	0.0265594	278557
	rs1092415	APOA2	0.0265594	298030
	rs1092415	CD84	0.0199195	346085
	rs1092415	PCP4L1	0.0199195	333144
	rs1092415	MPZ	0.0132797	384367
	rs1092415	SLAMF6	0.0132797	402339
	rs1092415	SDHC	0.0132797	388780
	rs1092415	CFAP126	0.00663984	442275
	rs10939634	BST1	0.399396	71218	0.9	0.5	0.9
	rs10939634	FAM200B	0.146076	92621			0.7
	rs10939634	CD38	0.132797	3992			0.5
	rs10939634	FBXL5	0.106237	92604			0.4
	rs10939634	FGFBP2	0.0863179	195026				0.7
	rs10939634	RAB28	0.0531187							0.8
	rs10939634	FGFBP1	0.0464789	164457
	rs10939634	PROM1	0.0265594	310095
	rs10939634	CC2D2A	0.0265594	304418
	rs10939634	TAPT1	0.0199195	453127						0.2
	rs10939634	C1QTNF7	0.00663984	434465
	rs10954033	GPR37	0.0995976	267326			0.5
	rs10954033	SSU72P8	0.0663984	22095
	rs10954033	TMEM229A	0.00663984	465399
	rs10954033	POT1	0.00663984	431517
	rs10998022	STOX1	0.106237				0.8
	rs10998022	SLC25A16	0.106237	317294			0.6
	rs10998022	PBLD	0.0995976	122820						0.7	0
	rs10998022	HNRNPH3	0.0995976	120945						0.7	0
	rs10998022	ATOH7	0.0929577	21884			0.2
	rs10998022	HERC4	0.0929577	134928						0.7	0
	rs10998022	MYPN	0.0732394	122332							0
	rs10998022	SIRT1	0.0597586	325573			0.3				0
	rs10998022	RUFY2	0.0531187	197065			0.1
	rs10998022	DNA2	0.0331992	261892
	rs10998022	TET1	0.0199195	350108
	rs10998022	DNAJC12	0.0199195	372041
	rs10998022	CTNNA3	0.00663984	446592
	rs11045695	CLEC4E	0.3	56098		0.6	0.9
	rs11045695	CLEC4D	0.185915	24668			0.9
	rs11045695	CLEC6A	0.0995976	28845			0.3
	rs11045695	MFAP5	0.0597586	178081						0.3
	rs11045695	SLC2A3	0.0531187							0.8
	rs11045695	AICDA	0.0464789	128435
	rs11045695	C3AR1	0.0464789	418448						0.5
	rs11045695	RIMKLB	0.039839	196793
	rs11045695	A2ML1	0.0331992	337814						0.2
	rs11045695	FAM90A1	0.0331992	257189
	rs11045695	CLEC4A	0.0199195	361190
	rs11045695	ZNF705A	0.0199195	327792
	rs11045695	NECAP1	0.0132797	407868
	rs11045695	M6PR	0.00663984	464954
	rs11045695	FOXJ2	0.00663984	452091
	rs11045695	PHC1	0.00663984	429089
	rs11045695	KLRG1	0.00663984	465237
	rs11073001	IL16	0.493159	140886	1	0.9	0.5
	rs11073001	STARD5	0.126157	23722			0.2			0.5	0
	rs11073001	CFAP161	0.0796781	293428			0.4
	rs11073001	TLNRD1	0.0796781	299538						0.8	0
	rs11073001	TMC3	0.0597586	73752
	rs11073001	MEX3B	0.0531187							0.8
	rs11073001	MESD	0.0265594	310633							0
	rs11084331	LAIR1	0.159356	21546			0.7
	rs11084331	LILRA4	0.146076	9850			0.6
	rs11084331	LILRA5	0.0597586	35846
	rs11084331	LILRB2	0.0597586	67828
	rs11084331	TTYH1	0.0597586	66207
	rs11084331	LILRA6	0.0531187	106221
	rs11084331	CDC42EP5	0.0531187	124284
	rs11084331	LILRB5	0.0531187	91711
	rs11084331	LENG8	0.0531187	99875
	rs11084331	LENG9	0.0531187	114766
	rs11084331	RPS9	0.0464789	148203
	rs11084331	MBOAT7	0.0464789	159130
	rs11084331	TSEN34	0.0464789	159074
	rs11084331	LAIR2	0.0464789	148867
	rs11084331	LILRB3	0.0464789	125506
	rs11084331	TMC4	0.039839	175762
	rs11084331	LILRA2	0.039839	223908
	rs11084331	LENG1	0.039839	189291
	rs11084331	CNOT3	0.039839	211263
	rs11084331	OSCAR	0.0331992	246320
	rs11084331	TFPT	0.0331992	233355
	rs11084331	LILRA1	0.0331992	244570
	rs11084331	PRPF31	0.0331992	233602
	rs11084331	TARM1	0.0331992	267647
	rs11084331	NDUFA3	0.0331992	246284
	rs11084331	LILRB1	0.0331992	268146
	rs11084331	VSTM1	0.0265594	285059
	rs11084331	LILRB4	0.0265594	294877
	rs11084331	CACNG6	0.0199195	357375
	rs11084331	KIR2DL1	0.0132797	420781
	rs11084331	CACNG8	0.0132797	386075
	rs11084331	KIR2DL3	0.0132797	389501
	rs11084331	KIR3DL3	0.0132797	375430
	rs11084331	CACNG7	0.00663984	439734
	rs11084331	KIR3DL1	0.00663984	467456
	rs11084331	PRKCG	0.00663984	469822
	rs11084331	KIR2DL4	0.00663984	454598
	rs11084331	KIR2DS4	0	483664
	rs11084331	MYADM	0	484249
	rs11084376	KIR2DL3	0.367002	136655		0.9	0.6			0.9
	rs11084376	KIR3DL1	0.340443	58700		0.9	0.5			0.5	0
	rs11084376	KIR2DS4	0.320523	42492		0.9	0.6
	rs11084376	KIR2DL1	0.300604	105375		0.9	0.5
	rs11084376	FCAR	0.232998	933		0.2	0.8
	rs11084376	KIR2DL4	0.133199	71558		0.2				0.5	0
	rs11084376	KIR3DL2	0.119517	24725			0.4
	rs11084376	EPS8L1	0.0995976	196852						0.9	0
	rs11084376	RDH13	0.0995976	196123						0.9	0
	rs11084376	GP6	0.0995976	163096						0.8	0
	rs11084376	TNNT1	0.0929577	274038						0.9
	rs11084376	PPP1R12C	0.0863179	242469						0.8
	rs11084376	KIR3DL3	0.0796781	150726						0.5	0
	rs11084376	LENG8	0.0663984	426281						0.9
	rs11084376	TNNI3	0.0663984	282605						0.6
	rs11084376	DNAAF3	0.0663984	291554						0.6
	rs11084376	NCR1	0.0597586	30980							0
	rs11084376	NLRP13	0.0597586							0.9
	rs11084376	NLRP7	0.0531187	91144							0
	rs11084376	NLRP2	0.0531187	77962
	rs11084376	TMEM86B	0.0464789	353616						0.4
	rs11084376	PPP6R1	0.0334004	383849		0.1
	rs11084376	LILRA6	0.0331992							0.5
	rs11084376	LILRB3	0.0331992							0.5
	rs11084376	LILRB4	0.0331992	231279							0
	rs11084376	LILRB1	0.0331992	258010							0
	rs11084376	SSC5D	0.0331992							0.5
	rs11084376	BRSK1	0.0331992	406904						0.3
	rs11084376	NAT14	0.0331992							0.5
	rs11084376	LILRB5	0.0331992							0.5
	rs11084376	LILRA2	0.0265594	302248							0
	rs11084376	SYT5	0.0265594	305121
	rs11084376	LILRA1	0.0265594	281586
	rs11084376	RPL28	0.0199195							0.3
	rs11084376	TMEM238	0.0199195							0.3
	rs11084376	PTPRH	0.0199195	334338
	rs11084376	LENG9	0.0132797	411390							0
	rs11084376	LAIR2	0.0132797	377289							0
	rs11084376	CDC42EP5	0.0132797	401872							0
	rs11084376	HSPBP1	0.0132797	405213
	rs11084376	KMT5C	0.00663984	464685
	rs11084376	TMEM150B	0.00663984	458880
	rs11084376	TTYH1	0.00663984	459949
	rs11084376	EPN1	0							0
	rs11084376	UBE2S	0								0
	rs11084376	GARIN5B	0	488092
	rs11084376	IL11	0	495295
	rs11084376	COX6B2	0	479551
	rs11119726	IL19	0.172636	87980			0.8			0.2
	rs11119726	IL20	0.106237	6879			0.3
	rs11119726	CD55	0.0863179	462775			0.6
	rs11119726	FCMR	0.0796781	64503						0.3
	rs11119726	IL24	0.0597586	38699							0
	rs11119726	PIGR	0.0597586	87722						0.1
	rs11119726	FCAMR	0.0531187	111881
	rs11119726	IL10	0.0531187	84203
	rs11119726	C1orf116	0.0464789	174012
	rs11119726	MAPKAPK2	0.0464789	173839
	rs11119726	PFKFB2	0.039839	175622
	rs11119726	DYRK3	0.039839	223208
	rs11119726	YOD1	0.039839	194236
	rs11119726	C4BPB	0.0331992	230116
	rs11119726	EIF2D	0.0331992	246279
	rs11119726	C4BPA	0.0331992	245489
	rs11119726	RASSF5	0.0199195	351213
	rs11119726	IKBKE	0.0132797	388268
	rs11120218	C4BPB	0.287324	16246		0.9	0.3
	rs11120218	C4BPA	0.219316	873			1
	rs11120218	CD55	0.159356	216413			0.5			0.8
	rs11120218	PFKFB2	0.0730382	70740			0.1
	rs11120218	C1orf116	0.0597586	72350
	rs11120218	YOD1	0.0597586	52126
	rs11120218	CR1	0.0531187	391041						0.6
	rs11120218	CR2	0.0464789	347918						0.4
	rs11120218	PIGR	0.0464789	158640
	rs11120218	FCAMR	0.0464789	134481
	rs11120218	IL24	0.039839	207663
	rs11120218	FCMR	0.039839	181859
	rs11120218	IL20	0.0331992	239483
	rs11120218	IL10	0.0199195	330565
	rs11120218	IL19	0.0199195	334342
	rs11120218	MAPKAPK2	0.0132797	420201
	rs11120218	DYRK3	0.00663984	469570
	rs11120218	EIF2D	0	492641
	rs111371860	NECTIN2	0.172636	3645			0.8
	rs111371860	CEACAM19	0.0796781	180252						0.6
	rs111371860	CEACAM16	0.0663984	143379						0.3
	rs111371860	APOE	0.0597586	63261
	rs111371860	APOC1	0.0597586	71717
	rs111371860	BCAM	0.0597586	33459
	rs111371860	TOMM40	0.0597586	48039
	rs111371860	CBLC	0.0597586	64661
	rs111371860	APOC2	0.0531187	103505
	rs111371860	APOC4-APOC2	0.0531187	99708
	rs111371860	BCL3	0.0531187	94825
	rs111371860	APOC4	0.0531187	99707
	rs111371860	CLPTM1	0.0531187	112055
	rs111371860	RELB	0.0464789	158931
	rs111371860	PVR	0.039839	198732
	rs111371860	CLASRP	0.039839	196515
	rs111371860	ZNF296	0.0331992	233948
	rs111371860	PPP1R37	0.0331992	248866
	rs111371860	IGSF23	0.0331992	228967
	rs111371860	GEMIN7	0.0331992	236665
	rs111371860	MARK4	0.0331992	236758
	rs111371860	CEACAM20	0.0265594	312742
	rs111371860	NKPD1	0.0265594	318452
	rs111371860	TRAPPC6A	0.0199195	335707
	rs111371860	ZNF180	0.0199195	342006
	rs111371860	BLOC1S3	0.0199195	336254
	rs111371860	EXOC3L2	0.0132797	402877
	rs111371860	ZNF229	0.0132797	393952
	rs111371860	ZNF285	0.00663984	440922
	rs111371860	KLC3	0	490904
	rs111371860	CKM	0	480345
	rs111371860	ZNF112	0	475313
	rs111475153	CAPG	0.139638	20728						0.8	0
	rs111475153	SH2D6	0.119517	21010						0.8	0
	rs111475153	MAT2A	0.112877	141464						1	0
	rs111475153	GGCX	0.106237	163828						0.9	0
	rs111475153	VAMP8	0.106237	163858						0.9	0
	rs111475153	TMEM150A	0.0995976	205492						0.9
	rs111475153	RETSAT	0.0597586	43173							0
	rs111475153	TGOLN2	0.0597586	69453							0
	rs111475153	ELMOD3	0.0597586	43310							0
	rs111475153	USP39	0.039839	205152
	rs111475153	C2orf68	0.039839	214362
	rs111475153	RNF181	0.039839	198021							0
	rs111475153	VAMP5	0.039839	186727
	rs111475153	SFTPB	0.0331992	271037
	rs111475153	TCF7L1	0.0331992	264312
	rs111475153	GNLY	0.0265594	287471
	rs111475153	ATOH8	0.0199195	353640
	rs111475153	KCMF1	0.00663984	426611
	rs111475153	TMSB10	0	492048
	rs111475153	TRABD2A	0	490696
	rs11155297	FUCA2	0.406036	7753		0.5	0.8
	rs11155297	ADAT2	0.360362	53272		0.9	0.9				0
	rs11155297	PEX3	0.139437	53162			0.6				0
	rs11155297	PHACTR2	0.0597586	32878							0
	rs11155297	PLAGL1	0.0199195							0.3
	rs11155297	ZC2HC1B	0.0199195	360469
	rs11155297	LTV1	0.0199195	339371
	rs11155297	UTRN	0.00663984							0.1
	rs11155297	AIG1	0.00663984	443471
	rs111582891	ACP5	0.292153	13	0.8		0.9
	rs111582891	ZNF439	0.139437	268746			0.8
	rs111582891	ZNF627	0.0865191	20606
	rs111582891	ELOF1	0.0663984	20750
	rs111582891	CNN1	0.0597586	41213
	rs111582891	ZNF653	0.0597586	74141
	rs111582891	ECSIT	0.0597586	50808
	rs111582891	SPC24	0.0597586	424173						0.7
	rs111582891	ELAVL3	0.0531187	98934
	rs111582891	ZNF491	0.0531187	217687			0.1
	rs111582891	DOCK6	0.0531187	317456						0.4
	rs111582891	RGL3	0.0464789	160652
	rs111582891	ODAD3	0.0464789	144198
	rs111582891	PRKCSH	0.0464789	144696
	rs111582891	ZNF823	0.0464789	159029
	rs111582891	SWSAP1	0.039839	205314
	rs111582891	EPOR	0.039839	195638
	rs111582891	KANK2	0.039839	382189						0.4
	rs111582891	ZNF441	0.039839	187020
	rs111582891	ZNF440	0.0331992	234293
	rs111582891	RAB3D	0.0331992	233710
	rs111582891	CCDC159	0.0331992	235296
	rs111582891	PLPPR2	0.0331992	224594
	rs111582891	TSPAN16	0.0331992	283841						0.1
	rs111582891	TMEM205	0.0331992	233462
	rs111582891	ZNF69	0.0265594	307802
	rs111582891	ZNF700	0.0199195	345088
	rs111582891	ANGPTL8	0.0199195	342530
	rs111582891	ZNF763	0.0132797	385057
	rs111582891	ZNF878	0.00663984	472981
	rs111582891	ZNF433	0.00663984	455761
	rs111582891	DNASE2	0							0
	rs111582891	ZNF844	0	484751
	rs111582891	LDLR	0	490518
	rs11169954	ACVRL1	0.152918	11596	0.5
	rs11169954	ACVR1B	0.0597586	33195		0
	rs11169954	ANKRD33	0.0597586	30495
	rs11169954	FIGNL2	0.0597586	69786
	rs11169954	NR4A1	0.0531187	104328
	rs11169954	TMDD1	0.0531187	103579
	rs11169954	TAMALIN	0.0531187	88442
	rs11169954	ATG101	0.0464789	150742
	rs11169954	SMIM41	0.0464789	161200
	rs11169954	KRT80	0.0331992	273510
	rs11169954	KRT7	0.0265594	314016
	rs11169954	KRT81	0.0199195	373030
	rs11169954	SCN8A	0.0199195	328238
	rs11169954	KRT86	0.0199195	330796
	rs11169954	KRT83	0.0132797	402894
	rs11169954	KRT84	0.00663984	467148
	rs11169954	KRT85	0.00663984	448977
	rs11169954	KRT82	0	487831
	rs111715739	IGHV7-4-1	0.199195	18877			1
	rs111715739	IGHV1-3	0.192555	1179			0.7		0.5
	rs111715739	IGHV4-4	0.159356	5667			0.7
	rs111715739	IGHV1-2	0.152716	19670			0.4		0.5
	rs111715739	IGHV2-5	0.0995976	31612			0		0.6
	rs111715739	IGHV1-18	0.0929577	178641					0.8
	rs111715739	IGHD3-16	0.0863179	111083					0.5
	rs111715739	IGHD4-17	0.0863179	112230					0.5
	rs111715739	IGHV3-11	0.0863179	110451					0.5
	rs111715739	IGHD5-18	0.0863179	113192					0.5
	rs111715739	IGHV3-7	0.0863179	55930					0.4
	rs111715739	IGHV3-20	0.0796781	204700					0.6
	rs111715739	IGHV3-13	0.0796781	123319					0.4
	rs111715739	IGHD3-22	0.0796781	120692					0.4
	rs111715739	IGHV3-21	0.0730382	228841					0.6
	rs111715739	IGHV6-1	0.0597586	66500
	rs111715739	IGHV4-31	0.0597586	343039					0.6
	rs111715739	IGHV3-15	0.0597586	147410					0.2
	rs111715739	IGHG3	0.0533199	235348		0.1
	rs111715739	IGHG1	0.0533199	263682		0.1
	rs111715739	IGHD5-24	0.0531187	122831
	rs111715739	IGHD3-3	0.0531187	92364
	rs111715739	IGHD4-11	0.0531187	103122
	rs111715739	IGHD4-4	0.0531187	93516
	rs111715739	IGHD1-1	0.0531187	87235
	rs111715739	IGHV3-64D	0.0531187	81820
	rs111715739	IGHD5-12	0.0531187	104082
	rs111715739	IGHD5-5	0.0531187	94477
	rs111715739	IGHD1-14	0.0531187	106099
	rs111715739	IGHD2-8	0.0531187	99512
	rs111715739	IGHD6-19	0.0531187	115034
	rs111715739	IGHD2-2	0.0531187	89897
	rs111715739	IGHD1-7	0.0531187	96830
	rs111715739	IGHD3-10	0.0531187	102226
	rs111715739	IGHD2-15	0.0531187	108766
	rs111715739	IGHD2-21	0.0531187	118175
	rs111715739	IGHV5-10-1	0.0531187	101711
	rs111715739	IGHD6-6	0.0531187	96326
	rs111715739	IGHD6-13	0.0531187	105591
	rs111715739	IGHD1-20	0.0531187	115546
	rs111715739	IGHD4-23	0.0531187	121865
	rs111715739	IGHD3-9	0.0531187	102042
	rs111715739	IGHV4-39	0.0464789	415465					0.5
	rs111715739	IGHJ5	0.0464789	142891
	rs111715739	IGHD7-27	0.0464789	141192
	rs111715739	IGHD	0.0464789	161076
	rs111715739	IGHJ1	0.0464789	141295
	rs111715739	IGHD6-25	0.0464789	125197
	rs111715739	IGHJ4	0.0464789	142493
	rs111715739	IGHJ3	0.0464789	142118
	rs111715739	IGHV3-16	0.0464789	158977
	rs111715739	IGHJ2	0.0464789	141503
	rs111715739	IGHD1-26	0.0464789	125700
	rs111715739	IGHJ6	0.0464789	143495
	rs111715739	IGHM	0.0464789	150535
	rs111715739	IGHV3-38	0.0464789	404268					0.5
	rs111715739	IGHV1-46	0.039839						0.6
	rs111715739	IGHV4-34	0.039839	367392					0.3
	rs111715739	TMEM121	0.0331992	480170						0.5	0
	rs111715739	IGHV1-24	0.0331992	270290
	rs111715739	IGHV3-23	0.0331992	262387
	rs111715739	IGHV4-28	0.0265594	318007
	rs111715739	IGHV2-26	0.0265594	295109
	rs111715739	IGHA1	0.0265594	298088
	rs111715739	BRF1	0.0201207			0.1
	rs111715739	IGHV3-33	0.0199195	353571
	rs111715739	IGHG2	0.0199195	361963
	rs111715739	IGHV3-30	0.0199195	328860
	rs111715739	IGHE	0.0132797	405025
	rs111715739	IGHV3-35	0.0132797	383105
	rs111715739	IGHA2	0.0132797	418358
	rs111715739	IGHG4	0.0132797	380687
	rs111715739	IGHV3-43	0.00663984	464047
	rs111715739	MTA1	0								0
	rs111736637	CNTNAP2	0.112877	450623	0.8
	rs11189413	GOLGA7B	0.373843	16218		0.9	0.8
	rs11189413	SFRP5	0.106237	94062						0.8
	rs11189413	ZFYVE27	0.0863179	128940						0.6
	rs11189413	AVPI1	0.0730382	178820						0.5
	rs11189413	CRTAC1	0.0665996	164767
	rs11189413	MARVELD1	0.0464789	152888
	rs11189413	R3HCC1L	0.0331992	268563
	rs11189413	MORN4	0.0331992	232561
	rs11189413	PI4K2A	0.0331992	225390
	rs11189413	HOGA1	0.0265594	281738
	rs11189413	ANKRD2	0.0265594	293562
	rs11189413	C10orf62	0.0265594	276340
	rs11189413	MMS19	0.0199195	367267
	rs11189413	UBTD1	0.0199195	367137
	rs11189413	LOXL4	0.0132797	402133
	rs11189413	EXOSC1	0.0132797	420044
	rs11189413	ZDHHC16	0.0132797	419891
	rs11189413	RRP12	0.00663984	439985
	rs11189413	PGAM1	0.00663984	439870
	rs111943261	ENPP7	0.338833	5336	1		0.9
	rs111943261	CBX8	0.0597586	65404
	rs111943261	CBX2	0.0597586	41869
	rs111943261	CBX4	0.0531187	103161
	rs111943261	RBFOX3	0.0464789	125228
	rs111943261	TBC1D16	0.0265594	299593
	rs111943261	CCDC40	0.0265594	300353
	rs111943261	GAA	0.0199195	365277
	rs111943261	EIF4A3	0.0132797	410872
	rs111943261	CARD14	0.00663984	433713
	rs111943261	SLC26A11	0	483420
	rs111943261	SGSH	0	484644
	rs11218913	CNTN5	0.0599598	203986
	rs1122466	KLK11	0.179276	39831	0.9
	rs1122466	KLK8	0.132797	14503	0.5		0
	rs1122466	KLK6	0.0663984	18535							0
	rs1122466	KLK9	0.0663984	21426
	rs1122466	KLK7	0.0663984	4109
	rs1122466	KLK5	0.0597586	35115
	rs1122466	KLK10	0.0597586	31967
	rs1122466	KLK12	0.0597586	47022
	rs1122466	KLK15	0.0597586	150995			0.1
	rs1122466	KLK4	0.0531187	76813
	rs1122466	KLK13	0.0531187	76906							0
	rs1122466	CTU1	0.0531187	120201
	rs1122466	KLK14	0.0531187	96037
	rs1122466	KLK1	0.0464789	164421
	rs1122466	SIGLEC7	0.0464789	154091
	rs1122466	KLK3	0.0464789	133293
	rs1122466	KLK2	0.0464789	126640
	rs1122466	SIGLEC9	0.0464789	136698
	rs1122466	GPR32	0.039839	217744
	rs1122466	ACP4	0.039839	197793
	rs1122466	SHANK1	0.0331992	268406
	rs1122466	SIGLECL1	0.0331992	258140
	rs1122466	CLEC11A	0.0331992	264844
	rs1122466	CD33	0.0331992	236856
	rs1122466	IGLON5	0.0265594	323436
	rs1122466	SYT3	0.0199195	348327
	rs1122466	VSIG10L	0.0199195	353931
	rs1122466	C19orf81	0.0199195	338763
	rs1122466	LRRC4B	0.0132797	419773
	rs1122466	CLDND2	0.0132797	380795
	rs1122466	ETFB	0.0132797	378180
	rs1122466	C19orf84	0.0132797	402383
	rs1122466	NKG7	0.0132797	384493
	rs1122466	LIM2	0.0132797	399766
	rs1122466	ASPDH	0.00663984	473518
	rs1122466	SIGLEC10	0.00663984	429595
	rs1122466	SIGLEC8	0.00663984	470248
	rs1122466	CEACAM18	0	490331
	rs1122466	JOSD2	0	476988
	rs11244061	ABO	0.338833	2513	1	0.1	0.9
	rs11244061	CACFD1	0.220121	181428		0.5	0.6
	rs11244061	SURF1	0.179477	78139		0.1	0.8
	rs11244061	MED22	0.152716	69594			0.7
	rs11244061	ADAMTS13	0.147082	135821		0.5
	rs11244061	SURF6	0.139437	57651			0.6
	rs11244061	STKLD1	0.113481	97829		0.3
	rs11244061	RALGDS	0.112877	129203			0.5
	rs11244061	GBGT1	0.106237	114604			0.4
	rs11244061	REXO4	0.0995976	139559			0.4
	rs11244061	RPL7A	0.0597586	69681
	rs11244061	OBP2B	0.0597586	69287
	rs11244061	SURF4	0.0531187	97629
	rs11244061	SURF2	0.0531187	78013
	rs11244061	CEL	0.039839	216556
	rs11244061	SLC2A6	0.039839	200590
	rs11244061	MYMK	0.0331992	250075
	rs11244061	GTF3C5	0.0331992	247862
	rs11244061	ADAMTSL2	0.0331992	253627
	rs11244061	DBH	0.0199195	357826
	rs11244061	FAM163B	0.0199195	330852
	rs11244061	TSC1	0.0199195	331663
	rs11244061	GFI1B	0.0199195	334537
	rs11244061	SPACA9	0.0132797	400510
	rs11244061	AK8	0.0132797	399760
	rs11244061	SARDH	0.00663984	461418
	rs11245067	LHPP	0.219316	8016			1
	rs11245067	NKX1-2	0.112877	19804					0.7
	rs11245067	OAT	0.0597586	50863
	rs11245067	FAM53B	0.0265594	274539
	rs11245067	EEF1AKMT2	0.0265594	322048
	rs11245067	ABRAXAS2	0.0199195	331980
	rs11245067	CHST15	0.0132797	376241
	rs11245067	ZRANB1	0.00663984	472284
	rs11264799	FCRL3	0.318712	198	0.9		1
	rs11264799	FCRL4	0.205835	102882	0.8					0.7
	rs11264799	FCRL2	0.199195	76165	0.8		0.3
	rs11264799	FCRL1	0.159356	119153			0.7			0.2
	rs11264799	FCRL5	0.139437	148452			0.7
	rs11264799	CD5L	0.0464789	197289						0.1
	rs11264799	KIRREL1	0.0265594	292306
	rs11264799	SMIM42	0.00663984	427334
	rs11264799	CD1D	0	477063
	rs112867513	SPON2	0.340241	33480		0.7	0.9				0
	rs112867513	RNF212	0.327364	61918		1	0.5				0
	rs112867513	UVSSA	0.179276	170209			1				0
	rs112867513	CTBP1	0.173038	74851		0.2	0.6				0
	rs112867513	MAEA	0.132797	114405			0.6				0
	rs112867513	DGKQ	0.132797	188587			0.7
	rs112867513	FGFRL1	0.112877	165546			0.5
	rs112867513	IDUA	0.039839	188485
	rs112867513	SLC26A1	0.039839	182042
	rs112867513	GAK	0.0331992	243109							0
	rs112867513	NKX1-1	0.0331992	230960
	rs112867513	TMEM175	0.0331992	243095							0
	rs112867513	CPLX1	0.0199195	349353
	rs112867513	PCGF3	0.00663984	469734
	rs112867513	SLC49A3	0	486211
	rs112867513	FAM53A	0								0
	rs113176467	DPYSL5	0.139638	89995						1	0
	rs113176467	DNAJC5G	0.0730382	337691						0.8
	rs113176467	SLC30A3	0.0730382	338075						0.8
	rs113176467	MAPRE3	0.0597586	32895
	rs113176467	AGBL5	0.0531187	104622
	rs113176467	TMEM214	0.0531187	95168
	rs113176467	UCN	0.0464789	370703						0.4
	rs113176467	EMILIN1	0.0464789	140873
	rs113176467	KHK	0.0464789	149005
	rs113176467	CENPA	0.0464789	173453							0
	rs113176467	SLC35F6	0.0464789	173458							0
	rs113176467	OST4	0.0464789	133912
	rs113176467	MPV17	0.039839	387938						0.4
	rs113176467	ABHD1	0.039839	186047
	rs113176467	TCF23	0.039839	211262
	rs113176467	PRR30	0.039839	201668
	rs113176467	PREB	0.039839	196924
	rs113176467	CGREF1	0.039839	181386
	rs113176467	KCNK3	0.0331992	245020
	rs113176467	ATRAID	0.0331992	274299						0
	rs113176467	CAD	0.0265594	279627
	rs113176467	SLC5A6	0.0265594	275216						0
	rs113176467	CIB4	0.0265594	296376
	rs113176467	TRIM54	0.0199195	344687
	rs113176467	FAM166C	0.0132797	375157
	rs113176467	OTOF	0.0132797	378986
	rs113176467	GTF3C2	0.0132797	419257
	rs113176467	ZNF513	0.00663984	443048
	rs113176467	PPM1G	0.00663984	471849
	rs113176467	EIF2B4	0.00663984	432596
	rs113176467	SNX17	0.00663984	432754
	rs113176467	NRBP1	0	490048
	rs113253946	TPMT	0.159356	21488			0.7
	rs113253946	KDM1B	0.0865191	21236
	rs113253946	NHLRC1	0.0597586	53888
	rs113253946	DEK	0.0531187	87983
	rs113253946	RNF144B	0.039839	210785
	rs113253946	KIF13A	0.039839	188930
	rs113253946	NUP153	0.00663984	469640							0
	rs1133071	DDX58	0.239235	70532	0.4		0.7			0.2	0
	rs1133071	ACO1	0.126157	71073			0.5				0
	rs1133071	TOPORS	0.0929577	96910			0.2			0.2
	rs1133071	NDUFB6	0.0597586	117508						0.1	0
	rs1133071	SMIM27	0.0531187	95468
	rs1133071	TAF1L	0.039839	179993
	rs1133071	TMEM215	0.0199195	327864
	rs1133071	APTX	0								0
	rs113341849	CCR3	0.172636	211823			1
	rs113341849	CCR5	0.165996	28233			0.8
	rs113341849	CCR1	0.165996	134400			0.9
	rs113341849	TDGF1	0.139437	231821	0.8
	rs113341849	LIMD1	0.127163			0.5	0.2
	rs113341849	LTF	0.126157	142521			0.6
	rs113341849	FYCO1	0.120523	346889		0.5
	rs113341849	LRRC2	0.0995976	264235			0.5
	rs113341849	CCR9	0.0730382	456204			0.5
	rs113341849	CCR2	0.0663984	11151
	rs113341849	CCRL2	0.0597586	64453
	rs113341849	RTP3	0.0464789	151898
	rs113341849	FAM240A	0.0331992	269812
	rs113341849	XCR1	0.0331992	256888
	rs113341849	ALS2CL	0.0199195	350991			0
	rs113341849	TMIE	0.0199195	351815
	rs113341849	PRSS50	0.0132797	375156
	rs113341849	CXCR6	0.0132797	401780
	rs113341849	LZTFL1	0.00663984	426671
	rs113341849	SACM1L	0				0
	rs113557749	HSPB1	0.252314	5372	0.7		0.7
	rs113557749	POMZP3	0.20664	329978		0.4	0.8
	rs113557749	STYXL1	0.172636	249297			0.7			0.7
	rs113557749	DTX2	0.160362	164375		0.5	0.1
	rs113557749	ZP3	0.159356	100217			0.8
	rs113557749	YWHAG	0.0995976	61690						0.6
	rs113557749	SRRM3	0.0929577	95405						0.6
	rs113557749	MDH2	0.0796781	249250		0				0.7
	rs113557749	TMEM120A	0.0668008	302645		0.2
	rs113557749	SSC4D	0.0531187	112396
	rs113557749	UPK3B	0.039839	213224
	rs113557749	SPDYE16	0.0331992	245996
	rs113557749	POR	0.0132797	398101
	rs113557749	CCL24	0.00663984	473945
	rs113557749	RHBDD2	0.00663984	454699
	rs113784059	ITIH2	0.0798793	36530							0
	rs113784059	ATP5F1C	0.0597586	48301
	rs113784059	KIN	0.0597586	48147
	rs113784059	ITIH5	0.0597586	72848
	rs113784059	TAF3	0.0531187	78651
	rs113784059	GATA3	0.0265594	305532
	rs113784059	SFMBT2	0.0199195	328358
	rs11384422	BCL11A	0.0265594	281741
	rs11384422	PAPOLG	0	483527
	rs114028718	LRRN1	0.159356	3842	0.3		0.4
	rs114028718	SUMF1	0.0201207
	rs115478735	ABO	0.439437	1729	1	0.5	0.9
	rs115478735	SURF1	0.132797	82381			0.6
	rs115478735	ADAMTS13	0.126962	140063		0.4
	rs115478735	CACFD1	0.120322	185670		0.4
	rs115478735	SURF6	0.0995976	61893			0.3
	rs115478735	RPL7A	0.0597586	73923
	rs115478735	MED22	0.0597586	73836
	rs115478735	OBP2B	0.0597586	65045							0
	rs115478735	SURF2	0.0531187	82255
	rs115478735	SURF4	0.0531187	101871
	rs115478735	GBGT1	0.0531187	110362
	rs115478735	STKLD1	0.0531187	102071
	rs115478735	REXO4	0.0464789	143801
	rs115478735	RALGDS	0.0464789	124961
	rs115478735	SLC2A6	0.039839	204832
	rs115478735	CEL	0.039839	212314
	rs115478735	ADAMTSL2	0.0331992	257869
	rs115478735	MYMK	0.0331992	254317
	rs115478735	GTF3C5	0.0331992	243620
	rs115478735	TSC1	0.0199195	327421
	rs115478735	DBH	0.0199195	362068
	rs115478735	FAM163B	0.0199195	335094
	rs115478735	GFI1B	0.0199195	330295
	rs115478735	AK8	0.0132797	395518
	rs115478735	SPACA9	0.0132797	396268
	rs115478735	SARDH	0.00663984	465660
	rs11568818	MMP7	0.159356	180			0.7
	rs11568818	MMP20	0.112877	94402						0.9
	rs11568818	BIRC2	0.106237	183719						1
	rs11568818	MMP8	0.0929577	196120						0.8
	rs11568818	BIRC3	0.0929577	213480						0.8
	rs11568818	MMP1	0.0597586	267230	0.2
	rs11568818	TMEM123	0.0597586	60546
	rs11568818	MMP27	0.0531187	174839						0.2
	rs11568818	MMP10	0.0331992	249698
	rs11568818	MMP3	0.0265594	312679
	rs11568818	MMP12	0.0199195	344052
	rs11568818	CFAP300	0.0132797	483493						0.2
	rs11568818	YAP1	0.0132797	420483
	rs11568818	MMP13	0.00663984	424802
	rs11573156	PLA2G2A	0.472837	763	1	0.6	1
	rs11573156	PLA2G2F	0.106237	159670						0.9
	rs11573156	PLA2G2C	0.0863179	206865						0.7
	rs11573156	UBXN10	0.0796781	206443						0.6
	rs11573156	OTUD3	0.0796781	97258			0.2
	rs11573156	VWA5B1	0.0663984	311222						0.6
	rs11573156	CAMK2N1	0.0663984							1
	rs11573156	PLA2G5	0.0597586	48526
	rs11573156	PLA2G2E	0.0597586	56036
	rs11573156	PLA2G2D	0.0531187	139913						0.1
	rs11573156	RNF186	0.0464789	164370
	rs11573156	MUL1	0.039839							0.6
	rs11573156	TMCO4	0.039839	179708
	rs11573156	HTR6	0.0265594	314778
	rs11573156	MICOS10-NBL1	0.0132797	382586
	rs11573156	NBL1	0.0132797	382674
	rs11573156	CAPZB	0	494114
	rs11573156	MICOS10	0	495250
	rs11607376	TPP1	0.219115	24834			0.8			0.7
	rs11607376	DCHS1	0.179477	11527			0.3			0.8
	rs11607376	TAF10	0.119517	31743						0.9
	rs11607376	ILK	0.119517	40574			0.1			0.7	0
	rs11607376	RRP8	0.106237	40666						0.7	0
	rs11607376	ARFIP2	0.106237	162803						0.9	0
	rs11607376	TIMM10B	0.106237	162781						0.9	0
	rs11607376	MRPL17	0.0995976	39058						0.6
	rs11607376	SMPD1	0.0929577	253842						0.9
	rs11607376	HPX	0.0663984	201665			0.2
	rs11607376	TRIM3	0.0464789	169823
	rs11607376	OR6A2	0.0464789	155407
	rs11607376	OR2AG2	0.0464789	127694
	rs11607376	OR2AG1	0.0464789	138738
	rs11607376	DNHD1	0.0464789	147022
	rs11607376	CNGA4	0.039839	409517						0.4
	rs11607376	APBB1	0.039839	224868						0.1
	rs11607376	FHIP1B	0.039839	409571						0.4
	rs11607376	OR10A2	0.039839	218775
	rs11607376	OR10A5	0.039839	201401
	rs11607376	OR10A4	0.0331992	232343
	rs11607376	OR2D2	0.0331992	248218
	rs11607376	CAVIN3	0.0265594	323750
	rs11607376	OR2D3	0.0265594	276720
	rs11607376	ZNF215	0.0265594	282122
	rs11607376	CCKBR	0.0132797	384476
	rs11607376	ZNF214	0.0132797	376064
	rs11607376	NLRP14	0.0132797	376197
	rs11607376	OR52W1	0.00663984	445058
	rs11607376	RBMXL2	0.00663984	444716
	rs11607376	OR52B2	0.00663984	473956
	rs11607376	C11orf42	0.00663984	438725
	rs11648003	HP	0.385714	36056	1	0.3	1				0
	rs11648003	DHODH	0.220121	9861		0.4	0.4
	rs11648003	HPR	0.192555	44699			1				0
	rs11648003	DHX38	0.172636	75164		0	0.8			0.2	0
	rs11648003	TXNL4B	0.119517	75982			0.4			0.2	0
	rs11648003	PKD1L3	0.0663984	18047
	rs11648003	ZNF821	0.0531187	123113
	rs11648003	PSMD7	0.0531187							0.8
	rs11648003	PMFBP1	0.0464789	158429
	rs11648003	IST1	0.0464789	172453
	rs11648003	CMTR2	0.039839				0.3
	rs11648003	AP1G1	0.039839	209248
	rs11648003	ATXN1L	0.039839	210010
	rs11648003	PHLPP2	0.0265594	293748
	rs11648003	MARVELD3	0.0132797	392288
	rs11648003	ZNF19	0.00663984	453360
	rs11648003	TAT	0.00663984	441357
	rs11648003	CHST4	0	493216
	rs116556464	SLC18A1	0.0531187	106709
	rs116556464	LPL	0.0531187	174780			0.1				0
	rs116556464	ATP6V1B2	0.0531187	120884
	rs116556464	INTS10	0.0464789	259106						0.2
	rs116556464	LZTS1	0.0331992	227466
	rs116556464	CSGALNACT1	0.0265594	318468
	rs116556464	PSD3	0.0132797				0.1			0
	rs116672443	TRIM54	0.147284	276525		0.6
	rs116672443	SLC5A6	0.146076	207054			0.8
	rs116672443	ATRAID	0.132797	206137			0.7
	rs116672443	KHK	0.119517	80843			0.5
	rs116672443	MAPRE3	0.106439	35267			0.2
	rs116672443	DPYSL5	0.0863179	158157			0			0.6	0
	rs116672443	PREB	0.0863179	128762			0.3				0
	rs116672443	OST4	0.0597586	65750							0
	rs116672443	EMILIN1	0.0597586	72711
	rs116672443	SLC35F6	0.0597586	241620			0.2
	rs116672443	TMEM214	0.0597586	27006
	rs116672443	AGBL5	0.0597586	36460
	rs116672443	ABHD1	0.0531187	117885
	rs116672443	CGREF1	0.0531187	113224
	rs116672443	TCF23	0.0464789	143100
	rs116672443	PRR30	0.0464789	133506
	rs116672443	SLC30A3	0.039839	269913						0.1
	rs116672443	CAD	0.039839	211465
	rs116672443	DNAJC5G	0.039839	269529						0.1
	rs116672443	CENPA	0.0331992	241615
	rs116672443	KCNK3	0.0265594	313182
	rs116672443	UCN	0.0265594	302541
	rs116672443	MPV17	0.0265594	319776
	rs116672443	SNX17	0.0199195	364592
	rs116672443	EIF2B4	0.0199195	364434
	rs116672443	CIB4	0.0199195	364538
	rs116672443	GTF3C2	0.0199195	351095
	rs116672443	KRTCAP3	0.0199195	436462			0.1
	rs116672443	ZNF513	0.0132797	374886
	rs116672443	PPM1G	0.0132797	403687
	rs116672443	NRBP1	0.0132797	421886			0
	rs116672443	FAM166C	0.00663984	443319
	rs116672443	OTOF	0.00663984	447148
	rs116672443	IFT172	0	483901
	rs116672443	FNDC4	0	489296
	rs116672443	GCKR	0	490935
	rs11667505	IL12RB1	0.179276	41374			0.9
	rs11667505	IQCN	0.146076	216930			0.8
	rs11667505	MAST3	0.112877	40208			0.4
	rs11667505	ARRDC2	0.0597586	56438
	rs11667505	PIK3R2	0.0531187	95593
	rs11667505	KCNN1	0.0531187	106277
	rs11667505	CCDC124	0.0531187	124555
	rs11667505	IFI30	0.0531187	115592
	rs11667505	PDE4C	0.0531187	190630						0.2
	rs11667505	RAB3A	0.0464789	146472
	rs11667505	MPV17L2	0.0464789	135648
	rs11667505	JUND	0.039839	224052
	rs11667505	RPL18A	0.039839	197660
	rs11667505	JAK3	0.039839	209499
	rs11667505	SLC5A5	0.039839	185625
	rs11667505	LSM4	0.0331992	265542
	rs11667505	INSL3	0.0331992	235996
	rs11667505	LRRC25	0.0331992	340052			0.1
	rs11667505	B3GNT3	0.0331992	262742
	rs11667505	PGPEP1	0.0265594	283028
	rs11667505	GDF15	0.0265594	317161
	rs11667505	USHBP1	0.0265594				0.2
	rs11667505	FCHO1	0.0265594	309852
	rs11667505	SSBP4	0.0199195	361294
	rs11667505	MAP1S	0.0199195	338328
	rs11667505	UNC13A	0.0199195	369205
	rs11667505	ISYNA1	0.0132797	380597
	rs11667505	ELL	0.00663984	464546
	rs11667505	FKBP8	0	486507
	rs11668580	CCL25	0.126358	2744			0.3
	rs11668580	ELAVL1	0.0597586	49403
	rs11668580	CERS4	0.0597586	151674			0.1
	rs11668580	TIMM44	0.0531187	111395
	rs11668580	FBN3	0.0531187	94530
	rs11668580	SNAPC2	0.0464789	134724
	rs11668580	TGFBR3L	0.0464789	140232
	rs11668580	CTXN1	0.0464789	128927
	rs11668580	MAP2K7	0.0464789	151219
	rs11668580	LRRC8E	0.0464789	166557
	rs11668580	PRR36	0.039839	180672
	rs11668580	CD320	0.0331992	253296
	rs11668580	RPS28	0.0331992	266096
	rs11668580	NDUFA7	0.0331992	266313
	rs11668580	EVI5L	0.0331992	224844
	rs11668580	ANGPTL4	0.0265594	308227
	rs11668580	CLEC4M	0.0265594	291852
	rs11668580	KANK3	0.0265594	288200
	rs11668580	CLEC4G	0.0265594	321156
	rs11668580	CD209	0.0265594	307498
	rs11668580	FCER2	0.0199195	352916
	rs11668580	RAB11B	0.0199195	334919
	rs11668580	MARCHF2	0.0199195	358208
	rs11668580	TRAPPC5	0.0199195	374229
	rs11668580	RETN	0.0132797	386013
	rs11668580	PCP2	0.0132797	421343
	rs11668580	MCEMP1	0.0132797	377974
	rs11668580	HNRNPM	0.0132797	389705
	rs11668580	STXBP2	0.0132797	418290
	rs11668580	ZNF414	0.00663984	459105
	rs11668580	XAB2	0.00663984	425517
	rs11668580	CAMSAP3	0.00663984	459199
	rs11668580	PRAM1	0.00663984	447578
	rs11668580	PET100	0.00663984	425274
	rs11671606	IGSF23	0.113078	13690			0.2
	rs11671606	PVR	0.0663984	16545
	rs11671606	CEACAM19	0.0597586	35025			0				0
	rs11671606	CEACAM16	0.0597586	71898
	rs11671606	BCL3	0.0531187	120452
	rs11671606	CEACAM20	0.0531187	97465
	rs11671606	ZNF180	0.0464789	126729
	rs11671606	CBLC	0.0464789	150616
	rs11671606	BCAM	0.039839	181818
	rs11671606	ZNF229	0.039839	178675
	rs11671606	NECTIN2	0.039839	218922
	rs11671606	ZNF112	0.0331992	260036
	rs11671606	TOMM40	0.0331992	263316
	rs11671606	ZNF285	0.0331992	225645
	rs11671606	APOC4	0.0265594	314984
	rs11671606	APOC4-APOC2	0.0265594	314985
	rs11671606	APOE	0.0265594	278538
	rs11671606	APOC1	0.0265594	286994
	rs11671606	ZNF235	0.0265594	322207
	rs11671606	APOC2	0.0265594	318782
	rs11671606	CLPTM1	0.0199195	327332
	rs11671606	ZNF233	0.0199195	367373
	rs11671606	RELB	0.0199195	374208
	rs11671606	CLASRP	0.0132797	411792
	rs11671606	ZNF227	0.0132797	419706
	rs11671606	GEMIN7	0.00663984	451942
	rs11671606	ZNF296	0.00663984	449225
	rs11671606	MARK4	0.00663984	452035
	rs11671606	ZNF226	0.00663984	462180
	rs11671606	PPP1R37	0.00663984	464143
	rs11671606	ZNF234	0	485699
	rs11683213	IL1RL1	0.439437	23718	1	0.6	0.9
	rs11683213	IL18R1	0.292153	23745	0.7		1
	rs11683213	IL18RAP	0.14668	130905		0.3	0.3				0
	rs11683213	SLC9A4	0.119517	185442			0.6
	rs11683213	IL1R1	0.0599598	223240		0.1
	rs11683213	IL1RL2	0.0531187	100778
	rs11683213	IL1R2	0.0265594	295824	0						0
	rs11683213	SLC9A2	0.0199195	331769
	rs11683213	TMEM182	0.00663984	449121
	rs11683213	MFSD9	0.00663984	449104
	rs11691616	LY75	0.34004	2587		0.6	1
	rs11691616	PLA2R1	0.306841	160446	0.9	0.7	0
	rs11691616	CD302	0.240241	103914		0.6	0.5
	rs11691616	BAZ2B	0.132797	285600			0.8
	rs11691616	LY75-CD302	0.0865191	2541
	rs11691616	MARCHF7	0.0531187	189712			0.1
	rs11691616	ITGB6	0.0265594	298144
	rs11691616	WDSUB1	0.0132797							0.2
	rs11713536	IL5RA	0.0997988	17778			0.1
	rs11713536	CRBN	0.0730382	70892			0.1
	rs11713536	TRNT1	0.0663984	18098
	rs117219133	GPNMB	0.159356	119304			0.8
	rs117219133	NUP42	0.152716	173430			0.8
	rs117219133	IGF2BP3	0.119718	115220						0.7	0
	rs117219133	TRA2A	0.0796781	176770						0.6	0
	rs117219133	MALSU1	0.0597586	56532							0
	rs117219133	KLHL7	0.0331992	249513
	rs117219133	CCDC126	0.0331992	242111
	rs117219133	FAM126A	0.0199195	341141
	rs117219133	FAM221A	0.0199195	324859							0
	rs117219133	STK31	0.0199195	354932
	rs11723371	GYPA	0.2666	36094		0.5	0.8
	rs11723371	GYPE	0.146076	199094			0.8
	rs11723371	GYPB	0.0997988	85277			0.2
	rs11723371	FREM3	0.0132797	403982
	rs11734449	IDUA	0.439638	59052	0.9	0.7	0.9
	rs11734449	TMEM175	0.253924	4442		0.8	0.2
	rs11734449	DGKQ	0.192555	58950			1
	rs11734449	SLC26A1	0.165996	65495			0.8
	rs11734449	PCGF3	0.132797	222197			0.7
	rs11734449	UVSSA	0.126358	417746		0.1	0.7
	rs11734449	FGFRL1	0.119517	81991			0.5
	rs11734449	SLC49A3	0.112877	238674			0.6
	rs11734449	GAK	0.0865191	4428
	rs11734449	MYL5	0.0730382	254365			0.3
	rs11734449	MAEA	0.060161	361942		0.2
	rs11734449	CPLX1	0.0531187	101816
	rs11734449	CTBP1	0.039839	322388			0.1
	rs11734449	RNF212	0.039839	185619
	rs11734449	ATP5ME	0.0331992	253615
	rs11734449	PDE6B	0.0265594	302372
	rs11734449	SPON2	0.0265594	281017
	rs11734449	TMEM271	0.0199195	351650
	rs11734449	PIGG	0.00663984	428735
	rs11734449	ZNF721	0.00663984	428789
	rs11734449	NKX1-1	0	478497
	rs117439977	PLXNB2	0.40664	19402	0.7	0.7	0.4			0.5	0
	rs117439977	TRABD	0.232998	102331		0.3	0.9
	rs117439977	DENND6B	0.139437	38768			0.6
	rs117439977	SELENOO	0.119517	87233			0.5
	rs117439977	PPP6R2	0.112877	55060			0.4				0
	rs117439977	ADM2	0.0929577	193299			0.4
	rs117439977	MAPK12	0.0863179	26528			0.2
	rs117439977	MAPK11	0.0663984	17477
	rs117439977	HDAC10	0.0597586	36839
	rs117439977	TUBGCP6	0.0597586	43221
	rs117439977	PANX2	0.0531187	117513
	rs117439977	TYMP	0.0464789	241788			0.1
	rs117439977	MIOX	0.039839	198540							0
	rs117439977	SBF1	0.039839	195679
	rs117439977	MOV10L1	0.039839	198365
	rs117439977	LMF2	0.039839	219458							0
	rs117439977	MLC1	0.039839	202818
	rs117439977	NCAPH2	0.039839	219980							0
	rs117439977	ARSA	0.0331992	339929			0.1
	rs117439977	KLHDC7B	0.0331992	257655
	rs117439977	SCO2	0.0331992	238217
	rs117439977	ODF3B	0.0331992	244262
	rs117439977	TTLL8	0.0331992	229946
	rs117439977	SYCE3	0.0265594	274675						0	0
	rs117439977	CHKB-CPT1B	0.0265594	294721
	rs117439977	IL17REL	0.0265594	275479
	rs117439977	CHKB	0.0265594	313211
	rs117439977	MAPK8IP2	0.0265594	312549
	rs117439977	CPT1B	0.0265594	290221
	rs117439977	CRELD2	0.0199195	370077
	rs117439977	PIM3	0.0199195	327476
	rs117439977	ALG12	0.0199195	369806
	rs117439977	SHANK3	0.0132797	386171							0
	rs117439977	BRD1	0.00663984	460371							0
	rs117439977	ZBED4	0.00663984	434400							0
	rs117439977	ACR	0.00663984	449952
	rs117439977	RABL2B	0	495423
	rs117659768	CLEC4E	0.126157	125142			0.2			0.8
	rs117659768	A2ML1	0.112877	156574						1
	rs117659768	PHC1	0.0796781	247849						0.7
	rs117659768	MFAP5	0.0663984	3159
	rs117659768	RIMKLB	0.0663984	15553
	rs117659768	CLEC6A	0.0663984	210085						0.4
	rs117659768	AICDA	0.0597586	52805
	rs117659768	A2M	0.0531187	450182						0.7
	rs117659768	CLEC4D	0.0464789	156572
	rs117659768	M6PR	0.0265594	283714
	rs117659768	KLRG1	0.0265594	283997
	rs117659768	FAM90A1	0.00663984	438429
	rs117729430	EGFL7	0.126761	12712		0.2
	rs117729430	DIPK1B	0.126157	41004			0.5
	rs117729430	AGPAT2	0.106237	15889			0.3
	rs117729430	SEC16A	0.0663984	187809						0.4
	rs117729430	LCN10	0.0597586	71788
	rs117729430	SNAPC4	0.0533199	271392		0.1
	rs117729430	LCN8	0.0531187	86975
	rs117729430	LCN15	0.0531187	94687
	rs117729430	TMEM141	0.0531187	119776
	rs117729430	LCN6	0.0531187	76957
	rs117729430	CCDC183	0.0464789	124770
	rs117729430	RABL6	0.0464789	136375
	rs117729430	INPP5E	0.0464789	231723						0.2
	rs117729430	NOTCH1	0.0464789	125520
	rs117729430	AJM1	0.0464789	170910
	rs117729430	EDF1	0.039839	194740
	rs117729430	PHPT1	0.039839	177156
	rs117729430	ENTR1	0.039839	260954						0.1
	rs117729430	MAMDC4	0.039839	179375
	rs117729430	TRAF2	0.039839	210344
	rs117729430	PMPCA	0.039839	260927						0.1
	rs117729430	FBXW5	0.0331992	273170
	rs117729430	C8G	0.0331992	273617
	rs117729430	CARD9	0.0265594	297887
	rs117729430	PAXX	0.0265594	320854
	rs117729430	DNLZ	0.0265594	307824
	rs117729430	LCNL1	0.0265594	310336
	rs117729430	LCN12	0.0265594	277983
	rs117729430	PTGDS	0.0265594	303524
	rs117729430	ABCA2	0.0199195	357347
	rs117729430	CLIC3	0.0199195	325000
	rs117729430	FUT7	0.0199195	360520
	rs117729430	GPSM1	0.0199195	344092
	rs117729430	CCDC187	0.0199195	364667
	rs117729430	MAN1B1	0.0132797	415289
	rs117729430	UAP1L1	0.0132797	405949
	rs117729430	ENTPD2	0.0132797	382493
	rs117729430	NPDC1	0.0132797	374611
	rs117729430	SAPCD2	0.0132797	398989
	rs117729430	DPP7	0.00663984	443609
	rs117729430	QSOX2	0.00663984	425756
	rs117729430	LHX3	0.00663984	466440
	rs117729430	GRIN1	0.00663984	467586
	rs117729430	LRRC26	0	498483
	rs11789139	ABO	0.365996	42465	0.9	0.4	0.8
	rs11789139	SURF1	0.246479	38187		0.4	0.8
	rs11789139	SURF6	0.172636	17699			0.8
	rs11789139	MED22	0.165996	29642			0.8
	rs11789139	SURF2	0.126157	38061			0.5
	rs11789139	OBP2B	0.106237	109239			0.4
	rs11789139	REXO4	0.0663984	99607		0	0.1
	rs11789139	SURF4	0.0597586	57677
	rs11789139	RPL7A	0.0597586	29729
	rs11789139	STKLD1	0.0597586	57877
	rs11789139	ADAMTS13	0.0531187	95869
	rs11789139	CACFD1	0.0464789	141476
	rs11789139	RALGDS	0.0464789	169155
	rs11789139	SLC2A6	0.0464789	160638
	rs11789139	GBGT1	0.0464789	154556
	rs11789139	CEL	0.0464789	256508			0.1
	rs11789139	ADAMTSL2	0.039839	213675
	rs11789139	MYMK	0.039839	210123
	rs11789139	DBH	0.0265594	317874
	rs11789139	GTF3C5	0.0265594	287814
	rs11789139	FAM163B	0.0265594	290900
	rs11789139	TSC1	0.0199195	371615
	rs11789139	GFI1B	0.0132797	374489
	rs11789139	SARDH	0.0132797	421466
	rs11789139	AK8	0.00663984	439712
	rs11789139	SPACA9	0.00663984	440462
	rs11810143	FCGR2A	0.579477	5429	0.9	0.9	0.4			0.4
	rs11810143	FCGR2C	0.380483	70480		1	0.9
	rs11810143	FCGR2B	0.298793	152284	0.9		1
	rs11810143	HSPA6	0.172636	13681			0.8
	rs11810143	FCGR3B	0.132797	121104	0.3		0.3
	rs11810143	ATF6	0.0863179	255439			0.2			0.4
	rs11810143	FCRLA	0.0796781	196113						0.6
	rs11810143	DUSP12	0.0796781	238899						0.7
	rs11810143	FCRLB	0.0663984	210685						0.4	0
	rs11810143	FCGR3A	0.0597586	40109
	rs11810143	CFAP126	0.0464789	142983
	rs11810143	FCER1G	0.039839	295625			0.1
	rs11810143	SDHC	0.039839	196478
	rs11810143	MPZ	0.039839	200891
	rs11810143	PCP4L1	0.0331992	252114			0
	rs11810143	NR1I3	0.0331992	272615
	rs11810143	TOMM40L	0.0265594	284920
	rs11810143	ADAMTS4	0.0265594	311805
	rs11810143	NDUFS2	0.0265594	313755
	rs11810143	APOA2	0.0265594	287228
	rs11810143	USP21	0.0199195	351409
	rs11810143	PPOX	0.0199195	344803
	rs11810143	B4GALT3	0.0199195	332891
	rs11810143	UFC1	0.0199195	358083
	rs11810143	DEDD	0.0132797	378171
	rs11810143	NIT1	0.0132797	392773
	rs11810143	NECTIN4	0.0132797	421301
	rs11810143	KLHDC9	0.0132797	412498
	rs11810143	PFDN2	0.0132797	392804
	rs11810143	ARHGAP30	0.00663984	440889
	rs11810143	USF1	0.00663984	464882
	rs11810143	TSTD1	0.00663984	471882
	rs11810143	F11R	0	489516
	rs11845116	SERPINA11	0.206036	418			0.9
	rs11845116	SERPINA1	0.139437	61689			0.6
	rs11845116	SERPINA12	0.0597586	65462
	rs11845116	SERPINA9	0.0597586	27307
	rs11845116	SERPINA5	0.0531187	109060
	rs11845116	SERPINA2	0.0531187	85684
	rs11845116	SERPINA4	0.0531187	109060
	rs11845116	FAM181A	0.0531187							0.8
	rs11845116	SERPINA6	0.0464789	128993
	rs11845116	SERPINA10	0.0464789	159114
	rs11845116	SERPINA3	0.0464789	160002
	rs11845116	IFI27L2	0.0265594	322129
	rs11845116	PPP4R4	0.0265594	306254
	rs11845116	GSC	0.0265594	317731
	rs11845116	DDX24	0.0199195	371180
	rs11845116	IFI27L1	0.0199195	371081
	rs11845116	IFI27	0.0199195	347546
	rs11845116	CCDC197	0.00663984	465157
	rs11845116	OTUB2	0.00663984	426042
	rs11845116	ASB2	0	475643
	rs11846959	SERPINA1	0.192757	10714			0.8
	rs11846959	SERPINA10	0.132797	86711	0.6						0
	rs11846959	IFI27L1	0.119517	298678			0.7
	rs11846959	PPP4R4	0.0995976	233851			0.5
	rs11846959	SERPINA2	0.0663984	13281
	rs11846959	SERPINA6	0.0597586	56590
	rs11846959	SERPINA11	0.0597586	72821
	rs11846959	SERPINA9	0.0531187	99710
	rs11846959	SERPINA12	0.0464789	137865
	rs11846959	DDX24	0.039839	298777			0.1
	rs11846959	SERPINA4	0.039839	181463
	rs11846959	SERPINA5	0.039839	181463
	rs11846959	SERPINA3	0.0331992	232405
	rs11846959	IFI27L2	0.0331992	249726
	rs11846959	IFI27	0.0265594	275143
	rs11846959	OTUB2	0.0199195	353639
	rs11846959	ASB2	0.0132797	403240
	rs11846959	CCDC197	0.0132797	392754
	rs11846959	GSC	0.0132797	390134
	rs11846959	FAM181A	0.00663984	461085
	rs11870192	BLMH	0.199195	21918			1
	rs11870192	CPD	0.192555	64953			1
	rs11870192	GOSR1	0.152716	163388			0.8
	rs11870192	SSH2	0.0929577	383698			0.6
	rs11870192	GIT1	0.0929577				0.7
	rs11870192	NSRP1	0.0796781	198453			0.3
	rs11870192	SLC6A4	0.0796781	77972			0.2				0
	rs11870192	TMIGD1	0.0663984	20085
	rs11870192	TEFM	0.0531187				0.4
	rs11870192	CORO6	0.039839				0.3
	rs11870192	EFCAB5	0.0265594	384774		0	0.1
	rs11881354	KLK4	0.172636	8522			0.8
	rs11881354	KLK2	0.160362	41305		0.5
	rs11881354	KLK6	0.119517	66800						0.9
	rs11881354	KLK5	0.119517	50220						0.9
	rs11881354	ACP4	0.112877	112458						0.9
	rs11881354	SIGLEC7	0.0929577	239426						0.9
	rs11881354	SYT3	0.0929577	262992						0.9
	rs11881354	GPR32	0.0929577	132409						0.7
	rs11881354	C19orf81	0.0863179	253428						0.8
	rs11881354	KLK15	0.0597586	65660
	rs11881354	KLK3	0.0597586	47958
	rs11881354	KLK8	0.0531187	99838
	rs11881354	KLK9	0.0531187	106761
	rs11881354	KLK10	0.0531187	117302
	rs11881354	KLK1	0.0531187	79086
	rs11881354	KLK7	0.0531187	81226
	rs11881354	KLK13	0.0464789	162241
	rs11881354	SIGLEC9	0.0464789	222033						0.1
	rs11881354	KLK11	0.0464789	125166
	rs11881354	KLK12	0.0464789	132357
	rs11881354	SHANK1	0.039839	183071						0
	rs11881354	KLK14	0.039839	181372
	rs11881354	CLEC11A	0.039839	179509
	rs11881354	CTU1	0.039839	205536
	rs11881354	CD33	0.0265594	322191
	rs11881354	LRRC4B	0.0199195	334438
	rs11881354	SIGLECL1	0.0199195	343475						0
	rs11881354	JOSD2	0.0132797	391653
	rs11881354	IGLON5	0.0132797	408771
	rs11881354	ASPDH	0.0132797	388183
	rs11881354	MYBPC2	0.00663984	469981
	rs11881354	ETFB	0.00663984	463515
	rs11881354	CLDND2	0.00663984	466130
	rs11881354	NKG7	0.00663984	469828
	rs11881354	GARIN5A	0.00663984	426025
	rs11881354	EMC10	0.00663984	426473
	rs11881354	VSIG10L	0.00663984	439266
	rs11881354	C19orf84	0	487718
	rs11881354	SPIB	0	483935
	rs11881354	LIM2	0	485101
	rs11889260	NCKAP1	0.146076	178841			0.8
	rs11889260	NUP35	0.113682	257496		0.4	0
	rs11889260	FRZB	0.113078	6620			0.2
	rs11889260	DUSP19	0.106237	218542			0.5
	rs11889260	DNAJC10	0.0464789	143762
	rs11889260	PDE1A	0.0199195	336658
	rs11944540	KLHL2	0.185915	149263			0.6			0.9
	rs11944540	MSMO1	0.106237	29157						0.7
	rs11944540	TMEM192	0.106237	148275						0.9
	rs11944540	CPE	0.0663984	4370
	rs11944540	GK3P	0.0531187	77120
	rs11944540	TRIM75	0.0265594	302958
	rs11944540	TRIM60	0.0199195	340366
	rs11944540	TRIM61	0.0132797	379156
	rs11944540	APELA	0	479646
	rs12037951	ACP6	0.393763	39471			1
	rs12037951	BCL9	0.192555	89552			0.6			0.9
	rs12037951	GJA8	0.0531187	271742						0.3
	rs12037951	GJA5	0.0464789	142309
	rs12037951	GPR89B	0.0265594	297340
	rs12037951	CHD1L	0.0132797	388399
	rs12037951	FMO5	0.0132797	388003
	rs12037951	PRKAB2	0.00663984	458503
	rs12046369	IFNLR1	0.119517	11686			0.4
	rs12046369	NIPAL3	0.0995976	216157						0.9	0
	rs12046369	NCMAP	0.0730382	356442						0.8	0
	rs12046369	RCAN3	0.0663984	302706						0.6	0
	rs12046369	GRHL3	0.0663984	87							0
	rs12046369	IL22RA1	0.0597586	56505							0
	rs12046369	MYOM3	0.0531187	87510
	rs12046369	SRSF10	0.039839	218718
	rs12046369	STPG1	0.039839	217289							0
	rs12046369	PNRC2	0.0331992	242806
	rs12046369	CNR2	0.0265594	286283
	rs12046369	HMGCL	0.0199195	361025
	rs12046369	FUCA1	0.0199195	331355
	rs12046369	PITHD1	0.0132797	421227
	rs12046369	LYPLA2	0.0132797	408500
	rs12046369	GALE	0.0132797	398864
	rs12046369	SRRM1	0.00663984	432071							0
	rs12046369	ELOA	0.00663984	456197
	rs12046713	SH3BP5L	0.0929577				0.7
	rs12046713	USP24	0.0199195	349234
	rs12046909	XCL1	0.258954	38380	0.8		0.7
	rs12046909	XCL2	0.0796781	5772			0.1
	rs12046909	DPT	0.039839	190981
	rs12046909	TBX19	0.0331992	257348
	rs12046909	SFT2D2	0.0265594	312287
	rs12046909	NME7	0.0199195							0.3
	rs12046909	BLZF1	0.0199195							0.3
	rs12046909	TIPRL	0.0199195	359263
	rs12046909	GPR161	0.0132797	400558
	rs12046909	C1orf112	0.0132797							0.2
	rs12046909	METTL18	0.0132797							0.2
	rs12075	ACKR1	0.331992	2257			1
	rs12075	FCER1A	0.172636	84150			0.9
	rs12075	AIM2	0.0796781	17721			0.1
	rs12075	DUSP23	0.0663984							1
	rs12075	CFAP45	0.0597586							0.9
	rs12075	CADM3	0.0597586	33955
	rs12075	FCRL6	0.0597586							0.9
	rs12075	OR10J3	0.0531187	109095
	rs12075	IFI16	0.039839	205596
	rs12075	PYDC5	0.039839	202813
	rs12075	OR10J1	0.0331992	232281
	rs12075	ATP1A4	0.0331992							0.5
	rs12075	OR10J4	0.0331992	226640
	rs12075	IGSF9	0.0265594							0.4
	rs12075	VSIG8	0.0265594							0.4
	rs12075	PYHIN1	0.0265594	274768
	rs12075	SLAMF8	0.0199195							0.3
	rs12075	MNDA	0.0199195	374213
	rs12075	OR10J5	0.0199195	330443
	rs12075	TAGLN2	0.0132797							0.2
	rs12075	CRP	0.0132797							0.2
	rs12075	APCS	0.0132797	382262
	rs12075	OR6N2	0.0132797	424360
	rs12075	OR6N1	0.00663984	433369
	rs12075	OR6K6	0.00663984	450844
	rs12075	KIRREL1	0							0
	rs12075	OR6K3	0	484844
	rs12124767	PRELP	0.0597586	64810							0
	rs12124767	FMOD	0.0597586	59238
	rs12124767	BTG2	0.0531187	105505
	rs12124767	OPTC	0.0531187	83157							0
	rs12124767	CHIT1	0.0464789	137355
	rs12124767	ATP2B4	0.039839	215791
	rs12124767	CHI3L1	0.039839	224292
	rs12124767	MYBPH	0.0331992	235170
	rs12124767	ADORA1	0.0265594	320342
	rs12124767	LAX1	0.0199195	354181
	rs12124767	MYOG	0.0199195	324984
	rs12124767	PPFIA4	0.0132797	384505
	rs12124767	ZBED6	0.0132797	384627
	rs12124767	TMEM183A	0.0132797	403622
	rs12124767	ZC3H11A	0.0132797	384627
	rs12124767	CYB5R1	0.00663984	443721
	rs12124767	ADIPOR1	0.00663984	452424
	rs12124767	SNRPE	0.00663984	450603
	rs12124767	KLHL12	0	482360
	rs12126142	IL6R	0.493159	47787	1	0.8	0.6			0.6	0
	rs12126142	TDRD10	0.180483	49239		0.6	0				0
	rs12126142	SHE	0.140241	49432		0.4					0
	rs12126142	UBE2Q1	0.0796781	106048			0.2				0
	rs12126142	CHRNB2	0.0531187	114798							0
	rs12126142	AQP10	0.0464789	131890							0
	rs12126142	ATP8B2	0.0464789	127455							0
	rs12126142	HAX1	0.039839	180625							0
	rs12126142	ADAR	0.039839	175033
	rs12126142	NUP210L	0.039839	297864			0.1				0
	rs12126142	TPM3	0.0331992	258332							0
	rs12126142	C1orf43	0.0331992	232343							0
	rs12126142	CFAP141	0.0331992	246647
	rs12126142	UBAP2L	0.0331992	232801							0
	rs12126142	KCNN3	0.0132797	417301
	rs12126142	ADAM15	0.00663984							0.1
	rs12126142	RAB13	0.00663984	466622
	rs12126142	RPS27	0.00663984	462218
	rs12126142	CRTC2	0	494365
	rs12126142	SLC39A1	0	484796
	rs12126142	CREB3L4	0	485446
	rs12126142	LENEP	0								0
	rs12126142	EFNA3	0							0
	rs12126142	DCST2	0								0
	rs12126142	EFNA4	0							0
	rs12126142	JTB	0	475306
	rs12126142	PMVK	0	483739
	rs12138897	CA6	0.433602	25977	1	0.9	0.3				0
	rs12138897	RERE	0.0663984	122923			0.1
	rs12138897	SLC2A7	0.0597586	54579							0
	rs12138897	ENO1	0.0531187	92654							0
	rs12138897	SLC2A5	0.0531187	116634							0
	rs12138897	GPR157	0.0464789	157258
	rs12138897	H6PD	0.0331992	262930
	rs12138897	SPSB1	0.0265594	321050
	rs12148472	CTSH	0.579477	10438	1	0.9	1
	rs12148472	MORF4L1	0.0464789	128649
	rs12148472	RASGRF1	0.0464789	151644
	rs12148472	ADAMTS7	0.0464789	127672
	rs12148472	CHRNB4	0.039839	211382
	rs12148472	CHRNA3	0.0265594	317841
	rs12148472	TMED3	0.0199195	371976
	rs12148472	ANKRD34C	0.0199195	343586
	rs12148472	CHRNA5	0.0199195	373616
	rs12148472	PSMA4	0.0132797	398731
	rs12148472	HYKK	0.00663984	431572
	rs12148472	MINAR1	0	493200
	rs12247104	ACBD7	0.159356	105277			0.8
	rs12247104	RPP38	0.106237	113681			0.4
	rs12247104	MEIG1	0.0865191	24111
	rs12247104	OLAH	0.0597586	48728
	rs12247104	DCLRE1C	0.0597586	29067
	rs12247104	SUV39H2	0.0531187	104679
	rs12247104	HSPA14	0.0464789	145193
	rs12247104	CDNF	0.0464789	144924
	rs12247104	FAM107B	0.039839	208602
	rs12247104	NMT2	0.039839	185194
	rs12247104	FAM171A1	0.0132797	387790
	rs1227734	GDF15	0.265594	15493	1		0.5
	rs1227734	LRRC25	0.185915	7398			0.9
	rs1227734	LSM4	0.126157	67112			0.5
	rs1227734	ELL	0.0995976	131892			0.4
	rs1227734	IQCN	0.0929577	115724			0.3
	rs1227734	PGPEP1	0.0730382	49626			0.1
	rs1227734	SSBP4	0.0597586	28640
	rs1227734	ISYNA1	0.0597586	47943
	rs1227734	JUND	0.0531187	108602
	rs1227734	KXD1	0.0464789	167538
	rs1227734	PDE4C	0.0464789	142024
	rs1227734	FKBP8	0.0464789	153853
	rs1227734	CRLF1	0.039839	217517
	rs1227734	REX1BD	0.039839	198461
	rs1227734	IFI30	0.039839	217062
	rs1227734	UBA52	0.039839	181506
	rs1227734	RAB3A	0.039839	186182
	rs1227734	TMEM59L	0.039839	217206
	rs1227734	MPV17L2	0.039839	197006
	rs1227734	PIK3R2	0.0331992	237061
	rs1227734	KLHL26	0.0331992	246801
	rs1227734	MAST3	0.0265594	292446
	rs1227734	CRTC1	0.0265594	293454
	rs1227734	IL12RB1	0.0265594	291280
	rs1227734	COMP	0.0132797	401081
	rs1227734	ARRDC2	0.0132797	389092
	rs1227734	UPF1	0.00663984	441735
	rs1227734	CCDC124	0.00663984	457209
	rs1227734	KCNN1	0.00663984	438931
	rs12331618	F11	0.298793	47404	0.9		0.9
	rs12331618	KLKB1	0.179477	9806			0.7
	rs12331618	CYP4V2	0.152716	27218			0.7
	rs12331618	FAM149A	0.0531187	114366
	rs12331618	TLR3	0.0464789	149874
	rs12331618	SORBS2	0.0331992	262133
	rs12331618	MTNR1A	0.0199195	336782
	rs12356580	SFXN3	0.0597586	58464
	rs12356580	TLX1	0.0597586	41602
	rs12356580	PDZD7	0.0597586	57403
	rs12356580	KAZALD1	0.0597586	27709
	rs12356580	TWNK	0.0531187	102331
	rs12356580	LZTS2	0.0531187	93080
	rs12356580	MRPL43	0.0531187	102183
	rs12356580	SEMA4G	0.0531187	120194
	rs12356580	LBX1	0.0464789	139765
	rs12356580	SLF2	0.039839	176735
	rs12356580	BTRC	0.0331992	264335
	rs12356580	PAX2	0.0199195	354302
	rs12356580	POLL	0	498572
	rs12356580	DPCD	0	480862
	rs12361490	FOLR3	0.353521	65271		0.8	1				0
	rs12361490	INPPL1	0.152716	43561			0.7
	rs12361490	LAMTOR1	0.132797	76843			0.6
	rs12361490	FOLR1	0.119517	9418			0.4
	rs12361490	FOLR2	0.112877	36461			0.4
	rs12361490	PHOX2A	0.0597586	65524
	rs12361490	ANAPC15	0.0597586	67360
	rs12361490	TOMT	0.0597586	74216
	rs12361490	NUMA1	0.0531187	99447
	rs12361490	LRTOMT	0.0531187	99809
	rs12361490	LRRC51	0.0531187	99803
	rs12361490	IL18BP	0.039839	181527
	rs12361490	CLPB	0.0331992	254540							0
	rs12361490	RNF121	0.0331992	251122
	rs12361490	XNDC1N-ZNF705EP-ALG1L9P	0.0331992	251484
	rs12361490	XNDC1N	0.0331992	251486
	rs12361490	DEFB131B	0.0265594	301687
	rs12361490	DEFB108B	0.0199195	346940
	rs12361490	PDE2A	0	494451
	rs12406089	MTHFR	0.353521	54669		0.8	1
	rs12406089	CLCN6	0.259759	55028		0.4	0.9
	rs12406089	C1orf167	0.212877	99337		0.2	0.9
	rs12406089	NPPB	0.172636	2179	0.8
	rs12406089	MFN2	0.152716	119057			0.6			0.3
	rs12406089	KIAA2013	0.0995976	65304			0.3
	rs12406089	NPPA	0.0663984	12779
	rs12406089	PLOD1	0.0597586	73081			0
	rs12406089	MIIP	0.0597586	158342						0.2
	rs12406089	AGTRAP	0.0464789	125040
	rs12406089	MAD2L2	0.0464789	169313		0
	rs12406089	DRAXIN	0.0464789	169414
	rs12406089	FBXO44	0.039839	206749
	rs12406089	FBXO2	0.039839	205339
	rs12406089	TNFRSF8	0.039839	202179
	rs12406089	FBXO6	0.039839	196924
	rs12406089	SRM	0.0331992							0.5
	rs12406089	TNFRSF1B	0.0265594	305867
	rs12406089	VPS13D	0.0199195	368906
	rs12406089	DISP3	0.0132797	381969
	rs12441495	SPINT1	0.193964	86271		0.7
	rs12441495	DLL4	0.0865191	949
	rs12441495	ZFYVE19	0.0796781	123203		0	0.2
	rs12441495	CCDC32	0.0730382	365235			0.4
	rs12441495	DISP2	0.0663984				0.5
	rs12441495	CHAC1	0.0663984	22673
	rs12441495	INO80	0.0663984	185991			0.2
	rs12441495	VPS18	0.0597586	35839
	rs12441495	RHOV	0.0597586	56055
	rs12441495	DNAJC17	0.0531187	122811
	rs12441495	PPP1R14D	0.0531187	101580
	rs12441495	C15orf62	0.0464789	160309
	rs12441495	GCHFR	0.0464789	166221
	rs12441495	RMDN3	0.0464789	174438
	rs12441495	RAD51	0.0331992	235515
	rs12441495	CHP1	0.0265594	300550
	rs12441495	EXD1	0.0265594	300468
	rs12441495	RPUSD2	0.0199195	360990
	rs12441495	KNL1	0.0199195	336269
	rs12441495	OIP5	0.0132797	402302
	rs12441495	NUSAP1	0.0132797	390505
	rs12441495	CHST14	0.00663984	459305
	rs12441495	BAHD1	0	490568
	rs12441495	NDUFAF1	0	479114
	rs12441495	RTF1	0	478119			0
	rs12444102	CDH15	0.206036	3259			0.9
	rs12444102	ACSF3	0.132797	86632			0.6
	rs12444102	CBFA2T3	0.0995976	197800						0.9
	rs12444102	PABPN1L	0.0863179	308347						0.9
	rs12444102	SLC22A31	0.0730382	26644			0.1
	rs12444102	PIEZO1	0.0663984	389787						0.8
	rs12444102	CDK10	0.0663984				0.5
	rs12444102	ZNF778	0.0597586	42696
	rs12444102	CDT1	0.0597586	371218						0.6
	rs12444102	APRT	0.0597586	363070						0.6
	rs12444102	CTU2	0.0331992	468524						0.4
	rs12444102	RNF166	0.0331992	468599						0.4
	rs12444102	SPG7	0.0265594	315712
	rs12444102	TRAPPC2L	0.0265594	318787
	rs12444102	ANKRD11	0.0265594	315554
	rs12444102	GALNS	0.0265594	318037
	rs12444102	CPNE7	0.0132797	400751
	rs12444102	RPL13	0.0132797	385670
	rs12444102	DPEP1	0.00663984	438301
	rs12444102	SPATA33	0	482733
	rs12444102	SNAI3	0	488500
	rs12444102	CHMP1A	0	482731
	rs12452287	TUBG2	0.300201	77481		0.7	0.8				0
	rs12452287	EZH1	0.240241	8284		0.5	0.4
	rs12452287	TUBG1	0.234004	127124		0.8	0.2				0
	rs12452287	ATP6V0A1	0.214085	277921		0.8	0.2
	rs12452287	PSMC3IP	0.2	158934		0.4	0.2			0.7
	rs12452287	PLEKHH3	0.19336	59771		0.4	0.4
	rs12452287	CNTNAP1	0.165996	54234			0.8
	rs12452287	CCR10	0.160362	52848		0.5
	rs12452287	COASY	0.14004	175298		0.3	0.3
	rs12452287	BECN1	0.132797	96585			0.6
	rs12452287	HSD17B1	0.132797	183843			0.7
	rs12452287	CAVIN1	0.0929577	313509			0.5
	rs12452287	NT5C3B	0.0929577				0.7
	rs12452287	MLX	0.0730382	169693			0.2				0
	rs12452287	RAMP2	0.0663984	21682							0
	rs12452287	CNTD1	0.0597586	62035						0
	rs12452287	WNK4	0.0597586	43845
	rs12452287	STAT3	0.0597586	348225			0.3
	rs12452287	VPS25	0.0597586	36684							0
	rs12452287	COA3	0.0597586	61939						0
	rs12452287	AOC3	0.0531187	114419							0
	rs12452287	PSME3	0.0531187	87620
	rs12452287	AOC2	0.0531187	107815							0
	rs12452287	G6PC1	0.0464789	164032
	rs12452287	RETREG3	0.0464789	126142		0					0
	rs12452287	NAGLU	0.039839	200524
	rs12452287	DHX58	0.039839				0.3
	rs12452287	PTGES3L-AARSD1	0.0331992	243763
	rs12452287	IFI35	0.0331992	269975
	rs12452287	PTGES3L	0.0331992	243668
	rs12452287	RPL27	0.0331992	261508
	rs12452287	RUNDC1	0.0331992	243800
	rs12452287	AARSD1	0.0331992	227733
	rs12452287	VAT1	0.0265594	288358
	rs12452287	RND2	0.0265594	288466
	rs12452287	STAT5A	0.00663984	449218
	rs12452287	BRCA1	0.00663984	433480
	rs12452287	NBR1	0.00663984	433716
	rs12452287	STAT5B	0.00663984	448132
	rs12452287	TMEM106A	0	475070
	rs12459419	CD33	0.639437	157	1	1	0.8
	rs12459419	SIGLECL1	0.132797	21127			0.5
	rs12459419	VSIG10L	0.0531187	116918			0
	rs12459419	CTU1	0.0531187	116812
	rs12459419	IGLON5	0.0531187	86423
	rs12459419	SIGLEC7	0.0531187	82922
	rs12459419	SIGLEC9	0.0531187	100315
	rs12459419	C19orf84	0.0464789	165370
	rs12459419	KLK13	0.0464789	160107
	rs12459419	CLDND2	0.0464789	143782
	rs12459419	ETFB	0.0464789	141167
	rs12459419	LIM2	0.0464789	162753
	rs12459419	KLK14	0.0464789	140976
	rs12459419	NKG7	0.0464789	147480
	rs12459419	KLK12	0.039839	189991
	rs12459419	SIGLEC10	0.039839	192582
	rs12459419	KLK8	0.039839	222510
	rs12459419	KLK9	0.039839	215587
	rs12459419	KLK10	0.039839	205046
	rs12459419	KLK11	0.039839	197182
	rs12459419	SIGLEC8	0.0331992	233235
	rs12459419	KLK7	0.0331992	241122
	rs12459419	KLK5	0.0331992	272128
	rs12459419	KLK6	0.0331992	255548
	rs12459419	CEACAM18	0.0331992	253318
	rs12459419	KLK4	0.0265594	313826
	rs12459419	SIGLEC6	0.0265594	306635
	rs12459419	SIGLEC12	0.0265594	276579
	rs12459419	KLK2	0.0199195	363653
	rs12459419	KLK3	0.0199195	370306
	rs12459419	ZNF175	0.0199195	346062
	rs12459419	KLK1	0.0132797	401434
	rs12459419	SIGLEC5	0.0132797	405180
	rs12459419	KLK15	0.0132797	388008
	rs12459419	SIGLEC14	0.0132797	421604
	rs12459419	ACP4	0.00663984	434806
	rs12459419	SPACA6	0.00663984	463907
	rs12459419	GPR32	0.00663984	454757
	rs12459419	HAS1	0	498770
	rs12563971	FCRL2	0.459557	8505	0.9	0.7	1
	rs12563971	FCRL3	0.292153	84868	0.8		1
	rs12563971	FCRL1	0.205835	34483	0.1		1
	rs12563971	FCRL4	0.146076	187552	0.8
	rs12563971	FCRL5	0.139437	233122			0.8
	rs12563971	CD5L	0.0531187	112619
	rs12563971	KIRREL1	0.039839	207636
	rs12563971	SMIM42	0.0199195	342664
	rs12563971	CD1D	0.0132797	392393
	rs12563971	CD1A	0.00663984	468787
	rs12597087	IL32	0.192555	26068			1				0
	rs12597087	MMP25	0.179276	45303			0.9				0
	rs12597087	ZNF205	0.159356	21195			0.7
	rs12597087	ZSCAN10	0.0865191	7930
	rs12597087	ZNF213	0.0863179	38412			0.2				0
	rs12597087	BICDL2	0.0730382	54421			0.1				0
	rs12597087	TNFRSF12A	0.0597586	72920
	rs12597087	HCFC1R1	0.0597586	67079
	rs12597087	THOC6	0.0597586	67338
[truncated: 9,896 more rows]
