# Supplementary material for: Systematic discovery of gene-environment interactions underlying the human plasma proteome in UK Biobank
Source: Nat Commun. 2024 Aug 26;15:7346. doi: 10.1038/s41467-024-51744-5 (PMC11347662; doi:10.1038/s41467-024-51744-5)
Supplement: Supplementary file 7 — Supplementary Data 4 [file 41467_2024_51744_MOESM7_ESM.xlsx]

## Sheet: Supplementary Data 4
Supplementary Data 4. Replication summary statistics for vQTLs that were identified as significant and independent in the discovery set. Also shown are the outputs from a sensitivity analysis using ancestry as a covariate in vQTL association sets in the replication sub-sample.
The statistical test used was Levene's test for genome-wide variance QTL association studies.
	SNP	rsid	Analyte	Protein	Replication-Beta	Replication-SE	Replication-p	Replicated at p<0.05? (1=YES,0=NO)	Replicated at p<3.4e-11? (1=YES,0=NO)	Directional Concordance with Discovery Set (1=YES,0=NO)	Ancestry Covariate-Beta	Ancestry-Covariate-SE	Ancestry Covariate-p
	1:103917325:G:C:imp:v1	rs4391700	AMY2A_P04746_OID20333_v1_Cardiometabolic	AMY2A	0.176056	0.0116724	2.09309e-51	1	1	1	0.176114	0.0116724	1.94021e-51
	1:103917325:G:C:imp:v1	rs4391700	AMY2B_P19961_OID20340_v1_Cardiometabolic	AMY2B	0.184593	0.0118182	5.37202e-55	1	1	1	0.184664	0.0118181	4.87784e-55
	1:109815252:A:G:imp:v1	rs611917	GRN_P28799_OID21159_v1_Neurology	GRN	0.0792737	0.0117361	1.43126e-11	1	1	1	0.0794572	0.011736	1.28446e-11
	1:110850544:C:T:imp:v1	rs574193	PROK1_P58294_OID20543_v1_Inflammation	PROK1	0.0751333	0.0109623	7.19096e-12	1	1	1	0.0751341	0.0109623	7.18709e-12
	1:11465509:CT:C:imp:v1	1:11465509_CT_C	ANGPTL7_O43827_OID21412_v1_Oncology	ANGPTL7	0.16987	0.0231373	2.10703e-13	1	1	1	0.169607	0.0231375	2.2947e-13
	1:11749957:A:C:imp:v1	rs6658345	DRAXIN_Q8NBI3_OID20917_v1_Neurology	DRAXIN	0.0930776	0.0116191	1.14027e-15	1	1	1	0.0933342	0.011619	9.51958e-16
	1:11921181:C:G:imp:v1	rs12406089	NTproBNP_NTproBNP_OID20125_v1_Cardiometabolic	NTproBNP	-0.0544447	0.0116334	2.86836e-06	1	0	1	-0.0543902	0.0116334	2.93476e-06
	1:12099345:A:G:imp:v1	rs35249183	TNFRSF8_P28908_OID21049_v1_Neurology	TNFRSF8	-0.141805	0.0197389	6.76838e-13	1	1	1	-0.141869	0.0197388	6.60953e-13
	1:1436125:A:C:imp:v1	rs9439435	VWA1_Q6PCB0_OID21421_v1_Oncology	VWA1	0.0883806	0.0152317	6.53609e-09	1	0	1	0.0881948	0.0152317	7.03011e-09
	1:145661932:A:G:imp:v1	rs35353761	CD160_O95971_OID20647_v1_Inflammation	CD160	-0.0503229	0.0138771	0.000287469	1	0	1	-0.0497545	0.0138772	0.000336634
	1:147102854:G:C:imp:v1	rs12037951	ACP6_Q9NPH0_OID21432_v1_Oncology	ACP6	-0.322235	0.0130092	1.89563e-135	1	1		-0.322533	0.0130087	1.05126e-135
	1:150718602:T:G:imp:v1	rs75056606	CTSS_P25774_OID21056_v1_Neurology	CTSS	0.190124	0.0179375	3.00249e-26	1	1	1	0.190133	0.0179375	2.98672e-26
	1:151997199:A:C:imp:v1	rs2999559	FABP9_Q0Z7S8_OID20501_v1_Inflammation	FABP9	0.111541	0.0120964	2.94443e-20	1	1	1	0.111452	0.0120965	3.15353e-20
	1:152358609:C:CT:imp:v1	rs138828118	CRNN_Q9UBG3_OID21427_v1_Oncology	CRNN	0.245809	0.0130636	5.54796e-79	1	1	1	0.245845	0.0130635	5.25331e-79
	1:152479176:T:C:imp:v1	rs4845779	WFDC12_Q8WWY7_OID21462_v1_Oncology	WFDC12	0.0332228	0.0116737	0.004428	1	0	1	0.0331717	0.0116737	0.0044892
	1:154420087:G:A:imp:v1	rs61812598	IL6_P05231_OID20101_v1_Cardiometabolic	IL6	-0.0742031	0.0111487	2.81882e-11	1	1	1	-0.074167	0.0111487	2.88157e-11
	1:154420087:G:A:imp:v1	rs61812598	IL6_P05231_OID20563_v1_Inflammation	IL6	-0.0554644	0.0110811	5.57669e-07	1	0	1	-0.0554121	0.0110811	5.71502e-07
	1:154425456:G:A:imp:v1	rs12126142	IL6_P05231_OID20911_v1_Neurology	IL6	-0.0699775	0.0111127	3.03369e-10	1	0	1	-0.0699692	0.0111127	3.04821e-10
	1:154425456:G:A:imp:v1	rs12126142	IL6_P05231_OID21276_v1_Oncology	IL6	-0.0728072	0.0110965	5.33554e-11	1	0	1	-0.0727491	0.0110966	5.52683e-11
	1:154432957:A:G:imp:v1	rs6695045	IL6R_P08887_OID20385_v1_Cardiometabolic	IL6R	-0.19508	0.0108132	9.28271e-73	1	1	1	-0.195157	0.0108131	8.15258e-73
	1:155035611:C:T:imp:v1	rs3806256	ADAM15_Q13444_OID20109_v1_Cardiometabolic	ADAM15	-0.212234	0.0107063	1.87533e-87	1	1	1	-0.212328	0.0107062	1.5684e-87
	1:155178782:A:T:imp:v1	rs760077	PM20D1_Q6GTS8_OID20149_v1_Cardiometabolic	PM20D1	0.0694993	0.0109601	2.28134e-10	1	0	1	0.0695524	0.0109601	2.21057e-10
	1:155184975:A:G:imp:v1	rs2990223	TFF1_P04155_OID21154_v1_Neurology	TFF1	-0.075178	0.0110104	8.61433e-12	1	1	1	-0.0752016	0.0110103	8.48634e-12
	1:156711625:C:G:imp:v1	rs3806418	HDGF_P51858_OID21455_v1_Oncology	HDGF	-0.215145	0.0107079	8.62559e-90	1	1	1	-0.214922	0.0107081	1.32642e-89
	1:157513569:G:A:imp:v1	rs10494316	FCRL5_Q96RD9_OID21111_v1_Neurology	FCRL5	0.121186	0.0111028	9.77884e-28	1	1	1	0.121233	0.0111027	9.33359e-28
	1:15757044:A:G:imp:v1	rs2473357	CTRC_Q99895_OID20752_v1_Inflammation	CTRC	0.0718076	0.0113409	2.42375e-10	1	0	1	0.071323	0.011341	3.19666e-10
	1:157670757:C:T:imp:v1	rs11264799	FCRL3_Q96P31_OID20443_v1_Inflammation	FCRL3	-0.216843	0.0121543	3.40764e-71	1	1	1	-0.216893	0.0121543	3.16104e-71
	1:157755427:C:G:imp:v1	rs12563971	FCRL2_Q96LA5_OID20639_v1_Inflammation	FCRL2	-0.136295	0.0147151	2.00205e-20	1	1	1	-0.136296	0.0147151	2.00127e-20
	1:159175354:G:A:imp:v1	rs12075	CCL11_P51671_OID20668_v1_Inflammation	CCL11	-0.0839315	0.010834	9.40694e-15	1	1	1	-0.0839256	0.010834	9.44782e-15
	1:159175354:G:A:imp:v1	rs12075	CCL13_Q99616_OID20655_v1_Inflammation	CCL13	-0.0786118	0.0108406	4.11916e-13	1	1	1	-0.0785606	0.0108407	4.26574e-13
	1:159175354:G:A:imp:v1	rs12075	CCL14_Q16627_OID20401_v1_Cardiometabolic	CCL14	-0.0687271	0.0108956	2.83032e-10	1	0	1	-0.0687288	0.0108956	2.82748e-10
	1:159175354:G:A:imp:v1	rs12075	CCL2_P13500_OID21004_v1_Neurology	CCL2	-0.116299	0.010925	1.83419e-26	1	1	1	-0.115787	0.0109253	3.04059e-26
	1:159175354:G:A:imp:v1	rs12075	CCL7_P80098_OID20523_v1_Inflammation	CCL7	-0.097851	0.0108991	2.7596e-19	1	1	1	-0.0975786	0.0108992	3.46563e-19
	1:159175354:G:A:imp:v1	rs12075	CXCL8_P10145_OID20153_v1_Cardiometabolic	CXCL8	-0.0710594	0.0109795	9.66998e-11	1	0	1	-0.0709697	0.0109795	1.02088e-10
	1:159175354:G:A:imp:v1	rs12075	CXCL8_P10145_OID20631_v1_Inflammation	CXCL8	-0.0849286	0.0110631	1.63159e-14	1	1	1	-0.0850862	0.011063	1.4592e-14
	1:159175354:G:A:imp:v1	rs12075	CXCL8_P10145_OID20997_v1_Neurology	CXCL8	-0.0778396	0.011146	2.87632e-12	1	1	1	-0.0778219	0.011146	2.90909e-12
	1:159175354:G:A:imp:v1	rs12075	CXCL8_P10145_OID21430_v1_Oncology	CXCL8	-0.0825756	0.0109476	4.59926e-14	1	1	1	-0.0826443	0.0109475	4.38221e-14
	1:159773882:T:C:imp:v1	rs6662539	FCRL6_Q6DN72_OID20529_v1_Inflammation	FCRL6	-0.113277	0.0107543	6.07806e-26	1	1	1	-0.113508	0.0107542	4.82641e-26
	1:159801111:G:A:imp:v1	rs7516146	SLAMF8_Q9P0V8_OID21214_v1_Oncology	SLAMF8	0.261299	0.0123487	2.22967e-99	1	1	1	0.261131	0.0123489	3.00511e-99
	1:160652476:G:A:imp:v1	rs10489637	CD48_P09326_OID20692_v1_Inflammation	CD48	0.183051	0.0123634	1.34179e-49	1	1	1	0.182997	0.0123634	1.43324e-49
	1:160780965:C:A:imp:v1	rs6427548	LY9_Q9HBG7_OID20670_v1_Inflammation	LY9	-0.121836	0.010886	4.46465e-29	1	1	1	-0.121802	0.0108861	4.62518e-29
	1:160895391:G:A:imp:v1	rs1092415	SLAMF7_Q9NQ25_OID20602_v1_Inflammation	SLAMF7	0.119518	0.0133212	2.91234e-19	1	1	1	0.119535	0.0133212	2.87852e-19
	1:161014370:C:G:imp:v1	rs2516838	NECTIN4_Q96NY8_OID21490_v1_Oncology	NECTIN4	0.0486913	0.0114907	2.26071e-05	1	0	1	0.0486784	0.0114907	2.27202e-05
	1:161176519:G:A:imp:v1	rs79181095	CD244_Q9BZW8_OID20628_v1_Inflammation	CD244	0.105484	0.0195798	7.14867e-08	1	0	1	0.105523	0.0195798	7.06979e-08
	1:161477028:T:C:imp:v1	rs4657040	FCGR2B_P31994_OID21215_v1_Oncology	FCGR2B	-0.213603	0.0123778	9.93539e-67	1	1	1	-0.213195	0.0123783	1.77471e-66
	1:161480649:A:G:imp:v1	rs11810143	FCGR2A_P12318_OID20391_v1_Cardiometabolic	FCGR2A	-0.425151	0.0172609	5.90103e-134	1	1		-0.425583	0.0172603	3.11055e-134
	1:161598742:T:G:imp:v1	rs148318374	FCGR3B_O75015_OID20387_v1_Cardiometabolic	FCGR3B	-0.190101	0.0133494	5.14372e-46	1	1	1	-0.189994	0.0133495	5.77585e-46
	1:161684981:A:T:imp:v1	rs6427619	FCRLB_Q6BAA4_OID21193_v1_Oncology	FCRLB	0.460139	0.0134858	3.56137e-255	1	1		0.460084	0.0134859	4.1828e-255
	1:168507463:C:T:imp:v1	rs12046909	XCL1_P47992_OID21398_v1_Oncology	XCL1	-0.195299	0.0150052	9.99117e-39	1	1	1	-0.19499	0.0150054	1.31216e-38
	1:169568698:T:G:imp:v1	rs760694	SELP_P16109_OID20379_v1_Cardiometabolic	SELP	0.0811809	0.0107916	5.3704e-14	1	1	1	0.0810862	0.0107917	5.74445e-14
	1:178862779:A:G:imp:v1	rs74959086	ANGPTL1_O95841_OID20211_v1_Cardiometabolic	ANGPTL1	0.139004	0.0235134	3.38606e-09	1	0	1	0.138988	0.0235134	3.40009e-09
	1:183501350:C:T:imp:v1	rs2702185	NCF2_P19878_OID20567_v1_Inflammation	NCF2	0.0696795	0.0216965	0.00132022	1	0	1	0.0698114	0.0216965	0.00129253
	1:20306146:G:C:imp:v1	rs11573156	PLA2G2A_P14555_OID20274_v1_Cardiometabolic	PLA2G2A	-0.160831	0.0134622	6.73672e-33	1	1	1	-0.160827	0.0134622	6.76486e-33
	1:203162401:A:G:imp:v1	rs2095792	CHI3L1_P36222_OID20399_v1_Cardiometabolic	CHI3L1	0.248263	0.0110158	1.80086e-112	1	1	1	0.248245	0.0110158	1.8718e-112
	1:203197257:T:G:imp:v1	rs2486072	CHIT1_Q13231_OID20312_v1_Cardiometabolic	CHIT1	0.311284	0.0107158	1.57287e-185	1	1		0.311231	0.0107159	1.84384e-185
	1:203380124:G:A:imp:v1	rs12124767	OPTC_Q9UBM4_OID21362_v1_Oncology	OPTC	-0.0377757	0.0187523	0.0439619	1	0	0	-0.0376338	0.0187524	0.0447624
	1:203434723:T:C:imp:v1	rs1572966	PRELP_P51888_OID20766_v1_Inflammation	PRELP	0.342683	0.0201584	8.27934e-65	1	1	1	0.342566	0.0201585	9.15728e-65
	1:204955716:G:A:imp:v1	rs16854881	NFASC_O94856_OID20634_v1_Inflammation	NFASC	-0.11624	0.0201892	8.5357e-09	1	0	1	-0.116161	0.0201892	8.73522e-09
	1:205015699:C:T:imp:v1	rs3767278	CNTN2_Q02246_OID21426_v1_Oncology	CNTN2	0.298906	0.0114545	4.14731e-150	1	1		0.298826	0.0114546	5.01379e-150
	1:205744138:G:T:imp:v1	rs708725	PM20D1_Q6GTS8_OID20149_v1_Cardiometabolic	PM20D1	-0.400344	0.010636	0	1	1		-0.400344	0.010636	0
	1:207032089:T:A:imp:v1	rs11119726	IL19_Q9UHD0_OID20158_v1_Cardiometabolic	IL19	0.0597416	0.0111015	7.38997e-08	1	0	1	0.0597343	0.0111015	7.41705e-08
	1:207278451:G:A:imp:v1	rs11120218	C4BPB_P20851_OID21481_v1_Oncology	C4BPB	0.148821	0.0149425	2.29036e-23	1	1	1	0.149123	0.0149423	1.86641e-23
	1:207421807:G:A:imp:v1	rs72742996	CD55_P08174_OID20377_v1_Cardiometabolic	CD55	-0.0477415	0.0111659	1.90562e-05	1	0	1	-0.0477398	0.0111659	1.90697e-05
	1:226078392:T:G:imp:v1	rs3820238	LEFTY2_O00292_OID21454_v1_Oncology	LEFTY2	-0.145845	0.0115371	1.24866e-36	1	1	1	-0.145788	0.0115371	1.33044e-36
	1:22923029:A:G:imp:v1	rs209689	C1QA_P02745_OID20654_v1_Inflammation	C1QA	0.0856974	0.0113867	5.2287e-14	1	1	1	0.0859161	0.0113866	4.51076e-14
	1:236700542:G:C:imp:v1	rs1810662	LGALS8_O00214_OID21041_v1_Neurology	LGALS8	0.150837	0.0117946	1.89674e-37	1	1	1	0.150712	0.0117947	2.17654e-37
	1:24150112:G:C:imp:v1	rs59650706	FUCA1_P04066_OID20261_v1_Cardiometabolic	FUCA1	-0.092198	0.0116677	2.74477e-15	1	1	1	-0.0920967	0.0116677	2.9434e-15
	1:24526135:G:T:imp:v1	rs12046369	IFNLR1_Q8IU57_OID20506_v1_Inflammation	IFNLR1	0.181888	0.0172643	5.92666e-26	1	1	1	0.181579	0.0172645	7.17531e-26
	1:249058569:G:C:imp:v1	rs61840351	LYPD8_Q6UX82_OID21251_v1_Oncology	LYPD8	-0.089712	0.0168529	1.01934e-07	1	0	1	-0.0897492	0.0168529	1.00702e-07
	1:249058896:T:C:imp:v1	rs28768088	LYPD8_Q6UX82_OID21251_v1_Oncology	LYPD8	-0.012431	0.0175605	0.479008	0	0	1	-0.0124648	0.0175605	0.477815
	1:249059216:C:T:imp:v1	rs12046713	LYPD8_Q6UX82_OID21251_v1_Oncology	LYPD8	-0.00899523	0.0175172	0.607596	0	0	1	-0.00902609	0.0175172	0.606365
	1:249062490:G:A:imp:v1	rs12733411	LYPD8_Q6UX82_OID21251_v1_Oncology	LYPD8	-0.0941912	0.0183455	2.83196e-07	1	0	1	-0.0942283	0.0183455	2.80159e-07
	1:25719599:T:A:imp:v1	rs686631	ICAM4_Q14773_OID20578_v1_Inflammation	ICAM4	-0.349816	0.0104846	4.39921e-244	1	1		-0.349742	0.0104848	6.02726e-244
	1:27230523:A:T:imp:v1	rs144369388	XPNPEP2_O43895_OID21508_v1_Oncology	XPNPEP2	-0.0725414	0.0201161	0.000310802	1	0	0	-0.0725288	0.0201162	0.000311553
	1:27720178:T:C:imp:v1	rs2504786	MASP1_P48740_OID20954_v1_Neurology	MASP1	0.0451817	0.01152	8.78042e-05	1	0	1	0.0452569	0.0115199	8.54521e-05
	1:38079517:T:G:imp:v1	rs36043533	RSPO1_Q2MKA7_OID20938_v1_Neurology	RSPO1	-0.119598	0.0236706	4.35864e-07	1	0	1	-0.119407	0.0236707	4.54641e-07
	1:43780653:G:GCAACCTCACCCATTT:imp:v1	rs151303622	TIE1_P35590_OID20303_v1_Cardiometabolic	TIE1	-0.0802897	0.011452	2.36678e-12	1	1	1	-0.0803554	0.011452	2.2714e-12
	1:55514611:A:T:imp:v1	rs676297	PCSK9_Q8NBP7_OID20235_v1_Cardiometabolic	PCSK9	0.0494509	0.0137305	0.000316328	1	0	1	0.0494473	0.0137305	0.000316643
	1:59024552:C:T:imp:v1	rs659502	TACSTD2_P09758_OID21447_v1_Oncology	TACSTD2	-0.157681	0.0114561	4.20198e-43	1	1	1	-0.157627	0.0114562	4.49127e-43
	1:89553773:A:AT:imp:v1	rs34086227	GBP4_Q96PP9_OID20845_v1_Neurology	GBP4	-0.214689	0.0132385	3.82167e-59	1	1	1	-0.214688	0.0132385	3.82952e-59
	1:9031903:C:G:imp:v1	rs12138897	CA6_P23280_OID21096_v1_Neurology	CA6	-0.135435	0.010931	2.96097e-35	1	1	1	-0.135437	0.010931	2.95143e-35
	1:985266:C:T:imp:v1	rs2275813	AGRN_O00468_OID20786_v1_Inflammation	AGRN	0.097071	0.0110112	1.18962e-18	1	1	1	0.0969944	0.0110112	1.2662e-18
	10:102849455:A:G:imp:v1	rs12356580	KAZALD1_Q96I82_OID21339_v1_Oncology	KAZALD1	0.421899	0.0163612	1.25541e-146	1	1		0.421723	0.0163615	1.67668e-146
	10:1080790:G:C:imp:v1	rs4880757	IDI2_Q9BXS1_OID20823_v1_Neurology	IDI2	0.0370399	0.0114188	0.00117959	1	0	1	0.0373075	0.0114187	0.0010861
	10:118385272:C:T:imp:v1	rs1900504	PNLIPRP2_P54317_OID20775_v1_Inflammation	PNLIPRP2	-0.362101	0.011471	1.07783e-218	1	1		-0.362341	0.0114706	5.38795e-219
	10:126158408:T:C:imp:v1	rs11245067	LHPP_Q9H008_OID20749_v1_Inflammation	LHPP	-0.0964299	0.0141221	8.59242e-12	1	1	1	-0.0963543	0.0141221	8.91996e-12
	10:135158172:G:A:imp:v1	rs61363926	ADAM8_P78325_OID21039_v1_Neurology	ADAM8	-0.0881664	0.0120045	2.06603e-13	1	1	1	-0.087988	0.0120046	2.30931e-13
	10:15025498:G:A:imp:v1	rs12247104	CDNF_Q49AH0_OID21318_v1_Oncology	CDNF	0.114446	0.0182816	3.84591e-10	1	0	1	0.114339	0.0182817	3.99331e-10
	10:17875857:T:G:imp:v1	rs56278466	ADGRG1_Q9Y653_OID21294_v1_Oncology	ADGRG1	0.0606464	0.0113148	8.32674e-08	1	0	1	0.0608604	0.0113148	7.49642e-08
	10:43358371:G:T:imp:v1	rs2795510	RET_P07949_OID21346_v1_Oncology	RET	-0.0861215	0.014588	3.55724e-09	1	0	1	-0.0863379	0.014588	3.25027e-09
	10:48003992:C:T:imp:v1	rs3739968	ASAH2_Q9NR71_OID20996_v1_Neurology	ASAH2	-0.205534	0.0109679	2.35534e-78	1	1	1	-0.205541	0.0109679	2.32584e-78
	10:51532528:G:A:imp:v1	rs4630240	MSMB_P08118_OID20275_v1_Cardiometabolic	MSMB	-0.319734	0.0112022	3.46565e-179	1	1		-0.31951	0.0112026	6.46664e-179
	10:6074451:G:C:imp:v1	rs4747846	IL2RA_P01589_OID20267_v1_Cardiometabolic	IL2RA	0.134354	0.0110619	6.04533e-34	1	1	1	0.135186	0.0110612	2.38426e-34
	10:69969986:C:T:imp:v1	rs10998022	PBLD_P30039_OID20839_v1_Neurology	PBLD	-0.0242183	0.0117523	0.0393287	1	0	1	-0.024149	0.0117523	0.0398948
	10:7774358:C:G:imp:v1	rs7084817	PTX3_P26022_OID20570_v1_Inflammation	PTX3				0
	10:7781809:G:T:imp:v1	rs113784059	ERP44_Q9BS26_OID21338_v1_Oncology	ERP44	-0.169283	0.0222485	2.76764e-14	1	1	1	-0.169186	0.0222485	2.86273e-14
	10:81309722:A:G:imp:v1	rs2261463	SFTPA1_Q8IWL2_OID21165_v1_Oncology	SFTPA1	0.0890666	0.0129413	5.88779e-12	1	1	1	0.0893429	0.0129412	5.06461e-12
	10:81318242:C:T:imp:v1	rs61860558	SFTPA2_Q8IWL1_OID21218_v1_Oncology	SFTPA2	0.252917	0.0116041	2.5542e-105	1	1	1	0.252972	0.011604	2.29939e-105
	10:81709809:C:T:imp:v1	rs1923536	SFTPD_P35247_OID20214_v1_Cardiometabolic	SFTPD	-0.274273	0.0126018	5.03568e-105	1	1	1	-0.274258	0.0126019	5.16578e-105
	10:85958218:C:T:imp:v1	rs17103203	CDHR1_Q96JP9_OID20808_v1_Neurology	CDHR1	0.0481197	0.0165229	0.00358769	1	0	1	0.0480892	0.0165229	0.00360899
	10:88707842:G:A:imp:v1	rs10887674	SNCG_O76070_OID20971_v1_Neurology	SNCG	0.290008	0.0106535	3.80819e-163	1	1		0.289989	0.0106535	3.90232e-163
	10:90782973:A:G:imp:v1	rs10887883	FAS_P25445_OID20316_v1_Cardiometabolic	FAS	-0.0703838	0.0108206	7.79066e-11	1	0	1	-0.0702126	0.0108207	8.65635e-11
	10:99625818:G:A:imp:v1	rs11189413	CRTAC1_Q9NQ79_OID20279_v1_Cardiometabolic	CRTAC1	-0.0926392	0.011471	6.69689e-16	1	1	1	-0.0926324	0.011471	6.72989e-16
	11:102401661:T:C:imp:v1	rs11568818	MMP7_P09237_OID20087_v1_Cardiometabolic	MMP7	0.0325474	0.0108953	0.00281459	1	0	1	0.032665	0.0108952	0.0027167
	11:102512067:G:C:imp:v1	rs17099287	MMP8_P22894_OID21019_v1_Neurology	MMP8	0.265063	0.0216234	1.51893e-34	1	1	1	0.266083	0.0216227	8.43742e-35
	11:102624885:T:C:imp:v1	rs1320633	MMP10_P09238_OID20687_v1_Inflammation	MMP10	-0.0736698	0.0110282	2.38744e-11	1	1	1	-0.0734089	0.0110283	2.80618e-11
	11:102695108:G:A:imp:v1	rs495366	MMP3_P08254_OID21083_v1_Neurology	MMP3	-0.0991132	0.0116851	2.214e-17	1	1	1	-0.0983757	0.0116855	3.80977e-17
	11:102745469:GCAAA:G:imp:v1	11:102745469_GCAAA_G	MMP12_P39900_OID21439_v1_Oncology	MMP12	0.25159	0.0132792	4.74521e-80	1	1	1	0.251493	0.0132793	5.46417e-80
	11:111538212:CT:C:imp:v1	rs369477465	LAYN_Q6UX15_OID20970_v1_Neurology	LAYN	-0.0118468	0.0143009	0.407449	0	0	1	-0.0118496	0.0143009	0.407338
	11:112013786:A:G:imp:v1	rs4937100	IL18_Q14116_OID20694_v1_Inflammation	IL18	-0.043604	0.0114464	0.000139304	1	0	1	-0.0435862	0.0114464	0.000140181
	11:113090805:C:T:imp:v1	rs4646981	NCAM1_P13591_OID20354_v1_Cardiometabolic	NCAM1	0.0765106	0.0187718	4.58515e-05	1	0	1	0.0768465	0.0187717	4.24483e-05
	11:113628928:C:CA:imp:v1	rs141700450	TMPRSS5_Q9H3S3_OID20947_v1_Neurology	TMPRSS5	-0.13366	0.0126017	2.7781e-26	1	1	1	-0.13364	0.0126017	2.8278e-26
	11:113960562:A:T:imp:v1	rs17116330	ZBTB16_Q05516_OID21205_v1_Oncology	ZBTB16				0
	11:114425074:T:C:imp:v1	rs632108	FCN2_Q15485_OID20382_v1_Cardiometabolic	FCN2	-0.0963822	0.0107258	2.56267e-19	1	1	1	-0.0963822	0.0107258	2.56266e-19
	11:117864063:A:G:imp:v1	rs3135932	IL10RA_Q13651_OID20420_v1_Inflammation	IL10RA	-0.0938421	0.01517	6.16991e-10	1	0	1	-0.0934197	0.0151702	7.36136e-10
	11:119344568:A:G:imp:v1	rs17547832	THY1_P04216_OID21050_v1_Neurology	THY1	0.13048	0.017928	3.38736e-13	1	1	1	0.130824	0.0179278	2.93693e-13
	11:122714782:A:G:imp:v1	rs2370794	CRTAM_O95727_OID20914_v1_Neurology	CRTAM	-0.0721278	0.0113389	2.00285e-10	1	0	1	-0.0725296	0.0113387	1.58835e-10
	11:123074526:G:C:imp:v1	rs4285881	CLMP_Q9H6B4_OID21419_v1_Oncology	CLMP	0.0254315	0.0107183	0.0176574	1	0	1	0.0254497	0.0107183	0.0175765
	11:126221298:G:T:imp:v1	rs78471630	TIMD4_Q96H15_OID20375_v1_Cardiometabolic	TIMD4	-0.124333	0.0228569	5.33834e-08	1	0	1	-0.124176	0.0228569	5.54846e-08
	11:130283947:GT:G:imp:v1	11:130283947_GT_G	ADAMTS8_Q9UP79_OID21502_v1_Oncology	ADAMTS8	-0.070523	0.011828	2.48623e-09	1	0	1	-0.0706993	0.011828	2.26871e-09
	11:17293714:A:G:imp:v1	rs214094	NUCB2_P80303_OID21448_v1_Oncology	NUCB2	-0.121822	0.0109458	9.00612e-29	1	1	1	-0.12185	0.0109458	8.74953e-29
	11:20963548:A:G:imp:v1	rs2896621	NELL1_Q92832_OID21494_v1_Oncology	NELL1	0.135608	0.0177309	2.0388e-14	1	1	1	0.135613	0.0177308	2.03436e-14
	11:546567:CA:C:imp:v1	11:546567_CA_C	CDHR5_Q9HBB8_OID20193_v1_Cardiometabolic	CDHR5	0.0530123	0.0116771	5.62895e-06	1	0	1	0.0532034	0.011677	5.20746e-06
	11:59940599:T:A:imp:v1	rs7232	TREM2_Q9NZC2_OID20731_v1_Inflammation	TREM2	-0.079881	0.0114111	2.55404e-12	1	1	1	-0.0799304	0.0114111	2.47606e-12
	11:60770683:C:T:imp:v1	rs61899219	CD6_P30203_OID20649_v1_Inflammation	CD6	-0.164167	0.0111406	3.79364e-49	1	1	1	-0.164165	0.0111406	3.80456e-49
	11:6410679:G:C:imp:v1	rs2723661	SMPD1_P17405_OID21028_v1_Neurology	SMPD1	0.0786841	0.010866	4.44372e-13	1	1	1	0.0786575	0.010866	4.52483e-13
	11:65326086:T:G:imp:v1	rs12790095	LTBP3_Q9NS15_OID21191_v1_Oncology	LTBP3	0.145067	0.0115525	3.63283e-36	1	1	1	0.144925	0.0115526	4.24796e-36
	11:66319313:A:G:imp:v1	rs487444	CCS_O14618_OID20973_v1_Neurology	CCS	-0.074493	0.011123	2.12458e-11	1	1	1	-0.0745409	0.011123	2.06267e-11
	11:6665513:G:C:imp:v1	rs11607376	TPP1_O14773_OID20750_v1_Inflammation	TPP1	0.0351881	0.0202037	0.0815663	0	0	1	0.0350363	0.0202037	0.0828908
	11:705630:C:T:imp:v1	rs12804878	EPS8L2_Q9H6S3_OID21397_v1_Oncology	EPS8L2	-0.0563034	0.0108216	1.9623e-07	1	0	1	-0.0562145	0.0108216	2.05119e-07
	11:71856785:CAAA:C:imp:v1	11:71856785_CAAA_C	ITGB5_P18084_OID21522_v1_Oncology	ITGB5	0.0549538	0.0140401	9.0758e-05	1	0	1	0.0547521	0.0140402	9.63214e-05
	11:71891184:A:G:imp:v1	rs12361490	FOLR3_P41439_OID21485_v1_Oncology	FOLR3	0.397253	0.013651	3.71644e-186	1	1		0.397052	0.0136513	5.33667e-186
	11:74477428:C:G:imp:v1	rs75345172	CHRDL2_Q6WN34_OID20223_v1_Cardiometabolic	CHRDL2	0.139426	0.0232925	2.1523e-09	1	0	1	0.139564	0.0232925	2.07506e-09
	11:88079703:A:G:imp:v1	rs472596	CTSC_P53634_OID20679_v1_Inflammation	CTSC	0.265434	0.0115705	1.83017e-116	1	1		0.265445	0.0115705	1.78682e-116
	11:99095666:C:T:imp:v1	rs11218913	CNTN5_O94779_OID21006_v1_Neurology	CNTN5	0.0907493	0.011662	7.15838e-15	1	1	1	0.0909913	0.0116619	6.07054e-15
	12:10178500:C:T:imp:v1	rs1352478	CLEC1A_Q8NC01_OID20099_v1_Cardiometabolic	CLEC1A	0.0587331	0.0174294	0.000752318	1	0	1	0.0586748	0.0174294	0.00076151
	12:102092989:C:A:imp:v1	rs2559851	ARSA_P15289_OID21138_v1_Neurology	ARSA	0.100906	0.0110683	7.74684e-20	1	1	1	0.100409	0.0110686	1.17379e-19
	12:102093698:C:A:imp:v1	rs10778142	GLB1_P16278_OID20949_v1_Neurology	GLB1	0.0310513	0.0129786	0.0167338	1	0	1	0.0306862	0.0129786	0.0180612
	12:102107625:A:G:imp:v1	rs79519995	CREG1_O75629_OID21515_v1_Oncology	CREG1				0
	12:10277083:A:C:imp:v1	rs3901533	CLEC7A_Q9BXN2_OID20636_v1_Inflammation	CLEC7A	0.364693	0.0113936	7.96352e-225	1	1		0.364626	0.0113937	1.01063e-224
	12:10406010:CT:C:imp:v1	12:10406010_CT_C	KLRD1_Q13241_OID20632_v1_Inflammation	KLRD1	0.0310614	0.0127894	0.0151537	1	0	0	0.0305634	0.0127895	0.0168606
	12:108972251:C:T:imp:v1	rs73404759	SELPLG_Q14242_OID20560_v1_Inflammation	SELPLG	0.316298	0.0181288	3.61305e-68	1	1	1	0.316566	0.0181286	2.77643e-68
	12:120646688:C:T:imp:v1	rs7960120	PXN_P49023_OID20822_v1_Neurology	PXN	-0.139908	0.0108905	8.96271e-38	1	1	1	-0.139728	0.0108906	1.11128e-37
	12:52312288:T:A:imp:v1	rs11169954	ACVRL1_P37023_OID20999_v1_Neurology	ACVRL1	-0.15035	0.0204089	1.74704e-13	1	1	1	-0.15002	0.0204091	1.9724e-13
	12:56559840:G:A:imp:v1	rs1290898	ERBB3_P21860_OID20705_v1_Inflammation	ERBB3	0.21297	0.0225025	2.95604e-21	1	1	1	0.212706	0.0225027	3.30864e-21
	12:57691990:AC:A:imp:v1	rs778138897	INHBC_P55103_OID21093_v1_Neurology	INHBC	-0.0867545	0.0107191	5.80146e-16	1	1	1	-0.08675	0.0107191	5.82171e-16
	12:6495275:C:A:imp:v1	rs2364480	LTBR_P36941_OID20768_v1_Inflammation	LTBR	-0.0621738	0.0128696	1.35816e-06	1	0	1	-0.0621748	0.0128696	1.35767e-06
	12:7292251:TA:T:imp:v1	rs770771485	RBP5_P82980_OID21369_v1_Oncology	RBP5	0.0597649	0.0130809	4.90325e-06	1	0	1	0.0597477	0.0130809	4.93425e-06
	12:7637769:G:A:imp:v1	rs61729512	FOLR3_P41439_OID21485_v1_Oncology	FOLR3	-0.0993679	0.0170802	5.9658e-09	1	0	1	-0.099715	0.0170801	5.28059e-09
	12:7910360:AAAAC:A:imp:v1	rs750560750	CLEC4C_Q8WTT0_OID20547_v1_Inflammation	CLEC4C	-0.124111	0.0126784	1.2532e-22	1	1	1	-0.124091	0.0126785	1.2736e-22
	12:8250786:C:T:imp:v1	rs61922178	CLEC4A_Q9UMR7_OID20573_v1_Inflammation	CLEC4A	0.286822	0.0219311	4.3809e-39	1	1	1	0.286812	0.0219311	4.4056e-39
	12:8637403:G:T:imp:v1	rs11045695	CLEC6A_Q6EIG7_OID21228_v1_Oncology	CLEC6A	-0.102023	0.011112	4.25556e-20	1	1	1	-0.102013	0.011112	4.29459e-20
	12:8694984:T:C:imp:v1	rs4883168	CLEC4D_Q8WXI8_OID20609_v1_Inflammation	CLEC4D	-0.0554248	0.0120161	3.97753e-06	1	0	1	-0.0552001	0.0120161	4.35184e-06
	12:8818643:A:G:imp:v1	rs117659768	MFAP5_Q13361_OID20239_v1_Cardiometabolic	MFAP5	0.0919391	0.0229266	6.06807e-05	1	0	1	0.0919671	0.0229266	6.03669e-05
	12:89884829:T:A:imp:v1	rs3892685	CD300C_Q08708_OID21010_v1_Neurology	CD300C	-0.0403924	0.0115081	0.000448264	1	0	1	-0.0405661	0.0115081	0.000423461
	12:9594298:A:G:imp:v1	rs2433001	KLRB1_Q12918_OID20629_v1_Inflammation	KLRB1	0.0772887	0.0199875	0.000110253	1	0	1	0.0769346	0.0199876	0.000118549
	13:113760415:G:A:imp:v1	rs2774030	F7_P08709_OID20372_v1_Cardiometabolic	F7	0.147506	0.0111804	9.58999e-40	1	1	1	0.147536	0.0111804	9.25659e-40
	13:28603466:T:TTGCAG:imp:v1	rs147072313	FLT3LG_P49771_OID20661_v1_Inflammation	FLT3LG	0.104074	0.0143942	4.81986e-13	1	1	1	0.10415	0.0143942	4.63532e-13
	13:86606931:C:T:imp:v1	rs56012317	SLITRK6_Q9H5Y7_OID20094_v1_Cardiometabolic	SLITRK6	0.130873	0.0198301	4.12001e-11	1	0	1	0.130869	0.0198301	4.12457e-11
	13:92423630:G:A:imp:v1	rs4773648	GPC5_P78333_OID20944_v1_Neurology	GPC5	-0.132297	0.0110065	2.7934e-33	1	1	1	-0.132266	0.0110066	2.89142e-33
	14:101176335:G:C:imp:v1	rs12881760	DLK1_P80370_OID20295_v1_Cardiometabolic	DLK1	0.103561	0.0109109	2.27576e-21	1	1	1	0.103532	0.0109109	2.33674e-21
	14:103371412:G:A:imp:v1	rs141809538	AMN_Q9BXJ7_OID20492_v1_Inflammation	AMN	-0.0917218	0.0216775	2.32445e-05	1	0	1	-0.0917674	0.0216775	2.3028e-05
	14:106424352:G:A:imp:v1	rs189641264	NMNAT1_Q9HAN9_OID20913_v1_Neurology	NMNAT1	0.071641	0.0151261	2.17722e-06	1	0	1	0.0720707	0.015126	1.89146e-06
	14:106472916:C:T:imp:v1	rs111715739	IL13_P35225_OID20430_v1_Inflammation	IL13	0.0720091	0.0172445	2.96971e-05	1	0	1	0.0720745	0.0172445	2.92055e-05
	14:21158910:G:T:imp:v1	rs17114699	ANG_P03950_OID20403_v1_Cardiometabolic	ANG	-0.113694	0.0163101	3.15206e-12	1	1	1	-0.113591	0.0163101	3.29652e-12
	14:21419823:CAT:C:imp:v1	rs771108528	RNASE3_P12724_OID20203_v1_Cardiometabolic	RNASE3	0.0770152	0.0113489	1.15182e-11	1	1	1	0.0771594	0.0113489	1.05439e-11
	14:25099980:C:A:imp:v1	rs8192920	GZMB_P10144_OID20604_v1_Inflammation	GZMB	0.0644183	0.012497	2.5402e-07	1	0	1	0.0642459	0.012497	2.73431e-07
	14:52483455:A:G:imp:v1	rs71422049	NID2_Q14112_OID21085_v1_Neurology	NID2	-0.055332	0.0131944	2.74569e-05	1	0	1	-0.0552299	0.0131944	2.84107e-05
	14:55347410:C:CCAT:imp:v1	rs71131239	LGALS3_P17931_OID20284_v1_Cardiometabolic	LGALS3	0.104262	0.0130073	1.0958e-15	1	1	1	0.104005	0.0130075	1.28762e-15
	14:65811418:TCCTGGAAGTTCTTTC:T:imp:v1	14:65811418_TCCTGGAAGTTCTTTC_T	FUT8_Q9BYC5_OID20992_v1_Neurology	FUT8	0.249631	0.0110271	1.8314e-113	1	1	1	0.249639	0.0110271	1.80188e-113
	14:70856098:T:TC:imp:v1	rs71105706	SMOC1_Q9H4F8_OID21461_v1_Oncology	SMOC1	0.117506	0.0232743	4.44765e-07	1	0	1	0.117529	0.0232743	4.42398e-07
	14:74296791:T:C:imp:v1	rs1860137	ENTPD5_O75356_OID20104_v1_Cardiometabolic	ENTPD5	0.13276	0.0133164	2.06961e-23	1	1	1	0.132654	0.0133164	2.24211e-23
	14:86067774:G:A:imp:v1	rs2746997	FLRT2_O43155_OID20946_v1_Neurology	FLRT2	-0.0629753	0.0109445	8.71294e-09	1	0	1	-0.0629534	0.0109445	8.81708e-09
	14:93170741:T:C:imp:v1	rs2250672	LGMN_Q99538_OID20773_v1_Inflammation	LGMN	-0.0328729	0.0109133	0.00259372	1	0	1	-0.032823	0.0109133	0.0026331
	14:94552899:T:G:imp:v1	rs7145904	TNFSF10_P50591_OID20611_v1_Inflammation	TNFSF10	0.0302318	0.0160681	0.0599059	0	0	1	0.0301946	0.0160681	0.0602218
	14:94846316:G:A:imp:v1	rs11846959	ITM2A_O43736_OID20504_v1_Inflammation	ITM2A	0.0929251	0.0123167	4.53597e-14	1	1	1	0.092833	0.0123168	4.80452e-14
	14:94854041:G:A:imp:v1	rs7149605	CKAP4_Q07065_OID20617_v1_Inflammation	CKAP4	0.115197	0.0192749	2.27946e-09	1	0	1	0.115262	0.0192748	2.23272e-09
	14:94854041:G:A:imp:v1	rs7149605	LTBR_P36941_OID20768_v1_Inflammation	LTBR	0.0657092	0.0193938	0.000703662	1	0	1	0.0657266	0.0193938	0.000701361
	14:94898572:G:A:imp:v1	rs8014328	SERPINA9_Q86WD7_OID21284_v1_Oncology	SERPINA9	0.0791129	0.0120148	4.56021e-11	1	0	1	0.0788454	0.0120149	5.2981e-11
	14:94918719:T:G:imp:v1	rs11845116	SERPINA11_Q86U17_OID20281_v1_Cardiometabolic	SERPINA11	-0.123419	0.0108096	3.41782e-30	1	1	1	-0.123478	0.0108096	3.20905e-30
	14:95000960:G:C:imp:v1	rs4905216	SERPINA12_Q8IW75_OID20219_v1_Cardiometabolic	SERPINA12	-0.111708	0.0114878	2.38033e-22	1	1	1	-0.111868	0.0114877	2.07463e-22
	15:41222487:G:C:imp:v1	rs12441495	SPINT1_O43278_OID21109_v1_Neurology	SPINT1	0.117055	0.0170237	6.15472e-12	1	1	1	0.117156	0.0170237	5.90409e-12
	15:41857080:A:G:imp:v1	rs2277537	TYRO3_Q06418_OID20161_v1_Cardiometabolic	TYRO3	-0.142284	0.0109151	7.67928e-39	1	1	1	-0.142168	0.0109152	8.84694e-39
	15:51698867:T:C:imp:v1	rs898134	SCG3_Q8WXD2_OID20728_v1_Inflammation	SCG3	-0.0826586	0.011968	4.96198e-12	1	1	1	-0.0820526	0.0119682	7.0871e-12
	15:56070705:C:A:imp:v1	rs80242797	PRTG_Q2VWP7_OID21443_v1_Oncology	PRTG	0.161996	0.0174345	1.51867e-20	1	1	1	0.162073	0.0174345	1.45688e-20
	15:73949168:AT:A:imp:v1	15:73949168_AT_A	CD276_Q5ZPR3_OID20680_v1_Inflammation	CD276	-0.180797	0.0108025	7.09639e-63	1	1	1	-0.180795	0.0108025	7.11171e-63
	15:75325077:A:C:imp:v1	rs10659441	PPCDC_Q96CD2_OID21027_v1_Neurology	PPCDC	0.0836884	0.0153142	4.63525e-08	1	0	1	0.083517	0.0153142	4.9374e-08
	15:79231478:T:C:imp:v1	rs12148472	CTSH_P09668_OID20113_v1_Cardiometabolic	CTSH	0.476567	0.0156894	1.1553e-202	1	1		0.476543	0.0156894	1.21039e-202
	15:81592802:A:G:imp:v1	rs11073001	IL16_Q14005_OID20633_v1_Inflammation	IL16	0.182452	0.0125534	7.37396e-48	1	1	1	0.182268	0.0125536	9.15595e-48
	15:90334936:A:G:imp:v1	rs28462367	ANPEP_P15144_OID20350_v1_Cardiometabolic	ANPEP	0.0876067	0.0109661	1.36211e-15	1	1	1	0.0878549	0.010966	1.13261e-15
	16:12852822:C:T:imp:v1	rs869860	CPPED1_Q9BRF8_OID21053_v1_Neurology	CPPED1	-0.120609	0.0108842	1.54937e-28	1	1	1	-0.120906	0.010884	1.13884e-28
	16:1306355:T:C:imp:v1	rs1800984	TPSAB1_Q15661_OID20642_v1_Inflammation	TPSAB1	0.326424	0.0104206	2.16988e-215	1	1		0.326125	0.0104211	5.73125e-215
	16:137867:CTTT:C:imp:v1	rs755865649	TIE1_P35590_OID20303_v1_Cardiometabolic	TIE1	0.0600595	0.013442	7.89435e-06	1	0	1	0.0600297	0.0134421	7.97652e-06
	16:16348803:A:G:imp:v1	rs56325654	NOMO1_Q15155_OID21106_v1_Neurology	NOMO1	-0.0434794	0.0125716	0.000543097	1	0	1	-0.0432688	0.0125716	0.000577884
	16:20314682:C:T:imp:v1	rs4238593	GP2_P55259_OID20090_v1_Cardiometabolic	GP2	0.0846313	0.0110524	1.89911e-14	1	1	1	0.0846551	0.0110524	1.86742e-14
	16:20383700:A:G:imp:v1	rs4606726	UMOD_P07911_OID20237_v1_Cardiometabolic	UMOD	-0.159892	0.0107006	1.74897e-50	1	1	1	-0.159992	0.0107006	1.51616e-50
	16:286008:T:C:imp:v1	rs68166893	HBQ1_P09105_OID21433_v1_Oncology	HBQ1	0.179335	0.0121506	2.68014e-49	1	1	1	0.179229	0.0121507	3.05511e-49
	16:3141366:C:T:imp:v1	rs12597087	IL32_P24001_OID20605_v1_Inflammation	IL32	-0.0894431	0.0192621	3.42612e-06	1	0	0	-0.0896435	0.0192621	3.25744e-06
	16:4474514:G:C:imp:v1	rs6500599	VASN_Q6EMK4_OID20345_v1_Cardiometabolic	VASN	0.0851643	0.0116735	2.97547e-13	1	1	1	0.0851654	0.0116735	2.97332e-13
	16:55817357:G:A:imp:v1	rs28496801	CES1_P23141_OID20244_v1_Cardiometabolic	CES1	0.361243	0.0188717	1.12746e-81	1	1	1	0.361128	0.0188718	1.27089e-81
	16:669708:T:G:imp:v1	rs55798945	WFIKKN1_Q96NZ8_OID20939_v1_Neurology	WFIKKN1	-0.0593835	0.0127804	3.37689e-06	1	0	1	-0.0592974	0.0127804	3.48901e-06
	16:67923472:CA:C:imp:v1	16:67923472_CA_C	DPEP2_Q9H4A9_OID21305_v1_Oncology	DPEP2	0.130837	0.0189254	4.7346e-12	1	1	1	0.130213	0.0189257	5.97604e-12
	16:68032198:GC:G:imp:v1	16:68032198_GC_G	PLA2G15_Q8NCC3_OID21473_v1_Oncology	PLA2G15	0.107713	0.0178319	1.53674e-09	1	0	1	0.107673	0.017832	1.55826e-09
	16:68383023:C:T:imp:v1	rs76199931	CES3_Q6UWW8_OID21340_v1_Oncology	CES3	0.129581	0.0230112	1.78939e-08	1	0	1	0.12978	0.0230111	1.70152e-08
	16:70694747:A:AGCCCG:imp:v1	rs374846368	IL34_Q6ZMJ4_OID20809_v1_Neurology	IL34	-0.13848	0.0126263	5.47219e-28	1	1	1	-0.138602	0.0126262	4.91261e-28
	16:72008225:A:G:imp:v1	rs34972708	ARHGAP1_Q07960_OID21202_v1_Oncology	ARHGAP1	0.0452966	0.012473	0.00028171	1	0	1	0.0456555	0.012473	0.000251867
	16:72052348:A:G:imp:v1	rs11648003	HBQ1_P09105_OID21433_v1_Oncology	HBQ1	0.0341124	0.0129114	0.0082408	1	0	1	0.0335953	0.0129115	0.00926896
	16:72219756:C:A:imp:v1	rs34417180	GALNT2_Q10471_OID21423_v1_Oncology	GALNT2	-0.115413	0.0154007	6.67881e-14	1	1	1	-0.115301	0.0154007	7.05983e-14
	16:75234872:C:A:imp:v1	rs72802342	PNLIPRP2_P54317_OID20775_v1_Inflammation	PNLIPRP2	-0.118361	0.0219992	7.43807e-08	1	0	1	-0.11854	0.0219991	7.10863e-08
	16:75252526:C:T:imp:v1	rs4243110	CTRB1_P17538_OID21150_v1_Neurology	CTRB1	-0.132671	0.0109609	1.0059e-33	1	1	1	-0.132716	0.0109609	9.56385e-34
	16:79755446:G:A:imp:v1	rs4575545	XPNPEP2_O43895_OID21508_v1_Oncology	XPNPEP2	-0.0787006	0.0120689	6.98575e-11	1	0	1	-0.0787044	0.0120689	6.97079e-11
	16:810593:C:A:imp:v1	rs2235503	MSLN_Q13421_OID21380_v1_Oncology	MSLN	-0.208382	0.0132503	9.94454e-56	1	1	1	-0.208363	0.0132503	1.0177e-55
	16:87926856:C:G:imp:v1	rs139443993	CA5A_P35218_OID20075_v1_Cardiometabolic	CA5A	-0.30559	0.0241661	1.18589e-36	1	1	1	-0.305631	0.024166	1.1606e-36
	16:89241415:C:T:imp:v1	rs12444102	CDH15_P55291_OID21005_v1_Neurology	CDH15	0.240924	0.0166816	2.79602e-47	1	1	1	0.241106	0.0166814	2.38021e-47
	16:89719955:C:T:imp:v1	rs56397046	DPEP1_P16444_OID20897_v1_Neurology	DPEP1	-0.205102	0.0115914	4.63673e-70	1	1	1	-0.205098	0.0115914	4.66834e-70
	17:1541065:G:C:imp:v1	rs1814985	SCARF1_Q14162_OID20297_v1_Cardiometabolic	SCARF1	-0.125583	0.0114243	4.1497e-28	1	1	1	-0.125571	0.0114243	4.19868e-28
	17:18477409:T:C:imp:v1	rs1065541	SHMT1_P34896_OID20714_v1_Inflammation	SHMT1	-0.158759	0.0114537	1.09291e-43	1	1	1	-0.158834	0.0114537	9.96028e-44
	17:19643810:G:A:imp:v1	rs3826507	ALDH3A1_P30838_OID20512_v1_Inflammation	ALDH3A1	-0.174903	0.0110848	4.3673e-56	1	1	1	-0.174838	0.0110849	4.79783e-56
	17:25957334:A:G:imp:v1	rs3763959	LGALS9_O00182_OID20781_v1_Inflammation	LGALS9	-0.0867122	0.0109543	2.45636e-15	1	1	1	-0.0867255	0.0109543	2.43235e-15
	17:26694861:G:A:imp:v1	rs704	NMNAT1_Q9HAN9_OID20913_v1_Neurology	NMNAT1	0.0900245	0.0107608	5.96162e-17	1	1	1	0.0901767	0.0107607	5.28461e-17
	17:28640992:G:C:imp:v1	rs11870192	BLMH_Q13867_OID20336_v1_Cardiometabolic	BLMH	-0.144026	0.0123143	1.33794e-31	1	1	1	-0.143975	0.0123143	1.40627e-31
	17:32676323:C:G:imp:v1	rs399240	CCL8_P80075_OID21466_v1_Oncology	CCL8	0.207143	0.01085	2.97227e-81	1	1	1	0.207121	0.01085	3.09076e-81
	17:34305525:G:A:imp:v1	rs917015	CCL16_O15467_OID20334_v1_Cardiometabolic	CCL16	0.404616	0.0107495	0	1	1		0.404616	0.0107495	0
	17:34314334:T:A:imp:v1	rs854682	CCL23_P55773_OID20693_v1_Inflammation	CCL23	0.110988	0.0121303	5.7114e-20	1	1	1	0.110979	0.0121303	5.75153e-20
	17:34335694:C:T:imp:v1	rs7222922	CCL14_Q16627_OID20401_v1_Cardiometabolic	CCL14	0.209114	0.0156359	8.5834e-41	1	1	1	0.209071	0.0156359	8.91237e-41
	17:34345223:C:A:imp:v1	rs854655	CCL15_Q16663_OID20328_v1_Cardiometabolic	CCL15	0.331817	0.0119267	2.39041e-170	1	1		0.331797	0.0119268	2.52423e-170
	17:34389418:G:A:imp:v1	rs1467288	CCL18_P55774_OID20395_v1_Cardiometabolic	CCL18	-0.174588	0.0183263	1.62484e-21	1	1	1	-0.174857	0.0183262	1.40946e-21
	17:34427479:C:G:imp:v1	rs1634509	CCL3_P10147_OID20610_v1_Inflammation	CCL3	-0.152489	0.013194	6.76924e-31	1	1	1	-0.152578	0.0131939	6.2507e-31
	17:34477480:A:G:imp:v1	rs916841	CCL4_P13236_OID20695_v1_Inflammation	CCL4	0.10518	0.0144135	2.93497e-13	1	1	1	0.105004	0.0144136	3.21518e-13
	17:37306340:T:C:imp:v1	rs2338582	PLXDC1_Q8IUK5_OID21258_v1_Oncology	PLXDC1	0.107124	0.0157765	1.12085e-11	1	1	1	0.107111	0.0157765	1.12732e-11
	17:40888783:C:T:imp:v1	rs12452287	AOC3_Q16853_OID20389_v1_Cardiometabolic	AOC3	0.0870039	0.0108739	1.23232e-15	1	1	1	0.0870248	0.0108739	1.21311e-15
	17:41837264:G:C:imp:v1	rs851057	CD300LG_Q6UXG3_OID21130_v1_Neurology	CD300LG	0.104938	0.0151564	4.39949e-12	1	1	1	0.105117	0.0151563	4.04782e-12
	17:45695242:AT:A:imp:v1	17:45695242_AT_A	XPNPEP2_O43895_OID21508_v1_Oncology	XPNPEP2	-0.0557947	0.0107418	2.05661e-07	1	0	1	-0.0557907	0.0107418	2.06072e-07
	17:4689572:T:C:imp:v1	rs4790706	VMO1_Q7Z5L0_OID21381_v1_Oncology	VMO1	-0.20177	0.0106853	1.57408e-79	1	1	1	-0.201769	0.0106853	1.57592e-79
	17:48885762:C:T:imp:v1	rs4794187	WFIKKN2_Q8TEU8_OID20785_v1_Inflammation	WFIKKN2	0.0402107	0.0112761	0.000362445	1	0	1	0.0402809	0.0112761	0.00035393
	17:56436109:C:T:imp:v1	rs34523089	MPO_P05164_OID21100_v1_Neurology	MPO	0.0999058	0.0153879	8.44316e-11	1	0	1	0.0999391	0.0153879	8.3225e-11
	17:58226259:A:G:imp:v1	rs345192	CA4_P22748_OID20241_v1_Cardiometabolic	CA4	0.0974287	0.0129029	4.32296e-14	1	1	1	0.0968593	0.0129032	6.06754e-14
	17:62569739:A:C:imp:v1	rs72844239	MILR1_Q7Z6M3_OID20482_v1_Inflammation	MILR1	-0.135298	0.0256017	1.25889e-07	1	0	1	-0.135322	0.0256017	1.25247e-07
	17:64218459:G:A:imp:v1	rs8178844	APOH_P02749_OID21072_v1_Neurology	APOH	0.117254	0.0107974	1.79687e-27	1	1	1	0.117257	0.0107974	1.79266e-27
	17:67056662:AAAAC:A:imp:v1	17:67056662_AAAAC_A	MEGF10_Q96KG7_OID20746_v1_Inflammation	MEGF10	0.0211291	0.0120052	0.0784094	0	0	1	0.0211368	0.0120052	0.0782998
	17:7013753:G:A:imp:v1	rs67450852	CLEC10A_Q8IUN9_OID20928_v1_Neurology	CLEC10A	0.0541297	0.0123008	1.07995e-05	1	0	1	0.0541831	0.0123008	1.0585e-05
	17:7041006:C:T:imp:v1	rs167537	CD163_Q86VB7_OID20360_v1_Cardiometabolic	CD163	-0.037926	0.0149751	0.0113222	1	0	0	-0.0380731	0.0149751	0.0110087
	17:7183522:C:T:imp:v1	rs5409	ITGB7_P26010_OID21393_v1_Oncology	ITGB7	0.0945043	0.0196537	1.52085e-06	1	0	1	0.0944492	0.0196537	1.54236e-06
	17:7183522:C:T:imp:v1	rs5409	SIGLEC9_Q9Y336_OID21390_v1_Oncology	SIGLEC9	0.00733088	0.0196756	0.709456	0	0	1	0.00738532	0.0196756	0.707397
	17:72570276:G:A:imp:v1	rs1719476	CD300C_Q08708_OID21010_v1_Neurology	CD300C	0.0212562	0.0120725	0.0782863	0	0	1	0.0212156	0.0120725	0.0788578
	17:72574710:A:C:imp:v1	rs9896550	CD300E_Q496F6_OID21418_v1_Oncology	CD300E	-0.0882007	0.0127277	4.21291e-12	1	1	1	-0.0882033	0.0127277	4.20685e-12
	17:72700943:A:G:imp:v1	rs35489971	CD300LF_Q8TDQ1_OID21469_v1_Oncology	CD300LF	0.136445	0.0125372	1.38556e-27	1	1	0	0.136956	0.0125369	8.83044e-28
	17:7343539:GC:G:imp:v1	17:7343539_GC_G	TNFSF12_O43508_OID20624_v1_Inflammation	TNFSF12	-0.0655272	0.0109345	2.06404e-09	1	0	1	-0.0655237	0.0109345	2.0681e-09
	17:7511934:C:CA:imp:v1	rs369268323	TNFSF13_O75888_OID20733_v1_Inflammation	TNFSF13	-0.0632336	0.0109325	7.29517e-09	1	0	1	-0.0631073	0.0109326	7.81459e-09
	17:77046519:C:T:imp:v1	rs62063763	C1QTNF1_Q9BXJ1_OID20367_v1_Cardiometabolic	C1QTNF1				0
	17:77710078:T:C:imp:v1	rs111943261	ENPP7_Q6UWV6_OID20689_v1_Inflammation	ENPP7	-0.32613	0.0150839	1.13841e-103	1	1	1	-0.325954	0.0150841	1.47585e-103
	17:78499984:T:C:imp:v1	rs9901162	NPTX1_Q15818_OID21074_v1_Neurology	NPTX1	0.192162	0.0110149	3.71222e-68	1	1	1	0.191977	0.0110151	5.00883e-68
	18:29797921:C:T:imp:v1	rs616114	MEP1B_Q16820_OID20168_v1_Cardiometabolic	MEP1B	-0.288282	0.0108139	1.42536e-156	1	1		-0.288348	0.0108138	1.2035e-156
	18:598416:G:C:imp:v1	rs545883	CLUL1_Q15846_OID20198_v1_Cardiometabolic	CLUL1	0.15871	0.0112467	3.22036e-45	1	1	1	0.158748	0.0112467	3.06533e-45
	18:60029217:T:C:imp:v1	rs34256674	TNFRSF11A_Q9Y6Q6_OID20646_v1_Inflammation	TNFRSF11A	0.0990285	0.0108203	5.58355e-20	1	1	1	0.0992327	0.0108202	4.68339e-20
	18:61654463:A:G:imp:v1	rs3826616	SERPINB8_P50452_OID20630_v1_Inflammation	SERPINB8	-0.119393	0.0107532	1.21156e-28	1	1	1	-0.119545	0.0107531	1.03393e-28
	18:72210190:G:A:imp:v1	rs12964208	CNDP1_Q96KN2_OID20347_v1_Cardiometabolic	CNDP1	-0.0683286	0.010702	1.71811e-10	1	0	1	-0.0683156	0.010702	1.73173e-10
	19:10403603:C:T:imp:v1	rs74827019	ICAM1_P05362_OID20411_v1_Cardiometabolic	ICAM1	-0.133143	0.0206405	1.11414e-10	1	0	1	-0.133198	0.0206404	1.09486e-10
	19:10418784:A:G:imp:v1	rs281416	ICAM5_Q9UMF0_OID20145_v1_Cardiometabolic	ICAM5	0.14396	0.011187	6.77332e-38	1	1	1	0.144298	0.0111867	4.55919e-38
	19:10446568:T:C:imp:v1	rs2304237	ICAM3_P32942_OID20277_v1_Cardiometabolic	ICAM3	-0.0425316	0.0130504	0.00111791	1	0	1	-0.0425564	0.0130503	0.00111044
	19:11690795:G:A:imp:v1	rs111582891	ACP5_P13686_OID20314_v1_Cardiometabolic	ACP5	-0.0905202	0.0163976	3.38338e-08	1	0	1	-0.090633	0.0163975	3.2531e-08
	19:17506176:T:C:imp:v1	rs8106139	BST2_Q10589_OID21029_v1_Neurology	BST2	0.0586944	0.0134049	1.19458e-05	1	0	1	0.0588992	0.0134049	1.11348e-05
	19:18168380:C:G:imp:v1	rs11667505	IL12RB1_P42701_OID20486_v1_Inflammation	IL12RB1	0.0261444	0.0117077	0.0255427	1	0	1	0.0261535	0.0117077	0.0254911
	19:18501034:C:T:imp:v1	rs1227734	GDF15_Q99988_OID20251_v1_Cardiometabolic	GDF15	-0.150217	0.0155886	5.61531e-22	1	1	1	-0.150339	0.0155885	5.19954e-22
	19:18512932:C:T:imp:v1	rs1560117	LRRC25_Q8N386_OID21333_v1_Oncology	LRRC25	0.0312233	0.0108183	0.00389969	1	0	1	0.0311636	0.0108183	0.00396861
	19:23955486:A:T:imp:v1	rs7408197	CNDP1_Q96KN2_OID20347_v1_Cardiometabolic	CNDP1	-0.0167802	0.0107523	0.118615	0	0	1	-0.0166521	0.0107523	0.121454
	19:33079522:T:C:imp:v1	rs199878805	PDCD5_O14737_OID21021_v1_Neurology	PDCD5	-0.059035	0.012581	2.7005e-06	1	0	1	-0.059016	0.0125811	2.72059e-06
	19:35656246:A:G:imp:v1	rs1672995	FXYD5_Q96DB9_OID20463_v1_Inflammation	FXYD5	0.0617367	0.01157	9.50511e-08	1	0	1	0.0617203	0.01157	9.57946e-08
	19:35800662:G:T:imp:v1	rs10411704	CD22_P20273_OID20637_v1_Inflammation	CD22	-0.075345	0.0138518	5.34677e-08	1	0	1	-0.0751228	0.0138518	5.85056e-08
	19:38791841:A:G:imp:v1	rs71354995	BCL2L11_O43521-2_OID20513_v1_Inflammation	BCL2L11	-0.0868273	0.0123833	2.35581e-12	1	1	1	-0.0867984	0.0123834	2.39546e-12
	19:40988666:C:A:imp:v1	rs75707753	BLVRB_P30043_OID21141_v1_Neurology	BLVRB	-0.0469469	0.02459	0.0562387	0	0	0	-0.0467672	0.0245901	0.0571876
	19:41295177:A:G:imp:v1	rs34842744	MIA_Q16674_OID21531_v1_Oncology	MIA	0.238237	0.0126559	4.78931e-79	1	1	1	0.238242	0.0126559	4.75014e-79
	19:41825191:C:T:imp:v1	rs73045269	TGFB1_P01137_OID20621_v1_Inflammation	TGFB1	-0.0888291	0.0151256	4.28578e-09	1	0	1	-0.0886099	0.0151257	4.6778e-09
	19:42111226:T:A:imp:v1	rs3843747	CEACAM21_Q3KPI0_OID20548_v1_Inflammation	CEACAM21	-0.376557	0.0170918	1.43945e-107	1	1		-0.377055	0.0170911	7.42206e-108
	19:42207625:T:C:imp:v1	rs3928916	CEACAM5_P06731_OID21171_v1_Oncology	CEACAM5	0.0681113	0.0110136	6.23854e-10	1	0	1	0.068158	0.0110136	6.0728e-10
	19:4240948:A:G:imp:v1	rs353698	IL27_Q14213_Q8NEV9_OID21389_v1_Oncology	IL27	-0.0352086	0.0126071	0.00522615	1	0	1	-0.0352935	0.0126071	0.00511835
	19:42935766:A:AT:imp:v1	rs35495939	CEACAM1_P13688_OID21528_v1_Oncology	CEACAM1	0.0964803	0.0117175	1.8132e-16	1	1	1	0.0963676	0.0117176	1.96529e-16
	19:43418732:G:A:imp:v1	rs56298672	PSG1_P11464_OID20916_v1_Neurology	PSG1	-0.281064	0.0118622	4.15371e-124	1	1	1	-0.281093	0.0118622	3.91567e-124
	19:43885085:T:C:imp:v1	rs7259375	CD177_Q8N6Q3_OID21119_v1_Neurology	CD177	0.261394	0.0110464	8.60078e-124	1	1	1	0.261184	0.0110467	1.36884e-123
	19:43969084:TTC:T:imp:v1	19:43969084_TTC_T	LYPD3_O95274_OID21530_v1_Oncology	LYPD3	0.0901019	0.0115689	6.79169e-15	1	1	1	0.0901029	0.0115689	6.78708e-15
	19:44135516:T:G:imp:v1	rs4803647	TNFRSF10C_O14798_OID20265_v1_Cardiometabolic	TNFRSF10C	0.157881	0.011287	1.84942e-44	1	1	1	0.157747	0.0112871	2.18907e-44
	19:44153100:A:G:imp:v1	rs4760	BST1_Q10588_OID21051_v1_Neurology	BST1	-0.0328134	0.0156958	0.0365653	1	0	1	-0.0327882	0.0156958	0.0367096
	19:45130550:C:T:imp:v1	rs11671606	PVR_P15151_OID21011_v1_Neurology	PVR	-0.225623	0.0110929	5.7653e-92	1	1	1	-0.225626	0.0110929	5.72881e-92
	19:45345787:A:T:imp:v1	rs111371860	BCAM_P50895_OID21076_v1_Neurology	BCAM	0.0636787	0.0238469	0.00757793	1	0	1	0.0637108	0.0238469	0.00754763
	19:45413576:C:T:imp:v1	rs75627662	LDLR_P01130_OID20240_v1_Cardiometabolic	LDLR	0.234745	0.0133028	1.08574e-69	1	1	1	0.234778	0.0133027	1.03839e-69
	19:45413576:C:T:imp:v1	rs75627662	PLA2G7_Q13093_OID21105_v1_Neurology	PLA2G7	0.121135	0.0133507	1.1552e-19	1	1	1	0.120984	0.0133508	1.28128e-19
	19:49186168:A:G:imp:v1	rs10418488	KLK1_P06870_OID21499_v1_Oncology	KLK1	-0.317762	0.013947	6.67483e-115	1	1	1	-0.317868	0.0139468	5.58226e-115
	19:49186168:A:G:imp:v1	rs10418488	PRSS27_Q9BQR3_OID20212_v1_Cardiometabolic	PRSS27	-0.073555	0.014064	1.69504e-07	1	0	1	-0.0736892	0.014064	1.60955e-07
	19:49203829:C:T:imp:v1	rs35106244	GPA33_Q99795_OID21376_v1_Oncology	GPA33	0.0175522	0.0115149	0.127434	0	0	0	0.0172987	0.011515	0.133024
	19:49206145:G:C:imp:v1	rs516316	CEACAM5_P06731_OID21171_v1_Oncology	CEACAM5	-0.10136	0.0109153	1.60072e-20	1	1	1	-0.101449	0.0109152	1.48169e-20
	19:49206145:G:C:imp:v1	rs516316	F3_P13726_OID21440_v1_Oncology	F3	-0.0697241	0.010706	7.38503e-11	1	0	1	-0.0695626	0.0107061	8.16656e-11
	19:49206172:C:T:imp:v1	rs516246	CXADR_P78310_OID20561_v1_Inflammation	CXADR	-0.0391942	0.0107502	0.000266448	1	0	1	-0.0391917	0.0107502	0.000266687
	19:49206172:C:T:imp:v1	rs516246	TMPRSS15_P98073_OID21364_v1_Oncology	TMPRSS15	-0.0620007	0.0107583	8.25994e-09	1	0	1	-0.0620902	0.0107583	7.8615e-09
	19:49206417:A:G:imp:v1	rs492602	CDH17_Q12864_OID20134_v1_Cardiometabolic	CDH17	-0.0905873	0.0107211	2.9274e-17	1	1	1	-0.0905851	0.0107211	2.93248e-17
	19:49206417:A:G:imp:v1	rs492602	CGREF1_Q99674_OID20152_v1_Cardiometabolic	CGREF1	0.000786082	0.0107432	0.94167	0	0	0	0.000789264	0.0107432	0.941435
	19:49206462:C:T:imp:v1	rs681343	ALPP_P05187_OID21383_v1_Oncology	ALPP	0.10072	0.0107413	6.79294e-21	1	1	1	0.100602	0.0107413	7.54115e-21
	19:49206462:C:T:imp:v1	rs681343	FAM3B_P58499_OID21372_v1_Oncology	FAM3B	0.0464907	0.0107628	1.56326e-05	1	0	1	0.0468048	0.0107627	1.36887e-05
	19:49206462:C:T:imp:v1	rs681343	IL19_Q9UHD0_OID20158_v1_Cardiometabolic	IL19	-0.168339	0.0108333	1.88721e-54	1	1	1	-0.168712	0.0108329	1.09465e-54
	19:49208501:A:G:imp:v1	rs507855	PNLIPRP2_P54317_OID20775_v1_Inflammation	PNLIPRP2	-0.11339	0.0107354	4.45583e-26	1	1	1	-0.113256	0.0107355	5.097e-26
	19:49210869:A:G:imp:v1	rs2638281	CCL15_Q16663_OID20328_v1_Cardiometabolic	CCL15	-0.0806497	0.0108353	9.82534e-14	1	1	1	-0.0805693	0.0108353	1.03947e-13
	19:49214066:G:A:imp:v1	rs281378	CCL25_O15444_OID20674_v1_Inflammation	CCL25	-0.0587658	0.0112717	1.85242e-07	1	0	1	-0.0587141	0.0112717	1.89888e-07
	19:49214066:G:A:imp:v1	rs281378	CDH1_P12830_OID20353_v1_Cardiometabolic	CDH1	-0.108177	0.0114519	3.51341e-21	1	1	1	-0.108203	0.0114518	3.4366e-21
	19:49260677:A:C:imp:v1	rs838131	FGF21_Q9NSA1_OID21402_v1_Oncology	FGF21	0.038977	0.0114529	0.000665897	1	0	1	0.039009	0.0114529	0.000659113
	19:49841054:G:T:imp:v1	rs354026	DKKL1_Q9UK85_OID21313_v1_Oncology	DKKL1	-0.330579	0.0122242	4.59869e-161	1	1		-0.330666	0.012224	3.78137e-161
	19:50391299:C:T:imp:v1	rs2305917	TBC1D17_Q9HA65_OID20844_v1_Neurology	TBC1D17	-0.0586184	0.0122503	1.70949e-06	1	0	1	-0.0586092	0.0122503	1.71588e-06
	19:51406129:A:G:imp:v1	rs11881354	KLK4_Q9Y5K2_OID21391_v1_Oncology	KLK4	0.133042	0.0112346	2.36259e-32	1	1	1	0.133048	0.0112346	2.34621e-32
	19:51491464:A:G:imp:v1	rs1122466	KLK11_Q9UBX7_OID21518_v1_Oncology	KLK11	0.161742	0.0176178	4.28838e-20	1	1	1	0.161742	0.0176178	4.28792e-20
	19:51520200:C:T:imp:v1	rs2569451	KLK8_O60259_OID21517_v1_Oncology	KLK8	0.0976408	0.0112835	4.99918e-18	1	1	1	0.0971425	0.0112838	7.36842e-18
	19:51521636:G:T:imp:v1	rs80131228	KLK10_O43240_OID21523_v1_Oncology	KLK10	-0.0717355	0.0131815	5.26448e-08	1	0	1	-0.0714541	0.0131816	5.93492e-08
	19:51541694:G:A:imp:v1	rs62117666	KLK12_Q9UKR0_OID21201_v1_Oncology	KLK12	-0.381384	0.0170245	3.76045e-111	1	1	1	-0.381524	0.0170243	3.10614e-111
	19:51553216:TG:T:imp:v1	19:51553216_TG_T	KLK13_Q9UKR3_OID21291_v1_Oncology	KLK13	0.0469947	0.0167765	0.00509098	1	0	1	0.0460536	0.0167767	0.00604928
	19:51635745:C:T:imp:v1	rs56915529	SIGLEC9_Q9Y336_OID21390_v1_Oncology	SIGLEC9	-0.128106	0.0124714	9.42452e-25	1	1	1	-0.128096	0.0124714	9.49769e-25
	19:51728477:C:T:imp:v1	rs12459419	CD33_P20138_OID21472_v1_Oncology	CD33	-0.342004	0.0116187	2.00823e-190	1	1		-0.341741	0.0116192	3.79316e-190
	19:51908333:A:G:imp:v1	rs61251150	SIGLEC10_Q96LC7_OID20537_v1_Inflammation	SIGLEC10	0.12915	0.0124407	3.01703e-25	1	1	1	0.129162	0.0124407	2.98602e-25
	19:52097177:T:C:imp:v1	rs7253296	SIGLEC6_O43699_OID21394_v1_Oncology	SIGLEC6	0.118003	0.0141757	8.4823e-17	1	1	1	0.117937	0.0141757	8.82088e-17
	19:52130830:C:A:imp:v1	rs8107754	SIGLEC5_O15389_OID21082_v1_Neurology	SIGLEC5	-0.218406	0.0109311	8.18231e-89	1	1	1	-0.218344	0.0109312	9.1809e-89
	19:54324995:G:T:imp:v1	rs4632248	IL1B_P01584_OID20427_v1_Inflammation	IL1B	0.135818	0.0129954	1.44673e-25	1	1	1	0.13604	0.0129953	1.20687e-25
	19:54326212:G:T:imp:v1	rs62143206	CLC_Q05315_OID20126_v1_Cardiometabolic	CLC	0.0820236	0.0128877	1.95915e-10	1	0	1	0.0820233	0.0128877	1.95948e-10
	19:54327313:C:A:imp:v1	rs34436714	S100A11_P31949_OID20130_v1_Cardiometabolic	S100A11	0.0692254	0.0128813	7.69706e-08	1	0	1	0.0692122	0.0128813	7.741e-08
	19:54327869:T:G:imp:v1	rs10418046	CASP1_P29466_OID20854_v1_Neurology	CASP1	0.110028	0.0129651	2.12958e-17	1	1	1	0.110131	0.012965	1.98756e-17
	19:54549586:C:T:imp:v1	rs12971766	VSTM1_Q6UX27_OID20851_v1_Neurology	VSTM1	-0.189073	0.0118602	3.24388e-57	1	1	1	-0.18897	0.0118603	3.73964e-57
	19:54571204:GA:G:imp:v1	19:54571204_GA_G	OSCAR_Q8IYS5_OID20776_v1_Inflammation	OSCAR	0.0849689	0.0129688	5.68532e-11	1	0	1	0.084969	0.0129688	5.68518e-11
	19:54755860:A:T:imp:v1	rs393665	LILRB5_O75023_OID20324_v1_Cardiometabolic	LILRB5	-0.307974	0.011657	8.13821e-154	1	1		-0.308005	0.0116569	7.5467e-154
	19:54759361:T:C:imp:v1	rs12975366	FOLR3_P41439_OID21485_v1_Oncology	FOLR3	0.0512473	0.0111008	3.90162e-06	1	0	1	0.0508478	0.0111009	4.63802e-06
	19:54791788:A:G:imp:v1	rs397600	LILRB2_Q8N423_OID20301_v1_Cardiometabolic	LILRB2	0.272624	0.0115147	6.35595e-124	1	1	1	0.272736	0.0115145	4.99889e-124
	19:54800371:T:C:imp:v1	rs410852	LILRB1_Q8NHL6_OID20323_v1_Cardiometabolic	LILRB1	0.174431	0.0115902	3.45838e-51	1	1	1	0.174388	0.0115902	3.6615e-51
	19:54860845:A:G:imp:v1	rs11084331	LAIR1_Q6GTX8_OID20737_v1_Inflammation	LAIR1	0.143097	0.0107026	9.00802e-41	1	1	1	0.143153	0.0107025	8.39795e-41
	19:55017508:T:C:imp:v1	rs4806768	LAIR2_Q6ISS4_OID20965_v1_Neurology	LAIR2	-0.25062	0.0106877	1.34019e-121	1	1		-0.250783	0.0106875	9.26321e-122
	19:55112489:C:A:imp:v1	rs4806787	LILRA2_Q8N149_OID21152_v1_Neurology	LILRA2	0.196208	0.0111693	4.43318e-69	1	1	1	0.196207	0.0111693	4.44297e-69
	19:55223670:TTA:T:imp:v1	19:55223670_TTA_T	KIR2DL3_P43628_OID21196_v1_Oncology	KIR2DL3	0.0646185	0.0231518	0.00525327	1	0	1	0.0647165	0.0231518	0.00518488
	19:55317100:C:T:imp:v1	rs2075768	KIR3DL1_P43629_OID21185_v1_Oncology	KIR3DL1	-0.327604	0.0116993	1.49926e-172	1	1		-0.327209	0.0117	4.13206e-172
	19:55386624:C:G:imp:v1	rs11084376	FCAR_P24071_OID20564_v1_Inflammation	FCAR	0.151978	0.0114829	5.49595e-40	1	1	1	0.152001	0.0114829	5.3477e-40
	19:56004856:T:C:imp:v1	rs2864437	SSC5D_A1L4H1_OID20351_v1_Cardiometabolic	SSC5D	-0.0463156	0.0108429	1.94145e-05	1	0	1	-0.0464463	0.0108429	1.83906e-05
	19:5840619:C:T:imp:v1	rs708686	FUT5_P21217_Q11128_OID21013_v1_Neurology	FUT5	0.162449	0.0114959	2.44479e-45	1	1	1	0.162816	0.0114956	1.54448e-45
	19:5840619:C:T:imp:v1	rs708686	PRSS27_Q9BQR3_OID20212_v1_Cardiometabolic	PRSS27	0.15694	0.0115643	5.94458e-42	1	1	1	0.156687	0.0115645	8.04014e-42
	19:5841356:G:T:imp:v1	rs3760775	KLK12_Q9UKR0_OID21201_v1_Oncology	KLK12	0.131869	0.0196546	1.95522e-11	1	1	1	0.131699	0.0196546	2.07465e-11
	19:5841356:G:T:imp:v1	rs3760775	PNLIPRP2_P54317_OID20775_v1_Inflammation	PNLIPRP2	0.117187	0.0194285	1.62215e-09	1	0	1	0.117336	0.0194284	1.54669e-09
	19:6612779:G:A:imp:v1	rs4807885	CD70_P32970_OID20599_v1_Inflammation	CD70	-0.163311	0.0130767	8.6044e-36	1	1	1	-0.163034	0.0130769	1.12567e-35
	19:6659597:A:G:imp:v1	rs344566	TNFSF14_O43557_OID20953_v1_Neurology	TNFSF14	0.146223	0.0187916	7.17997e-15	1	1	1	0.146655	0.0187914	5.97999e-15
	19:7735089:G:C:imp:v1	rs10402265	RETN_Q9HD89_OID20327_v1_Cardiometabolic	RETN	0.176079	0.0155823	1.31335e-29	1	1	1	0.175987	0.0155824	1.4052e-29
	19:7768952:TC:T:imp:v1	19:7768952_TC_T	CD209_Q9NNX6_OID20262_v1_Cardiometabolic	CD209	0.0209562	0.0133527	0.116547	0	0	1	0.0207463	0.0133528	0.120254
	19:8119946:G:A:imp:v1	rs11668580	CCL25_O15444_OID20674_v1_Inflammation	CCL25	-0.108396	0.01125	5.68035e-22	1	1	1	-0.10849	0.01125	5.23067e-22
	19:826805:G:T:imp:v1	rs149605768	AZU1_P20160_OID20309_v1_Cardiometabolic	AZU1	0.14572	0.0208113	2.52416e-12	1	1	1	0.146513	0.0208109	1.91992e-12
	19:844020:G:A:imp:v1	rs351111	PRTN3_P24158_OID20329_v1_Cardiometabolic	PRTN3	-0.0902123	0.0109108	1.36057e-16	1	1	1	-0.0905487	0.0109107	1.04894e-16
	19:8476121:CA:C:imp:v1	rs35619217	TCN2_P20062_OID20341_v1_Cardiometabolic	TCN2	0.118945	0.0227207	1.64917e-07	1	0	1	0.119386	0.0227206	1.48414e-07
	2:102615279:T:G:imp:v1	rs2071008	IL1R2_P27930_OID20757_v1_Inflammation	IL1R2	-0.122243	0.010766	7.04144e-30	1	1	1	-0.122116	0.0107661	8.0658e-30
	2:102829013:C:A:imp:v1	rs1922292	IL1RL2_Q9HB29_OID20487_v1_Inflammation	IL1RL2	-0.0737421	0.0113552	8.35116e-11	1	0	1	-0.07372	0.0113552	8.46008e-11
	2:102904244:A:C:imp:v1	rs11683213	IL18R1_Q13478_OID20652_v1_Inflammation	IL18R1	-0.148157	0.0110392	4.55174e-41	1	1	1	-0.148338	0.011039	3.64262e-41
	2:102966067:G:A:imp:v1	rs1921622	IL1RL1_Q01638_OID20250_v1_Cardiometabolic	IL1RL1	-0.177097	0.0106125	1.61438e-62	1	1	1	-0.177081	0.0106125	1.65496e-62
	2:109575736:C:G:imp:v1	rs365060	EDAR_Q9UNE0_OID20525_v1_Inflammation	EDAR	0.192425	0.0160756	5.10173e-33	1	1	1	0.1924	0.0160756	5.2006e-33
	2:119717694:A:AAAT:imp:v1	rs149653770	MARCO_Q9UEW3_OID20210_v1_Cardiometabolic	MARCO	0.0835309	0.0119596	2.85983e-12	1	1	1	0.0835854	0.0119595	2.76815e-12
	2:134953569:C:T:imp:v1	rs62165711	CD163_Q86VB7_OID20360_v1_Cardiometabolic	CD163	0.108589	0.0165247	4.98716e-11	1	0	1	0.108276	0.0165248	5.66404e-11
	2:138755429:T:C:imp:v1	rs3113220	HNMT_P50135_OID20975_v1_Neurology	HNMT	0.237795	0.0111569	8.48555e-101	1	1	1	0.237774	0.011157	8.84435e-101
	2:143801670:C:T:imp:v1	rs59980912	KYNU_Q16719_OID20669_v1_Inflammation	KYNU	-0.0662028	0.0143893	4.20792e-06	1	0	1	-0.0661414	0.0143893	4.29498e-06
	2:160758680:G:C:imp:v1	rs11691616	LY75_O60449_OID20580_v1_Inflammation	LY75	-0.115458	0.0114871	9.08501e-24	1	1	1	-0.115774	0.011487	6.85848e-24
	2:162998536:C:CTTCT:imp:v1	rs67631287	FAP_Q12884_OID20330_v1_Cardiometabolic	FAP	0.0805863	0.0222504	0.000292564	1	0	1	0.0807295	0.0222503	0.000285364
	2:183724745:C:T:imp:v1	rs11889260	FRZB_Q92765_OID20968_v1_Neurology	FRZB	0.11776	0.0160703	2.33939e-13	1	1	1	0.117215	0.0160705	3.01353e-13
	2:20242416:T:C:imp:v1	rs13010075	MATN3_O15232_OID20979_v1_Neurology	MATN3	0.0773799	0.0107966	7.66172e-13	1	1	1	0.0774435	0.0107965	7.33787e-13
	2:207039604:C:T:imp:v1	rs12997136	CCL28_Q9NRJ3_OID20569_v1_Inflammation	CCL28	-0.0363546	0.0113293	0.00133249	1	0	1	-0.0363974	0.0113293	0.00131508
	2:207379077:G:C:imp:v1	rs6730048	ADAM23_O75077_OID20651_v1_Inflammation	ADAM23	0.194832	0.0111953	7.82693e-68	1	1	1	0.19478	0.0111954	8.50232e-68
	2:233305282:G:C:imp:v1	rs569048656	ALPP_P05187_OID21383_v1_Oncology	ALPP	0.150655	0.0124151	6.90977e-34	1	1	1	0.150374	0.0124154	9.12689e-34
	2:241793545:G:A:imp:v1	rs55649245	AGXT_P21549_OID20139_v1_Cardiometabolic	AGXT	0.0805329	0.0116501	4.75752e-12	1	1	1	0.0802391	0.0116502	5.68472e-12
	2:242842196:C:G:imp:v1	rs6737028	PDCD1_Q15116_OID21396_v1_Oncology	PDCD1	-0.0703518	0.0107093	5.05749e-11	1	0	1	-0.0703212	0.0107093	5.15564e-11
	2:24306587:A:C:imp:v1	rs36052574	FKBP1B_P68106_OID20618_v1_Inflammation	FKBP1B	-0.0602765	0.0138092	1.27154e-05	1	0	1	-0.06029	0.0138092	1.26588e-05
	2:27160610:T:TTTTG:imp:v1	rs113176467	CGREF1_Q99674_OID20152_v1_Cardiometabolic	CGREF1	0.136032	0.0181203	6.04098e-14	1	1	1	0.135945	0.0181203	6.26884e-14
	2:27228772:C:T:imp:v1	rs116672443	RBKS_Q9H477_OID20986_v1_Neurology	RBKS	0.185127	0.0238905	9.26305e-15	1	1	1	0.18516	0.0238905	9.16247e-15
	2:37600911:G:A:imp:v1	rs7587371	QPCT_Q16769_OID20320_v1_Cardiometabolic	QPCT	0.202382	0.0199277	3.12208e-24	1	1	1	0.202275	0.0199278	3.3001e-24
	2:60499861:A:AG:imp:v1	rs11384422	PM20D1_Q6GTS8_OID20149_v1_Cardiometabolic	PM20D1	-0.115656	0.0111981	5.25964e-25	1	1	1	-0.115562	0.0111982	5.74033e-25
	2:69177269:C:A:imp:v1	rs62133344	TFF1_P04155_OID21154_v1_Neurology	TFF1				0
	2:71029439:A:G:imp:v1	rs6712273	CD207_Q9UJ71_OID21298_v1_Oncology	CD207	-0.0912887	0.0114289	1.37671e-15	1	1	1	-0.0911498	0.011429	1.51975e-15
	2:79338929:C:T:imp:v1	rs13407679	REG1B_P48304_OID20266_v1_Cardiometabolic	REG1B	-0.121469	0.0109777	1.85358e-28	1	1	1	-0.121355	0.0109778	2.08202e-28
	2:79356230:A:G:imp:v1	rs7572448	REG1A_P05451_OID20415_v1_Cardiometabolic	REG1A	0.081271	0.0111378	2.94561e-13	1	1	1	0.0811889	0.0111378	3.11171e-13
	2:85624827:AAAAG:A:imp:v1	rs111475153	CAPG_P40121_OID21431_v1_Oncology	CAPG	-0.120753	0.0117941	1.33302e-24	1	1	1	-0.121161	0.0117938	9.29839e-25
	2:85932089:C:T:imp:v1	rs12714150	GNLY_P22749_OID21132_v1_Neurology	GNLY	-0.102822	0.0111064	2.08576e-20	1	1	1	-0.102844	0.0111064	2.04612e-20
	2:87019622:A:ATT:imp:v1	rs559335543	CD8A_P01732_OID21018_v1_Neurology	CD8A	0.0554109	0.0130165	2.072e-05	1	0	1	0.0552114	0.0130165	2.21889e-05
	2:89977965:G:C:imp:v1	rs28425684	CEACAM3_P40198_OID21245_v1_Oncology	CEACAM3	0.0870812	0.0180395	1.38436e-06	1	0	1	0.0870741	0.0180395	1.38711e-06
	20:1507507:TTAAC:T:imp:v1	rs780137023	SIRPB1_O00241_OID20739_v1_Inflammation	SIRPB1	0.156328	0.0109003	1.20342e-46	1	1	1	0.156352	0.0109003	1.16414e-46
	20:1887584:C:A:imp:v1	rs754829	SIRPA_P78324_OID20304_v1_Cardiometabolic	SIRPA	-0.299818	0.0108306	1.17041e-168	1	1		-0.29963	0.0108309	1.82908e-168
	20:23858754:A:G:imp:v1	rs4815243	CST5_P28325_OID20995_v1_Neurology	CST5	-0.19142	0.0125438	1.40904e-52	1	1	1	-0.191463	0.0125438	1.33711e-52
	20:24999795:A:G:imp:v1	rs3746330	CST7_O76096_OID20704_v1_Inflammation	CST7	0.306139	0.0113795	2.04717e-159	1	1		0.306249	0.0113794	1.56343e-159
	20:25920544:C:T:imp:v1	rs6051017	ENTPD6_O75354_OID20100_v1_Cardiometabolic	ENTPD6	0.639768	0.0227511	5.79605e-174	1	1		0.639768	0.0227511	5.60866e-174
	20:2777828:G:T:imp:v1	rs742707	CPXM1_Q96SM3_OID21479_v1_Oncology	CPXM1	0.129866	0.0108424	4.65566e-33	1	1	1	0.129763	0.0108425	5.22782e-33
	20:29587222:G:A:imp:v1	rs6119062	CST7_O76096_OID20704_v1_Inflammation	CST7	0.190606	0.0171927	1.45966e-28	1	1	1	0.190156	0.017193	1.95911e-28
	20:29893501:C:T:imp:v1	rs6061162	ENTPD6_O75354_OID20100_v1_Cardiometabolic	ENTPD6	0.527291	0.0196533	1.455e-158	1	1		0.527168	0.0196534	1.73519e-158
	20:3050393:T:C:imp:v1	rs3761248	OXT_P01178_OID21047_v1_Neurology	OXT	-0.137936	0.0168557	2.7613e-16	1	1	1	-0.138454	0.0168554	2.13497e-16
	20:33073498:GTTC:G:imp:v1	20:33073498_GTTC_G	AHCY_P23526_OID20199_v1_Cardiometabolic	AHCY	0.200729	0.0221676	1.36487e-19	1	1	1	0.200476	0.0221677	1.5158e-19
	20:33777068:CG:C:imp:v1	20:33777068_CG_C	PROC_P04070_OID20402_v1_Cardiometabolic	PROC	0.106164	0.01141	1.34602e-20	1	1	1	0.106149	0.01141	1.36271e-20
	20:37010511:T:C:imp:v1	rs12625094	LBP_P18428_OID20355_v1_Cardiometabolic	LBP	0.289472	0.0137518	2.29789e-98	1	1	1	0.288469	0.013753	1.11011e-97
	20:3705132:A:G:imp:v1	rs28887921	SIGLEC1_Q9BZZ2_OID20690_v1_Inflammation	SIGLEC1	0.235906	0.0189284	1.1863e-35	1	1	1	0.235919	0.0189283	1.17632e-35
	20:43252915:T:C:imp:v1	rs244076	ADA_P00813_OID20645_v1_Inflammation	ADA	0.26836	0.0131736	3.02591e-92	1	1	1	0.268358	0.0131736	3.03387e-92
	20:43762074:TTTTG:T:imp:v1	20:43762074_TTTTG_T	WFDC12_Q8WWY7_OID21462_v1_Oncology	WFDC12	-0.114466	0.0119973	1.41432e-21	1	1	1	-0.1145	0.0119972	1.37589e-21
	20:44597958:AG:A:imp:v1	20:44597958_AG_A	KITLG_P21583_OID20196_v1_Cardiometabolic	KITLG	0.0271351	0.0115656	0.0189661	1	0	1	0.0270184	0.0115656	0.0194857
	20:44729089:C:A:imp:v1	rs4812994	CD40_P25942_OID20724_v1_Inflammation	CD40	0.0692754	0.0110723	3.93397e-10	1	0	1	0.0692018	0.0110723	4.10538e-10
	20:57608918:C:T:imp:v1	rs6070698	CTSZ_Q9UBR2_OID20365_v1_Cardiometabolic	CTSZ	0.300366	0.0241989	2.2395e-35	1	1	1	0.299944	0.0241993	2.78944e-35
	20:5905779:C:A:imp:v1	rs2821	CHGB_P05060_OID21038_v1_Neurology	CHGB	-0.102159	0.0111172	3.95297e-20	1	1	1	-0.102083	0.0111172	4.21411e-20
	20:62308612:T:G:imp:v1	rs2738783	TNFRSF6B_O95407_OID20964_v1_Neurology	TNFRSF6B	-0.0790148	0.0138954	1.29759e-08	1	0	1	-0.0789278	0.0138955	1.34604e-08
	21:18944881:G:A:imp:v1	rs9974270	CXADR_P78310_OID20561_v1_Inflammation	CXADR	-0.0961144	0.0168938	1.27533e-08	1	0	1	-0.0961242	0.0168938	1.27099e-08
	21:22833716:G:A:imp:v1	rs9985113	NCAM2_O15394_OID21095_v1_Neurology	NCAM2	-0.0888031	0.0107852	1.81416e-16	1	1	1	-0.0889322	0.0107852	1.64089e-16
	21:34662711:G:A:imp:v1	rs2248118	IL10RB_Q08334_OID20696_v1_Inflammation	IL10RB	-0.115855	0.0114832	6.17009e-24	1	1	1	-0.11584	0.0114832	6.25529e-24
	21:34854711:C:G:imp:v1	rs2850030	IFNGR2_P38484_OID20941_v1_Neurology	IFNGR2	0.291945	0.0109476	1.12433e-156	1	1		0.291978	0.0109476	1.03393e-156
	21:42714288:T:A:imp:v1	rs376350	FAM3B_P58499_OID21372_v1_Oncology	FAM3B	0.258639	0.0109511	2.5422e-123	1	1	1	0.258266	0.0109516	5.84282e-123
	21:43755238:C:A:imp:v1	rs7282350	TFF3_Q07654_OID20371_v1_Cardiometabolic	TFF3	0.0833623	0.0180717	3.97163e-06	1	0	1	0.0833792	0.0180717	3.95378e-06
	21:43787038:G:A:imp:v1	rs3761376	TFF1_P04155_OID21154_v1_Neurology	TFF1	0.146235	0.0127281	1.49565e-30	1	1	1	0.146164	0.0127282	1.59695e-30
	21:45191139:C:T:imp:v1	rs2838363	CSTB_P04080_OID20294_v1_Cardiometabolic	CSTB	-0.121326	0.011054	5.00012e-28	1	1	1	-0.121732	0.0110537	3.31899e-28
	21:45628401:C:T:imp:v1	rs2838524	ICOSLG_O75144_OID21351_v1_Oncology	ICOSLG	0.08034	0.0111349	5.38769e-13	1	1	1	0.0803095	0.0111349	5.49775e-13
	22:17586471:C:T:imp:v1	rs2241046	IL17RA_Q96F46_OID21089_v1_Neurology	IL17RA	-0.361057	0.0131522	6.45914e-166	1	1		-0.360919	0.0131524	8.61625e-166
	22:19950428:A:G:imp:v1	rs2239393	COMT_P21964_OID20086_v1_Cardiometabolic	COMT	-0.0422361	0.0112922	0.000183814	1	0	1	-0.0419742	0.0112923	0.000201548
	22:20249918:T:C:imp:v1	rs1807466	RTN4R_Q9BZR6_OID21424_v1_Oncology	RTN4R	-0.0318094	0.0121302	0.00873329	1	0	1	-0.0317582	0.0121303	0.00884212
	22:24585594:T:C:imp:v1	rs9624414	SUSD2_Q9UGT4_OID21098_v1_Neurology	SUSD2	0.316656	0.0164484	1.3704e-82	1	1	1	0.316658	0.0164483	1.36659e-82
	22:31020975:A:C:imp:v1	rs13057127	TCN2_P20062_OID20341_v1_Cardiometabolic	TCN2	-0.145565	0.0129534	2.66638e-29	1	1	1	-0.145234	0.0129537	3.56742e-29
	22:31753849:G:A:imp:v1	rs131213	PIK3IP1_Q96FE7_OID21094_v1_Neurology	PIK3IP1	-0.0437314	0.0108149	5.26323e-05	1	0	1	-0.0437449	0.0108149	5.23521e-05
	22:33159636:G:A:imp:v1	rs4821099	TIMP3_P35625_OID20684_v1_Inflammation	TIMP3	-0.0912874	0.0107041	1.48553e-17	1	1	1	-0.0914768	0.010704	1.27385e-17
	22:37256846:G:A:imp:v1	rs1883112	PVALB_P20472_OID21420_v1_Oncology	PVALB	-0.182813	0.0107187	3.17739e-65	1	1	1	-0.182839	0.0107187	3.04754e-65
	22:39202017:T:C:imp:v1	rs56187235	NPTXR_O95502_OID20191_v1_Cardiometabolic	NPTXR	0.37506	0.0175056	7.79073e-102	1	1	1	0.374928	0.0175058	9.19518e-102
	22:42268253:CA:C:imp:v1	22:42268253_CA_C	TNFRSF13C_Q96RJ3_OID20480_v1_Inflammation	TNFRSF13C	0.0882822	0.012119	3.2261e-13	1	1	1	0.0882875	0.012119	3.21545e-13
	22:44324855:G:A:imp:v1	rs3747207	GUSB_P08236_OID20296_v1_Cardiometabolic	GUSB	0.0292807	0.0132522	0.0271399	1	0	1	0.0289815	0.0132522	0.028749
	22:44331943:G:A:imp:v1	rs1883349	ACY1_Q03154_OID20137_v1_Cardiometabolic	ACY1	0.042492	0.0144324	0.00323783	1	0	1	0.0420316	0.0144325	0.00358792
	22:44340904:C:T:imp:v1	rs2294915	DCXR_Q7Z4W1_OID21480_v1_Oncology	DCXR	0.0584027	0.0129108	6.08054e-06	1	0	1	0.0582961	0.0129108	6.32255e-06
	22:44340904:C:T:imp:v1	rs2294915	GSTA1_P08263_OID20166_v1_Cardiometabolic	GSTA1	0.0615788	0.012945	1.96544e-06	1	0	1	0.0609156	0.0129452	2.5306e-06
	22:50303088:G:A:imp:v1	rs75496139	CRELD2_Q6UXH1_OID20751_v1_Inflammation	CRELD2	0.315031	0.0221836	9.02117e-46	1	1	1	0.315038	0.0221836	8.98125e-46
	22:50726673:G:A:imp:v1	rs117439977	PLXNB2_O15031_OID20317_v1_Cardiometabolic	PLXNB2	-0.22819	0.0220728	4.74197e-25	1	1	1	-0.228105	0.0220729	4.93593e-25
	22:50971266:T:C:imp:v1	rs140522	TYMP_P19971_OID20234_v1_Cardiometabolic	TYMP	0.0604656	0.0113211	9.24481e-08	1	0	1	0.0604673	0.0113211	9.23735e-08
	22:51064416:T:C:imp:v1	rs2071421	ARSA_P15289_OID21138_v1_Neurology	ARSA	0.22235	0.0150029	1.08039e-49	1	1		0.223415	0.015002	3.69505e-50
	3:112641046:T:G:imp:v1	rs9879005	CD200R1_Q8TD46_OID20595_v1_Inflammation	CD200R1	0.282458	0.0105556	9.71843e-158	1	1	1	0.282534	0.0105555	7.94339e-158
	3:12150014:G:T:imp:v1	rs308961	TIMP4_Q99727_OID21147_v1_Neurology	TIMP4	-0.0423343	0.0111686	0.000150359	1	0	1	-0.042346	0.0111686	0.000149723
	3:124725659:C:A:imp:v1	rs4618262	MUC13_Q9H3R2_OID20866_v1_Neurology	MUC13	0.0572154	0.011158	2.93247e-07	1	0	1	0.0575575	0.0111579	2.49009e-07
	3:140179559:A:G:imp:v1	rs77080363	CLSTN2_Q9H4D0_OID20664_v1_Inflammation	CLSTN2	0.178325	0.0197896	2.04128e-19	1	1	1	0.178419	0.0197896	1.95434e-19
	3:158457060:A:G:imp:v1	rs55717824	RARRES1_P49788_OID21177_v1_Oncology	RARRES1	-0.0834051	0.0134562	5.70849e-10	1	0	1	-0.0833736	0.0134562	5.79436e-10
	3:182823498:A:G:imp:v1	rs13059546	LAMP3_Q9UQV4_OID20638_v1_Inflammation	LAMP3	0.0906926	0.0109114	9.43466e-17	1	1	1	0.0915542	0.010911	4.82143e-17
	3:186395436:C:T:imp:v1	rs1042445	ERP44_Q9BS26_OID21338_v1_Oncology	ERP44	-0.110016	0.0125979	2.48295e-18	1	1	1	-0.109983	0.0125979	2.54094e-18
	3:186415556:C:T:imp:v1	rs62292606	FETUB_Q9UGM5_OID20404_v1_Cardiometabolic	FETUB	0.313259	0.0228515	9.04112e-43	1	1	1	0.313089	0.0228517	1.00234e-42
	3:190351182:G:T:imp:v1	rs4687164	IL1RAP_Q9NPH3_OID21126_v1_Neurology	IL1RAP	0.285833	0.0112372	9.99773e-143	1	1		0.285801	0.0112372	1.07662e-142
	3:195782184:C:T:imp:v1	rs419059	TFRC_P02786_OID20369_v1_Cardiometabolic	TFRC	-0.0587874	0.0116768	4.78944e-07	1	0	1	-0.058349	0.0116769	5.82389e-07
	3:273987:A:G:imp:v1	rs1846447	CHL1_O00533_OID20366_v1_Cardiometabolic	CHL1	0.0936392	0.0125987	1.06628e-13	1	1	1	0.0936537	0.0125987	1.05703e-13
	3:3150519:A:G:imp:v1	rs11713536	IL5RA_Q01344_OID20601_v1_Inflammation	IL5RA	-0.0850828	0.0115045	1.40778e-13	1	1	1	-0.0851182	0.0115045	1.37547e-13
	3:3837273:C:T:imp:v1	rs114028718	LRRN1_Q6UXK5_OID20438_v1_Inflammation	LRRN1	-0.0842764	0.0149206	1.62029e-08	1	0	1	-0.0842402	0.0149206	1.64335e-08
	3:46384204:G:A:imp:v1	rs113341849	CCL4_P13236_OID20695_v1_Inflammation	CCL4	-0.175207	0.0186297	5.21744e-21	1	1	1	-0.174813	0.0186299	6.38291e-21
	3:46617337:G:A:imp:v1	rs3806701	TDGF1_P13385_OID20816_v1_Neurology	TDGF1	-0.385326	0.0127479	1.02841e-200	1	1	1	-0.385566	0.0127475	5.63484e-201
	3:48394419:A:G:imp:v1	rs1459246	PTH1R_Q03431_OID20571_v1_Inflammation	PTH1R	0.122225	0.0180289	1.20682e-11	1	1	1	0.1214	0.0180292	1.65621e-11
	3:52044458:A:C:imp:v1	rs148341748	ABHD14B_Q96IU4_OID20921_v1_Neurology	ABHD14B	0.1555	0.0169525	4.61346e-20	1	1	1	0.155536	0.0169524	4.52245e-20
	3:52852538:G:T:imp:v1	rs4687657	MME_P08473_OID21307_v1_Oncology	MME	-0.293271	0.0122085	1.64094e-127	1	1	1	-0.293268	0.0122085	1.65206e-127
	3:53865570:G:A:imp:v1	rs6793451	IL17RB_Q9NRM6_OID20585_v1_Inflammation	IL17RB	0.187891	0.0180164	1.83064e-25	1	1	1	0.187945	0.0180164	1.77273e-25
	3:66431532:A:G:imp:v1	rs332372	LRIG1_Q96JA1_OID21429_v1_Oncology	LRIG1	-0.138991	0.0111298	8.6587e-36	1	1	1	-0.139121	0.0111297	7.46537e-36
	3:98327008:G:C:imp:v1	rs66525460	ICAM2_P13598_OID20248_v1_Cardiometabolic	ICAM2	-0.121602	0.0113963	1.40174e-26	1	1	1	-0.121543	0.0113963	1.48189e-26
	3:98350675:A:T:imp:v1	rs6775120	FLT4_P35916_OID21491_v1_Oncology	FLT4	-0.149869	0.0114994	7.96453e-39	1	1	1	-0.149825	0.0114994	8.37623e-39
	3:98422588:G:C:imp:v1	rs4504118	CD200R1_Q8TD46_OID20595_v1_Inflammation	CD200R1	-0.0980316	0.0109063	2.50556e-19	1	1	1	-0.0980938	0.0109063	2.37823e-19
	3:98440021:T:C:imp:v1	rs278363	SIGLEC9_Q9Y336_OID21390_v1_Oncology	SIGLEC9	-0.0598721	0.0106952	2.16819e-08	1	0	1	-0.0598549	0.0106952	2.18842e-08
	3:98473318:G:A:imp:v1	rs828602	PDCD1LG2_Q9BQ51_OID21273_v1_Oncology	PDCD1LG2	-0.0737998	0.0109203	1.39847e-11	1	1	1	-0.0736896	0.0109203	1.49955e-11
	3:98553103:T:A:imp:v1	rs828625	DCBLD2_Q96PD2_OID21474_v1_Oncology	DCBLD2	0.0467101	0.0110745	2.46672e-05	1	0	1	0.0468893	0.0110744	2.29545e-05
	3:98690592:A:T:imp:v1	rs2470750	FOLR3_P41439_OID21485_v1_Oncology	FOLR3	0.0333041	0.0110823	0.00265438	1	0	1	0.0336757	0.0110822	0.00237597
	4:1169270:G:C:imp:v1	rs112867513	SPON2_Q9BUD6_OID20221_v1_Cardiometabolic	SPON2	-0.0821023	0.0160274	3.01293e-07	1	0	1	-0.0820879	0.0160274	3.02736e-07
	4:120367277:CTTTT:C:imp:v1	rs141326077	FABP2_P12104_OID20200_v1_Cardiometabolic	FABP2	-0.0449113	0.0118681	0.000154199	1	0	1	-0.0449327	0.0118681	0.000153083
	4:123748616:C:G:imp:v1	rs2922979	FGF2_P09038_OID20503_v1_Inflammation	FGF2	0.0712848	0.011219	2.09902e-10	1	0	0	0.0712784	0.011219	2.10682e-10
	4:145025810:T:C:imp:v1	rs11723371	ICAM4_Q14773_OID20578_v1_Inflammation	ICAM4	0.0638427	0.0112056	1.2166e-08	1	0	1	0.0638655	0.0112056	1.20211e-08
	4:15709192:G:A:imp:v1	rs2302465	BST1_Q10588_OID21051_v1_Neurology	BST1	-0.48761	0.0166375	8.40269e-189	1	1		-0.487799	0.0166372	6.07327e-189
	4:15775906:A:G:imp:v1	rs10939634	CD38_P28907_OID21316_v1_Oncology	CD38	-0.0556415	0.0108318	2.79375e-07	1	0	1	-0.0556312	0.0108318	2.80795e-07
	4:166277976:C:T:imp:v1	rs11944540	CPE_P16870_OID21392_v1_Oncology	CPE	-0.0782281	0.0119999	7.07503e-11	1	0	1	-0.0782939	0.0119999	6.82065e-11
	4:17511921:C:T:imp:v1	rs4698601	QDPR_P09417_OID20174_v1_Cardiometabolic	QDPR	-0.0468455	0.011084	2.37444e-05	1	0	1	-0.0468735	0.011084	2.34788e-05
	4:187004074:C:T:imp:v1	rs3775291	TLR3_O15455_OID20612_v1_Inflammation	TLR3	-0.365429	0.0116604	1.34036e-215	1	1		-0.365464	0.0116603	1.22029e-215
	4:187139939:A:G:imp:v1	rs12331618	BMP6_P22004_OID20111_v1_Cardiometabolic	BMP6	-0.0425548	0.0108746	9.10647e-05	1	0	1	-0.0425445	0.0108746	9.14232e-05
	4:187157140:C:T:imp:v1	rs4241819	SPINT2_O43291_OID20720_v1_Inflammation	SPINT2	-0.0457095	0.0107866	2.25913e-05	1	0	1	-0.0457096	0.0107866	2.25909e-05
	4:187159282:G:C:imp:v1	rs4253256	RAB6A_P20340_OID20608_v1_Inflammation	RAB6A	-0.0800509	0.0112259	9.97149e-13	1	1	1	-0.0800787	0.0112259	9.7933e-13
	4:3524307:C:G:imp:v1	rs74426426	LRPAP1_P30533_OID21059_v1_Neurology	LRPAP1	0.097839	0.0165284	3.23024e-09	1	0	1	0.0975624	0.0165285	3.57639e-09
	4:39444337:A:G:imp:v1	rs6835490	KLB_Q86Z14_OID20888_v1_Neurology	KLB	-0.128285	0.0111669	1.51589e-30	1	1	1	-0.127885	0.0111671	2.30095e-30
	4:55965434:G:A:imp:v1	rs58415820	KDR_P35968_OID21497_v1_Oncology	KDR	0.107465	0.0127836	4.22702e-17	1	1	1	0.107451	0.0127836	4.26475e-17
	4:57941700:C:T:imp:v1	rs1543179	IGFBP7_Q16270_OID20236_v1_Cardiometabolic	IGFBP7	-0.074248	0.012804	6.67903e-09	1	0	1	-0.0743612	0.012804	6.33523e-09
	4:6696460:G:A:imp:v1	rs58654929	S100P_P25815_OID20103_v1_Cardiometabolic	S100P	0.0790244	0.0126501	4.18605e-10	1	0	1	0.0797997	0.0126498	2.82006e-10
	4:7215370:C:G:imp:v1	rs4234796	SORCS2_Q96PQ0_OID21262_v1_Oncology	SORCS2	-0.0323561	0.0186322	0.0824629	0	0	1	-0.0323223	0.0186322	0.0827836
	4:74395617:C:CTTTTTTT:imp:v1	rs372469758	HS6ST1_O60243_OID21441_v1_Oncology	HS6ST1	0.0359913	0.020129	0.0737717	0	0	1	0.0359352	0.020129	0.0742224
	4:74739123:TGG:T:imp:v1	4:74739123_TGG_T	CXCL1_P09341_OID20762_v1_Inflammation	CXCL1	-0.131315	0.0147624	5.82836e-19	1	1	1	-0.131326	0.0147624	5.79124e-19
	4:74840796:T:C:imp:v1	rs62313965	CXCL5_P42830_OID20207_v1_Cardiometabolic	CXCL5	0.0823221	0.0125018	4.55467e-11	1	0	1	0.0822895	0.0125018	4.63553e-11
	4:75321980:T:C:imp:v1	rs1246411	AREG_P15514_OID21357_v1_Oncology	AREG	0.0434292	0.0107937	5.7325e-05	1	0	1	0.0434993	0.0107937	5.57628e-05
	4:75679038:A:T:imp:v1	rs77384749	BTC_P35070_OID21199_v1_Oncology	BTC	-0.0579112	0.0138881	3.04829e-05	1	0	1	-0.0580079	0.0138881	2.95639e-05
	4:76846149:A:AT:imp:v1	rs541418346	NAAA_Q02083_OID20931_v1_Neurology	NAAA	0.147917	0.011756	2.64297e-36	1	1	1	0.148073	0.0117559	2.23035e-36
	4:81186480:G:T:imp:v1	rs3806752	FGF5_P12034_OID20490_v1_Inflammation	FGF5	0.112191	0.0109396	1.11836e-24	1	1	1	0.112193	0.0109396	1.11614e-24
	4:88396189:T:C:imp:v1	rs6851873	SPARCL1_Q14515_OID20361_v1_Cardiometabolic	SPARCL1	-0.131341	0.0113452	5.40141e-31	1	1	1	-0.131263	0.0113452	5.85433e-31
	4:921733:C:A:imp:v1	rs11734449	IDUA_P35475_OID21468_v1_Oncology	IDUA	-0.0637673	0.0121205	1.43197e-07	1	0	1	-0.0637204	0.0121206	1.46247e-07
	4:95137542:G:C:imp:v1	rs2632417	HPGDS_O60760_OID21266_v1_Oncology	HPGDS	-0.122903	0.010972	4.00797e-29	1	1	1	-0.122735	0.0109721	4.76968e-29
	5:101595885:T:TGA:imp:v1	rs148885155	PAM_P19021_OID20291_v1_Cardiometabolic	PAM	0.15338	0.0122694	7.37161e-36	1	1	1	0.153333	0.0122694	7.73578e-36
	5:126761536:T:C:imp:v1	rs6883445	MEGF10_Q96KG7_OID20746_v1_Inflammation	MEGF10	0.216914	0.0209297	3.61881e-25	1	1	1	0.216967	0.0209297	3.52223e-25
	5:134251868:T:C:imp:v1	rs7706190	TXNDC15_Q96J42_OID21495_v1_Oncology	TXNDC15	-0.230554	0.016019	5.76674e-47	1	1	1	-0.230283	0.0160193	7.38644e-47
	5:135371328:A:G:imp:v1	rs6875258	TGFBI_Q15582_OID20417_v1_Cardiometabolic	TGFBI	-0.094944	0.0141728	2.09818e-11	1	1	1	-0.0950479	0.0141728	1.99522e-11
	5:147234635:T:C:imp:v1	rs1007299	SPINK1_P00995_OID21097_v1_Neurology	SPINK1	0.104191	0.0135202	1.29538e-14	1	1	1	0.104195	0.0135202	1.29204e-14
	5:147520700:C:T:imp:v1	rs34451783	SPINK5_Q9NQ38_OID21148_v1_Neurology	SPINK5	-0.0592664	0.0126775	2.94043e-06	1	0	1	-0.0594115	0.0126774	2.78052e-06
	5:149515888:T:C:imp:v1	rs740751	PDGFRB_P09619_OID20268_v1_Cardiometabolic	PDGFRB	-0.34236	0.0112231	2.30832e-204	1	1	1	-0.342395	0.0112231	2.11027e-204
	5:155884722:A:G:imp:v1	rs77020940	HAVCR2_Q8TDQ0_OID21137_v1_Neurology	HAVCR2	0.111051	0.0206933	8.02774e-08	1	0	1	0.110899	0.0206934	8.36207e-08
	5:156478644:C:T:imp:v1	rs7702877	HAVCR1_Q96D42_OID21422_v1_Oncology	HAVCR1	-0.136164	0.0113079	2.14897e-33	1	1	1	-0.136371	0.0113077	1.71836e-33
	5:158778566:C:CT:imp:v1	rs58815385	IL12B_P29459_P29460_OID21327_v1_Oncology	IL12B	-0.0728059	0.0112836	1.10123e-10	1	0	1	-0.0730421	0.0112835	9.58589e-11
	5:158818184:G:A:imp:v1	rs4011	IL12B_P29460_OID20666_v1_Inflammation	IL12B	-0.080869	0.011053	2.54615e-13	1	1	1	-0.0810665	0.011053	2.22765e-13
	5:176839890:T:G:imp:v1	rs2731674	RAB6A_P20340_OID20608_v1_Inflammation	RAB6A	-0.0860398	0.0118472	3.80198e-13	1	1	1	-0.0860159	0.0118473	3.85919e-13
	5:180057293:T:C:imp:v1	rs34221241	FLT4_P35916_OID21491_v1_Oncology	FLT4	-0.068452	0.0187441	0.000260281	1	0	1	-0.0685055	0.0187441	0.0002574
	5:31111978:C:A:imp:v1	rs6870237	CDH6_P55285_OID20157_v1_Cardiometabolic	CDH6	0.090425	0.0135442	2.45062e-11	1	1	1	0.0904934	0.0135442	2.36739e-11
	5:35877505:G:A:imp:v1	rs10063294	IL7R_P16871_OID21136_v1_Neurology	IL7R	-0.153556	0.0107097	1.26762e-46	1	1	1	-0.153711	0.0107096	1.02605e-46
	5:362569:C:T:imp:v1	rs13185719	PDCD6_O75340_OID20163_v1_Cardiometabolic	PDCD6	0.250844	0.0105976	7.38118e-124	1	1		0.250836	0.0105976	7.50975e-124
	5:37816845:C:T:imp:v1	rs7731209	GDNF_P39905_OID20861_v1_Neurology	GDNF	0.0760158	0.0146141	1.97639e-07	1	0	1	0.0759957	0.0146141	1.99109e-07
	5:39079518:G:GT:imp:v1	rs57489001	OSMR_Q99650_OID20356_v1_Cardiometabolic	OSMR	0.119589	0.0156456	2.11188e-14	1	1	1	0.119633	0.0156456	2.06689e-14
	5:76171252:A:C:imp:v1	rs1320308	CRHBP_P24387_OID20747_v1_Inflammation	CRHBP	-0.0173808	0.0111861	0.120235	0	0	1	-0.0174244	0.0111861	0.119307
	5:78287579:T:G:imp:v1	rs336526	ARSB_P15848_OID21331_v1_Oncology	ARSB	-0.0628561	0.0124099	4.08396e-07	1	0	1	-0.0627855	0.0124099	4.20789e-07
	5:82845311:C:A:imp:v1	rs13153507	VCAN_P13611_OID21026_v1_Neurology	VCAN	-0.0854546	0.012517	8.66637e-12	1	1	1	-0.0853306	0.0125171	9.28689e-12
	5:95161340:G:A:imp:v1	rs6556884	GLRX_P35754_OID20195_v1_Cardiometabolic	GLRX	0.294449	0.0122413	7.62071e-128	1	1	1	0.294453	0.0122413	7.55548e-128
	6:109799923:C:T:imp:v1	rs6911838	CD164_Q04900_OID21080_v1_Neurology	CD164	-0.0246982	0.0112225	0.0277516	1	0	1	-0.0245473	0.0112225	0.0287186
	6:112366386:C:T:imp:v1	rs7756408	LAMA4_Q16363_OID20769_v1_Inflammation	LAMA4	-0.0520393	0.012262	2.19604e-05	1	0	1	-0.0520264	0.012262	2.20637e-05
	6:119920244:A:G:imp:v1	rs56279051	CBLIF_P27352_OID20179_v1_Cardiometabolic	CBLIF	-0.0555044	0.0131284	2.35986e-05	1	0	1	-0.0552909	0.0131285	2.53659e-05
	6:123117805:C:T:imp:v1	rs35083464	SMPDL3A_Q92484_OID20676_v1_Inflammation	SMPDL3A	0.226921	0.011271	3.78605e-90	1	1	1	0.226952	0.011271	3.57571e-90
	6:131911655:A:T:imp:v1	rs2608955	ARG1_P05089_OID21445_v1_Oncology	ARG1	0.102025	0.0125464	4.22733e-16	1	1	1	0.101997	0.0125464	4.30782e-16
	6:133067782:T:C:imp:v1	rs2267952	VNN2_O95498_OID21310_v1_Oncology	VNN2	0.146715	0.0107884	4.04112e-42	1	1	1	0.147606	0.0107877	1.28584e-42
	6:143825104:G:T:imp:v1	rs11155297	FUCA1_P04066_OID20261_v1_Cardiometabolic	FUCA1	-0.421889	0.012323	7.40324e-257	1	1		-0.422361	0.012322	1.72522e-257
	6:149920717:CTCTCCCT:C:imp:v1	6:149920717_CTCTCCCT_C	LRP11_Q86VZ4_OID20185_v1_Cardiometabolic	LRP11	-0.141607	0.0143254	4.8334e-23	1	1	1	-0.14154	0.0143255	5.06804e-23
	6:150283812:T:C:imp:v1	rs17676204	ULBP2_Q9BZM5_OID20919_v1_Neurology	ULBP2	0.159811	0.0122335	5.32907e-39	1	1	1	0.159773	0.0122335	5.55233e-39
	6:16256582:TAAAAAA:T:imp:v1	6:16256582_TAAAAAA_T	GMPR_P36959_OID20641_v1_Inflammation	GMPR	0.0693748	0.0114662	1.44499e-09	1	0	1	0.0693575	0.0114662	1.45863e-09
	6:167342833:G:GA:imp:v1	rs546984975	RNASET2_O00584_OID20321_v1_Cardiometabolic	RNASET2	0.0712577	0.015952	7.93175e-06	1	0	1	0.071174	0.015952	8.12862e-06
	6:168858029:A:G:imp:v1	rs2763276	SMOC2_Q9H3U7_OID20730_v1_Inflammation	SMOC2	-0.0425029	0.0114847	0.000214901	1	0	1	-0.0425153	0.0114847	0.000213993
	6:169599703:A:T:imp:v1	rs73041834	THBS2_P35442_OID21104_v1_Neurology	THBS2	-0.169096	0.019622	6.83338e-18	1	1	1	-0.169111	0.019622	6.78724e-18
	6:18176796:C:A:imp:v1	rs113253946	TPMT_P51580_OID21270_v1_Oncology	TPMT	0.18387	0.0155804	3.84096e-32	1	1	1	0.183693	0.0155806	4.40272e-32
	6:2245345:A:G:imp:v1	rs2479016	PRSS27_Q9BQR3_OID20212_v1_Cardiometabolic	PRSS27	0.0897289	0.0109388	2.34866e-16	1	1	1	0.0896595	0.0109389	2.47653e-16
	6:2302248:T:C:imp:v1	rs9405552	KLK12_Q9UKR0_OID21201_v1_Oncology	KLK12	0.0561742	0.0109801	3.1205e-07	1	0	1	0.0559749	0.0109801	3.43549e-07
	6:26101919:TACAC:T:imp:v1	6:26101919_TACAC_T	TFRC_P02786_OID20369_v1_Cardiometabolic	TFRC	0.0699865	0.0157876	9.29294e-06	1	0	1	0.0704004	0.0157875	8.22477e-06
	6:26404958:G:A:imp:v1	rs10456045	BTN3A2_P78410_OID20540_v1_Inflammation	BTN3A2	0.318119	0.0118079	7.22465e-160	1	1		0.318141	0.0118078	6.85682e-160
	6:29818004:C:T:imp:v1	rs9258567	KIR3DL1_P43629_OID21185_v1_Oncology	KIR3DL1	0.170951	0.020716	1.55568e-16	1	1	1	0.170346	0.0207163	1.98812e-16
	6:30501142:TGG:T:imp:v1	6:30501142_TGG_T	HLA-E_P13747_OID20532_v1_Inflammation	HLA-E	-0.0448573	0.0121562	0.000224193	1	0	1	-0.0448694	0.0121562	0.000223316
	6:31096526:A:G:imp:v1	rs9263717	CDSN_Q15517_OID20667_v1_Inflammation	CDSN	-0.128714	0.0125476	1.08908e-24	1	1	1	-0.128725	0.0125476	1.0795e-24
	6:31228410:T:C:imp:v1	rs1986997	CD8A_P01732_OID21018_v1_Neurology	CD8A	0.0511415	0.0111082	4.14563e-06	1	0	1	0.050791	0.0111083	4.82273e-06
	6:31315312:A:G:imp:v1	rs9265953	KIR2DL3_P43628_OID21196_v1_Oncology	KIR2DL3	0.0600733	0.0109633	4.26557e-08	1	0	1	0.0599664	0.0109633	4.50767e-08
	6:31331829:C:T:imp:v1	rs2523554	MICA_Q29980_Q29983_OID20593_v1_Inflammation	MICA	-0.308027	0.0109003	1.12668e-175	1	1		-0.308083	0.0109002	1.00488e-175
	6:31393910:G:C:imp:v1	rs56403814	LRPAP1_P30533_OID21059_v1_Neurology	LRPAP1	0.639097	0.0200933	5.39532e-222	1	1		0.638888	0.0200937	7.65505e-222
	6:31398662:A:G:imp:v1	rs4090414	LRP1_Q07954_OID21293_v1_Oncology	LRP1	0.474379	0.0206465	8.05845e-117	1	1	1	0.474365	0.0206465	8.18779e-117
	6:31407579:G:A:imp:v1	rs2524277	TFF3_Q07654_OID20371_v1_Cardiometabolic	TFF3	-0.207597	0.0229072	1.27486e-19	1	1	1	-0.207596	0.0229072	1.27537e-19
	6:31562150:G:A:imp:v1	rs2857599	LTA_P01374_OID20586_v1_Inflammation	LTA	0.405406	0.0149637	1.15286e-161	1	1	1	0.405391	0.0149638	1.23229e-161
	6:31615167:G:A:imp:v1	rs2844463	APOM_O95445_OID20374_v1_Cardiometabolic	APOM	0.0377848	0.0144473	0.00891356	1	0	1	0.037819	0.0144473	0.00885177
	6:31938107:A:G:imp:v1	rs474534	TNXB_P22105_OID21107_v1_Neurology	TNXB	0.302999	0.015656	1.90137e-83	1	1	1	0.303156	0.0156558	1.55971e-83
	6:31976139:G:C:imp:v1	rs185107166	C2_P06681_OID20410_v1_Cardiometabolic	C2	0.333975	0.0250361	1.35949e-40	1	1	1	0.334005	0.0250361	1.33801e-40
	6:32014828:G:A:imp:v1	rs433061	DKK4_Q9UBT3_OID20934_v1_Neurology	DKK4	0.103191	0.0173301	2.60945e-09	1	0	1	0.10305	0.0173302	2.74327e-09
	6:32194630:G:C:imp:v1	rs3096690	CD160_O95971_OID20647_v1_Inflammation	CD160	0.0678637	0.0168778	5.79783e-05	1	0	1	0.0677507	0.0168778	5.96503e-05
	6:32207181:G:A:imp:v1	rs3130304	KLRB1_Q12918_OID20629_v1_Inflammation	KLRB1	0.0225486	0.0126981	0.0757741	0	0	1	0.0226088	0.0126981	0.0749964
	6:32440795:C:G:imp:v1	rs9269075	DDC_P20711_OID20215_v1_Cardiometabolic	DDC	0.0575281	0.0221182	0.00929672	1	0	1	0.0575396	0.0221182	0.00928265
	6:32450851:T:G:imp:v1	rs10807106	CXCL9_Q07325_OID20675_v1_Inflammation	CXCL9	0.0608824	0.0139798	1.33054e-05	1	0	1	0.0607675	0.0139798	1.38139e-05
	6:32452142:C:G:imp:v1	rs1974459	IL1A_P01583_OID20488_v1_Inflammation	IL1A	0.172947	0.0196426	1.31242e-18	1	1	1	0.172566	0.0196428	1.56075e-18
	6:32520050:C:T:imp:v1	rs111621461	CXCL10_P02778_OID20697_v1_Inflammation	CXCL10	-0.0392894	0.0130947	0.00269613	1	0	1	-0.0392009	0.0130947	0.00275663
	6:32543376:C:T:imp:v1	rs72847652	IL10_P22301_OID20431_v1_Inflammation	IL10	0.0278703	0.0182953	0.127669	0	0	1	0.0278121	0.0182953	0.128466
	6:32561638:C:T:imp:v1	rs35371668	CCL26_Q9Y258_OID20546_v1_Inflammation	CCL26	0.0663941	0.0159024	2.9787e-05	1	0	1	0.0665864	0.0159024	2.82425e-05
	6:32565056:T:G:imp:v1	rs28366355	HLA-DRA_P01903_OID20520_v1_Inflammation	HLA-DRA	0.169164	0.0119012	7.49702e-46	1	1	1	0.169217	0.0119012	7.02864e-46
	6:32573471:A:G:imp:v1	rs9270965	LILRB4_Q8NHJ6_OID20429_v1_Inflammation	LILRB4	0.0498051	0.0123447	5.47126e-05	1	0	1	0.0495597	0.0123448	5.95395e-05
	6:32592313:T:C:imp:v1	rs35224566	FAS_P25445_OID20316_v1_Cardiometabolic	FAS	0.119187	0.0184353	1.01211e-10	1	0	1	0.119282	0.0184353	9.78068e-11
	6:32592345:C:G:imp:v1	rs9271645	FOLR3_P41439_OID21485_v1_Oncology	FOLR3	0.0407762	0.0133665	0.00228357	1	0	1	0.0408706	0.0133664	0.00223043
	6:32592582:T:C:imp:v1	rs9271657	CXCL11_O14625_OID21042_v1_Neurology	CXCL11	0.00752493	0.0144468	0.602457	0	0	1	0.00752076	0.0144468	0.602658
	6:32592915:G:C:imp:v1	rs9271680	CCL19_Q99731_OID21030_v1_Neurology	CCL19	0.132932	0.0133256	1.94746e-23	1	1	1	0.133246	0.0133254	1.53335e-23
	6:32623223:A:C:imp:v1	rs2395228	CCL11_P51671_OID20668_v1_Inflammation	CCL11	0.0590522	0.0156997	0.000168991	1	0	1	0.058943	0.0156997	0.000173757
	6:32624465:T:A:imp:v1	rs4541785	IKZF2_Q9UKS7_OID21213_v1_Oncology	IKZF2	-0.0167894	0.013581	0.21637	0	0	1	-0.0167965	0.013581	0.216175
	6:32626302:T:G:imp:v1	rs9273364	CPVL_Q9H3G5_OID21435_v1_Oncology	CPVL	0.0714243	0.0119666	2.39247e-09	1	0	1	0.0712695	0.0119667	2.59016e-09
	6:32628771:T:C:imp:v1	rs41270891	TIMP4_Q99727_OID21147_v1_Neurology	TIMP4	0.0924026	0.0190228	1.18894e-06	1	0	1	0.0924654	0.0190227	1.16923e-06
	6:32629371:A:G:imp:v1	rs867983601	CPA2_P48052_OID21060_v1_Neurology	CPA2	0.0832133	0.0142945	5.83793e-09	1	0	1	0.0832762	0.0142945	5.68594e-09
	6:32633928:G:A:imp:v1	rs9274497	CCL25_O15444_OID20674_v1_Inflammation	CCL25	0.0687228	0.0123474	2.60991e-08	1	0	1	0.0689339	0.0123473	2.36536e-08
	6:32635998:G:T:imp:v1	rs9274623	ITGB7_P26010_OID21393_v1_Oncology	ITGB7	0.0451786	0.0128022	0.000417184	1	0	1	0.0451493	0.0128022	0.000420809
	6:32662473:A:C:imp:v1	rs1794519	CKMT1B_P12532_OID20721_v1_Inflammation	CKMT1B	0.129534	0.0155818	9.31918e-17	1	1	1	0.129588	0.0155818	9.05002e-17
	6:32667595:G:T:imp:v1	rs1794279	TGM2_P21980_OID20141_v1_Cardiometabolic	TGM2	0.0633152	0.0174414	0.000283249	1	0	1	0.0633656	0.0174414	0.000280091
	6:32674725:A:G:imp:v1	rs17206287	XCL1_P47992_OID21398_v1_Oncology	XCL1	0.0193028	0.0158455	0.223152	0	0	1	0.0192982	0.0158455	0.223264
	6:33045659:T:C:imp:v1	rs7770418	CCL21_O00585_OID20686_v1_Inflammation	CCL21	0.182964	0.0200907	8.47929e-20	1	1	1	0.182937	0.0200907	8.5849e-20
	6:33768897:A:G:imp:v1	rs2281820	MLN_P12872_OID20541_v1_Inflammation	MLN	0.065465	0.010894	1.86343e-09	1	0	1	0.065426	0.010894	1.90516e-09
	6:35764943:T:C:imp:v1	rs3748051	CLPS_P04118_OID21156_v1_Neurology	CLPS	-0.121482	0.0140042	4.14799e-18	1	1	1	-0.121527	0.0140042	4.03031e-18
	6:37682839:A:G:imp:v1	rs4714100	MDGA1_Q8NFP4_OID20951_v1_Neurology	MDGA1	-0.268043	0.0132237	2.37616e-91	1	1	1	-0.268035	0.0132238	2.40526e-91
	6:38680943:G:A:imp:v1	rs1699012	GLO1_Q04760_OID20107_v1_Cardiometabolic	GLO1	-0.0122122	0.0115289	0.289478	0	0	1	-0.0117718	0.011529	0.307225
	6:41168337:A:C:imp:v1	rs4714431	TREML2_Q5T2D2_OID21120_v1_Neurology	TREML2	0.0487653	0.0111262	1.17096e-05	1	0	1	0.048732	0.0111262	1.18719e-05
	6:43189375:A:G:imp:v1	rs6918623	DNPH1_O43598_OID20744_v1_Inflammation	DNPH1	0.0598319	0.0136415	1.15443e-05	1	0	1	0.0599334	0.0136415	1.11557e-05
	6:43913243:T:C:imp:v1	rs2006957	FLT1_P17948_OID21301_v1_Oncology	FLT1	-0.0172624	0.0118178	0.144094	0	0	1	-0.0171801	0.0118178	0.146016
	6:43932763:G:A:imp:v1	rs13206012	VEGFA_P15692_OID20650_v1_Inflammation	VEGFA	-0.106708	0.0124269	8.93545e-18	1	1	1	-0.106145	0.0124272	1.32716e-17
	6:46135984:G:T:imp:v1	rs3806995	ENPP5_Q9UJA9_OID20736_v1_Inflammation	ENPP5	0.288424	0.0104974	3.38107e-166	1	1		0.288388	0.0104974	3.62968e-166
	6:47236917:C:T:imp:v1	rs7768789	TNFRSF21_O75509_OID21052_v1_Neurology	TNFRSF21				0
	6:47481628:T:G:imp:v1	rs78842280	CD2AP_Q9Y5K6_OID20177_v1_Cardiometabolic	CD2AP	-0.0431379	0.0124605	0.000536227	1	0	1	-0.0431612	0.0124605	0.000532498
	6:49537616:T:A:imp:v1	rs16879457	CRISP2_P16562_OID21456_v1_Oncology	CRISP2	0.267527	0.0179578	3.42107e-50	1	1	1	0.267444	0.0179579	3.66738e-50
	6:52105863:C:CGTTTGTTT:imp:v1	rs66834286	IL17F_Q96PD4_OID20456_v1_Inflammation	IL17F	0.125621	0.0186086	1.47166e-11	1	1	1	0.125759	0.0186086	1.39761e-11
	6:52644884:T:C:imp:v1	rs9382137	GSTA1_P08263_OID20166_v1_Cardiometabolic	GSTA1	-0.075301	0.0108432	3.79772e-12	1	1	1	-0.0751558	0.0108433	4.17633e-12
	6:69663880:C:A:imp:v1	rs1889879	ADGRB3_O60242_OID20974_v1_Neurology	ADGRB3	0.295595	0.0112597	6.71597e-152	1	1		0.295239	0.0112603	1.59628e-151
	6:74480761:G:A:imp:v1	rs56201021	CD109_Q6YHK3_OID21108_v1_Neurology	CD109	-0.203933	0.0152483	8.56343e-41	1	1	1	-0.204036	0.0152482	7.80902e-41
	6:86210162:C:T:imp:v1	rs4235827	NT5E_P21589_OID21498_v1_Oncology	NT5E	-0.209898	0.0117038	6.37466e-72	1	1	1	-0.209951	0.0117037	5.87565e-72
	6:96534478:G:A:imp:v1	rs6571015	GP2_P55259_OID20090_v1_Cardiometabolic	GP2	-0.101608	0.013289	2.07317e-14	1	1	1	-0.101601	0.013289	2.08171e-14
	7:100545409:AT:A:imp:v1	7:100545409_AT_A	GALNT7_Q86SF2_OID21377_v1_Oncology	GALNT7	0.0966769	0.0207079	3.03257e-06	1	0	1	0.0966803	0.0207079	3.0301e-06
	7:107948721:T:C:imp:v1	rs2267882	NRCAM_Q92823_OID20229_v1_Cardiometabolic	NRCAM	-0.0624554	0.012025	2.06032e-07	1	0	1	-0.0622976	0.012025	2.21092e-07
	7:124138520:G:A:imp:v1	rs10954033	GPR37_O15354_OID20095_v1_Cardiometabolic	GPR37	-0.14374	0.0108314	3.42682e-40	1	1	1	-0.143409	0.0108317	5.17133e-40
	7:129910818:G:A:imp:v1	rs3816830	CPA2_P48052_OID21060_v1_Neurology	CPA2	-0.0584645	0.0111289	1.49315e-07	1	0	1	-0.0584051	0.0111289	1.53713e-07
	7:145362472:G:A:imp:v1	rs111736637	CNTNAP2_Q9UHC6_OID20556_v1_Inflammation	CNTNAP2	-0.133719	0.0230094	6.19142e-09	1	0	1	-0.13393	0.0230093	5.86001e-09
	7:150554553:C:T:imp:v1	rs1049742	AOC1_P19801_OID20452_v1_Inflammation	AOC1	-0.155424	0.0207686	7.23003e-14	1	1	1	-0.15565	0.0207685	6.65257e-14
	7:23394890:G:A:imp:v1	rs117219133	GPNMB_Q14956_OID20173_v1_Cardiometabolic	GPNMB	0.107453	0.0212767	4.41223e-07	1	0	1	0.107807	0.0212766	4.04255e-07
	7:29186935:C:G:imp:v1	rs82141	CPVL_Q9H3G5_OID21435_v1_Oncology	CPVL	-0.115137	0.0117257	9.314e-23	1	1	1	-0.114561	0.0117261	1.51839e-22
	7:45959917:G:A:imp:v1	rs2854747	IGFBP3_P17936_OID20398_v1_Cardiometabolic	IGFBP3	-0.0637271	0.0109402	5.71044e-09	1	0	1	-0.0645102	0.01094	3.70737e-09
	7:49810966:C:T:imp:v1	rs12673518	VWC2_Q2TAL6_OID20936_v1_Neurology	VWC2	-0.069545	0.01134	8.64033e-10	1	0	1	-0.069474	0.0113401	8.98818e-10
	7:50690487:T:C:imp:v1	rs2715141	DDC_P20711_OID20215_v1_Cardiometabolic	DDC	0.298704	0.0184703	7.92873e-59	1	1	1	0.298681	0.0184703	8.08975e-59
	7:56307634:C:T:imp:v1	rs79373149	SUMF2_Q8NBJ7_OID21032_v1_Neurology	SUMF2	0.222746	0.0184447	1.40756e-33	1	1	1	0.222702	0.0184447	1.44952e-33
	7:75454452:T:C:imp:v1	rs9649643	CCL24_O00175_OID20772_v1_Inflammation	CCL24	0.372714	0.0103536	8.82666e-284	1	1		0.372768	0.0103535	7.08228e-284
	7:75926618:G:GGAGGCT:imp:v1	rs113557749	HSPB1_P04792_OID20230_v1_Cardiometabolic	HSPB1	0.0853798	0.0109999	8.36831e-15	1	1	1	0.0854063	0.0109999	8.21018e-15
	7:76021760:A:G:imp:v1	rs2903811	SSC4D_Q8WTU2_OID20182_v1_Cardiometabolic	SSC4D	-0.143876	0.0107764	1.16936e-40	1	1	1	-0.143901	0.0107764	1.13252e-40
	7:87466971:G:A:imp:v1	rs2285647	ADAM22_Q9P0K1_OID21001_v1_Neurology	ADAM22	-0.0315192	0.0119948	0.00859544	1	0	1	-0.0315229	0.0119948	0.00858782
	7:92797441:A:G:imp:v1	rs2188175	SAMD9L_Q8IVG5_OID20536_v1_Inflammation	SAMD9L	0.0722854	0.0144306	5.46664e-07	1	0	1	0.0723292	0.0144306	5.38099e-07
	7:95043850:T:G:imp:v1	rs1639	PON2_Q15165_OID20088_v1_Cardiometabolic	PON2	-0.163461	0.0135959	2.69593e-33	1	1	1	-0.163464	0.0135959	2.68958e-33
	7:95063702:T:G:imp:v1	rs2374993	PON3_Q15166_OID20777_v1_Inflammation	PON3	0.178756	0.0151976	6.12114e-32	1	1	1	0.178584	0.0151977	7.00336e-32
	7:99843353:T:C:imp:v1	rs858502	PILRA_Q9UKJ1_OID21129_v1_Neurology	PILRA	-0.231598	0.0106611	1.22608e-104	1	1	1	-0.23168	0.010661	1.03183e-104
	7:99843353:T:C:imp:v1	rs858502	PILRB_Q9UKJ0_OID20197_v1_Cardiometabolic	PILRB	-0.279616	0.0105983	2.14164e-153	1	1	1	-0.279654	0.0105982	1.93952e-153
	8:11711473:G:C:imp:v1	rs1293297	CTSB_P07858_OID20276_v1_Cardiometabolic	CTSB	-0.104536	0.0177618	3.97041e-09	1	0	1	-0.104578	0.0177618	3.91427e-09
	8:120748454:A:G:imp:v1	rs2043431	ENPP2_Q13822_OID20288_v1_Cardiometabolic	ENPP2	0.066739	0.0108221	6.96387e-10	1	0	1	0.0667417	0.0108221	6.95273e-10
	8:134124075:C:T:imp:v1	rs2958680	CCN4_O95388_OID21444_v1_Oncology	CCN4	-0.121817	0.0106644	3.22071e-30	1	1	1	-0.122011	0.0106643	2.60783e-30
	8:143773354:T:TG:imp:v1	rs5895729	ANXA10_Q9UJ72_OID20886_v1_Neurology	ANXA10	0.0875189	0.0109987	1.75926e-15	1	1	1	0.0875311	0.0109987	1.74356e-15
	8:143872462:A:G:imp:v1	rs2585164	LY6D_Q14210_OID20708_v1_Inflammation	LY6D	-0.107556	0.0107747	1.82226e-23	1	1	1	-0.107494	0.0107747	1.93038e-23
	8:16217465:C:T:imp:v1	rs7015456	MSR1_P21757_OID21063_v1_Neurology	MSR1	0.0947249	0.0138014	6.72336e-12	1	1	1	0.094721	0.0138014	6.73675e-12
	8:19934008:T:C:imp:v1	rs116556464	LPL_P06858_OID20188_v1_Cardiometabolic	LPL	0.26295	0.0235341	5.51877e-29	1	1	1	0.26252	0.0235344	6.78826e-29
	8:22845013:G:C:imp:v1	rs2430804	TNFRSF10B_O14763_OID20981_v1_Neurology	TNFRSF10B	0.11306	0.0157181	6.33907e-13	1	1	1	0.112845	0.0157182	7.00871e-13
	8:22962759:G:A:imp:v1	rs4872053	TNFRSF10C_O14798_OID20265_v1_Cardiometabolic	TNFRSF10C	-0.138225	0.013575	2.37717e-24	1	1	1	-0.137758	0.0135753	3.39191e-24
	8:23074718:T:C:imp:v1	rs4133054	TNFRSF10A_O00220_OID20967_v1_Neurology	TNFRSF10A	-0.124792	0.0121694	1.12917e-24	1	1	1	-0.12477	0.0121694	1.15007e-24
	8:63883593:C:T:imp:v1	rs7834588	GGH_Q92820_OID20416_v1_Cardiometabolic	GGH	0.0673717	0.0112926	2.43157e-09	1	0	1	0.0673588	0.0112926	2.44861e-09
	8:6829137:A:G:imp:v1	rs2738110	DEFA1B_P59665_OID20344_v1_Cardiometabolic	DEFA1B	-0.0601493	0.0118419	3.78737e-07	1	0	1	-0.0604176	0.0118419	3.36011e-07
	8:95203825:AC:A:imp:v1	rs763526069	CDH17_Q12864_OID20134_v1_Cardiometabolic	CDH17	0.137333	0.0108435	9.24505e-37	1	1	1	0.137331	0.0108435	9.26601e-37
	8:98812563:A:G:imp:v1	rs2449556	TACSTD2_P09758_OID21447_v1_Oncology	TACSTD2	-0.0721889	0.0116356	5.50026e-10	1	0	1	-0.0721277	0.0116357	5.68777e-10
	8:98994664:A:T:imp:v1	rs2061055	MATN2_O00339_OID20767_v1_Inflammation	MATN2	-0.0492629	0.0111337	9.65864e-06	1	0	1	-0.0493008	0.0111337	9.50734e-06
	9:100559011:T:C:imp:v1	rs13295081	TSHB_P01222_OID20129_v1_Cardiometabolic	TSHB	-0.0887949	0.0117468	4.06052e-14	1	1	1	-0.0890696	0.0117467	3.38937e-14
	9:123586737:T:G:imp:v1	rs10760117	MEGF9_Q9H1U4_OID20285_v1_Cardiometabolic	MEGF9	0.0399685	0.0107499	0.000200765	1	0	1	0.0402118	0.0107498	0.000183511
	9:127986904:A:T:imp:v1	rs7858935	RABEPK_Q7Z6M1_OID21163_v1_Oncology	RABEPK	-0.0519151	0.0150872	0.000579582	1	0	1	-0.0520923	0.0150872	0.0005549
	9:136064132:G:GT:imp:v1	rs57692268	PCDH17_O14917_OID20132_v1_Cardiometabolic	PCDH17	0.0331343	0.0133036	0.0127519	1	0	1	0.0331804	0.0133036	0.012628
	9:136084941:C:T:imp:v1	rs4489379	OBP2B_Q9NPH6_OID20980_v1_Neurology	OBP2B	0.208024	0.011153	1.22122e-77	1	1	1	0.208236	0.0111528	8.49013e-78
	9:136129115:A:T:imp:v1	rs10793962	BST2_Q10589_OID21029_v1_Neurology	BST2	-0.121382	0.0187808	1.02595e-10	1	0	1	-0.121002	0.0187809	1.17289e-10
	9:136131188:C:T:imp:v1	rs8176749	KLK1_P06870_OID21499_v1_Oncology	KLK1	-0.188295	0.0187679	1.09329e-23	1	1	1	-0.188507	0.0187678	9.7478e-24
	9:136132633:A:G:imp:v1	rs2073824	BCAM_P50895_OID21076_v1_Neurology	BCAM	0.0342391	0.0112094	0.00225434	1	0	1	0.0342331	0.0112094	0.00225838
	9:136132908:T:TC:imp:v1	rs8176719	PODXL_O00592_OID21358_v1_Oncology	PODXL	0.0734241	0.0112733	7.36062e-11	1	0	1	0.0733792	0.0112733	7.55859e-11
	9:136138765:GCGCCCACCACTA:G:imp:v1	9:136138765_GCGCCCACCACTA_G	FCGR2B_P31994_OID21215_v1_Oncology	FCGR2B	-0.0782229	0.0145576	7.72883e-08	1	0	1	-0.0780748	0.0145576	8.17797e-08
	9:136138765:GCGCCCACCACTA:G:imp:v1	9:136138765_GCGCCCACCACTA_G	SELP_P16109_OID20379_v1_Cardiometabolic	SELP	-0.0750231	0.0143563	1.73395e-07	1	0	0	-0.0748348	0.0143563	1.86138e-07
	9:136141646:CAA:C:imp:v1	9:136141646_CAA_C	L1CAM_P32004_OID21484_v1_Oncology	L1CAM	0.0631403	0.0112234	1.84651e-08	1	0	1	0.0631455	0.0112234	1.84161e-08
	9:136141870:C:T:imp:v1	rs2519093	CGREF1_Q99674_OID20152_v1_Cardiometabolic	CGREF1	0.0579776	0.0140643	3.7508e-05	1	0	0	0.0580293	0.0140643	3.69129e-05
	9:136141870:C:T:imp:v1	rs2519093	CLEC4G_Q6UXB4_OID20590_v1_Inflammation	CLEC4G	-0.0818348	0.0140721	6.04931e-09	1	0	1	-0.0817997	0.0140721	6.14025e-09
	9:136141870:C:T:imp:v1	rs2519093	F3_P13726_OID21440_v1_Oncology	F3	-0.100334	0.014017	8.1843e-13	1	1	1	-0.1003	0.014017	8.33098e-13
	9:136143442:A:G:imp:v1	rs612169	ENG_P17813_OID20287_v1_Cardiometabolic	ENG	0.117836	0.0111803	5.67256e-26	1	1	1	0.117813	0.0111803	5.79801e-26
	9:136143442:A:G:imp:v1	rs612169	ICAM1_P05362_OID20411_v1_Cardiometabolic	ICAM1	0.0409938	0.0112828	0.000279824	1	0	1	0.0412803	0.0112828	0.000253494
	9:136144873:C:T:imp:v1	rs491626	FLT4_P35916_OID21491_v1_Oncology	FLT4	0.0525235	0.0112731	3.17457e-06	1	0	1	0.0524986	0.0112731	3.20877e-06
	9:136145409:C:A:imp:v1	rs587707823	CDH5_P33151_OID20243_v1_Cardiometabolic	CDH5	0.245894	0.014764	2.78484e-62	1	1	1	0.246046	0.0147638	2.33521e-62
	9:136145409:C:A:imp:v1	rs587707823	CLEC1A_Q8NC01_OID20099_v1_Cardiometabolic	CLEC1A	0.0932558	0.0151029	6.62884e-10	1	0	1	0.0933048	0.0151029	6.49362e-10
	9:136145409:C:A:imp:v1	rs587707823	PNLIPRP2_P54317_OID20775_v1_Inflammation	PNLIPRP2	0.0909186	0.0149886	1.31271e-09	1	0	1	0.0907703	0.0149887	1.39622e-09
	9:136145409:C:A:imp:v1	rs587707823	TEK_Q02763_OID21496_v1_Oncology	TEK	0.0942378	0.0149796	3.15272e-10	1	0	1	0.0942988	0.0149796	3.07082e-10
	9:136145409:C:A:imp:v1	rs587707823	TIE1_P35590_OID20303_v1_Cardiometabolic	TIE1	0.170415	0.0148395	1.58946e-30	1	1	1	0.170433	0.0148395	1.56664e-30
	9:136145414:C:A:imp:v1	rs587611953	CDH17_Q12864_OID20134_v1_Cardiometabolic	CDH17	0.317965	0.0162659	4.29678e-85	1	1	1	0.317961	0.0162659	4.31901e-85
	9:136145414:C:A:imp:v1	rs587611953	ISLR2_Q6UXK2_OID20889_v1_Neurology	ISLR2	0.159576	0.0169323	4.32709e-21	1	1	1	0.159528	0.0169323	4.44755e-21
	9:136145907:G:GA:imp:v1	rs34357864	ADAM15_Q13444_OID20109_v1_Cardiometabolic	ADAM15	0.0565572	0.011383	6.74511e-07	1	0	1	0.056217	0.0113831	7.86736e-07
	9:136145907:G:GA:imp:v1	rs34357864	CLEC14A_Q86T13_OID21090_v1_Neurology	CLEC14A	0.0370009	0.0112956	0.00105404	1	0	1	0.0370152	0.0112956	0.0010493
	9:136145907:G:GA:imp:v1	rs34357864	EPHB4_P54760_OID20242_v1_Cardiometabolic	EPHB4	0.0475355	0.0112267	2.2943e-05	1	0	1	0.0475483	0.0112267	2.28263e-05
	9:136145993:AAGAAGGGAAATTAATAAATATT:A:imp:v1	rs782819119	KIRREL2_Q6UWL6_OID20873_v1_Neurology	KIRREL2	0.0583068	0.011614	5.15725e-07	1	0	1	0.0582635	0.0116141	5.25831e-07
	9:136145993:AAGAAGGGAAATTAATAAATATT:A:imp:v1	rs782819119	LIFR_P42702_OID20606_v1_Inflammation	LIFR	0.0735508	0.0114822	1.49756e-10	1	0	1	0.0733523	0.0114823	1.67745e-10
	9:136145993:AAGAAGGGAAATTAATAAATATT:A:imp:v1	rs782819119	PEAR1_Q5VY43_OID20257_v1_Cardiometabolic	PEAR1	0.0383954	0.0114084	0.00076393	1	0	1	0.0383072	0.0114084	0.000785621
	9:136146046:G:A:imp:v1	rs677355	PTPRM_P28827_OID20598_v1_Inflammation	PTPRM	0.303529	0.0110728	1.93753e-165	1	1	1	0.303509	0.0110728	2.0587e-165
	9:136146227:A:T:imp:v1	rs676457	CD34_P28906_OID21025_v1_Neurology	CD34	0.0348182	0.0112652	0.00199635	1	0	1	0.0345416	0.0112653	0.00216794
	9:136146227:A:T:imp:v1	rs676457	IL3RA_P26951_OID20461_v1_Inflammation	IL3RA	0.126024	0.0113557	1.28511e-28	1	1	1	0.126267	0.0113555	1.00964e-28
	9:136146597:C:T:imp:v1	rs550057	ALPP_P05187_OID21383_v1_Oncology	ALPP	0.124561	0.0125847	4.25411e-23	1	1	1	0.123438	0.0125853	1.03916e-22
	9:136149095:CA:C:imp:v1	rs781822643	ICAM2_P13598_OID20248_v1_Cardiometabolic	ICAM2	0.143218	0.0111515	9.42671e-38	1	1	1	0.143191	0.0111515	9.72401e-38
	9:136149229:T:C:imp:v1	rs505922	PECAM1_P16284_OID21131_v1_Neurology	PECAM1	0.153991	0.0113162	3.58516e-42	1	1	1	0.154099	0.0113161	3.14128e-42
	9:136149500:T:C:imp:v1	rs529565	IGF1R_P08069_OID21274_v1_Oncology	IGF1R	0.0682302	0.0113753	1.99643e-09	1	0	1	0.0681892	0.0113753	2.04125e-09
	9:136149709:AC:A:imp:v1	9:136149709_AC_A	CXADR_P78310_OID20561_v1_Inflammation	CXADR	-0.0603858	0.0147651	4.31792e-05	1	0	1	-0.0603805	0.0147651	4.3246e-05
	9:136149709:AC:A:imp:v1	9:136149709_AC_A	ICAM4_Q14773_OID20578_v1_Inflammation	ICAM4	-0.06409	0.0147641	1.41886e-05	1	0	1	-0.0641489	0.0147641	1.39328e-05
	9:136149709:AC:A:imp:v1	9:136149709_AC_A	LGALS7B_P47929_OID21406_v1_Oncology	LGALS7B	-0.0726774	0.0147432	8.24157e-07	1	0	1	-0.0726719	0.0147432	8.25737e-07
	9:136149711:A:T:imp:v1	rs115478735	CEACAM5_P06731_OID21171_v1_Oncology	CEACAM5	0.0972532	0.0146397	3.071e-11	1	1	1	0.0971066	0.0146397	3.28749e-11
	9:136149722:A:G:imp:v1	rs630014	CD209_Q9NNX6_OID20262_v1_Cardiometabolic	CD209	-0.180103	0.010703	1.53757e-63	1	1	1	-0.179913	0.0107032	2.08589e-63
	9:136149722:A:G:imp:v1	rs630014	KEL_P23276_OID20881_v1_Neurology	KEL	-0.0307899	0.0109139	0.00478494	1	0	1	-0.030806	0.0109139	0.00476299
	9:136149722:A:G:imp:v1	rs630014	LGALS4_P56470_OID20748_v1_Inflammation	LGALS4	-0.112118	0.0107517	1.84876e-25	1	1	1	-0.1122	0.0107516	1.7044e-25
	9:136153981:C:T:imp:v1	rs11244061	IL7R_P16871_OID21136_v1_Neurology	IL7R	-0.101545	0.0178187	1.20678e-08	1	0	1	-0.10202	0.0178185	1.03126e-08
	9:136155000:C:T:imp:v1	rs635634	CD200R1_Q8TD46_OID20595_v1_Inflammation	CD200R1	0.0574208	0.0141015	4.6616e-05	1	0	1	0.0569154	0.0141016	5.43471e-05
	9:136155444:C:T:imp:v1	rs633862	GP2_P55259_OID20090_v1_Cardiometabolic	GP2	-0.0873452	0.0109918	1.92015e-15	1	1	1	-0.0873382	0.0109918	1.93008e-15
	9:136157133:G:A:imp:v1	rs558240	SELE_P16581_OID20290_v1_Cardiometabolic	SELE	0.195133	0.0111301	8.16585e-69	1	1	1	0.195133	0.0111301	8.17069e-69
	9:136184782:A:G:imp:v1	rs9411395	ICAM5_Q9UMF0_OID20145_v1_Cardiometabolic	ICAM5	0.0485325	0.0117949	3.87655e-05	1	0	1	0.0483085	0.0117949	4.20884e-05
	9:136185324:C:G:imp:v1	rs11789139	CTRC_Q99895_OID20752_v1_Inflammation	CTRC	0.102673	0.0153203	2.05934e-11	1	1	1	0.102925	0.0153202	1.83904e-11
	9:136374258:C:T:imp:v1	rs76426788	ADAMTS13_Q76LX8_OID20249_v1_Cardiometabolic	ADAMTS13	0.21085	0.0227144	1.65326e-20	1	1	1	0.211413	0.0227141	1.30806e-20
	9:137761030:T:C:imp:v1	rs4073506	FCN2_Q15485_OID20382_v1_Cardiometabolic	FCN2	-0.143108	0.0112605	5.27673e-37	1	1	1	-0.143231	0.0112604	4.58397e-37
	9:138467959:G:T:imp:v1	rs697449	PAEP_P09466_OID20925_v1_Neurology	PAEP	-0.38757	0.0137773	4.32931e-174	1	1		-0.387406	0.0137776	5.97868e-174
	9:139566020:C:T:imp:v1	rs117729430	EGFL7_Q9UHF1_OID21252_v1_Oncology	EGFL7	-0.0604497	0.017802	0.000684598	1	0	0	-0.0600334	0.0178021	0.00074551
	9:139949830:A:C:imp:v1	9:139949830_A_C	DPP7_Q9UHL4_OID20142_v1_Cardiometabolic	DPP7	-0.0782693	0.0121343	1.11682e-10	1	0	1	-0.0780672	0.0121344	1.24668e-10
	9:139973614:T:C:imp:v1	9:139973614_T_C	ENTPD2_Q9Y5L3_OID21260_v1_Oncology	ENTPD2	0.155892	0.0186373	6.03559e-17	1	1	1	0.155884	0.0186373	6.05859e-17
	9:27179530:A:G:imp:v1	rs541615	TEK_Q02763_OID21496_v1_Oncology	TEK	0.0954263	0.0121569	4.17463e-15	1	1	1	0.0952238	0.012157	4.7691e-15
	9:32455674:A:G:imp:v1	rs1133071	DDX58_O95786_OID21226_v1_Oncology	DDX58	-0.0517648	0.0119006	1.36278e-05	1	0	1	-0.0516508	0.0119006	1.42363e-05
	9:33230246:C:T:imp:v1	rs55931969	SPINK4_O60575_OID20509_v1_Inflammation	SPINK4	-0.30749	0.0161077	3.07542e-81	1	1	1	-0.307727	0.0161074	2.3065e-81
	9:38440859:T:C:imp:v1	rs4480202	IGFBPL1_Q8WX77_OID20155_v1_Cardiometabolic	IGFBPL1	-0.108128	0.0108737	2.6785e-23	1	1	1	-0.108089	0.0108738	2.77868e-23
	9:5448690:G:C:imp:v1	rs822336	CD274_Q9NZQ7_OID20966_v1_Neurology	CD274	-0.0909525	0.0112646	6.79469e-16	1	1	1	-0.0909291	0.0112647	6.91134e-16
	9:5512522:T:G:imp:v1	rs16923195	PDCD1LG2_Q9BQ51_OID21273_v1_Oncology	PDCD1LG2	-0.0937659	0.0121087	9.65974e-15	1	1	1	-0.0937911	0.0121087	9.50196e-15
	9:79113087:G:A:imp:v1	rs566470	GCNT1_Q02742_OID21379_v1_Oncology	GCNT1	0.0934995	0.0109018	9.77791e-18	1	1	1	0.093513	0.0109018	9.67293e-18
	9:94972397:T:C:imp:v1	rs6479412	OGN_P20774_OID21123_v1_Neurology	OGN	-0.128936	0.0127311	4.1649e-24	1	1	1	-0.128853	0.0127312	4.45436e-24
	9:95896099:G:A:imp:v1	rs10821075	NINJ1_Q92982_OID21167_v1_Oncology	NINJ1	-0.0733328	0.0108931	1.67277e-11	1	1	1	-0.0733017	0.0108931	1.70596e-11
