# Supplementary material for: Systematic discovery of gene-environment interactions underlying the human plasma proteome in UK Biobank
Source: Nat Commun. 2024 Aug 26;15:7346. doi: 10.1038/s41467-024-51744-5 (PMC11347662; doi:10.1038/s41467-024-51744-5)
Supplement: Supplementary file 8 — Supplementary Data 5 [file 41467_2024_51744_MOESM8_ESM.xlsx]

## Sheet: Supplementary Data 5
Supplementary Data 5. Sensitivity analysis to assess effect of ancestry on vQTL association tests in the replication set. Here, sample sizes were matched for those of European and non-European ancestry in the replication set. This is in contrast to using ancestry as a covariate in association tests, which is displayed in Supplementary Data 4.
The statistical test used was Levene's test for genome-wide variance QTL association studies.
	SNP	rsid	Analyte	Protein	Europeans-Beta	Europeans-SE	Europeans-p	Non-Europeans-Beta	Non-Europeans-SE	Non-Europeans-p
	1:103917325:G:C:imp:v1	rs4391700	AMY2A_P04746_OID20333_v1_Cardiometabolic	AMY2A	0.124305	0.0269115	3.85502e-06	0.173711	0.0260177	2.44479e-11
	1:103917325:G:C:imp:v1	rs4391700	AMY2B_P19961_OID20340_v1_Cardiometabolic	AMY2B	0.129907	0.027231	1.83717e-06	0.180607	0.0263388	7.02846e-12
	1:109815252:A:G:imp:v1	rs611917	GRN_P28799_OID21159_v1_Neurology	GRN	0.0765154	0.0267498	0.00423102	0.0448431	0.026592	0.0917302
	1:110850544:C:T:imp:v1	rs574193	PROK1_P58294_OID20543_v1_Inflammation	PROK1	0.0816166	0.0250578	0.00112545	0.0923216	0.0247605	0.000192557
	1:11465509:CT:C:imp:v1	1:11465509_CT_C	ANGPTL7_O43827_OID21412_v1_Oncology	ANGPTL7	0.158135	0.0520388	0.00237524	0.193041	0.0541091	0.00036022
	1:11749957:A:C:imp:v1	rs6658345	DRAXIN_Q8NBI3_OID20917_v1_Neurology	DRAXIN	0.0707971	0.0265956	0.00776817	0.0961916	0.0275886	0.000489112
	1:11921181:C:G:imp:v1	rs12406089	NTproBNP_NTproBNP_OID20125_v1_Cardiometabolic	NTproBNP	-0.026241	0.0266975	0.325656	-0.102873	0.0262493	8.88852e-05
	1:12099345:A:G:imp:v1	rs35249183	TNFRSF8_P28908_OID21049_v1_Neurology	TNFRSF8	-0.0545083	0.0452555	0.228413	-0.15855	0.0433	0.000250578
	1:1436125:A:C:imp:v1	rs9439435	VWA1_Q6PCB0_OID21421_v1_Oncology	VWA1	0.0407632	0.0331523	0.218857	0.293838	0.0498615	3.79037e-09
	1:145661932:A:G:imp:v1	rs35353761	CD160_O95971_OID20647_v1_Inflammation	CD160	-0.0350927	0.0323155	0.277505	-0.0432079	0.0300613	0.150626
	1:147102854:G:C:imp:v1	rs12037951	ACP6_Q9NPH0_OID21432_v1_Oncology	ACP6	-0.291036	0.0300033	3.01042e-22	-0.343433	0.029301	9.96378e-32
	1:150718602:T:G:imp:v1	rs75056606	CTSS_P25774_OID21056_v1_Neurology	CTSS	0.196611	0.0412186	1.84261e-06	0.152411	0.038797	8.55105e-05
	1:151997199:A:C:imp:v1	rs2999559	FABP9_Q0Z7S8_OID20501_v1_Inflammation	FABP9	0.120789	0.0275325	1.14855e-05	0.0232029	0.0282872	0.412067
	1:152358609:C:CT:imp:v1	rs138828118	CRNN_Q9UBG3_OID21427_v1_Oncology	CRNN	0.235663	0.0289725	4.15303e-16	0.313526	0.0331248	2.93637e-21
	1:152479176:T:C:imp:v1	rs4845779	WFDC12_Q8WWY7_OID21462_v1_Oncology	WFDC12	-0.000691376	0.0265158	0.979198	0.0450817	0.0264231	0.087981
	1:154420087:G:A:imp:v1	rs61812598	IL6_P05231_OID20101_v1_Cardiometabolic	IL6	-0.0702556	0.0255148	0.00589585	-0.0808453	0.0250304	0.00123842
	1:154420087:G:A:imp:v1	rs61812598	IL6_P05231_OID20563_v1_Inflammation	IL6	-0.0259905	0.0253246	0.304753	-0.0530449	0.0249511	0.0335072
	1:154425456:G:A:imp:v1	rs12126142	IL6_P05231_OID20911_v1_Neurology	IL6	-0.0526015	0.0254339	0.0386245	-0.0429085	0.0250189	0.0863369
	1:154425456:G:A:imp:v1	rs12126142	IL6_P05231_OID21276_v1_Oncology	IL6	-0.0743601	0.0253905	0.00340432	-0.0638774	0.024979	0.0105504
	1:154432957:A:G:imp:v1	rs6695045	IL6R_P08887_OID20385_v1_Cardiometabolic	IL6R	-0.183017	0.0246837	1.22084e-13	-0.170368	0.0249742	8.9918e-12
	1:155035611:C:T:imp:v1	rs3806256	ADAM15_Q13444_OID20109_v1_Cardiometabolic	ADAM15	-0.208062	0.0244667	1.83346e-17	-0.211952	0.0243464	3.15649e-18
	1:155178782:A:T:imp:v1	rs760077	PM20D1_Q6GTS8_OID20149_v1_Cardiometabolic	PM20D1	0.0390368	0.0250392	0.11899	0.0791076	0.0248676	0.00146687
	1:155184975:A:G:imp:v1	rs2990223	TFF1_P04155_OID21154_v1_Neurology	TFF1	-0.0960209	0.0251449	0.000134158	-0.0480695	0.0250292	0.0547902
	1:156711625:C:G:imp:v1	rs3806418	HDGF_P51858_OID21455_v1_Oncology	HDGF	-0.197963	0.0244168	5.16042e-16	-0.255183	0.0243469	1.05459e-25
	1:157513569:G:A:imp:v1	rs10494316	FCRL5_Q96RD9_OID21111_v1_Neurology	FCRL5	0.0811345	0.0253477	0.00137018	0.115983	0.0257851	6.85771e-06
	1:15757044:A:G:imp:v1	rs2473357	CTRC_Q99895_OID20752_v1_Inflammation	CTRC	0.07674	0.0257349	0.00286427	0.0304335	0.0264652	0.250167
	1:157670757:C:T:imp:v1	rs11264799	FCRL3_Q96P31_OID20443_v1_Inflammation	FCRL3	-0.2038	0.0275987	1.53129e-13	-0.262196	0.0278166	4.26575e-21
	1:157755427:C:G:imp:v1	rs12563971	FCRL2_Q96LA5_OID20639_v1_Inflammation	FCRL2	-0.11287	0.0332327	0.00068293	-0.168365	0.0330239	3.42743e-07
	1:159175354:G:A:imp:v1	rs12075	CCL11_P51671_OID20668_v1_Inflammation	CCL11	-0.0720799	0.0246988	0.00351888	-0.0958339	0.0245769	9.64518e-05
	1:159175354:G:A:imp:v1	rs12075	CCL13_Q99616_OID20655_v1_Inflammation	CCL13	-0.0470321	0.0247278	0.0571717	-0.0621632	0.0246126	0.0115479
	1:159175354:G:A:imp:v1	rs12075	CCL14_Q16627_OID20401_v1_Cardiometabolic	CCL14	0.027781	0.0248696	0.263966	-0.114424	0.0246558	3.46953e-06
	1:159175354:G:A:imp:v1	rs12075	CCL2_P13500_OID21004_v1_Neurology	CCL2	-0.0652842	0.0249914	0.00899455	-0.077332	0.0248402	0.00185083
	1:159175354:G:A:imp:v1	rs12075	CCL7_P80098_OID20523_v1_Inflammation	CCL7	-0.101332	0.0248272	4.47509e-05	-0.135949	0.024697	3.6982e-08
	1:159175354:G:A:imp:v1	rs12075	CXCL8_P10145_OID20153_v1_Cardiometabolic	CXCL8	-0.0580902	0.0250769	0.0205317	-0.0439631	0.0248949	0.0774047
	1:159175354:G:A:imp:v1	rs12075	CXCL8_P10145_OID20631_v1_Inflammation	CXCL8	-0.0817718	0.0252151	0.00118289	-0.037895	0.025135	0.131643
	1:159175354:G:A:imp:v1	rs12075	CXCL8_P10145_OID20997_v1_Neurology	CXCL8	-0.0807182	0.0253696	0.00146418	-0.0356062	0.0253841	0.160707
	1:159175354:G:A:imp:v1	rs12075	CXCL8_P10145_OID21430_v1_Oncology	CXCL8	-0.0818979	0.0249124	0.00101105	-0.0386551	0.0249127	0.120752
	1:159773882:T:C:imp:v1	rs6662539	FCRL6_Q6DN72_OID20529_v1_Inflammation	FCRL6	-0.111777	0.0245206	5.15181e-06	-0.108315	0.0244426	9.3625e-06
	1:159801111:G:A:imp:v1	rs7516146	SLAMF8_Q9P0V8_OID21214_v1_Oncology	SLAMF8	0.27484	0.0284289	4.1383e-22	0.250597	0.027417	6.23462e-20
	1:160652476:G:A:imp:v1	rs10489637	CD48_P09326_OID20692_v1_Inflammation	CD48	0.162768	0.0279605	5.83716e-09	0.194084	0.0294249	4.2264e-11
	1:160780965:C:A:imp:v1	rs6427548	LY9_Q9HBG7_OID20670_v1_Inflammation	LY9	-0.118835	0.024909	1.83543e-06	-0.0975657	0.0246509	7.56147e-05
	1:160895391:G:A:imp:v1	rs1092415	SLAMF7_Q9NQ25_OID20602_v1_Inflammation	SLAMF7	0.127316	0.0303774	2.77555e-05	0.127205	0.0299985	2.23131e-05
	1:161014370:C:G:imp:v1	rs2516838	NECTIN4_Q96NY8_OID21490_v1_Oncology	NECTIN4	0.0695417	0.0263755	0.00837407	0.00178779	0.0255805	0.944282
	1:161176519:G:A:imp:v1	rs79181095	CD244_Q9BZW8_OID20628_v1_Inflammation	CD244	0.116	0.0443707	0.00894014	0.0725122	0.042469	0.087745
	1:161477028:T:C:imp:v1	rs4657040	FCGR2B_P31994_OID21215_v1_Oncology	FCGR2B	-0.22123	0.0282136	4.46016e-15	-0.173241	0.027967	5.84775e-10
	1:161480649:A:G:imp:v1	rs11810143	FCGR2A_P12318_OID20391_v1_Cardiometabolic	FCGR2A	-0.383314	0.0400609	1.08717e-21	-0.466278	0.0377597	4.95802e-35
	1:161598742:T:G:imp:v1	rs148318374	FCGR3B_O75015_OID20387_v1_Cardiometabolic	FCGR3B	-0.176646	0.0309548	1.15265e-08	-0.199838	0.0290768	6.29737e-12
	1:161684981:A:T:imp:v1	rs6427619	FCRLB_Q6BAA4_OID21193_v1_Oncology	FCRLB	0.437962	0.0303266	2.83536e-47	0.555937	0.034194	1.95093e-59
	1:168507463:C:T:imp:v1	rs12046909	XCL1_P47992_OID21398_v1_Oncology	XCL1	-0.175406	0.0335052	1.64827e-07	-0.217082	0.0352438	7.30086e-10
	1:169568698:T:G:imp:v1	rs760694	SELP_P16109_OID20379_v1_Cardiometabolic	SELP	0.0861897	0.0246153	0.000462692	0.101165	0.02457	3.83148e-05
	1:178862779:A:G:imp:v1	rs74959086	ANGPTL1_O95841_OID20211_v1_Cardiometabolic	ANGPTL1	0.0742535	0.0540072	0.169168	-0.224321	0.0524185	1.87374e-05
	1:183501350:C:T:imp:v1	rs2702185	NCF2_P19878_OID20567_v1_Inflammation	NCF2	-0.106452	0.0504436	0.0348302	-0.0631404	0.0466706	0.176089
	1:20306146:G:C:imp:v1	rs11573156	PLA2G2A_P14555_OID20274_v1_Cardiometabolic	PLA2G2A	-0.210619	0.0309877	1.06921e-11	-0.137624	0.0294923	3.06448e-06
	1:203162401:A:G:imp:v1	rs2095792	CHI3L1_P36222_OID20399_v1_Cardiometabolic	CHI3L1	0.222569	0.025036	6.11186e-19	0.22225	0.0256831	4.99235e-18
	1:203197257:T:G:imp:v1	rs2486072	CHIT1_Q13231_OID20312_v1_Cardiometabolic	CHIT1	0.320262	0.0242872	1.0501e-39	0.281039	0.0251585	5.67031e-29
	1:203380124:G:A:imp:v1	rs12124767	OPTC_Q9UBM4_OID21362_v1_Oncology	OPTC	-0.0420975	0.0416627	0.312287	0.0473262	0.0463161	0.306871
	1:203434723:T:C:imp:v1	rs1572966	PRELP_P51888_OID20766_v1_Inflammation	PRELP	0.212068	0.0449165	2.34257e-06	0.442302	0.0539988	2.59158e-16
	1:204955716:G:A:imp:v1	rs16854881	NFASC_O94856_OID20634_v1_Inflammation	NFASC	-0.107714	0.0441264	0.0146453	-0.179629	0.0482339	0.000195998
	1:205015699:C:T:imp:v1	rs3767278	CNTN2_Q02246_OID21426_v1_Oncology	CNTN2	0.289483	0.0261371	1.64891e-28	0.283376	0.0259406	8.8484e-28
	1:205744138:G:T:imp:v1	rs708725	PM20D1_Q6GTS8_OID20149_v1_Cardiometabolic	PM20D1	-0.405207	0.0243899	5.54698e-62	-0.404167	0.0236777	2.50352e-65
	1:207032089:T:A:imp:v1	rs11119726	IL19_Q9UHD0_OID20158_v1_Cardiometabolic	IL19	0.0667284	0.0253726	0.00853984	0.0689815	0.0253682	0.00654372
	1:207278451:G:A:imp:v1	rs11120218	C4BPB_P20851_OID21481_v1_Oncology	C4BPB	0.0906106	0.0330749	0.00615223	0.0862881	0.03809	0.02349
	1:207421807:G:A:imp:v1	rs72742996	CD55_P08174_OID20377_v1_Cardiometabolic	CD55	-0.02092	0.0255177	0.412317	-0.0445704	0.0251696	0.0765935
	1:226078392:T:G:imp:v1	rs3820238	LEFTY2_O00292_OID21454_v1_Oncology	LEFTY2	-0.126064	0.0261589	1.44155e-06	-0.203996	0.0261915	6.77439e-15
	1:22923029:A:G:imp:v1	rs209689	C1QA_P02745_OID20654_v1_Inflammation	C1QA	0.0873998	0.0259583	0.000760104	0.0603358	0.0263305	0.0219355
	1:236700542:G:C:imp:v1	rs1810662	LGALS8_O00214_OID21041_v1_Neurology	LGALS8	0.129132	0.0267529	1.38717e-06	0.207542	0.0273857	3.49682e-14
	1:24150112:G:C:imp:v1	rs59650706	FUCA1_P04066_OID20261_v1_Cardiometabolic	FUCA1	-0.0730912	0.026782	0.00635041	-0.124191	0.0259194	1.65611e-06
	1:24526135:G:T:imp:v1	rs12046369	IFNLR1_Q8IU57_OID20506_v1_Inflammation	IFNLR1	0.119988	0.038881	0.00202848	0.200217	0.0408984	9.8068e-07
	1:249058569:G:C:imp:v1	rs61840351	LYPD8_Q6UX82_OID21251_v1_Oncology	LYPD8	-0.102585	0.0393688	0.00916778	-0.0773371	0.0367837	0.035511
	1:249058896:T:C:imp:v1	rs28768088	LYPD8_Q6UX82_OID21251_v1_Oncology	LYPD8	-0.0276535	0.0394331	0.48313	-0.0434645	0.0434479	0.317126
	1:249059216:C:T:imp:v1	rs12046713	LYPD8_Q6UX82_OID21251_v1_Oncology	LYPD8	-0.0274052	0.0392976	0.485567	-0.0438908	0.0434157	0.312043
	1:249062490:G:A:imp:v1	rs12733411	LYPD8_Q6UX82_OID21251_v1_Oncology	LYPD8	-0.0325818	0.0417586	0.435248	-0.121451	0.0441376	0.00592961
	1:25719599:T:A:imp:v1	rs686631	ICAM4_Q14773_OID20578_v1_Inflammation	ICAM4	-0.315101	0.0240626	3.51618e-39	-0.372963	0.0237747	1.84374e-55
	1:27230523:A:T:imp:v1	rs144369388	XPNPEP2_O43895_OID21508_v1_Oncology	XPNPEP2	-0.0379214	0.0473589	0.423291	0.110982	0.0431853	0.0101731
	1:27720178:T:C:imp:v1	rs2504786	MASP1_P48740_OID20954_v1_Neurology	MASP1	0.0495142	0.0262211	0.0589813	0.0416053	0.0277001	0.1331
	1:38079517:T:G:imp:v1	rs36043533	RSPO1_Q2MKA7_OID20938_v1_Neurology	RSPO1	-0.0522798	0.0534564	0.32808	-0.167313	0.0533541	0.00171327
	1:43780653:G:GCAACCTCACCCATTT:imp:v1	rs151303622	TIE1_P35590_OID20303_v1_Cardiometabolic	TIE1	-0.0716096	0.0263529	0.00658095	-0.0863654	0.0253574	0.000659416
	1:55514611:A:T:imp:v1	rs676297	PCSK9_Q8NBP7_OID20235_v1_Cardiometabolic	PCSK9	0.0264855	0.0314314	0.399428	0.043412	0.0299641	0.147394
	1:59024552:C:T:imp:v1	rs659502	TACSTD2_P09758_OID21447_v1_Oncology	TACSTD2	-0.152276	0.0261079	5.4586e-09	-0.168508	0.0261807	1.22382e-10
	1:89553773:A:AT:imp:v1	rs34086227	GBP4_Q96PP9_OID20845_v1_Neurology	GBP4	-0.238152	0.0298393	1.44955e-15	-0.23468	0.030151	7.05504e-15
	1:9031903:C:G:imp:v1	rs12138897	CA6_P23280_OID21096_v1_Neurology	CA6	-0.142884	0.0248861	9.38473e-09	-0.0918703	0.0249002	0.000224662
	1:985266:C:T:imp:v1	rs2275813	AGRN_O00468_OID20786_v1_Inflammation	AGRN	0.116881	0.0251683	3.41746e-06	0.0544389	0.025164	0.0305132
	10:102849455:A:G:imp:v1	rs12356580	KAZALD1_Q96I82_OID21339_v1_Oncology	KAZALD1	0.396652	0.0370218	8.74941e-27	0.475128	0.036639	1.86297e-38
	10:1080790:G:C:imp:v1	rs4880757	IDI2_Q9BXS1_OID20823_v1_Neurology	IDI2	-0.00679877	0.0259819	0.793573	0.0654569	0.0261675	0.0123682
	10:118385272:C:T:imp:v1	rs1900504	PNLIPRP2_P54317_OID20775_v1_Inflammation	PNLIPRP2	-0.360314	0.0260662	1.8505e-43	-0.379044	0.0260241	4.68281e-48
	10:126158408:T:C:imp:v1	rs11245067	LHPP_Q9H008_OID20749_v1_Inflammation	LHPP	-0.0818865	0.0325731	0.0119393	-0.0728224	0.0314222	0.0204741
	10:135158172:G:A:imp:v1	rs61363926	ADAM8_P78325_OID21039_v1_Neurology	ADAM8	-0.110869	0.0273826	5.14651e-05	-0.0617406	0.0270113	0.02227
	10:15025498:G:A:imp:v1	rs12247104	CDNF_Q49AH0_OID21318_v1_Oncology	CDNF	0.0673386	0.0413632	0.103528	0.203596	0.0415792	9.75199e-07
	10:17875857:T:G:imp:v1	rs56278466	ADGRG1_Q9Y653_OID21294_v1_Oncology	ADGRG1	0.0413285	0.0258449	0.109799	0.0715943	0.0258276	0.00557124
	10:43358371:G:T:imp:v1	rs2795510	RET_P07949_OID21346_v1_Oncology	RET	-0.096327	0.0335348	0.00407305	-0.0548326	0.0325286	0.0918588
	10:48003992:C:T:imp:v1	rs3739968	ASAH2_Q9NR71_OID20996_v1_Neurology	ASAH2	-0.188007	0.0251418	7.55484e-14	-0.193236	0.024625	4.25675e-15
	10:51532528:G:A:imp:v1	rs4630240	MSMB_P08118_OID20275_v1_Cardiometabolic	MSMB	-0.291587	0.0255675	3.96521e-30	-0.324591	0.0250624	2.31094e-38
	10:6074451:G:C:imp:v1	rs4747846	IL2RA_P01589_OID20267_v1_Cardiometabolic	IL2RA	0.127095	0.0252635	4.8845e-07	0.141789	0.025022	1.45678e-08
	10:69969986:C:T:imp:v1	rs10998022	PBLD_P30039_OID20839_v1_Neurology	PBLD	-0.0195661	0.0270914	0.470155	0.0286785	0.0263894	0.277151
	10:7774358:C:G:imp:v1	rs7084817	PTX3_P26022_OID20570_v1_Inflammation	PTX3
	10:7781809:G:T:imp:v1	rs113784059	ERP44_Q9BS26_OID21338_v1_Oncology	ERP44	0.0991528	0.0511634	0.0526275	-0.232216	0.0508119	4.87479e-06
	10:81309722:A:G:imp:v1	rs2261463	SFTPA1_Q8IWL2_OID21165_v1_Oncology	SFTPA1	0.0720336	0.0296072	0.0149753	0.108975	0.0303561	0.000330813
	10:81318242:C:T:imp:v1	rs61860558	SFTPA2_Q8IWL1_OID21218_v1_Oncology	SFTPA2	0.244082	0.0266374	5.04068e-20	0.263425	0.0267212	6.312e-23
	10:81709809:C:T:imp:v1	rs1923536	SFTPD_P35247_OID20214_v1_Cardiometabolic	SFTPD	-0.297787	0.028804	4.72295e-25	-0.220554	0.0280821	4.03334e-15
	10:85958218:C:T:imp:v1	rs17103203	CDHR1_Q96JP9_OID20808_v1_Neurology	CDHR1	-0.0529202	0.03708	0.153525	0.0144009	0.0390149	0.712043
	10:88707842:G:A:imp:v1	rs10887674	SNCG_O76070_OID20971_v1_Neurology	SNCG	0.269455	0.024426	2.69396e-28	0.271133	0.0243232	7.39597e-29
	10:90782973:A:G:imp:v1	rs10887883	FAS_P25445_OID20316_v1_Cardiometabolic	FAS	-0.0801252	0.0246839	0.00117021	-0.0563849	0.0247242	0.0225748
	10:99625818:G:A:imp:v1	rs11189413	CRTAC1_Q9NQ79_OID20279_v1_Cardiometabolic	CRTAC1	-0.0519168	0.0263162	0.0485169	-0.0765877	0.0256485	0.00282611
	11:102401661:T:C:imp:v1	rs11568818	MMP7_P09237_OID20087_v1_Cardiometabolic	MMP7	0.0425862	0.024883	0.0869963	0.0573383	0.0247109	0.020321
	11:102512067:G:C:imp:v1	rs17099287	MMP8_P22894_OID21019_v1_Neurology	MMP8	0.267229	0.0485819	3.78514e-08	0.22746	0.04676	1.148e-06
	11:102624885:T:C:imp:v1	rs1320633	MMP10_P09238_OID20687_v1_Inflammation	MMP10	-0.0524283	0.0251378	0.0370114	-0.0569506	0.025188	0.0237582
	11:102695108:G:A:imp:v1	rs495366	MMP3_P08254_OID21083_v1_Neurology	MMP3	-0.122881	0.0266046	3.85985e-06	-0.100883	0.0271283	0.000200212
	11:102745469:GCAAA:G:imp:v1	11:102745469_GCAAA_G	MMP12_P39900_OID21439_v1_Oncology	MMP12	0.214571	0.030015	8.75428e-13	0.202947	0.031806	1.76172e-10
	11:111538212:CT:C:imp:v1	rs369477465	LAYN_Q6UX15_OID20970_v1_Neurology	LAYN	-0.0255927	0.032823	0.435557	-0.0375764	0.0330358	0.255353
	11:112013786:A:G:imp:v1	rs4937100	IL18_Q14116_OID20694_v1_Inflammation	IL18	-0.0463448	0.0260672	0.0754204	-0.0444891	0.0264109	0.0920857
	11:113090805:C:T:imp:v1	rs4646981	NCAM1_P13591_OID20354_v1_Cardiometabolic	NCAM1	0.0347119	0.0439957	0.430122	-0.0795945	0.0413415	0.0541926
	11:113628928:C:CA:imp:v1	rs141700450	TMPRSS5_Q9H3S3_OID20947_v1_Neurology	TMPRSS5	-0.151448	0.0288043	1.4575e-07	-0.143338	0.0284581	4.73356e-07
	11:113960562:A:T:imp:v1	rs17116330	ZBTB16_Q05516_OID21205_v1_Oncology	ZBTB16
	11:114425074:T:C:imp:v1	rs632108	FCN2_Q15485_OID20382_v1_Cardiometabolic	FCN2	-0.0855195	0.0244875	0.000478745	-0.0815187	0.0244637	0.000861519
	11:117864063:A:G:imp:v1	rs3135932	IL10RA_Q13651_OID20420_v1_Inflammation	IL10RA	-0.106522	0.0347269	0.00215904	-0.0994711	0.0330587	0.00262175
	11:119344568:A:G:imp:v1	rs17547832	THY1_P04216_OID21050_v1_Neurology	THY1	0.143645	0.0420995	0.000644766	-0.0649201	0.0387343	0.0937305
	11:122714782:A:G:imp:v1	rs2370794	CRTAM_O95727_OID20914_v1_Neurology	CRTAM	-0.0828421	0.0256945	0.00126363	-0.0475425	0.0260425	0.0679146
	11:123074526:G:C:imp:v1	rs4285881	CLMP_Q9H6B4_OID21419_v1_Oncology	CLMP	0.0612283	0.0244496	0.0122705	0.0164975	0.0243754	0.498529
	11:126221298:G:T:imp:v1	rs78471630	TIMD4_Q96H15_OID20375_v1_Cardiometabolic	TIMD4	-0.139952	0.0511845	0.00625207	0.121358	0.0527383	0.0213838
	11:130283947:GT:G:imp:v1	11:130283947_GT_G	ADAMTS8_Q9UP79_OID21502_v1_Oncology	ADAMTS8	-0.071072	0.0270586	0.00862425	-0.0250163	0.0266355	0.347624
	11:17293714:A:G:imp:v1	rs214094	NUCB2_P80303_OID21448_v1_Oncology	NUCB2	-0.0939742	0.0250118	0.000171826	-0.153483	0.0247691	5.77156e-10
	11:20963548:A:G:imp:v1	rs2896621	NELL1_Q92832_OID21494_v1_Oncology	NELL1	0.145457	0.0412711	0.000424393	0.143287	0.0387688	0.000219078
	11:546567:CA:C:imp:v1	11:546567_CA_C	CDHR5_Q9HBB8_OID20193_v1_Cardiometabolic	CDHR5	0.040493	0.026589	0.127778	0.0277264	0.0262568	0.290982
	11:59940599:T:A:imp:v1	rs7232	TREM2_Q9NZC2_OID20731_v1_Inflammation	TREM2	-0.0662369	0.0263474	0.0119376	-0.0778661	0.0254038	0.00217569
	11:60770683:C:T:imp:v1	rs61899219	CD6_P30203_OID20649_v1_Inflammation	CD6	-0.181067	0.0255387	1.3421e-12	-0.151061	0.0254293	2.84276e-09
	11:6410679:G:C:imp:v1	rs2723661	SMPD1_P17405_OID21028_v1_Neurology	SMPD1	0.0497607	0.0247845	0.0446718	0.0418693	0.0248344	0.0918072
	11:65326086:T:G:imp:v1	rs12790095	LTBP3_Q9NS15_OID21191_v1_Oncology	LTBP3	0.14151	0.0263344	7.71835e-08	0.136565	0.0268989	3.83492e-07
	11:66319313:A:G:imp:v1	rs487444	CCS_O14618_OID20973_v1_Neurology	CCS	-0.0792413	0.0254279	0.00183131	-0.0936045	0.0253367	0.000220391
	11:6665513:G:C:imp:v1	rs11607376	TPP1_O14773_OID20750_v1_Inflammation	TPP1	-0.0522708	0.044695	0.242203	0.156341	0.0482615	0.00119756
	11:705630:C:T:imp:v1	rs12804878	EPS8L2_Q9H6S3_OID21397_v1_Oncology	EPS8L2	-0.0381678	0.0247476	0.123004	-0.072306	0.0244989	0.00316343
	11:71856785:CAAA:C:imp:v1	11:71856785_CAAA_C	ITGB5_P18084_OID21522_v1_Oncology	ITGB5	0.0888115	0.031779	0.00519536	0.127971	0.0342991	0.000190701
	11:71891184:A:G:imp:v1	rs12361490	FOLR3_P41439_OID21485_v1_Oncology	FOLR3	0.358671	0.030526	7.09008e-32	0.489991	0.0339207	2.688e-47
	11:74477428:C:G:imp:v1	rs75345172	CHRDL2_Q6WN34_OID20223_v1_Cardiometabolic	CHRDL2	0.0760951	0.0530497	0.151455	0.252519	0.0514827	9.34568e-07
	11:88079703:A:G:imp:v1	rs472596	CTSC_P53634_OID20679_v1_Inflammation	CTSC	0.250246	0.0264395	2.93999e-21	0.259422	0.0257327	6.67424e-24
	11:99095666:C:T:imp:v1	rs11218913	CNTN5_O94779_OID21006_v1_Neurology	CNTN5	0.0897714	0.0267573	0.000793579	0.0821426	0.026286	0.00177832
	12:10178500:C:T:imp:v1	rs1352478	CLEC1A_Q8NC01_OID20099_v1_Cardiometabolic	CLEC1A	0.0618508	0.0400404	0.122417	0.0220204	0.0400113	0.582077
	12:102092989:C:A:imp:v1	rs2559851	ARSA_P15289_OID21138_v1_Neurology	ARSA	0.10299	0.0251976	4.36424e-05	0.104731	0.0253574	3.62488e-05
	12:102093698:C:A:imp:v1	rs10778142	GLB1_P16278_OID20949_v1_Neurology	GLB1	0.0730329	0.0296816	0.0138726	-0.0188188	0.0287716	0.513062
	12:102107625:A:G:imp:v1	rs79519995	CREG1_O75629_OID21515_v1_Oncology	CREG1
	12:10277083:A:C:imp:v1	rs3901533	CLEC7A_Q9BXN2_OID20636_v1_Inflammation	CLEC7A	0.378996	0.0254096	2.61412e-50	0.383355	0.0275392	4.76451e-44
	12:10406010:CT:C:imp:v1	12:10406010_CT_C	KLRD1_Q13241_OID20632_v1_Inflammation	KLRD1	0.0119945	0.0288837	0.677944	-0.0286595	0.0296007	0.332944
	12:108972251:C:T:imp:v1	rs73404759	SELPLG_Q14242_OID20560_v1_Inflammation	SELPLG	0.305123	0.0400181	2.44743e-14	-0.456759	0.0547654	7.412e-17
	12:120646688:C:T:imp:v1	rs7960120	PXN_P49023_OID20822_v1_Neurology	PXN	-0.14587	0.0248424	4.31033e-09	-0.139062	0.0247919	2.03273e-08
	12:52312288:T:A:imp:v1	rs11169954	ACVRL1_P37023_OID20999_v1_Neurology	ACVRL1	-0.126864	0.0460979	0.00592216	-0.160382	0.045751	0.000455674
	12:56559840:G:A:imp:v1	rs1290898	ERBB3_P21860_OID20705_v1_Inflammation	ERBB3	-0.170272	0.0506012	0.000765478	0.21423	0.0512645	2.92896e-05
	12:57691990:AC:A:imp:v1	rs778138897	INHBC_P55103_OID21093_v1_Neurology	INHBC	-0.0735456	0.0244897	0.00267219	-0.114014	0.0243825	2.92408e-06
	12:6495275:C:A:imp:v1	rs2364480	LTBR_P36941_OID20768_v1_Inflammation	LTBR	-0.0370792	0.0297813	0.213113	-0.066397	0.0281179	0.0182073
	12:7292251:TA:T:imp:v1	rs770771485	RBP5_P82980_OID21369_v1_Oncology	RBP5	0.0844794	0.0297343	0.00449517	0.0744877	0.0298946	0.0127141
	12:7637769:G:A:imp:v1	rs61729512	FOLR3_P41439_OID21485_v1_Oncology	FOLR3	-0.0630877	0.039052	0.106207	-0.139443	0.038034	0.000246109
	12:7910360:AAAAC:A:imp:v1	rs750560750	CLEC4C_Q8WTT0_OID20547_v1_Inflammation	CLEC4C	-0.105662	0.0289587	0.000263552	-0.124224	0.0292979	2.23481e-05
	12:8250786:C:T:imp:v1	rs61922178	CLEC4A_Q9UMR7_OID20573_v1_Inflammation	CLEC4A	0.241347	0.0520265	3.50215e-06	0.302598	0.045975	4.64785e-11
	12:8637403:G:T:imp:v1	rs11045695	CLEC6A_Q6EIG7_OID21228_v1_Oncology	CLEC6A	-0.0465546	0.0254519	0.0673812	-0.0571049	0.0250777	0.022779
	12:8694984:T:C:imp:v1	rs4883168	CLEC4D_Q8WXI8_OID20609_v1_Inflammation	CLEC4D	-0.0601767	0.0277562	0.0301554	-0.0825425	0.0267193	0.00200664
	12:8818643:A:G:imp:v1	rs117659768	MFAP5_Q13361_OID20239_v1_Cardiometabolic	MFAP5	-0.127445	0.0530696	0.0163296	0.112342	0.0486824	0.0210183
	12:89884829:T:A:imp:v1	rs3892685	CD300C_Q08708_OID21010_v1_Neurology	CD300C	-0.0645611	0.0263743	0.0143699	-0.0147874	0.0257385	0.565612
	12:9594298:A:G:imp:v1	rs2433001	KLRB1_Q12918_OID20629_v1_Inflammation	KLRB1	0.0730133	0.0437712	0.0953028	-0.0960092	0.0601327	0.11035
	13:113760415:G:A:imp:v1	rs2774030	F7_P08709_OID20372_v1_Cardiometabolic	F7	0.161024	0.02551	2.75152e-10	0.149829	0.0257174	5.67714e-09
	13:28603466:T:TTGCAG:imp:v1	rs147072313	FLT3LG_P49771_OID20661_v1_Inflammation	FLT3LG	0.145029	0.0328925	1.03764e-05	0.0630736	0.0325758	0.0528421
	13:86606931:C:T:imp:v1	rs56012317	SLITRK6_Q9H5Y7_OID20094_v1_Cardiometabolic	SLITRK6	0.127403	0.0451397	0.00476623	0.255187	0.0534228	1.78149e-06
	13:92423630:G:A:imp:v1	rs4773648	GPC5_P78333_OID20944_v1_Neurology	GPC5	-0.132655	0.0251966	1.4034e-07	-0.1236	0.0250277	7.87082e-07
	14:101176335:G:C:imp:v1	rs12881760	DLK1_P80370_OID20295_v1_Cardiometabolic	DLK1	0.104849	0.0248849	2.51601e-05	0.114962	0.0258007	8.35904e-06
	14:103371412:G:A:imp:v1	rs141809538	AMN_Q9BXJ7_OID20492_v1_Inflammation	AMN	-0.129484	0.0506112	0.0105154	-0.101098	0.0459254	0.0277111
	14:106424352:G:A:imp:v1	rs189641264	NMNAT1_Q9HAN9_OID20913_v1_Neurology	NMNAT1	0.0536973	0.0340371	0.114655	0.0669133	0.0350466	0.0562278
	14:106472916:C:T:imp:v1	rs111715739	IL13_P35225_OID20430_v1_Inflammation	IL13	-0.0400493	0.0387387	0.301216	0.033567	0.0385413	0.383789
	14:21158910:G:T:imp:v1	rs17114699	ANG_P03950_OID20403_v1_Cardiometabolic	ANG	-0.109504	0.0373007	0.00332798	-0.124922	0.0395007	0.00156402
	14:21419823:CAT:C:imp:v1	rs771108528	RNASE3_P12724_OID20203_v1_Cardiometabolic	RNASE3	0.0582368	0.0257954	0.0239682	0.0430169	0.0263837	0.103009
	14:25099980:C:A:imp:v1	rs8192920	GZMB_P10144_OID20604_v1_Inflammation	GZMB	0.0171166	0.0281196	0.542719	0.114041	0.0286766	6.98478e-05
	14:52483455:A:G:imp:v1	rs71422049	NID2_Q14112_OID21085_v1_Neurology	NID2	-0.0244178	0.0308157	0.428138	-0.0844442	0.029373	0.0040417
	14:55347410:C:CCAT:imp:v1	rs71131239	LGALS3_P17931_OID20284_v1_Cardiometabolic	LGALS3	0.106858	0.0292157	0.000254627	0.123818	0.0304136	4.67821e-05
	14:65811418:TCCTGGAAGTTCTTTC:T:imp:v1	14:65811418_TCCTGGAAGTTCTTTC_T	FUT8_Q9BYC5_OID20992_v1_Neurology	FUT8	0.228781	0.0251238	8.53722e-20	0.263233	0.0259262	3.20795e-24
	14:70856098:T:TC:imp:v1	rs71105706	SMOC1_Q9H4F8_OID21461_v1_Oncology	SMOC1	0.0092603	0.0517496	0.857981	0.114108	0.0544667	0.0361707
	14:74296791:T:C:imp:v1	rs1860137	ENTPD5_O75356_OID20104_v1_Cardiometabolic	ENTPD5	0.137451	0.0303665	5.99992e-06	0.0566289	0.0309972	0.0677142
	14:86067774:G:A:imp:v1	rs2746997	FLRT2_O43155_OID20946_v1_Neurology	FLRT2	-0.0756937	0.0250377	0.0025013	-0.070815	0.0247748	0.00425853
	14:93170741:T:C:imp:v1	rs2250672	LGMN_Q99538_OID20773_v1_Inflammation	LGMN	-0.0119575	0.0249299	0.63148	-0.0410175	0.0246565	0.096201
	14:94552899:T:G:imp:v1	rs7145904	TNFSF10_P50591_OID20611_v1_Inflammation	TNFSF10	0.00775672	0.0356857	0.827926	0.0552716	0.0423528	0.191883
	14:94846316:G:A:imp:v1	rs11846959	ITM2A_O43736_OID20504_v1_Inflammation	ITM2A	0.0956086	0.0279392	0.000621558	0.0837297	0.028409	0.00320562
	14:94854041:G:A:imp:v1	rs7149605	CKAP4_Q07065_OID20617_v1_Inflammation	CKAP4	0.150063	0.0447075	0.000789186	0.127654	0.0427618	0.00283348
	14:94854041:G:A:imp:v1	rs7149605	LTBR_P36941_OID20768_v1_Inflammation	LTBR	-0.02258	0.0451061	0.616655	0.115418	0.0429093	0.00714914
	14:94898572:G:A:imp:v1	rs8014328	SERPINA9_Q86WD7_OID21284_v1_Oncology	SERPINA9	0.0798375	0.0275067	0.00370234	0.105776	0.0273299	0.000108687
	14:94918719:T:G:imp:v1	rs11845116	SERPINA11_Q86U17_OID20281_v1_Cardiometabolic	SERPINA11	-0.12412	0.0247895	5.53014e-07	-0.136053	0.0245068	2.82998e-08
	14:95000960:G:C:imp:v1	rs4905216	SERPINA12_Q8IW75_OID20219_v1_Cardiometabolic	SERPINA12	-0.0710127	0.0263733	0.00708964	-0.132879	0.0258559	2.75906e-07
	15:41222487:G:C:imp:v1	rs12441495	SPINT1_O43278_OID21109_v1_Neurology	SPINT1	0.0980167	0.040089	0.0144863	0.068377	0.0368659	0.0636322
	15:41857080:A:G:imp:v1	rs2277537	TYRO3_Q06418_OID20161_v1_Cardiometabolic	TYRO3	-0.142522	0.0248716	1.0025e-08	-0.131047	0.0249676	1.53181e-07
	15:51698867:T:C:imp:v1	rs898134	SCG3_Q8WXD2_OID20728_v1_Inflammation	SCG3	-0.098912	0.0271775	0.000273184	-0.0794338	0.0268144	0.00305297
	15:56070705:C:A:imp:v1	rs80242797	PRTG_Q2VWP7_OID21443_v1_Oncology	PRTG	0.192089	0.0396353	1.25706e-06	-0.0758088	0.0386764	0.0499863
	15:73949168:AT:A:imp:v1	15:73949168_AT_A	CD276_Q5ZPR3_OID20680_v1_Inflammation	CD276	-0.15403	0.0247723	5.04084e-10	-0.183678	0.0245881	8.00697e-14
	15:75325077:A:C:imp:v1	rs10659441	PPCDC_Q96CD2_OID21027_v1_Neurology	PPCDC	0.0553565	0.0336551	0.100008	0.131017	0.0434886	0.00258959
	15:79231478:T:C:imp:v1	rs12148472	CTSH_P09668_OID20113_v1_Cardiometabolic	CTSH	0.480987	0.0354359	5.75463e-42	0.460297	0.0357284	5.59417e-38
	15:81592802:A:G:imp:v1	rs11073001	IL16_Q14005_OID20633_v1_Inflammation	IL16	0.166231	0.0282603	4.04993e-09	0.178696	0.029981	2.51747e-09
	15:90334936:A:G:imp:v1	rs28462367	ANPEP_P15144_OID20350_v1_Cardiometabolic	ANPEP	0.0653685	0.0250635	0.00910418	0.0990021	0.0250292	7.63859e-05
	16:12852822:C:T:imp:v1	rs869860	CPPED1_Q9BRF8_OID21053_v1_Neurology	CPPED1	-0.109145	0.0249384	1.20555e-05	-0.095685	0.0245995	0.000100363
	16:1306355:T:C:imp:v1	rs1800984	TPSAB1_Q15661_OID20642_v1_Inflammation	TPSAB1	0.306113	0.0238517	1.05716e-37	0.336489	0.0236563	6.49359e-46
	16:137867:CTTT:C:imp:v1	rs755865649	TIE1_P35590_OID20303_v1_Cardiometabolic	TIE1	0.0620324	0.0301387	0.0395681	-0.00249321	0.0333123	0.940339
	16:16348803:A:G:imp:v1	rs56325654	NOMO1_Q15155_OID21106_v1_Neurology	NOMO1	-0.0549272	0.0290945	0.0590404	-0.0684737	0.0276255	0.0131883
	16:20314682:C:T:imp:v1	rs4238593	GP2_P55259_OID20090_v1_Cardiometabolic	GP2	0.0543923	0.025319	0.0316913	0.108134	0.0249232	1.43327e-05
	16:20383700:A:G:imp:v1	rs4606726	UMOD_P07911_OID20237_v1_Cardiometabolic	UMOD	-0.127432	0.0245983	2.21253e-07	-0.18729	0.0241795	9.4963e-15
	16:286008:T:C:imp:v1	rs68166893	HBQ1_P09105_OID21433_v1_Oncology	HBQ1	0.155335	0.027337	1.3297e-08	0.199921	0.0279857	9.0864e-13
	16:3141366:C:T:imp:v1	rs12597087	IL32_P24001_OID20605_v1_Inflammation	IL32	-0.0657864	0.043455	0.130052	0.120614	0.0465993	0.00964447
	16:4474514:G:C:imp:v1	rs6500599	VASN_Q6EMK4_OID20345_v1_Cardiometabolic	VASN	0.0468436	0.0266283	0.078549	0.101685	0.0267334	0.000142577
	16:55817357:G:A:imp:v1	rs28496801	CES1_P23141_OID20244_v1_Cardiometabolic	CES1	0.363023	0.0431425	3.94514e-17	0.332032	0.0456314	3.42862e-13
	16:669708:T:G:imp:v1	rs55798945	WFIKKN1_Q96NZ8_OID20939_v1_Neurology	WFIKKN1	-0.0866292	0.0293864	0.00319903	-0.0763065	0.0292796	0.00915701
	16:67923472:CA:C:imp:v1	16:67923472_CA_C	DPEP2_Q9H4A9_OID21305_v1_Oncology	DPEP2	0.140981	0.0416954	0.000721684	0.0933432	0.0454296	0.0399102
	16:68032198:GC:G:imp:v1	16:68032198_GC_G	PLA2G15_Q8NCC3_OID21473_v1_Oncology	PLA2G15	0.123987	0.0411252	0.00257097	0.123136	0.0393756	0.00176475
	16:68383023:C:T:imp:v1	rs76199931	CES3_Q6UWW8_OID21340_v1_Oncology	CES3	-0.162584	0.0536457	0.00243983	-0.0568254	0.0503811	0.259358
	16:70694747:A:AGCCCG:imp:v1	rs374846368	IL34_Q6ZMJ4_OID20809_v1_Neurology	IL34	-0.138935	0.028705	1.29765e-06	-0.142679	0.0286426	6.31359e-07
	16:72008225:A:G:imp:v1	rs34972708	ARHGAP1_Q07960_OID21202_v1_Oncology	ARHGAP1	0.0309571	0.0284448	0.276452	0.0485942	0.0281592	0.0844028
	16:72052348:A:G:imp:v1	rs11648003	HBQ1_P09105_OID21433_v1_Oncology	HBQ1	0.0652104	0.0294168	0.0266382	0.0627562	0.029346	0.0324769
	16:72219756:C:A:imp:v1	rs34417180	GALNT2_Q10471_OID21423_v1_Oncology	GALNT2	-0.0662898	0.0355876	0.0625014	-0.134013	0.0330642	5.05403e-05
	16:75234872:C:A:imp:v1	rs72802342	PNLIPRP2_P54317_OID20775_v1_Inflammation	PNLIPRP2	-0.0845675	0.0522361	0.105458	-0.0466607	0.0476026	0.326981
	16:75252526:C:T:imp:v1	rs4243110	CTRB1_P17538_OID21150_v1_Neurology	CTRB1	-0.145642	0.0250643	6.22036e-09	-0.137504	0.0248109	2.98894e-08
	16:79755446:G:A:imp:v1	rs4575545	XPNPEP2_O43895_OID21508_v1_Oncology	XPNPEP2	-0.0577466	0.0277657	0.0375458	-0.065591	0.0267543	0.0142219
	16:810593:C:A:imp:v1	rs2235503	MSLN_Q13421_OID21380_v1_Oncology	MSLN	-0.176836	0.0299108	3.3779e-09	-0.210042	0.030876	1.02632e-11
	16:87926856:C:G:imp:v1	rs139443993	CA5A_P35218_OID20075_v1_Cardiometabolic	CA5A	-0.219805	0.0548521	6.14345e-05	-0.306359	0.051947	3.68995e-09
	16:89241415:C:T:imp:v1	rs12444102	CDH15_P55291_OID21005_v1_Neurology	CDH15	0.214793	0.0369487	6.12555e-09	-0.174128	0.0482535	0.000307844
	16:89719955:C:T:imp:v1	rs56397046	DPEP1_P16444_OID20897_v1_Neurology	DPEP1	-0.209341	0.0266781	4.26309e-15	-0.171227	0.0257462	2.91937e-11
	17:1541065:G:C:imp:v1	rs1814985	SCARF1_Q14162_OID20297_v1_Cardiometabolic	SCARF1	-0.105266	0.0263365	6.4154e-05	-0.130925	0.0254883	2.79679e-07
	17:18477409:T:C:imp:v1	rs1065541	SHMT1_P34896_OID20714_v1_Inflammation	SHMT1	-0.196431	0.0262067	6.60713e-14	-0.175235	0.0256372	8.19041e-12
	17:19643810:G:A:imp:v1	rs3826507	ALDH3A1_P30838_OID20512_v1_Inflammation	ALDH3A1	-0.198557	0.0254096	5.52815e-15	-0.190997	0.0248082	1.37163e-14
	17:25957334:A:G:imp:v1	rs3763959	LGALS9_O00182_OID20781_v1_Inflammation	LGALS9	-0.0785017	0.0251053	0.00176665	-0.0329111	0.0246768	0.182306
	17:26694861:G:A:imp:v1	rs704	NMNAT1_Q9HAN9_OID20913_v1_Neurology	NMNAT1	0.0884604	0.0245816	0.000319878	0.0775461	0.0245584	0.00159066
	17:28640992:G:C:imp:v1	rs11870192	BLMH_Q13867_OID20336_v1_Cardiometabolic	BLMH	-0.141683	0.0281862	4.99076e-07	-0.120474	0.0270238	8.27081e-06
	17:32676323:C:G:imp:v1	rs399240	CCL8_P80075_OID21466_v1_Oncology	CCL8	0.178697	0.0248475	6.39662e-13	0.194571	0.0244512	1.75516e-15
	17:34305525:G:A:imp:v1	rs917015	CCL16_O15467_OID20334_v1_Cardiometabolic	CCL16	0.414157	0.0242537	2.23701e-65	0.35852	0.0263105	2.78649e-42
	17:34314334:T:A:imp:v1	rs854682	CCL23_P55773_OID20693_v1_Inflammation	CCL23	0.112783	0.0271939	3.36308e-05	0.204554	0.0300802	1.04418e-11
	17:34335694:C:T:imp:v1	rs7222922	CCL14_Q16627_OID20401_v1_Cardiometabolic	CCL14	0.182444	0.0356768	3.15735e-07	0.310785	0.0377434	1.80839e-16
	17:34345223:C:A:imp:v1	rs854655	CCL15_Q16663_OID20328_v1_Cardiometabolic	CCL15	0.296155	0.026817	2.35572e-28	0.358513	0.0302849	2.48297e-32
	17:34389418:G:A:imp:v1	rs1467288	CCL18_P55774_OID20395_v1_Cardiometabolic	CCL18	-0.198061	0.0426645	3.44574e-06	-0.176146	0.040887	1.64648e-05
	17:34427479:C:G:imp:v1	rs1634509	CCL3_P10147_OID20610_v1_Inflammation	CCL3	-0.158682	0.0307616	2.49015e-07	-0.0974545	0.0294545	0.000937473
	17:34477480:A:G:imp:v1	rs916841	CCL4_P13236_OID20695_v1_Inflammation	CCL4	0.0513233	0.0329767	0.119625	0.201212	0.032704	7.6253e-10
	17:37306340:T:C:imp:v1	rs2338582	PLXDC1_Q8IUK5_OID21258_v1_Oncology	PLXDC1	0.132706	0.0367958	0.000310278	0.096168	0.034473	0.00527629
	17:40888783:C:T:imp:v1	rs12452287	AOC3_Q16853_OID20389_v1_Cardiometabolic	AOC3	0.0755849	0.02487	0.00237203	0.160053	0.0244535	5.94103e-11
	17:41837264:G:C:imp:v1	rs851057	CD300LG_Q6UXG3_OID21130_v1_Neurology	CD300LG	0.126857	0.0343528	0.000221829	0.1802	0.0376224	1.6704e-06
	17:45695242:AT:A:imp:v1	17:45695242_AT_A	XPNPEP2_O43895_OID21508_v1_Oncology	XPNPEP2	-0.0845115	0.0244899	0.00055879	-0.0392831	0.0244135	0.107601
	17:4689572:T:C:imp:v1	rs4790706	VMO1_Q7Z5L0_OID21381_v1_Oncology	VMO1	-0.202359	0.0244309	1.20204e-16	-0.192439	0.0243589	2.78528e-15
	17:48885762:C:T:imp:v1	rs4794187	WFIKKN2_Q8TEU8_OID20785_v1_Inflammation	WFIKKN2	0.0684099	0.0256501	0.00765219	0.0306452	0.0254641	0.228795
	17:56436109:C:T:imp:v1	rs34523089	MPO_P05164_OID21100_v1_Neurology	MPO	-0.04564	0.0358031	0.202398	0.0644255	0.0329397	0.0504815
	17:58226259:A:G:imp:v1	rs345192	CA4_P22748_OID20241_v1_Cardiometabolic	CA4	0.129358	0.0289944	8.13953e-06	0.0874027	0.0315382	0.00558282
	17:62569739:A:C:imp:v1	rs72844239	MILR1_Q7Z6M3_OID20482_v1_Inflammation	MILR1	-0.2308	0.0624335	0.000218395	-0.0844933	0.0536572	0.115329
	17:64218459:G:A:imp:v1	rs8178844	APOH_P02749_OID21072_v1_Neurology	APOH	0.0990574	0.0246874	6.00886e-05	0.088963	0.0245023	0.000282543
	17:67056662:AAAAC:A:imp:v1	17:67056662_AAAAC_A	MEGF10_Q96KG7_OID20746_v1_Inflammation	MEGF10	0.0144198	0.0276529	0.602048	-0.00951592	0.0270543	0.725037
	17:7013753:G:A:imp:v1	rs67450852	CLEC10A_Q8IUN9_OID20928_v1_Neurology	CLEC10A	0.0695185	0.028235	0.0138111	0.11852	0.0273751	1.49474e-05
	17:7041006:C:T:imp:v1	rs167537	CD163_Q86VB7_OID20360_v1_Cardiometabolic	CD163	-0.0344799	0.0338699	0.308672	-0.0928844	0.0346678	0.00737826
	17:7183522:C:T:imp:v1	rs5409	ITGB7_P26010_OID21393_v1_Oncology	ITGB7	0.0525068	0.0456019	0.249561	0.154664	0.0427192	0.000294058
	17:7183522:C:T:imp:v1	rs5409	SIGLEC9_Q9Y336_OID21390_v1_Oncology	SIGLEC9	-0.0510258	0.0456362	0.263525	-0.0727557	0.042803	0.0891724
	17:72570276:G:A:imp:v1	rs1719476	CD300C_Q08708_OID21010_v1_Neurology	CD300C	-0.00965568	0.0273914	0.724458	-0.0192847	0.02804	0.491607
	17:72574710:A:C:imp:v1	rs9896550	CD300E_Q496F6_OID21418_v1_Oncology	CD300E	-0.10733	0.0292584	0.00024413	-0.118152	0.0276566	1.93625e-05
	17:72700943:A:G:imp:v1	rs35489971	CD300LF_Q8TDQ1_OID21469_v1_Oncology	CD300LF	0.11934	0.0279176	1.91387e-05	-0.266115	0.0310676	1.07435e-17
	17:7343539:GC:G:imp:v1	17:7343539_GC_G	TNFSF12_O43508_OID20624_v1_Inflammation	TNFSF12	-0.0369768	0.0250065	0.139224	-0.0462003	0.0249811	0.0643983
	17:7511934:C:CA:imp:v1	rs369268323	TNFSF13_O75888_OID20733_v1_Inflammation	TNFSF13	-0.0287103	0.0249205	0.24929	-0.0881752	0.0247645	0.000370088
	17:77046519:C:T:imp:v1	rs62063763	C1QTNF1_Q9BXJ1_OID20367_v1_Cardiometabolic	C1QTNF1
	17:77710078:T:C:imp:v1	rs111943261	ENPP7_Q6UWV6_OID20689_v1_Inflammation	ENPP7	-0.29489	0.0342887	7.95732e-18	-0.298653	0.0334924	4.78821e-19
	17:78499984:T:C:imp:v1	rs9901162	NPTX1_Q15818_OID21074_v1_Neurology	NPTX1	0.158064	0.0253994	4.87233e-10	0.212669	0.0248721	1.22515e-17
	18:29797921:C:T:imp:v1	rs616114	MEP1B_Q16820_OID20168_v1_Cardiometabolic	MEP1B	-0.293067	0.0246783	1.58633e-32	-0.280617	0.0245941	3.72907e-30
	18:598416:G:C:imp:v1	rs545883	CLUL1_Q15846_OID20198_v1_Cardiometabolic	CLUL1	0.135327	0.025759	1.49167e-07	0.153661	0.02554	1.78218e-09
	18:60029217:T:C:imp:v1	rs34256674	TNFRSF11A_Q9Y6Q6_OID20646_v1_Inflammation	TNFRSF11A	0.0824231	0.0247469	0.000866437	0.111474	0.0245069	5.39899e-06
	18:61654463:A:G:imp:v1	rs3826616	SERPINB8_P50452_OID20630_v1_Inflammation	SERPINB8	-0.0832546	0.0244912	0.000675406	-0.145922	0.0245073	2.61289e-09
	18:72210190:G:A:imp:v1	rs12964208	CNDP1_Q96KN2_OID20347_v1_Cardiometabolic	CNDP1	-0.105311	0.0243792	1.56251e-05	-0.0283581	0.0244245	0.245622
	19:10403603:C:T:imp:v1	rs74827019	ICAM1_P05362_OID20411_v1_Cardiometabolic	ICAM1	-0.0979313	0.0477385	0.0402268	-0.168819	0.0447084	0.000159363
	19:10418784:A:G:imp:v1	rs281416	ICAM5_Q9UMF0_OID20145_v1_Cardiometabolic	ICAM5	0.121625	0.0256037	2.03121e-06	0.168352	0.0252072	2.41014e-11
	19:10446568:T:C:imp:v1	rs2304237	ICAM3_P32942_OID20277_v1_Cardiometabolic	ICAM3	-0.016401	0.0297095	0.580919	-0.0693766	0.0292132	0.0175566
	19:11690795:G:A:imp:v1	rs111582891	ACP5_P13686_OID20314_v1_Cardiometabolic	ACP5	-0.10728	0.0373416	0.00406673	-0.0979851	0.0372991	0.00861385
	19:17506176:T:C:imp:v1	rs8106139	BST2_Q10589_OID21029_v1_Neurology	BST2	0.0550454	0.0298094	0.0648081	0.0243344	0.0347195	0.483374
	19:18168380:C:G:imp:v1	rs11667505	IL12RB1_P42701_OID20486_v1_Inflammation	IL12RB1	0.0366177	0.026979	0.174696	0.0137008	0.025962	0.597689
	19:18501034:C:T:imp:v1	rs1227734	GDF15_Q99988_OID20251_v1_Cardiometabolic	GDF15	-0.167445	0.036152	3.62694e-06	-0.117337	0.034131	0.000586399
	19:18512932:C:T:imp:v1	rs1560117	LRRC25_Q8N386_OID21333_v1_Oncology	LRRC25	0.0280162	0.0247192	0.257055	0.0260468	0.0246377	0.290424
	19:23955486:A:T:imp:v1	rs7408197	CNDP1_Q96KN2_OID20347_v1_Cardiometabolic	CNDP1	-0.0554913	0.0245439	0.0237654	-0.00685538	0.024488	0.779517
	19:33079522:T:C:imp:v1	rs199878805	PDCD5_O14737_OID21021_v1_Neurology	PDCD5	-0.0291616	0.0288908	0.312795	-0.0683482	0.0283914	0.0160685
	19:35656246:A:G:imp:v1	rs1672995	FXYD5_Q96DB9_OID20463_v1_Inflammation	FXYD5	0.0718248	0.0266485	0.00703332	0.0331549	0.025945	0.201287
	19:35800662:G:T:imp:v1	rs10411704	CD22_P20273_OID20637_v1_Inflammation	CD22	-0.0626824	0.0326566	0.0549283	-0.0971213	0.0298487	0.00113879
	19:38791841:A:G:imp:v1	rs71354995	BCL2L11_O43521-2_OID20513_v1_Inflammation	BCL2L11	-0.0644437	0.0280812	0.0217387	-0.0713845	0.0286457	0.0127034
	19:40988666:C:A:imp:v1	rs75707753	BLVRB_P30043_OID21141_v1_Neurology	BLVRB	-0.038002	0.0575552	0.50908	-0.0727372	0.0541532	0.179215
	19:41295177:A:G:imp:v1	rs34842744	MIA_Q16674_OID21531_v1_Oncology	MIA	0.228266	0.0294869	9.84253e-15	0.291182	0.0280132	2.62831e-25
	19:41825191:C:T:imp:v1	rs73045269	TGFB1_P01137_OID20621_v1_Inflammation	TGFB1	-0.0835104	0.0344246	0.0152707	-0.0863987	0.0326896	0.00821735
	19:42111226:T:A:imp:v1	rs3843747	CEACAM21_Q3KPI0_OID20548_v1_Inflammation	CEACAM21	-0.358487	0.0391226	5.04013e-20	-0.491333	0.0400145	1.17641e-34
	19:42207625:T:C:imp:v1	rs3928916	CEACAM5_P06731_OID21171_v1_Oncology	CEACAM5	0.0907418	0.0251515	0.000308794	0.0394195	0.0250002	0.11485
	19:4240948:A:G:imp:v1	rs353698	IL27_Q14213_Q8NEV9_OID21389_v1_Oncology	IL27	-0.0488866	0.0288286	0.0899299	-0.0696277	0.0289261	0.0160804
	19:42935766:A:AT:imp:v1	rs35495939	CEACAM1_P13688_OID21528_v1_Oncology	CEACAM1	0.0795972	0.0265923	0.00276027	0.0254648	0.0281362	0.365436
	19:43418732:G:A:imp:v1	rs56298672	PSG1_P11464_OID20916_v1_Neurology	PSG1	-0.280516	0.0272879	8.68499e-25	-0.279413	0.0265285	6.11377e-26
	19:43885085:T:C:imp:v1	rs7259375	CD177_Q8N6Q3_OID21119_v1_Neurology	CD177	0.25576	0.0254101	7.86311e-24	0.247864	0.0248049	1.64367e-23
	19:43969084:TTC:T:imp:v1	19:43969084_TTC_T	LYPD3_O95274_OID21530_v1_Oncology	LYPD3	0.0470231	0.0263246	0.0740547	0.0691073	0.0262609	0.00849928
	19:44135516:T:G:imp:v1	rs4803647	TNFRSF10C_O14798_OID20265_v1_Cardiometabolic	TNFRSF10C	0.141721	0.0258092	3.9944e-08	0.146658	0.0257987	1.31035e-08
	19:44153100:A:G:imp:v1	rs4760	BST1_Q10588_OID21051_v1_Neurology	BST1	-0.0415088	0.0363684	0.253727	-0.0492937	0.0344189	0.152095
	19:45130550:C:T:imp:v1	rs11671606	PVR_P15151_OID21011_v1_Neurology	PVR	-0.241901	0.0254471	1.98078e-21	-0.227087	0.024781	5.01242e-20
	19:45345787:A:T:imp:v1	rs111371860	BCAM_P50895_OID21076_v1_Neurology	BCAM	0.0374813	0.0575325	0.514736	0.104878	0.0501317	0.0364344
	19:45413576:C:T:imp:v1	rs75627662	LDLR_P01130_OID20240_v1_Cardiometabolic	LDLR	0.192741	0.0303356	2.10289e-10	0.216788	0.0294231	1.73267e-13
	19:45413576:C:T:imp:v1	rs75627662	PLA2G7_Q13093_OID21105_v1_Neurology	PLA2G7	0.169621	0.0303498	2.28584e-08	0.12682	0.0293997	1.60579e-05
	19:49186168:A:G:imp:v1	rs10418488	KLK1_P06870_OID21499_v1_Oncology	KLK1	-0.334778	0.0318831	8.62202e-26	-0.340132	0.0307998	2.36217e-28
	19:49186168:A:G:imp:v1	rs10418488	PRSS27_Q9BQR3_OID20212_v1_Cardiometabolic	PRSS27	-0.104449	0.0321755	0.00116944	-0.0978709	0.0310707	0.001633
	19:49203829:C:T:imp:v1	rs35106244	GPA33_Q99795_OID21376_v1_Oncology	GPA33	0.0132298	0.0265317	0.618032	-0.0256735	0.0259599	0.322678
	19:49206145:G:C:imp:v1	rs516316	CEACAM5_P06731_OID21171_v1_Oncology	CEACAM5	-0.109461	0.0249464	1.14474e-05	-0.0971238	0.0248523	9.30467e-05
	19:49206145:G:C:imp:v1	rs516316	F3_P13726_OID21440_v1_Oncology	F3	-0.0405522	0.0244372	0.0970263	-0.0735057	0.0243868	0.00257689
	19:49206172:C:T:imp:v1	rs516246	CXADR_P78310_OID20561_v1_Inflammation	CXADR	-0.039044	0.0245185	0.111288	-0.0521513	0.0244983	0.0332733
	19:49206172:C:T:imp:v1	rs516246	TMPRSS15_P98073_OID21364_v1_Oncology	TMPRSS15	-0.0777708	0.0245721	0.00155083	-0.0448352	0.0245322	0.0676081
	19:49206417:A:G:imp:v1	rs492602	CDH17_Q12864_OID20134_v1_Cardiometabolic	CDH17	-0.0711843	0.024515	0.00368772	-0.0983116	0.0243643	5.45846e-05
	19:49206417:A:G:imp:v1	rs492602	CGREF1_Q99674_OID20152_v1_Cardiometabolic	CGREF1	0.0182955	0.024544	0.45602	-0.0131801	0.0244223	0.589422
	19:49206462:C:T:imp:v1	rs681343	ALPP_P05187_OID21383_v1_Oncology	ALPP	0.100843	0.024547	3.98836e-05	0.0786536	0.0245065	0.00132967
	19:49206462:C:T:imp:v1	rs681343	FAM3B_P58499_OID21372_v1_Oncology	FAM3B	0.0630986	0.0245851	0.010272	0.0273048	0.0245399	0.265851
	19:49206462:C:T:imp:v1	rs681343	IL19_Q9UHD0_OID20158_v1_Cardiometabolic	IL19	-0.150438	0.0247639	1.24082e-09	-0.144638	0.0247307	4.95896e-09
	19:49208501:A:G:imp:v1	rs507855	PNLIPRP2_P54317_OID20775_v1_Inflammation	PNLIPRP2	-0.115362	0.0245145	2.52806e-06	-0.136137	0.0243913	2.38618e-08
	19:49210869:A:G:imp:v1	rs2638281	CCL15_Q16663_OID20328_v1_Cardiometabolic	CCL15	-0.0539515	0.0246818	0.028824	-0.0611756	0.0248565	0.0138491
	19:49214066:G:A:imp:v1	rs281378	CCL25_O15444_OID20674_v1_Inflammation	CCL25	-0.0497438	0.0256082	0.0520772	-0.0751737	0.0257603	0.00352062
	19:49214066:G:A:imp:v1	rs281378	CDH1_P12830_OID20353_v1_Cardiometabolic	CDH1	-0.104361	0.0259994	5.97039e-05	-0.124744	0.0261476	1.83539e-06
	19:49260677:A:C:imp:v1	rs838131	FGF21_Q9NSA1_OID21402_v1_Oncology	FGF21	0.0296694	0.0262938	0.259159	0.0147178	0.02582	0.568667
	19:49841054:G:T:imp:v1	rs354026	DKKL1_Q9UK85_OID21313_v1_Oncology	DKKL1	-0.305879	0.02754	1.16377e-28	-0.334587	0.0281159	1.18004e-32
	19:50391299:C:T:imp:v1	rs2305917	TBC1D17_Q9HA65_OID20844_v1_Neurology	TBC1D17	-0.0371583	0.0279805	0.184175	-0.0454035	0.0280239	0.105196
	19:51406129:A:G:imp:v1	rs11881354	KLK4_Q9Y5K2_OID21391_v1_Oncology	KLK4	0.103842	0.025748	5.50694e-05	0.151534	0.0254089	2.4642e-09
	19:51491464:A:G:imp:v1	rs1122466	KLK11_Q9UBX7_OID21518_v1_Oncology	KLK11	0.113784	0.0390477	0.00356856	0.315067	0.0472475	2.58535e-11
	19:51520200:C:T:imp:v1	rs2569451	KLK8_O60259_OID21517_v1_Oncology	KLK8	0.0867897	0.025785	0.000762938	0.0268722	0.0253854	0.289797
	19:51521636:G:T:imp:v1	rs80131228	KLK10_O43240_OID21523_v1_Oncology	KLK10	-0.0870639	0.0301069	0.00383005	-0.0687752	0.0292398	0.0186671
	19:51541694:G:A:imp:v1	rs62117666	KLK12_Q9UKR0_OID21201_v1_Oncology	KLK12	-0.33132	0.0406882	3.85907e-16	-0.36219	0.0365415	3.70107e-23
	19:51553216:TG:T:imp:v1	19:51553216_TG_T	KLK13_Q9UKR3_OID21291_v1_Oncology	KLK13	-0.0770251	0.0384716	0.0452708	0.0142772	0.039018	0.714431
	19:51635745:C:T:imp:v1	rs56915529	SIGLEC9_Q9Y336_OID21390_v1_Oncology	SIGLEC9	-0.16515	0.0283786	5.90152e-09	-0.0499737	0.0275496	0.0696849
	19:51728477:C:T:imp:v1	rs12459419	CD33_P20138_OID21472_v1_Oncology	CD33	-0.318901	0.0267823	1.08642e-32	-0.335246	0.0255296	2.1681e-39
	19:51908333:A:G:imp:v1	rs61251150	SIGLEC10_Q96LC7_OID20537_v1_Inflammation	SIGLEC10	0.107144	0.0285271	0.00017274	0.10996	0.0285607	0.000118098
	19:52097177:T:C:imp:v1	rs7253296	SIGLEC6_O43699_OID21394_v1_Oncology	SIGLEC6	0.112216	0.0325668	0.000569546	0.131873	0.0327969	5.79774e-05
	19:52130830:C:A:imp:v1	rs8107754	SIGLEC5_O15389_OID21082_v1_Neurology	SIGLEC5	-0.192435	0.0250892	1.71939e-14	-0.232708	0.0246411	3.59157e-21
	19:54324995:G:T:imp:v1	rs4632248	IL1B_P01584_OID20427_v1_Inflammation	IL1B	0.0999153	0.0298333	0.000810686	0.155148	0.0304096	3.36177e-07
	19:54326212:G:T:imp:v1	rs62143206	CLC_Q05315_OID20126_v1_Cardiometabolic	CLC	0.0971274	0.0294134	0.000959458	0.0909648	0.0301312	0.00253648
	19:54327313:C:A:imp:v1	rs34436714	S100A11_P31949_OID20130_v1_Cardiometabolic	S100A11	0.0294348	0.0293709	0.316259	0.0770072	0.0301397	0.0106184
	19:54327869:T:G:imp:v1	rs10418046	CASP1_P29466_OID20854_v1_Neurology	CASP1	0.17074	0.029446	6.69527e-09	0.130406	0.0304135	1.80479e-05
	19:54549586:C:T:imp:v1	rs12971766	VSTM1_Q6UX27_OID20851_v1_Neurology	VSTM1	-0.199048	0.0268542	1.24248e-13	-0.216625	0.0268985	8.05128e-16
	19:54571204:GA:G:imp:v1	19:54571204_GA_G	OSCAR_Q8IYS5_OID20776_v1_Inflammation	OSCAR	0.0762378	0.0294889	0.00972939	0.107615	0.029729	0.000294777
	19:54755860:A:T:imp:v1	rs393665	LILRB5_O75023_OID20324_v1_Cardiometabolic	LILRB5	-0.291516	0.0270139	3.78195e-27	-0.337186	0.0259787	1.60291e-38
	19:54759361:T:C:imp:v1	rs12975366	FOLR3_P41439_OID21485_v1_Oncology	FOLR3	0.062716	0.0253941	0.0135223	0.0137465	0.0249152	0.581132
	19:54791788:A:G:imp:v1	rs397600	LILRB2_Q8N423_OID20301_v1_Cardiometabolic	LILRB2	0.230064	0.0263779	2.73657e-18	0.317828	0.0257936	6.90035e-35
	19:54800371:T:C:imp:v1	rs410852	LILRB1_Q8NHL6_OID20323_v1_Cardiometabolic	LILRB1	0.133772	0.0264237	4.13584e-07	0.15131	0.0270266	2.16134e-08
	19:54860845:A:G:imp:v1	rs11084331	LAIR1_Q6GTX8_OID20737_v1_Inflammation	LAIR1	0.15369	0.0244189	3.09574e-10	0.11476	0.0243604	2.46572e-06
	19:55017508:T:C:imp:v1	rs4806768	LAIR2_Q6ISS4_OID20965_v1_Neurology	LAIR2	-0.214827	0.024576	2.30357e-18	-0.272473	0.0241457	1.56513e-29
	19:55112489:C:A:imp:v1	rs4806787	LILRA2_Q8N149_OID21152_v1_Neurology	LILRA2	0.15781	0.0256484	7.61151e-10	0.196494	0.0253783	9.7421e-15
	19:55223670:TTA:T:imp:v1	19:55223670_TTA_T	KIR2DL3_P43628_OID21196_v1_Oncology	KIR2DL3	-0.07087	0.0547522	0.195535	-0.115447	0.0532609	0.0301917
	19:55317100:C:T:imp:v1	rs2075768	KIR3DL1_P43629_OID21185_v1_Oncology	KIR3DL1	-0.334263	0.0264261	1.13381e-36	-0.322894	0.0276171	1.4034e-31
	19:55386624:C:G:imp:v1	rs11084376	FCAR_P24071_OID20564_v1_Inflammation	FCAR	0.17047	0.0260421	5.91259e-11	0.140735	0.025948	5.83718e-08
	19:56004856:T:C:imp:v1	rs2864437	SSC5D_A1L4H1_OID20351_v1_Cardiometabolic	SSC5D	-0.0298502	0.0247004	0.226858	-0.00782882	0.0247687	0.751944
	19:5840619:C:T:imp:v1	rs708686	FUT5_P21217_Q11128_OID21013_v1_Neurology	FUT5	0.162046	0.0259786	4.44093e-10	0.157538	0.027612	1.16044e-08
	19:5840619:C:T:imp:v1	rs708686	PRSS27_Q9BQR3_OID20212_v1_Cardiometabolic	PRSS27	0.150305	0.0261781	9.37537e-09	0.0863322	0.0277819	0.00188678
	19:5841356:G:T:imp:v1	rs3760775	KLK12_Q9UKR0_OID21201_v1_Oncology	KLK12	0.179366	0.0440259	4.61918e-05	0.121866	0.0530836	0.0216903
	19:5841356:G:T:imp:v1	rs3760775	PNLIPRP2_P54317_OID20775_v1_Inflammation	PNLIPRP2	0.196701	0.0435185	6.18592e-06	0.220087	0.0522025	2.4864e-05
	19:6612779:G:A:imp:v1	rs4807885	CD70_P32970_OID20599_v1_Inflammation	CD70	-0.162531	0.0298639	5.25688e-08	-0.18384	0.0286863	1.46816e-10
	19:6659597:A:G:imp:v1	rs344566	TNFSF14_O43557_OID20953_v1_Neurology	TNFSF14	0.128156	0.0431134	0.00295362	0.0972904	0.0412629	0.0183827
	19:7735089:G:C:imp:v1	rs10402265	RETN_Q9HD89_OID20327_v1_Cardiometabolic	RETN	0.197999	0.0356982	2.91494e-08	0.0873251	0.0357406	0.0145535
	19:7768952:TC:T:imp:v1	19:7768952_TC_T	CD209_Q9NNX6_OID20262_v1_Cardiometabolic	CD209	0.0345288	0.0304185	0.256322	0.0631496	0.0297781	0.0339492
	19:8119946:G:A:imp:v1	rs11668580	CCL25_O15444_OID20674_v1_Inflammation	CCL25	-0.118894	0.0256623	3.60351e-06	-0.0934079	0.0256256	0.000267281
	19:826805:G:T:imp:v1	rs149605768	AZU1_P20160_OID20309_v1_Cardiometabolic	AZU1	0.152723	0.0476643	0.00135465	0.134085	0.0462131	0.0037145
	19:844020:G:A:imp:v1	rs351111	PRTN3_P24158_OID20329_v1_Cardiometabolic	PRTN3	-0.0664357	0.0249549	0.00776251	-0.0578088	0.0249216	0.0203614
	19:8476121:CA:C:imp:v1	rs35619217	TCN2_P20062_OID20341_v1_Cardiometabolic	TCN2	-0.0818412	0.0497149	0.0997209	0.0761027	0.0565444	0.178337
	2:102615279:T:G:imp:v1	rs2071008	IL1R2_P27930_OID20757_v1_Inflammation	IL1R2	-0.102381	0.024704	3.40845e-05	-0.114694	0.0243758	2.53573e-06
	2:102829013:C:A:imp:v1	rs1922292	IL1RL2_Q9HB29_OID20487_v1_Inflammation	IL1RL2	-0.0956246	0.0258879	0.000220938	-0.0859341	0.0255519	0.000770653
	2:102904244:A:C:imp:v1	rs11683213	IL18R1_Q13478_OID20652_v1_Inflammation	IL18R1	-0.110083	0.0253838	1.44602e-05	-0.15079	0.0246844	1.00426e-09
	2:102966067:G:A:imp:v1	rs1921622	IL1RL1_Q01638_OID20250_v1_Cardiometabolic	IL1RL1	-0.160921	0.0242426	3.18108e-11	-0.161533	0.0243256	3.12736e-11
	2:109575736:C:G:imp:v1	rs365060	EDAR_Q9UNE0_OID20525_v1_Inflammation	EDAR	0.192602	0.0349042	3.42858e-08	-0.261025	0.0472545	3.31718e-08
	2:119717694:A:AAAT:imp:v1	rs149653770	MARCO_Q9UEW3_OID20210_v1_Cardiometabolic	MARCO	0.0927975	0.0269459	0.000573496	0.0701479	0.0289551	0.0154079
	2:134953569:C:T:imp:v1	rs62165711	CD163_Q86VB7_OID20360_v1_Cardiometabolic	CD163	0.0781626	0.0375687	0.0374775	0.154561	0.0371147	3.12144e-05
	2:138755429:T:C:imp:v1	rs3113220	HNMT_P50135_OID20975_v1_Neurology	HNMT	0.234557	0.0255199	3.88656e-20	0.264942	0.0256667	5.58047e-25
	2:143801670:C:T:imp:v1	rs59980912	KYNU_Q16719_OID20669_v1_Inflammation	KYNU	-0.0539666	0.0326554	0.0984105	-0.0597208	0.0327805	0.068479
	2:160758680:G:C:imp:v1	rs11691616	LY75_O60449_OID20580_v1_Inflammation	LY75	-0.103067	0.025877	6.80669e-05	-0.215737	0.0270179	1.40536e-15
	2:162998536:C:CTTCT:imp:v1	rs67631287	FAP_Q12884_OID20330_v1_Cardiometabolic	FAP	0.0668245	0.0497841	0.179503	0.0200257	0.0534746	0.708041
	2:183724745:C:T:imp:v1	rs11889260	FRZB_Q92765_OID20968_v1_Neurology	FRZB	0.120887	0.0356915	0.000706641	0.0839727	0.0378155	0.0263789
	2:20242416:T:C:imp:v1	rs13010075	MATN3_O15232_OID20979_v1_Neurology	MATN3	0.0543772	0.0246639	0.0274735	0.0619115	0.0245873	0.0118013
	2:207039604:C:T:imp:v1	rs12997136	CCL28_Q9NRJ3_OID20569_v1_Inflammation	CCL28	-0.0708598	0.0258419	0.00610557	-0.00893254	0.0260776	0.731947
	2:207379077:G:C:imp:v1	rs6730048	ADAM23_O75077_OID20651_v1_Inflammation	ADAM23	0.191308	0.0255469	6.96587e-14	0.205178	0.0253906	6.43202e-16
	2:233305282:G:C:imp:v1	rs569048656	ALPP_P05187_OID21383_v1_Oncology	ALPP	0.170276	0.0280901	1.34621e-09	0.178276	0.028855	6.478e-10
	2:241793545:G:A:imp:v1	rs55649245	AGXT_P21549_OID20139_v1_Cardiometabolic	AGXT	0.141914	0.0263437	7.16271e-08	0.0613532	0.0269927	0.023029
	2:242842196:C:G:imp:v1	rs6737028	PDCD1_Q15116_OID21396_v1_Oncology	PDCD1	-0.0402165	0.0244356	0.0998012	-0.0805583	0.0243799	0.000952183
	2:24306587:A:C:imp:v1	rs36052574	FKBP1B_P68106_OID20618_v1_Inflammation	FKBP1B	-0.0103118	0.0315245	0.743589	-0.0320536	0.0304191	0.292005
	2:27160610:T:TTTTG:imp:v1	rs113176467	CGREF1_Q99674_OID20152_v1_Cardiometabolic	CGREF1	0.129337	0.0421449	0.00214875	0.143386	0.0417662	0.000596825
	2:27228772:C:T:imp:v1	rs116672443	RBKS_Q9H477_OID20986_v1_Neurology	RBKS	-0.135876	0.0552036	0.0138415	0.358978	0.0520219	5.18095e-12
	2:37600911:G:A:imp:v1	rs7587371	QPCT_Q16769_OID20320_v1_Cardiometabolic	QPCT	0.17811	0.0445582	6.40861e-05	0.171273	0.0549121	0.00181445
	2:60499861:A:AG:imp:v1	rs11384422	PM20D1_Q6GTS8_OID20149_v1_Cardiometabolic	PM20D1	-0.136058	0.0257052	1.20307e-07	-0.0694147	0.0252857	0.00604706
	2:69177269:C:A:imp:v1	rs62133344	TFF1_P04155_OID21154_v1_Neurology	TFF1
	2:71029439:A:G:imp:v1	rs6712273	CD207_Q9UJ71_OID21298_v1_Oncology	CD207	-0.106621	0.026113	4.44438e-05	-0.0842411	0.0258894	0.00113837
	2:79338929:C:T:imp:v1	rs13407679	REG1B_P48304_OID20266_v1_Cardiometabolic	REG1B	-0.117763	0.0251889	2.93681e-06	-0.109683	0.0246972	8.94986e-06
	2:79356230:A:G:imp:v1	rs7572448	REG1A_P05451_OID20415_v1_Cardiometabolic	REG1A	0.0701421	0.0254271	0.00580567	0.0466354	0.0250664	0.0628179
	2:85624827:AAAAG:A:imp:v1	rs111475153	CAPG_P40121_OID21431_v1_Oncology	CAPG	-0.144356	0.0269952	8.91896e-08	-0.108657	0.0261901	3.34261e-05
	2:85932089:C:T:imp:v1	rs12714150	GNLY_P22749_OID21132_v1_Neurology	GNLY	-0.0936291	0.0254117	0.000229167	-0.117682	0.0249842	2.47377e-06
	2:87019622:A:ATT:imp:v1	rs559335543	CD8A_P01732_OID21018_v1_Neurology	CD8A	0.0487039	0.0301884	0.106673	0.052626	0.0285014	0.0648285
	2:89977965:G:C:imp:v1	rs28425684	CEACAM3_P40198_OID21245_v1_Oncology	CEACAM3	0.0811778	0.0398648	0.0417176	0.0873549	0.0475222	0.0660338
	20:1507507:TTAAC:T:imp:v1	rs780137023	SIRPB1_O00241_OID20739_v1_Inflammation	SIRPB1	0.148806	0.0249945	2.62411e-09	0.146751	0.0247054	2.84984e-09
	20:1887584:C:A:imp:v1	rs754829	SIRPA_P78324_OID20304_v1_Cardiometabolic	SIRPA	-0.28632	0.0248169	8.55681e-31	-0.289245	0.0242597	8.99706e-33
	20:23858754:A:G:imp:v1	rs4815243	CST5_P28325_OID20995_v1_Neurology	CST5	-0.202957	0.0287272	1.60658e-12	-0.216073	0.0284434	3.04034e-14
	20:24999795:A:G:imp:v1	rs3746330	CST7_O76096_OID20704_v1_Inflammation	CST7	0.302513	0.0258657	1.34333e-31	0.316184	0.026094	8.56935e-34
	20:25920544:C:T:imp:v1	rs6051017	ENTPD6_O75354_OID20100_v1_Cardiometabolic	ENTPD6	-0.668691	0.0539354	2.67934e-35	0.564702	0.047339	8.36913e-33
	20:2777828:G:T:imp:v1	rs742707	CPXM1_Q96SM3_OID21479_v1_Oncology	CPXM1	0.147536	0.02475	2.50667e-09	0.103838	0.0247881	2.80169e-05
	20:29587222:G:A:imp:v1	rs6119062	CST7_O76096_OID20704_v1_Inflammation	CST7	0.215533	0.0390249	3.33325e-08	0.113051	0.0407584	0.00554253
	20:29893501:C:T:imp:v1	rs6061162	ENTPD6_O75354_OID20100_v1_Cardiometabolic	ENTPD6	0.513159	0.0461121	9.1145e-29	0.473467	0.0438087	3.16805e-27
	20:3050393:T:C:imp:v1	rs3761248	OXT_P01178_OID21047_v1_Neurology	OXT	-0.0804646	0.0386795	0.0374991	-0.169299	0.0369683	4.65905e-06
	20:33073498:GTTC:G:imp:v1	20:33073498_GTTC_G	AHCY_P23526_OID20199_v1_Cardiometabolic	AHCY	0.207846	0.0529896	8.76732e-05	0.170929	0.0451724	0.000154372
	20:33777068:CG:C:imp:v1	20:33777068_CG_C	PROC_P04070_OID20402_v1_Cardiometabolic	PROC	0.121522	0.0256982	2.2585e-06	0.0783691	0.0272217	0.00399037
	20:37010511:T:C:imp:v1	rs12625094	LBP_P18428_OID20355_v1_Cardiometabolic	LBP	0.276057	0.0308188	3.32372e-19	0.295307	0.032711	1.75216e-19
	20:3705132:A:G:imp:v1	rs28887921	SIGLEC1_Q9BZZ2_OID20690_v1_Inflammation	SIGLEC1	0.234667	0.0430587	5.03903e-08	0.167325	0.0434537	0.000117806
	20:43252915:T:C:imp:v1	rs244076	ADA_P00813_OID20645_v1_Inflammation	ADA	0.278394	0.0299052	1.28761e-20	0.225682	0.0315874	9.02113e-13
	20:43762074:TTTTG:T:imp:v1	20:43762074_TTTTG_T	WFDC12_Q8WWY7_OID21462_v1_Oncology	WFDC12	-0.0839408	0.0279516	0.00267263	-0.0827793	0.0262791	0.00163266
	20:44597958:AG:A:imp:v1	20:44597958_AG_A	KITLG_P21583_OID20196_v1_Cardiometabolic	KITLG	0.0184244	0.0266688	0.489654	-0.00339089	0.0258482	0.895629
	20:44729089:C:A:imp:v1	rs4812994	CD40_P25942_OID20724_v1_Inflammation	CD40	0.0332958	0.0252644	0.187539	0.0786951	0.0249336	0.00159848
	20:57608918:C:T:imp:v1	rs6070698	CTSZ_Q9UBR2_OID20365_v1_Cardiometabolic	CTSZ	0.369887	0.0540079	7.44975e-12	0.359026	0.0519886	4.98988e-12
	20:5905779:C:A:imp:v1	rs2821	CHGB_P05060_OID21038_v1_Neurology	CHGB	-0.0698549	0.0254053	0.00596638	-0.107039	0.0251583	2.09395e-05
	20:62308612:T:G:imp:v1	rs2738783	TNFRSF6B_O95407_OID20964_v1_Neurology	TNFRSF6B	-0.05437	0.0318878	0.0881868	-0.0483716	0.030924	0.117768
	21:18944881:G:A:imp:v1	rs9974270	CXADR_P78310_OID20561_v1_Inflammation	CXADR	-0.073378	0.038683	0.0578404	-0.0861241	0.0385346	0.0254185
	21:22833716:G:A:imp:v1	rs9985113	NCAM2_O15394_OID21095_v1_Neurology	NCAM2	-0.109363	0.0245223	8.20536e-06	-0.0416289	0.0245965	0.0905563
	21:34662711:G:A:imp:v1	rs2248118	IL10RB_Q08334_OID20696_v1_Inflammation	IL10RB	-0.149718	0.0263175	1.27856e-08	-0.111034	0.0253747	1.20997e-05
	21:34854711:C:G:imp:v1	rs2850030	IFNGR2_P38484_OID20941_v1_Neurology	IFNGR2	0.261867	0.0250969	1.72949e-25	0.313464	0.0250315	5.60503e-36
	21:42714288:T:A:imp:v1	rs376350	FAM3B_P58499_OID21372_v1_Oncology	FAM3B	0.247969	0.0249073	2.38196e-23	0.166621	0.0259207	1.2922e-10
	21:43755238:C:A:imp:v1	rs7282350	TFF3_Q07654_OID20371_v1_Cardiometabolic	TFF3	0.0750808	0.040691	0.0650167	0.122187	0.0440678	0.00555919
	21:43787038:G:A:imp:v1	rs3761376	TFF1_P04155_OID21154_v1_Neurology	TFF1	0.148059	0.0292197	4.03921e-07	0.102943	0.0295256	0.000489242
	21:45191139:C:T:imp:v1	rs2838363	CSTB_P04080_OID20294_v1_Cardiometabolic	CSTB	-0.116731	0.0253186	4.01759e-06	-0.181031	0.0248684	3.34863e-13
	21:45628401:C:T:imp:v1	rs2838524	ICOSLG_O75144_OID21351_v1_Oncology	ICOSLG	0.0370796	0.0254808	0.145614	0.0410778	0.0256774	0.109651
	22:17586471:C:T:imp:v1	rs2241046	IL17RA_Q96F46_OID21089_v1_Neurology	IL17RA	-0.329898	0.0305272	3.19948e-27	-0.360735	0.0293283	9.0719e-35
	22:19950428:A:G:imp:v1	rs2239393	COMT_P21964_OID20086_v1_Cardiometabolic	COMT	-0.0328533	0.0258614	0.203956	-0.0123317	0.0255286	0.629058
	22:20249918:T:C:imp:v1	rs1807466	RTN4R_Q9BZR6_OID21424_v1_Oncology	RTN4R	-0.0340332	0.0278986	0.222507	-0.0127587	0.0266951	0.63269
	22:24585594:T:C:imp:v1	rs9624414	SUSD2_Q9UGT4_OID21098_v1_Neurology	SUSD2	0.304801	0.0376302	5.4998e-16	-0.277776	0.0406062	7.87892e-12
	22:31020975:A:C:imp:v1	rs13057127	TCN2_P20062_OID20341_v1_Cardiometabolic	TCN2	-0.103593	0.0300614	0.000568834	-0.15066	0.029382	2.93447e-07
	22:31753849:G:A:imp:v1	rs131213	PIK3IP1_Q96FE7_OID21094_v1_Neurology	PIK3IP1	-0.045432	0.0247468	0.066376	-0.0416687	0.0245507	0.0896493
	22:33159636:G:A:imp:v1	rs4821099	TIMP3_P35625_OID20684_v1_Inflammation	TIMP3	-0.126398	0.0243661	2.13216e-07	-0.0716438	0.0243823	0.0032996
	22:37256846:G:A:imp:v1	rs1883112	PVALB_P20472_OID21420_v1_Oncology	PVALB	-0.186256	0.0244575	2.62701e-14	-0.182466	0.0242919	5.84992e-14
	22:39202017:T:C:imp:v1	rs56187235	NPTXR_O95502_OID20191_v1_Cardiometabolic	NPTXR	0.410522	0.041149	1.93231e-23	0.33811	0.0388166	3.02653e-18
	22:42268253:CA:C:imp:v1	22:42268253_CA_C	TNFRSF13C_Q96RJ3_OID20480_v1_Inflammation	TNFRSF13C	0.0953514	0.027539	0.000535345	0.0463407	0.028268	0.101144
	22:44324855:G:A:imp:v1	rs3747207	GUSB_P08236_OID20296_v1_Cardiometabolic	GUSB	0.0620085	0.029855	0.0378023	-0.00876835	0.0302268	0.771751
	22:44331943:G:A:imp:v1	rs1883349	ACY1_Q03154_OID20137_v1_Cardiometabolic	ACY1	0.0724459	0.0323768	0.0252483	0.0391643	0.0334851	0.242162
	22:44340904:C:T:imp:v1	rs2294915	DCXR_Q7Z4W1_OID21480_v1_Oncology	DCXR	0.0427522	0.0291108	0.141941	0.108736	0.0293399	0.000210488
	22:44340904:C:T:imp:v1	rs2294915	GSTA1_P08263_OID20166_v1_Cardiometabolic	GSTA1	0.0860399	0.0292149	0.00322887	0.0435615	0.029466	0.13931
	22:50303088:G:A:imp:v1	rs75496139	CRELD2_Q6UXH1_OID20751_v1_Inflammation	CRELD2	0.282378	0.0501781	1.82823e-08	0.222152	0.0495484	7.34203e-06
	22:50726673:G:A:imp:v1	rs117439977	PLXNB2_O15031_OID20317_v1_Cardiometabolic	PLXNB2	-0.27936	0.0511418	4.69566e-08	-0.19216	0.0477106	5.63457e-05
	22:50971266:T:C:imp:v1	rs140522	TYMP_P19971_OID20234_v1_Cardiometabolic	TYMP	0.0296623	0.0257502	0.249352	0.0739034	0.0259183	0.00435277
	22:51064416:T:C:imp:v1	rs2071421	ARSA_P15289_OID21138_v1_Neurology	ARSA	0.175257	0.0339127	2.36739e-07	0.395306	0.0363837	1.69362e-27
	3:112641046:T:G:imp:v1	rs9879005	CD200R1_Q8TD46_OID20595_v1_Inflammation	CD200R1	0.272464	0.0241428	1.54713e-29	0.260544	0.0241179	3.33451e-27
	3:12150014:G:T:imp:v1	rs308961	TIMP4_Q99727_OID21147_v1_Neurology	TIMP4	-0.0695615	0.0255169	0.00640883	-0.0700122	0.0249223	0.00496616
	3:124725659:C:A:imp:v1	rs4618262	MUC13_Q9H3R2_OID20866_v1_Neurology	MUC13	0.0591454	0.0254549	0.0201504	0.072483	0.0254468	0.00439384
	3:140179559:A:G:imp:v1	rs77080363	CLSTN2_Q9H4D0_OID20664_v1_Inflammation	CLSTN2	0.213473	0.0443414	1.47721e-06	0.265634	0.0449609	3.46026e-09
	3:158457060:A:G:imp:v1	rs55717824	RARRES1_P49788_OID21177_v1_Oncology	RARRES1	-0.0967681	0.0305779	0.00155273	-0.0961272	0.0302044	0.00145979
	3:182823498:A:G:imp:v1	rs13059546	LAMP3_Q9UQV4_OID20638_v1_Inflammation	LAMP3	0.101124	0.0247116	4.27322e-05	0.062083	0.0257218	0.0157943
	3:186395436:C:T:imp:v1	rs1042445	ERP44_Q9BS26_OID21338_v1_Oncology	ERP44	-0.136651	0.0283564	1.44243e-06	-0.0908829	0.0293398	0.00195098
	3:186415556:C:T:imp:v1	rs62292606	FETUB_Q9UGM5_OID20404_v1_Cardiometabolic	FETUB	0.352666	0.0519866	1.17059e-11	0.333267	0.055446	1.84774e-09
	3:190351182:G:T:imp:v1	rs4687164	IL1RAP_Q9NPH3_OID21126_v1_Neurology	IL1RAP	0.306321	0.0254122	1.84556e-33	0.278045	0.0259505	8.70818e-27
	3:195782184:C:T:imp:v1	rs419059	TFRC_P02786_OID20369_v1_Cardiometabolic	TFRC	-0.0379527	0.0267275	0.155613	-0.0779452	0.0264323	0.00318947
	3:273987:A:G:imp:v1	rs1846447	CHL1_O00533_OID20366_v1_Cardiometabolic	CHL1	0.103244	0.0284539	0.000285103	0.12137	0.0290328	2.9091e-05
	3:3150519:A:G:imp:v1	rs11713536	IL5RA_Q01344_OID20601_v1_Inflammation	IL5RA	-0.0868464	0.026479	0.00103872	-0.0774008	0.0257621	0.00266066
	3:3837273:C:T:imp:v1	rs114028718	LRRN1_Q6UXK5_OID20438_v1_Inflammation	LRRN1	-0.0940058	0.0347948	0.00689811	-0.0995515	0.0328984	0.00247788
	3:46384204:G:A:imp:v1	rs113341849	CCL4_P13236_OID20695_v1_Inflammation	CCL4	-0.145459	0.042152	0.000558882	-0.205905	0.0393439	1.66361e-07
	3:46617337:G:A:imp:v1	rs3806701	TDGF1_P13385_OID20816_v1_Neurology	TDGF1	-0.371514	0.0295182	2.52346e-36	-0.267253	0.0287356	1.39917e-20
	3:48394419:A:G:imp:v1	rs1459246	PTH1R_Q03431_OID20571_v1_Inflammation	PTH1R	0.0495404	0.0394318	0.208986	0.165942	0.0512509	0.00120437
	3:52044458:A:C:imp:v1	rs148341748	ABHD14B_Q96IU4_OID20921_v1_Neurology	ABHD14B	0.157144	0.0385966	4.67245e-05	0.143011	0.0407117	0.00044344
	3:52852538:G:T:imp:v1	rs4687657	MME_P08473_OID21307_v1_Oncology	MME	-0.277173	0.0279621	3.67532e-23	-0.297522	0.0273146	1.25261e-27
	3:53865570:G:A:imp:v1	rs6793451	IL17RB_Q9NRM6_OID20585_v1_Inflammation	IL17RB	0.254201	0.0407177	4.29228e-10	0.194612	0.0440508	9.96658e-06
	3:66431532:A:G:imp:v1	rs332372	LRIG1_Q96JA1_OID21429_v1_Oncology	LRIG1	-0.0967617	0.0254613	0.000144491	-0.143186	0.0249418	9.42395e-09
	3:98327008:G:C:imp:v1	rs66525460	ICAM2_P13598_OID20248_v1_Cardiometabolic	ICAM2	-0.0746195	0.0257367	0.00373943	-0.155967	0.0272467	1.039e-08
	3:98350675:A:T:imp:v1	rs6775120	FLT4_P35916_OID21491_v1_Oncology	FLT4	-0.0998488	0.026617	0.000175905	-0.161615	0.0254683	2.21373e-10
	3:98422588:G:C:imp:v1	rs4504118	CD200R1_Q8TD46_OID20595_v1_Inflammation	CD200R1	-0.0563619	0.02493	0.0237712	-0.106077	0.0249466	2.11707e-05
	3:98440021:T:C:imp:v1	rs278363	SIGLEC9_Q9Y336_OID21390_v1_Oncology	SIGLEC9	-0.0367909	0.0243779	0.13125	-0.155069	0.0243925	2.05407e-10
	3:98473318:G:A:imp:v1	rs828602	PDCD1LG2_Q9BQ51_OID21273_v1_Oncology	PDCD1LG2	-0.0595098	0.0249169	0.016925	-0.0762812	0.0250099	0.0022881
	3:98553103:T:A:imp:v1	rs828625	DCBLD2_Q96PD2_OID21474_v1_Oncology	DCBLD2	0.0567217	0.025182	0.0242927	0.0400227	0.0250926	0.110712
	3:98690592:A:T:imp:v1	rs2470750	FOLR3_P41439_OID21485_v1_Oncology	FOLR3	0.0606464	0.0253492	0.0167369	0.0563488	0.0250693	0.0245942
	4:1169270:G:C:imp:v1	rs112867513	SPON2_Q9BUD6_OID20221_v1_Cardiometabolic	SPON2	0.0968241	0.0359404	0.00705962	-0.0911815	0.0379423	0.0162539
	4:120367277:CTTTT:C:imp:v1	rs141326077	FABP2_P12104_OID20200_v1_Cardiometabolic	FABP2	-0.0265883	0.0271804	0.327969	-0.0394959	0.0267805	0.140267
	4:123748616:C:G:imp:v1	rs2922979	FGF2_P09038_OID20503_v1_Inflammation	FGF2	0.0411369	0.0253716	0.104936	-0.113019	0.026587	2.12897e-05
	4:145025810:T:C:imp:v1	rs11723371	ICAM4_Q14773_OID20578_v1_Inflammation	ICAM4	0.10831	0.0256467	2.40884e-05	0.0152905	0.0252609	0.544979
	4:15709192:G:A:imp:v1	rs2302465	BST1_Q10588_OID21051_v1_Neurology	BST1	-0.443535	0.0380854	2.40987e-31	-0.438424	0.0355178	5.26235e-35
	4:15775906:A:G:imp:v1	rs10939634	CD38_P28907_OID21316_v1_Oncology	CD38	-0.0536459	0.0247564	0.0302385	-0.0535208	0.0246321	0.0297947
	4:166277976:C:T:imp:v1	rs11944540	CPE_P16870_OID21392_v1_Oncology	CPE	-0.0837876	0.0276109	0.00240868	-0.0565817	0.0261858	0.0307124
	4:17511921:C:T:imp:v1	rs4698601	QDPR_P09417_OID20174_v1_Cardiometabolic	QDPR	-0.0339374	0.0253668	0.180939	-0.0240368	0.0250521	0.337322
	4:187004074:C:T:imp:v1	rs3775291	TLR3_O15455_OID20612_v1_Inflammation	TLR3	-0.335447	0.0269414	1.38072e-35	-0.314892	0.0259677	7.66339e-34
	4:187139939:A:G:imp:v1	rs12331618	BMP6_P22004_OID20111_v1_Cardiometabolic	BMP6	-0.0805001	0.0248079	0.00117476	-0.0398445	0.0246894	0.106564
	4:187157140:C:T:imp:v1	rs4241819	SPINT2_O43291_OID20720_v1_Inflammation	SPINT2	-0.0585554	0.0245939	0.017271	-0.0689202	0.0244971	0.00490192
	4:187159282:G:C:imp:v1	rs4253256	RAB6A_P20340_OID20608_v1_Inflammation	RAB6A	-0.0533871	0.0256069	0.037081	-0.106553	0.0252252	2.39939e-05
	4:3524307:C:G:imp:v1	rs74426426	LRPAP1_P30533_OID21059_v1_Neurology	LRPAP1	0.0967834	0.0371538	0.00918909	0.168654	0.0399275	2.39997e-05
	4:39444337:A:G:imp:v1	rs6835490	KLB_Q86Z14_OID20888_v1_Neurology	KLB	-0.145321	0.0254335	1.10501e-08	-0.106621	0.0255446	2.99425e-05
	4:55965434:G:A:imp:v1	rs58415820	KDR_P35968_OID21497_v1_Oncology	KDR	0.0879278	0.0292586	0.00265413	0.103265	0.0284676	0.000286219
	4:57941700:C:T:imp:v1	rs1543179	IGFBP7_Q16270_OID20236_v1_Cardiometabolic	IGFBP7	-0.0852632	0.0297056	0.0041012	-0.0473545	0.0287975	0.100095
	4:6696460:G:A:imp:v1	rs58654929	S100P_P25815_OID20103_v1_Cardiometabolic	S100P	0.0622918	0.0287322	0.0301576	0.0515413	0.0294161	0.0797489
	4:7215370:C:G:imp:v1	rs4234796	SORCS2_Q96PQ0_OID21262_v1_Oncology	SORCS2	0.0277647	0.0427589	0.516125	-0.10281	0.0409234	0.0119958
	4:74395617:C:CTTTTTTT:imp:v1	rs372469758	HS6ST1_O60243_OID21441_v1_Oncology	HS6ST1	-0.0188218	0.0460172	0.682528	0.082378	0.0479329	0.0856853
	4:74739123:TGG:T:imp:v1	4:74739123_TGG_T	CXCL1_P09341_OID20762_v1_Inflammation	CXCL1	-0.213781	0.0334714	1.69195e-10	-0.0820345	0.0333397	0.013872
	4:74840796:T:C:imp:v1	rs62313965	CXCL5_P42830_OID20207_v1_Cardiometabolic	CXCL5	0.107679	0.027817	0.0001084	0.0494722	0.0322192	0.124664
	4:75321980:T:C:imp:v1	rs1246411	AREG_P15514_OID21357_v1_Oncology	AREG	0.0945736	0.0246126	0.000121794	0.0564406	0.024649	0.0220344
	4:75679038:A:T:imp:v1	rs77384749	BTC_P35070_OID21199_v1_Oncology	BTC	-0.0839962	0.0314682	0.00760225	-0.00446681	0.0306806	0.884244
	4:76846149:A:AT:imp:v1	rs541418346	NAAA_Q02083_OID20931_v1_Neurology	NAAA	0.0899406	0.0270985	0.000903308	0.171833	0.026437	8.04742e-11
	4:81186480:G:T:imp:v1	rs3806752	FGF5_P12034_OID20490_v1_Inflammation	FGF5	0.128841	0.0250503	2.69965e-07	0.0893738	0.024953	0.00034138
	4:88396189:T:C:imp:v1	rs6851873	SPARCL1_Q14515_OID20361_v1_Cardiometabolic	SPARCL1	-0.14071	0.0259792	6.0859e-08	-0.111136	0.0257363	1.57252e-05
	4:921733:C:A:imp:v1	rs11734449	IDUA_P35475_OID21468_v1_Oncology	IDUA	-0.0421629	0.0278944	0.130657	-0.0632201	0.0267186	0.0179742
	4:95137542:G:C:imp:v1	rs2632417	HPGDS_O60760_OID21266_v1_Oncology	HPGDS	-0.111013	0.0249867	8.87593e-06	-0.154128	0.0250013	7.05743e-10
	5:101595885:T:TGA:imp:v1	rs148885155	PAM_P19021_OID20291_v1_Cardiometabolic	PAM	0.129642	0.0282595	4.48475e-06	0.143263	0.0275898	2.07393e-07
	5:126761536:T:C:imp:v1	rs6883445	MEGF10_Q96KG7_OID20746_v1_Inflammation	MEGF10	0.251065	0.0475766	1.31262e-07	0.156729	0.0544654	0.00400735
	5:134251868:T:C:imp:v1	rs7706190	TXNDC15_Q96J42_OID21495_v1_Oncology	TXNDC15	-0.232349	0.0370264	3.49104e-10	-0.192868	0.036883	1.70269e-07
	5:135371328:A:G:imp:v1	rs6875258	TGFBI_Q15582_OID20417_v1_Cardiometabolic	TGFBI	0.0600153	0.0322803	0.0629996	-0.0637231	0.0323083	0.0485702
	5:147234635:T:C:imp:v1	rs1007299	SPINK1_P00995_OID21097_v1_Neurology	SPINK1	0.0610871	0.0310438	0.0490946	0.153041	0.0304706	5.09799e-07
	5:147520700:C:T:imp:v1	rs34451783	SPINK5_Q9NQ38_OID21148_v1_Neurology	SPINK5	-0.0683931	0.0290515	0.0185625	-0.0402878	0.028448	0.156719
	5:149515888:T:C:imp:v1	rs740751	PDGFRB_P09619_OID20268_v1_Cardiometabolic	PDGFRB	-0.346231	0.0257341	2.91033e-41	-0.279304	0.0251584	1.22923e-28
	5:155884722:A:G:imp:v1	rs77020940	HAVCR2_Q8TDQ0_OID21137_v1_Neurology	HAVCR2	0.0934382	0.0479026	0.0511061	0.159854	0.0487482	0.00104113
	5:156478644:C:T:imp:v1	rs7702877	HAVCR1_Q96D42_OID21422_v1_Oncology	HAVCR1	-0.109761	0.025803	2.10179e-05	-0.15371	0.0256705	2.1272e-09
	5:158778566:C:CT:imp:v1	rs58815385	IL12B_P29459_P29460_OID21327_v1_Oncology	IL12B	-0.108283	0.0258865	2.8768e-05	-0.100877	0.025908	9.87339e-05
	5:158818184:G:A:imp:v1	rs4011	IL12B_P29460_OID20666_v1_Inflammation	IL12B	-0.082239	0.0253086	0.00115629	-0.11109	0.0252132	1.05279e-05
	5:176839890:T:G:imp:v1	rs2731674	RAB6A_P20340_OID20608_v1_Inflammation	RAB6A	-0.0931926	0.0267674	0.000498494	-0.116351	0.0282257	3.75312e-05
	5:180057293:T:C:imp:v1	rs34221241	FLT4_P35916_OID21491_v1_Oncology	FLT4	-0.128716	0.0438627	0.00334072	-0.0318679	0.0407362	0.434038
	5:31111978:C:A:imp:v1	rs6870237	CDH6_P55285_OID20157_v1_Cardiometabolic	CDH6	0.0327249	0.031164	0.293678	0.105032	0.0308446	0.000661143
	5:35877505:G:A:imp:v1	rs10063294	IL7R_P16871_OID21136_v1_Neurology	IL7R	-0.141448	0.0244724	7.47522e-09	-0.173414	0.0242868	9.31612e-13
	5:362569:C:T:imp:v1	rs13185719	PDCD6_O75340_OID20163_v1_Cardiometabolic	PDCD6	0.253341	0.0241734	1.06577e-25	0.220976	0.024252	8.11216e-20
	5:37816845:C:T:imp:v1	rs7731209	GDNF_P39905_OID20861_v1_Neurology	GDNF	0.016343	0.0332215	0.622762	-0.0687242	0.0333603	0.0393926
	5:39079518:G:GT:imp:v1	rs57489001	OSMR_Q99650_OID20356_v1_Cardiometabolic	OSMR	0.102915	0.0363986	0.00469234	0.138703	0.0343741	5.45793e-05
	5:76171252:A:C:imp:v1	rs1320308	CRHBP_P24387_OID20747_v1_Inflammation	CRHBP	0.00702352	0.0255328	0.783256	-0.0314171	0.0260216	0.2273
	5:78287579:T:G:imp:v1	rs336526	ARSB_P15848_OID21331_v1_Oncology	ARSB	-0.0509774	0.0281827	0.070479	0.045094	0.0282468	0.110393
	5:82845311:C:A:imp:v1	rs13153507	VCAN_P13611_OID21026_v1_Neurology	VCAN	-0.0967809	0.0286525	0.000730828	-0.0715409	0.0272868	0.00874632
	5:95161340:G:A:imp:v1	rs6556884	GLRX_P35754_OID20195_v1_Cardiometabolic	GLRX	0.235605	0.0281962	6.49274e-17	0.296074	0.0277403	1.36086e-26
	6:109799923:C:T:imp:v1	rs6911838	CD164_Q04900_OID21080_v1_Neurology	CD164	-0.0455723	0.0253891	0.0726604	-0.0152204	0.0260114	0.558451
	6:112366386:C:T:imp:v1	rs7756408	LAMA4_Q16363_OID20769_v1_Inflammation	LAMA4	-0.0605169	0.0283515	0.0328	-0.0449521	0.0270783	0.0968985
	6:119920244:A:G:imp:v1	rs56279051	CBLIF_P27352_OID20179_v1_Cardiometabolic	CBLIF	-0.0596823	0.0297729	0.0450075	-0.0391356	0.0299992	0.192045
	6:123117805:C:T:imp:v1	rs35083464	SMPDL3A_Q92484_OID20676_v1_Inflammation	SMPDL3A	0.236464	0.0257389	4.03749e-20	0.211413	0.0257662	2.30508e-16
	6:131911655:A:T:imp:v1	rs2608955	ARG1_P05089_OID21445_v1_Oncology	ARG1	0.103318	0.0279608	0.000219799	0.0168366	0.0311966	0.589408
	6:133067782:T:C:imp:v1	rs2267952	VNN2_O95498_OID21310_v1_Oncology	VNN2	0.153289	0.0246307	4.8625e-10	0.173651	0.0246533	1.87138e-12
	6:143825104:G:T:imp:v1	rs11155297	FUCA1_P04066_OID20261_v1_Cardiometabolic	FUCA1	-0.420395	0.0283328	8.35142e-50	-0.330587	0.0270511	2.40632e-34
	6:149920717:CTCTCCCT:C:imp:v1	6:149920717_CTCTCCCT_C	LRP11_Q86VZ4_OID20185_v1_Cardiometabolic	LRP11	-0.167278	0.0329547	3.85479e-07	-0.141854	0.0309523	4.58392e-06
	6:150283812:T:C:imp:v1	rs17676204	ULBP2_Q9BZM5_OID20919_v1_Neurology	ULBP2	0.147666	0.0276132	8.90958e-08	0.23054	0.0304168	3.47289e-14
	6:16256582:TAAAAAA:T:imp:v1	6:16256582_TAAAAAA_T	GMPR_P36959_OID20641_v1_Inflammation	GMPR	0.0807151	0.026235	0.00209366	0.090167	0.0259778	0.000518659
	6:167342833:G:GA:imp:v1	rs546984975	RNASET2_O00584_OID20321_v1_Cardiometabolic	RNASET2	-0.042019	0.03674	0.252755	0.0663888	0.0366139	0.0697994
	6:168858029:A:G:imp:v1	rs2763276	SMOC2_Q9H3U7_OID20730_v1_Inflammation	SMOC2	-0.0341906	0.0264852	0.196727	-0.0499812	0.0257197	0.0519796
	6:169599703:A:T:imp:v1	rs73041834	THBS2_P35442_OID21104_v1_Neurology	THBS2	-0.155078	0.0451967	0.000600979	-0.135243	0.0424425	0.00144011
	6:18176796:C:A:imp:v1	rs113253946	TPMT_P51580_OID21270_v1_Oncology	TPMT	0.172731	0.0351248	8.75901e-07	0.170886	0.0357658	1.77117e-06
	6:2245345:A:G:imp:v1	rs2479016	PRSS27_Q9BQR3_OID20212_v1_Cardiometabolic	PRSS27	0.111243	0.0249685	8.37696e-06	0.0651457	0.0249694	0.0090801
	6:2302248:T:C:imp:v1	rs9405552	KLK12_Q9UKR0_OID21201_v1_Oncology	KLK12	0.0450198	0.0251426	0.0733602	0.0601297	0.0248923	0.0157095
	6:26101919:TACAC:T:imp:v1	6:26101919_TACAC_T	TFRC_P02786_OID20369_v1_Cardiometabolic	TFRC	0.0445343	0.0353152	0.20729	0.111772	0.0368658	0.00243053
	6:26404958:G:A:imp:v1	rs10456045	BTN3A2_P78410_OID20540_v1_Inflammation	BTN3A2	0.27776	0.027256	2.18006e-24	0.297264	0.0262465	9.77147e-30
	6:29818004:C:T:imp:v1	rs9258567	KIR3DL1_P43629_OID21185_v1_Oncology	KIR3DL1	0.125294	0.0476254	0.00851791	0.163271	0.0493802	0.000945018
	6:30501142:TGG:T:imp:v1	6:30501142_TGG_T	HLA-E_P13747_OID20532_v1_Inflammation	HLA-E	-0.0252494	0.0278562	0.364715	-0.0673753	0.0268795	0.0121909
	6:31096526:A:G:imp:v1	rs9263717	CDSN_Q15517_OID20667_v1_Inflammation	CDSN	-0.0945538	0.0284764	0.00089879	-0.14382	0.030481	2.37781e-06
	6:31228410:T:C:imp:v1	rs1986997	CD8A_P01732_OID21018_v1_Neurology	CD8A	0.0265172	0.0254131	0.296741	0.032768	0.0249655	0.189341
	6:31315312:A:G:imp:v1	rs9265953	KIR2DL3_P43628_OID21196_v1_Oncology	KIR2DL3	0.0333762	0.0250002	0.181864	0.0713658	0.0249415	0.00421866
	6:31331829:C:T:imp:v1	rs2523554	MICA_Q29980_Q29983_OID20593_v1_Inflammation	MICA	-0.27473	0.0251093	7.30761e-28	-0.289565	0.024396	1.70814e-32
	6:31393910:G:C:imp:v1	rs56403814	LRPAP1_P30533_OID21059_v1_Neurology	LRPAP1	0.546212	0.0462944	3.96535e-32	0.605883	0.0465969	1.18196e-38
	6:31398662:A:G:imp:v1	rs4090414	LRP1_Q07954_OID21293_v1_Oncology	LRP1	0.500084	0.0475022	6.44608e-26	0.451176	0.0478098	3.84004e-21
	6:31407579:G:A:imp:v1	rs2524277	TFF3_Q07654_OID20371_v1_Cardiometabolic	TFF3	0.124846	0.0532007	0.0189403	-0.238374	0.0519529	4.46921e-06
	6:31562150:G:A:imp:v1	rs2857599	LTA_P01374_OID20586_v1_Inflammation	LTA	0.400344	0.0338641	3.00254e-32	0.371718	0.033592	1.84109e-28
	6:31615167:G:A:imp:v1	rs2844463	APOM_O95445_OID20374_v1_Cardiometabolic	APOM	0.0609264	0.0323185	0.0594044	0.0296723	0.036978	0.422305
	6:31938107:A:G:imp:v1	rs474534	TNXB_P22105_OID21107_v1_Neurology	TNXB	0.238845	0.035689	2.1955e-11	0.326584	0.0381581	1.14143e-17
	6:31976139:G:C:imp:v1	rs185107166	C2_P06681_OID20410_v1_Cardiometabolic	C2	0.304044	0.0562378	6.43013e-08	0.282907	0.0577422	9.60901e-07
	6:32014828:G:A:imp:v1	rs433061	DKK4_Q9UBT3_OID20934_v1_Neurology	DKK4	0.1073	0.0418483	0.0103463	0.102218	0.0364323	0.00502071
	6:32194630:G:C:imp:v1	rs3096690	CD160_O95971_OID20647_v1_Inflammation	CD160	0.129075	0.0405186	0.00144463	0.0235536	0.035787	0.510435
	6:32207181:G:A:imp:v1	rs3130304	KLRB1_Q12918_OID20629_v1_Inflammation	KLRB1	0.0321384	0.0294348	0.274899	0.0014643	0.028832	0.959495
	6:32440795:C:G:imp:v1	rs9269075	DDC_P20711_OID20215_v1_Cardiometabolic	DDC	0.055966	0.0530623	0.291552	0.0486721	0.0463828	0.294014
	6:32450851:T:G:imp:v1	rs10807106	CXCL9_Q07325_OID20675_v1_Inflammation	CXCL9	0.130928	0.03285	6.73007e-05	0.0343358	0.0312067	0.271215
	6:32452142:C:G:imp:v1	rs1974459	IL1A_P01583_OID20488_v1_Inflammation	IL1A	0.214983	0.0431103	6.138e-07	0.22094	0.0520441	2.18351e-05
	6:32520050:C:T:imp:v1	rs111621461	CXCL10_P02778_OID20697_v1_Inflammation	CXCL10	-0.0607511	0.0299824	0.0427419	-0.0422765	0.0292309	0.148094
	6:32543376:C:T:imp:v1	rs72847652	IL10_P22301_OID20431_v1_Inflammation	IL10	0.0554119	0.0417758	0.184703	0.00722586	0.0407215	0.859158
	6:32561638:C:T:imp:v1	rs35371668	CCL26_Q9Y258_OID20546_v1_Inflammation	CCL26	0.0615085	0.0361111	0.0885095	0.0483672	0.0348314	0.164951
	6:32565056:T:G:imp:v1	rs28366355	HLA-DRA_P01903_OID20520_v1_Inflammation	HLA-DRA	0.192396	0.0270662	1.17428e-12	0.141643	0.0267432	1.18098e-07
	6:32573471:A:G:imp:v1	rs9270965	LILRB4_Q8NHJ6_OID20429_v1_Inflammation	LILRB4	0.035042	0.0281781	0.213649	-0.048275	0.0280489	0.0852327
	6:32592313:T:C:imp:v1	rs35224566	FAS_P25445_OID20316_v1_Cardiometabolic	FAS	0.0165923	0.0419825	0.692681	0.121372	0.043016	0.00477929
	6:32592345:C:G:imp:v1	rs9271645	FOLR3_P41439_OID21485_v1_Oncology	FOLR3	0.0263132	0.0298596	0.378193	0.0332052	0.03147	0.291363
	6:32592582:T:C:imp:v1	rs9271657	CXCL11_O14625_OID21042_v1_Neurology	CXCL11	0.0174139	0.0333185	0.601218	-0.0115857	0.0328682	0.724472
	6:32592915:G:C:imp:v1	rs9271680	CCL19_Q99731_OID21030_v1_Neurology	CCL19	0.173214	0.0297711	5.94864e-09	0.132901	0.0315596	2.54097e-05
	6:32623223:A:C:imp:v1	rs2395228	CCL11_P51671_OID20668_v1_Inflammation	CCL11	0.0360667	0.0370808	0.330726	0.0609273	0.0344196	0.0767045
	6:32624465:T:A:imp:v1	rs4541785	IKZF2_Q9UKS7_OID21213_v1_Oncology	IKZF2	-0.0301379	0.0310994	0.332502	0.0125569	0.0311727	0.687083
	6:32626302:T:G:imp:v1	rs9273364	CPVL_Q9H3G5_OID21435_v1_Oncology	CPVL	0.0525085	0.0275936	0.0570507	0.0670675	0.0268315	0.0124341
	6:32628771:T:C:imp:v1	rs41270891	TIMP4_Q99727_OID21147_v1_Neurology	TIMP4	0.109124	0.0434664	0.0120549	0.0977236	0.043133	0.0234738
	6:32629371:A:G:imp:v1	rs867983601	CPA2_P48052_OID21060_v1_Neurology	CPA2	0.0200292	0.0332199	0.546557	0.0704464	0.0325896	0.0306474
	6:32633928:G:A:imp:v1	rs9274497	CCL25_O15444_OID20674_v1_Inflammation	CCL25	0.0998003	0.0284719	0.000456221	0.0440971	0.0277335	0.111827
	6:32635998:G:T:imp:v1	rs9274623	ITGB7_P26010_OID21393_v1_Oncology	ITGB7	0.0482873	0.0295389	0.102111	0.0564237	0.0284847	0.0476093
	6:32662473:A:C:imp:v1	rs1794519	CKMT1B_P12532_OID20721_v1_Inflammation	CKMT1B	0.0898117	0.0367241	0.014462	0.102334	0.0343705	0.00290728
	6:32667595:G:T:imp:v1	rs1794279	TGM2_P21980_OID20141_v1_Cardiometabolic	TGM2	0.0905464	0.0419792	0.0310107	0.0474293	0.0369123	0.198821
	6:32674725:A:G:imp:v1	rs17206287	XCL1_P47992_OID21398_v1_Oncology	XCL1	0.0101093	0.0359804	0.778735	0.010547	0.0370735	0.776036
	6:33045659:T:C:imp:v1	rs7770418	CCL21_O00585_OID20686_v1_Inflammation	CCL21	0.115027	0.0458797	0.0121709	0.110638	0.0493318	0.0249136
	6:33768897:A:G:imp:v1	rs2281820	MLN_P12872_OID20541_v1_Inflammation	MLN	0.0446815	0.02494	0.0732027	0.0464061	0.0247575	0.0608717
	6:35764943:T:C:imp:v1	rs3748051	CLPS_P04118_OID21156_v1_Neurology	CLPS	-0.112972	0.0324795	0.000504671	-0.168494	0.0309869	5.40102e-08
	6:37682839:A:G:imp:v1	rs4714100	MDGA1_Q8NFP4_OID20951_v1_Neurology	MDGA1	-0.217886	0.0307631	1.41368e-12	-0.276095	0.0287131	6.86779e-22
	6:38680943:G:A:imp:v1	rs1699012	GLO1_Q04760_OID20107_v1_Cardiometabolic	GLO1	-0.0307146	0.0261603	0.240359	-0.00315719	0.0260364	0.903485
	6:41168337:A:C:imp:v1	rs4714431	TREML2_Q5T2D2_OID21120_v1_Neurology	TREML2	0.0455909	0.0253212	0.0717817	0.0529196	0.0252071	0.0357822
	6:43189375:A:G:imp:v1	rs6918623	DNPH1_O43598_OID20744_v1_Inflammation	DNPH1	0.0115933	0.0309682	0.708134	-0.0484193	0.0328141	0.140061
	6:43913243:T:C:imp:v1	rs2006957	FLT1_P17948_OID21301_v1_Oncology	FLT1	0.00953769	0.027132	0.725192	0.00400434	0.0268995	0.881662
	6:43932763:G:A:imp:v1	rs13206012	VEGFA_P15692_OID20650_v1_Inflammation	VEGFA	-0.115226	0.0282164	4.43309e-05	-0.0647317	0.0279588	0.020599
	6:46135984:G:T:imp:v1	rs3806995	ENPP5_Q9UJA9_OID20736_v1_Inflammation	ENPP5	0.268365	0.0240069	5.18752e-29	0.30466	0.0238586	2.42924e-37
	6:47236917:C:T:imp:v1	rs7768789	TNFRSF21_O75509_OID21052_v1_Neurology	TNFRSF21
	6:47481628:T:G:imp:v1	rs78842280	CD2AP_Q9Y5K6_OID20177_v1_Cardiometabolic	CD2AP	-0.0238465	0.028572	0.403937	-0.0345814	0.0281012	0.218472
	6:49537616:T:A:imp:v1	rs16879457	CRISP2_P16562_OID21456_v1_Oncology	CRISP2	0.266698	0.0408585	6.69432e-11	0.370753	0.0452753	2.63729e-16
	6:52105863:C:CGTTTGTTT:imp:v1	rs66834286	IL17F_Q96PD4_OID20456_v1_Inflammation	IL17F	-0.06296	0.0429391	0.142577	0.164954	0.0404415	4.52614e-05
	6:52644884:T:C:imp:v1	rs9382137	GSTA1_P08263_OID20166_v1_Cardiometabolic	GSTA1	-0.0591845	0.024806	0.0170378	-0.0695793	0.024541	0.00457932
	6:69663880:C:A:imp:v1	rs1889879	ADGRB3_O60242_OID20974_v1_Neurology	ADGRB3	0.349619	0.0258115	8.47259e-42	0.236269	0.0255952	2.68083e-20
	6:74480761:G:A:imp:v1	rs56201021	CD109_Q6YHK3_OID21108_v1_Neurology	CD109	-0.153538	0.035406	1.44774e-05	-0.214339	0.0334032	1.39248e-10
	6:86210162:C:T:imp:v1	rs4235827	NT5E_P21589_OID21498_v1_Oncology	NT5E	-0.214751	0.0270754	2.16319e-15	-0.198323	0.0260634	2.75659e-14
	6:96534478:G:A:imp:v1	rs6571015	GP2_P55259_OID20090_v1_Cardiometabolic	GP2	-0.0874137	0.0300626	0.00364068	-0.085592	0.0297712	0.00404042
	7:100545409:AT:A:imp:v1	7:100545409_AT_A	GALNT7_Q86SF2_OID21377_v1_Oncology	GALNT7	0.0140682	0.0475603	0.767385	-0.112952	0.0463157	0.0147381
	7:107948721:T:C:imp:v1	rs2267882	NRCAM_Q92823_OID20229_v1_Cardiometabolic	NRCAM	-0.0582405	0.0276314	0.0350511	-0.0565791	0.0268894	0.0353662
	7:124138520:G:A:imp:v1	rs10954033	GPR37_O15354_OID20095_v1_Cardiometabolic	GPR37	-0.14125	0.024721	1.10513e-08	-0.1443	0.0245976	4.45256e-09
	7:129910818:G:A:imp:v1	rs3816830	CPA2_P48052_OID21060_v1_Neurology	CPA2	-0.0696741	0.0254931	0.00627492	-0.0246559	0.0249647	0.323334
	7:145362472:G:A:imp:v1	rs111736637	CNTNAP2_Q9UHC6_OID20556_v1_Inflammation	CNTNAP2	-0.108497	0.0542916	0.0456726	-0.167981	0.0469086	0.000342244
	7:150554553:C:T:imp:v1	rs1049742	AOC1_P19801_OID20452_v1_Inflammation	AOC1	-0.18078	0.0467955	0.000111916	-0.119088	0.0472717	0.0117612
	7:23394890:G:A:imp:v1	rs117219133	GPNMB_Q14956_OID20173_v1_Cardiometabolic	GPNMB	0.0371549	0.0492076	0.450211	0.11538	0.0454693	0.0111637
	7:29186935:C:G:imp:v1	rs82141	CPVL_Q9H3G5_OID21435_v1_Oncology	CPVL	-0.0769658	0.0265652	0.00376469	-0.100201	0.0261153	0.000124622
	7:45959917:G:A:imp:v1	rs2854747	IGFBP3_P17936_OID20398_v1_Cardiometabolic	IGFBP3	-0.0752591	0.0249109	0.00251826	-0.0487753	0.0248802	0.0499479
	7:49810966:C:T:imp:v1	rs12673518	VWC2_Q2TAL6_OID20936_v1_Neurology	VWC2	-0.0742794	0.0259401	0.00418991	-0.0417615	0.0256585	0.103611
	7:50690487:T:C:imp:v1	rs2715141	DDC_P20711_OID20215_v1_Cardiometabolic	DDC	0.250959	0.0406625	6.7533e-10	0.381901	0.0528512	4.9756e-13
	7:56307634:C:T:imp:v1	rs79373149	SUMF2_Q8NBJ7_OID21032_v1_Neurology	SUMF2	0.25414	0.043311	4.41654e-09	-0.17916	0.0407469	1.09808e-05
	7:75454452:T:C:imp:v1	rs9649643	CCL24_O00175_OID20772_v1_Inflammation	CCL24	0.330834	0.0237809	5.37455e-44	0.411842	0.0234037	2.58315e-69
	7:75926618:G:GGAGGCT:imp:v1	rs113557749	HSPB1_P04792_OID20230_v1_Cardiometabolic	HSPB1	0.0654283	0.0251467	0.00927198	0.0883256	0.0251309	0.000440371
	7:76021760:A:G:imp:v1	rs2903811	SSC4D_Q8WTU2_OID20182_v1_Cardiometabolic	SSC4D	-0.127166	0.0246512	2.48816e-07	-0.142904	0.0245408	5.77565e-09
	7:87466971:G:A:imp:v1	rs2285647	ADAM22_Q9P0K1_OID21001_v1_Neurology	ADAM22	-0.0253432	0.0275521	0.357662	0.000548406	0.0267069	0.983617
	7:92797441:A:G:imp:v1	rs2188175	SAMD9L_Q8IVG5_OID20536_v1_Inflammation	SAMD9L	0.0942565	0.0324306	0.00365603	0.109882	0.0370777	0.00304097
	7:95043850:T:G:imp:v1	rs1639	PON2_Q15165_OID20088_v1_Cardiometabolic	PON2	-0.129049	0.030721	2.66139e-05	-0.17849	0.0309886	8.41843e-09
	7:95063702:T:G:imp:v1	rs2374993	PON3_Q15166_OID20777_v1_Inflammation	PON3	0.248264	0.034325	4.73384e-13	0.134625	0.0353958	0.00014271
	7:99843353:T:C:imp:v1	rs858502	PILRA_Q9UKJ1_OID21129_v1_Neurology	PILRA	-0.23583	0.0243204	3.11136e-22	-0.198303	0.024362	3.95815e-16
	7:99843353:T:C:imp:v1	rs858502	PILRB_Q9UKJ0_OID20197_v1_Cardiometabolic	PILRB	-0.273848	0.0242321	1.29705e-29	-0.253526	0.0241772	1.00022e-25
	8:11711473:G:C:imp:v1	rs1293297	CTSB_P07858_OID20276_v1_Cardiometabolic	CTSB	-0.115016	0.0415209	0.00560447	-0.0780164	0.0380394	0.0402729
	8:120748454:A:G:imp:v1	rs2043431	ENPP2_Q13822_OID20288_v1_Cardiometabolic	ENPP2	0.0462205	0.024718	0.0614964	0.0714541	0.0247112	0.00383326
	8:134124075:C:T:imp:v1	rs2958680	CCN4_O95388_OID21444_v1_Oncology	CCN4	-0.128147	0.0242886	1.32022e-07	-0.0549688	0.0243826	0.0241689
	8:143773354:T:TG:imp:v1	rs5895729	ANXA10_Q9UJ72_OID20886_v1_Neurology	ANXA10	0.0838297	0.0250418	0.000815196	0.0841272	0.0250665	0.000790347
	8:143872462:A:G:imp:v1	rs2585164	LY6D_Q14210_OID20708_v1_Inflammation	LY6D	-0.0858574	0.024648	0.000495187	-0.109625	0.0244268	7.19295e-06
	8:16217465:C:T:imp:v1	rs7015456	MSR1_P21757_OID21063_v1_Neurology	MSR1	0.07902	0.0318147	0.0130004	0.0810302	0.0314081	0.00988247
	8:19934008:T:C:imp:v1	rs116556464	LPL_P06858_OID20188_v1_Cardiometabolic	LPL	0.317415	0.0542131	4.77172e-09	0.138406	0.0515607	0.00726748
	8:22845013:G:C:imp:v1	rs2430804	TNFRSF10B_O14763_OID20981_v1_Neurology	TNFRSF10B	0.168074	0.0367092	4.6825e-06	0.107178	0.0346208	0.00196293
	8:22962759:G:A:imp:v1	rs4872053	TNFRSF10C_O14798_OID20265_v1_Cardiometabolic	TNFRSF10C	-0.125548	0.0309237	4.90855e-05	-0.149631	0.0301685	7.05506e-07
	8:23074718:T:C:imp:v1	rs4133054	TNFRSF10A_O00220_OID20967_v1_Neurology	TNFRSF10A	-0.132714	0.0279078	1.98014e-06	-0.131642	0.0280999	2.80239e-06
	8:63883593:C:T:imp:v1	rs7834588	GGH_Q92820_OID20416_v1_Cardiometabolic	GGH	0.0650531	0.0256991	0.0113627	0.0712782	0.0260609	0.00623679
	8:6829137:A:G:imp:v1	rs2738110	DEFA1B_P59665_OID20344_v1_Cardiometabolic	DEFA1B	-0.0649663	0.0267453	0.0151376	-0.0678497	0.0271934	0.0125928
	8:95203825:AC:A:imp:v1	rs763526069	CDH17_Q12864_OID20134_v1_Cardiometabolic	CDH17	0.120318	0.0248737	1.31695e-06	0.105611	0.0245274	1.66353e-05
	8:98812563:A:G:imp:v1	rs2449556	TACSTD2_P09758_OID21447_v1_Oncology	TACSTD2	-0.0490849	0.0265888	0.0648811	-0.0615252	0.0264708	0.0201114
	8:98994664:A:T:imp:v1	rs2061055	MATN2_O00339_OID20767_v1_Inflammation	MATN2	-0.0721758	0.0254527	0.00457283	-0.0363221	0.0249091	0.144791
	9:100559011:T:C:imp:v1	rs13295081	TSHB_P01222_OID20129_v1_Cardiometabolic	TSHB	-0.125709	0.0270796	3.447e-06	-0.111081	0.0262056	2.24688e-05
	9:123586737:T:G:imp:v1	rs10760117	MEGF9_Q9H1U4_OID20285_v1_Cardiometabolic	MEGF9	0.0398884	0.0245062	0.103591	0.0173537	0.0245866	0.480301
	9:127986904:A:T:imp:v1	rs7858935	RABEPK_Q7Z6M1_OID21163_v1_Oncology	RABEPK	-0.0141591	0.0341151	0.678114	-0.0540236	0.0349264	0.121916
	9:136064132:G:GT:imp:v1	rs57692268	PCDH17_O14917_OID20132_v1_Cardiometabolic	PCDH17	0.0422086	0.0303846	0.164788	0.00161697	0.0317727	0.959412
	9:136084941:C:T:imp:v1	rs4489379	OBP2B_Q9NPH6_OID20980_v1_Neurology	OBP2B	0.18775	0.0255547	2.02754e-13	0.225356	0.0255755	1.23578e-18
	9:136129115:A:T:imp:v1	rs10793962	BST2_Q10589_OID21029_v1_Neurology	BST2	-0.149387	0.0416318	0.00033286	-0.0519952	0.047243	0.271074
	9:136131188:C:T:imp:v1	rs8176749	KLK1_P06870_OID21499_v1_Oncology	KLK1	-0.171551	0.0417721	4.01127e-05	-0.19541	0.0477239	4.22918e-05
	9:136132633:A:G:imp:v1	rs2073824	BCAM_P50895_OID21076_v1_Neurology	BCAM	0.0128186	0.0255238	0.615511	0.0360821	0.0260326	0.165737
	9:136132908:T:TC:imp:v1	rs8176719	PODXL_O00592_OID21358_v1_Oncology	PODXL	0.0458137	0.0258924	0.0768289	0.0564266	0.0255484	0.0272015
	9:136138765:GCGCCCACCACTA:G:imp:v1	9:136138765_GCGCCCACCACTA_G	FCGR2B_P31994_OID21215_v1_Oncology	FCGR2B	-0.0257353	0.0342429	0.452321	-0.103143	0.0315391	0.00107422
	9:136138765:GCGCCCACCACTA:G:imp:v1	9:136138765_GCGCCCACCACTA_G	SELP_P16109_OID20379_v1_Cardiometabolic	SELP	-0.0308966	0.0337637	0.360147	0.0658773	0.0311019	0.0341654
	9:136141646:CAA:C:imp:v1	9:136141646_CAA_C	L1CAM_P32004_OID21484_v1_Oncology	L1CAM	-0.0265818	0.0257052	0.301088	0.0670195	0.02555	0.00871419
	9:136141870:C:T:imp:v1	rs2519093	CGREF1_Q99674_OID20152_v1_Cardiometabolic	CGREF1	0.0306135	0.0327388	0.349745	0.00909513	0.0308249	0.767949
	9:136141870:C:T:imp:v1	rs2519093	CLEC4G_Q6UXB4_OID20590_v1_Inflammation	CLEC4G	-0.054867	0.0327046	0.0934145	-0.0648908	0.0309205	0.0358492
	9:136141870:C:T:imp:v1	rs2519093	F3_P13726_OID21440_v1_Oncology	F3	-0.152297	0.0324848	2.75559e-06	0.0726344	0.0307905	0.0183248
	9:136143442:A:G:imp:v1	rs612169	ENG_P17813_OID20287_v1_Cardiometabolic	ENG	0.0674328	0.025624	0.00849761	0.0911764	0.0256154	0.000371661
	9:136143442:A:G:imp:v1	rs612169	ICAM1_P05362_OID20411_v1_Cardiometabolic	ICAM1	0.0313139	0.0258173	0.225166	0.0580636	0.0257853	0.0243345
	9:136144873:C:T:imp:v1	rs491626	FLT4_P35916_OID21491_v1_Oncology	FLT4	0.0584237	0.0257592	0.0233246	0.0676138	0.0257399	0.00861912
	9:136145409:C:A:imp:v1	rs587707823	CDH5_P33151_OID20243_v1_Cardiometabolic	CDH5	0.180874	0.033667	7.76801e-08	0.23234	0.0343962	1.43035e-11
	9:136145409:C:A:imp:v1	rs587707823	CLEC1A_Q8NC01_OID20099_v1_Cardiometabolic	CLEC1A	0.0975599	0.034338	0.00449488	0.122198	0.0350232	0.000484709
	9:136145409:C:A:imp:v1	rs587707823	PNLIPRP2_P54317_OID20775_v1_Inflammation	PNLIPRP2	0.117495	0.0340232	0.000553631	0.0495492	0.0348231	0.15477
	9:136145409:C:A:imp:v1	rs587707823	TEK_Q02763_OID21496_v1_Oncology	TEK	0.0737971	0.0340119	0.0300261	0.0611995	0.0348098	0.0787284
	9:136145409:C:A:imp:v1	rs587707823	TIE1_P35590_OID20303_v1_Cardiometabolic	TIE1	0.106012	0.0337847	0.00170176	0.130844	0.034592	0.000155259
	9:136145414:C:A:imp:v1	rs587611953	CDH17_Q12864_OID20134_v1_Cardiometabolic	CDH17	0.297069	0.0370397	1.05506e-15	0.368671	0.038758	1.86797e-21
	9:136145414:C:A:imp:v1	rs587611953	ISLR2_Q6UXK2_OID20889_v1_Neurology	ISLR2	0.194276	0.0381779	3.60506e-07	0.197814	0.0408418	1.27619e-06
	9:136145907:G:GA:imp:v1	rs34357864	ADAM15_Q13444_OID20109_v1_Cardiometabolic	ADAM15	-0.0763453	0.0260534	0.00338596	0.0337738	0.0259936	0.193837
	9:136145907:G:GA:imp:v1	rs34357864	CLEC14A_Q86T13_OID21090_v1_Neurology	CLEC14A	0.0631556	0.0258279	0.0144754	0.0347736	0.0258292	0.17821
	9:136145907:G:GA:imp:v1	rs34357864	EPHB4_P54760_OID20242_v1_Cardiometabolic	EPHB4	0.0457008	0.0256773	0.0751063	0.0501056	0.0256722	0.0509682
	9:136145993:AAGAAGGGAAATTAATAAATATT:A:imp:v1	rs782819119	KIRREL2_Q6UWL6_OID20873_v1_Neurology	KIRREL2	0.0640127	0.0264788	0.0156271	0.0633124	0.0268248	0.0182641
	9:136145993:AAGAAGGGAAATTAATAAATATT:A:imp:v1	rs782819119	LIFR_P42702_OID20606_v1_Inflammation	LIFR	0.0609597	0.0261996	0.0199789	0.074143	0.0265193	0.00517689
	9:136145993:AAGAAGGGAAATTAATAAATATT:A:imp:v1	rs782819119	PEAR1_Q5VY43_OID20257_v1_Cardiometabolic	PEAR1	-0.0349405	0.0260274	0.179449	0.0448601	0.0263363	0.0885017
	9:136146046:G:A:imp:v1	rs677355	PTPRM_P28827_OID20598_v1_Inflammation	PTPRM	0.26631	0.0254374	1.19596e-25	0.281904	0.0254269	1.45269e-28
	9:136146227:A:T:imp:v1	rs676457	CD34_P28906_OID21025_v1_Neurology	CD34	-0.000599988	0.0257555	0.981415	0.0327233	0.0257883	0.204468
	9:136146227:A:T:imp:v1	rs676457	IL3RA_P26951_OID20461_v1_Inflammation	IL3RA	0.100635	0.0260613	0.000112709	0.0879347	0.026035	0.000731341
	9:136146597:C:T:imp:v1	rs550057	ALPP_P05187_OID21383_v1_Oncology	ALPP	0.149357	0.0291803	3.08125e-07	0.150912	0.0276581	4.86043e-08
	9:136149095:CA:C:imp:v1	rs781822643	ICAM2_P13598_OID20248_v1_Cardiometabolic	ICAM2	0.119327	0.025513	2.90916e-06	0.127684	0.025398	4.97364e-07
	9:136149229:T:C:imp:v1	rs505922	PECAM1_P16284_OID21131_v1_Neurology	PECAM1	0.121371	0.0259875	3.00644e-06	0.141392	0.0257458	3.97793e-08
	9:136149500:T:C:imp:v1	rs529565	IGF1R_P08069_OID21274_v1_Oncology	IGF1R	0.0766477	0.0260843	0.00329845	0.0697647	0.0259432	0.00716378
	9:136149709:AC:A:imp:v1	9:136149709_AC_A	CXADR_P78310_OID20561_v1_Inflammation	CXADR	-0.0483732	0.0347368	0.163752	0.0244615	0.0317672	0.441285
	9:136149709:AC:A:imp:v1	9:136149709_AC_A	ICAM4_Q14773_OID20578_v1_Inflammation	ICAM4	0.034684	0.0347418	0.318117	-0.0928222	0.0317285	0.00343888
	9:136149709:AC:A:imp:v1	9:136149709_AC_A	LGALS7B_P47929_OID21406_v1_Oncology	LGALS7B	-0.0871365	0.0346396	0.0118857	-0.0868324	0.0316708	0.00611183
	9:136149711:A:T:imp:v1	rs115478735	CEACAM5_P06731_OID21171_v1_Oncology	CEACAM5	-0.119021	0.0344492	0.000550369	-0.0977089	0.0314331	0.00188055
	9:136149722:A:G:imp:v1	rs630014	CD209_Q9NNX6_OID20262_v1_Cardiometabolic	CD209	-0.173389	0.024391	1.17123e-12	-0.161915	0.0243995	3.2233e-11
	9:136149722:A:G:imp:v1	rs630014	KEL_P23276_OID20881_v1_Neurology	KEL	-0.027626	0.0248877	0.266987	-0.0182212	0.0248666	0.463706
	9:136149722:A:G:imp:v1	rs630014	LGALS4_P56470_OID20748_v1_Inflammation	LGALS4	-0.091879	0.0245721	0.00018464	-0.112508	0.0244023	4.0158e-06
	9:136153981:C:T:imp:v1	rs11244061	IL7R_P16871_OID21136_v1_Neurology	IL7R	0.0480984	0.0416567	0.248239	-0.0973067	0.0378313	0.0101077
	9:136155000:C:T:imp:v1	rs635634	CD200R1_Q8TD46_OID20595_v1_Inflammation	CD200R1	0.102648	0.032735	0.00171418	0.06087	0.0309051	0.0488872
	9:136155444:C:T:imp:v1	rs633862	GP2_P55259_OID20090_v1_Cardiometabolic	GP2	-0.0780655	0.0251551	0.00191333	-0.0713288	0.0249041	0.00418139
	9:136157133:G:A:imp:v1	rs558240	SELE_P16581_OID20290_v1_Cardiometabolic	SELE	0.178142	0.0255419	3.07015e-12	0.224514	0.0246704	8.98894e-20
	9:136184782:A:G:imp:v1	rs9411395	ICAM5_Q9UMF0_OID20145_v1_Cardiometabolic	ICAM5	0.0518797	0.0273746	0.0580686	0.0558188	0.0261163	0.0325724
	9:136185324:C:G:imp:v1	rs11789139	CTRC_Q99895_OID20752_v1_Inflammation	CTRC	-0.0960602	0.0360965	0.00778623	-0.116394	0.0345096	0.000744084
	9:136374258:C:T:imp:v1	rs76426788	ADAMTS13_Q76LX8_OID20249_v1_Cardiometabolic	ADAMTS13	0.126896	0.0530041	0.0166618	0.195743	0.0481626	4.81949e-05
	9:137761030:T:C:imp:v1	rs4073506	FCN2_Q15485_OID20382_v1_Cardiometabolic	FCN2	-0.126047	0.0258193	1.05072e-06	-0.132072	0.0253425	1.87354e-07
	9:138467959:G:T:imp:v1	rs697449	PAEP_P09466_OID20925_v1_Neurology	PAEP	-0.366937	0.0320349	2.23759e-30	-0.379013	0.0306416	3.83495e-35
	9:139566020:C:T:imp:v1	rs117729430	EGFL7_Q9UHF1_OID21252_v1_Oncology	EGFL7	-0.0645347	0.0402562	0.108913	0.0769733	0.0394368	0.0509603
	9:139949830:A:C:imp:v1	9:139949830_A_C	DPP7_Q9UHL4_OID20142_v1_Cardiometabolic	DPP7	-0.0827029	0.0277623	0.00289227	-0.0755916	0.0267807	0.00476336
	9:139973614:T:C:imp:v1	9:139973614_T_C	ENTPD2_Q9Y5L3_OID21260_v1_Oncology	ENTPD2	0.144521	0.0436077	0.000919363	0.170965	0.0399002	1.82884e-05
	9:27179530:A:G:imp:v1	rs541615	TEK_Q02763_OID21496_v1_Oncology	TEK	0.10651	0.027863	0.000132027	0.0953143	0.0271381	0.000444414
	9:32455674:A:G:imp:v1	rs1133071	DDX58_O95786_OID21226_v1_Oncology	DDX58	-0.0459204	0.0271059	0.0902446	-0.0669975	0.0271929	0.0137477
	9:33230246:C:T:imp:v1	rs55931969	SPINK4_O60575_OID20509_v1_Inflammation	SPINK4	-0.300562	0.0376203	1.35637e-15	-0.326274	0.0354586	3.5277e-20
	9:38440859:T:C:imp:v1	rs4480202	IGFBPL1_Q8WX77_OID20155_v1_Cardiometabolic	IGFBPL1	-0.0918766	0.0248733	0.00022094	-0.0982115	0.0246372	6.71066e-05
	9:5448690:G:C:imp:v1	rs822336	CD274_Q9NZQ7_OID20966_v1_Neurology	CD274	-0.120791	0.0257768	2.78536e-06	-0.0466851	0.0253247	0.0652617
	9:5512522:T:G:imp:v1	rs16923195	PDCD1LG2_Q9BQ51_OID21273_v1_Oncology	PDCD1LG2	-0.0440937	0.0276398	0.110646	-0.0925649	0.0277354	0.000845593
	9:79113087:G:A:imp:v1	rs566470	GCNT1_Q02742_OID21379_v1_Oncology	GCNT1	0.131301	0.0248568	1.27564e-07	0.0729896	0.0247554	0.00319389
	9:94972397:T:C:imp:v1	rs6479412	OGN_P20774_OID21123_v1_Neurology	OGN	-0.142811	0.0288334	7.30851e-07	-0.186041	0.0297525	4.02751e-10
	9:95896099:G:A:imp:v1	rs10821075	NINJ1_Q92982_OID21167_v1_Oncology	NINJ1	-0.097716	0.0248505	8.41862e-05	-0.0570213	0.0248006	0.0214942
