# Supplementary material for: Systematic discovery of gene-environment interactions underlying the human plasma proteome in UK Biobank
Source: Nat Commun. 2024 Aug 26;15:7346. doi: 10.1038/s41467-024-51744-5 (PMC11347662; doi:10.1038/s41467-024-51744-5)
Supplement: Supplementary file 9 — Supplementary Data 6 [file 41467_2024_51744_MOESM9_ESM.xlsx]

## Sheet: Supplementary Data 6
Supplementary Data 6. Genome-wide significant main effect QTLs from Sun et al. (2023) and with minor allele frequency>5%. Both main effect QTL and variance QTL statistics for SNPs are presented.
The statistical test used was Levene's test for genome-wide variance QTL association studies.
	SNP	rsid	Chromosome - vQTL	Position - vQTL (hg38)	Analyte	Protein	A1-Freq	Beta	SE	p	vQTL-Beta	vQTL-SE	vQTL-p
	4:15709192:G:A:imp:v1	rs2302465	4	15707569	BST1_Q10588_OID21051_v1	BST1	0.1304	-1.48	0.011	0			0
	1:161480649:A:G:imp:v1	rs11810143	1	161510859	FCGR2A_P12318_OID20391_v1	FCGR2A	0.1174	-1.46	0.012	0			0
	11:71850156:C:CTA:imp:v1	rs139130389	11	72139110	FOLR3_P41439_OID21485_v1	FOLR3	0.0727	1.688	0.014	0	-0.545378	0.0144892	0
	6:143825104:G:T:imp:v1	rs11155297	6	143503967	FUCA1_P04066_OID20261_v1	FUCA1	0.264	-1.291	0.008	0			0
	21:34787312:A:G:imp:v1	rs9808753	21	33415005	IFNGR2_P38484_OID20941_v1	IFNGR2	0.1406	1.429	0.011	0			0
	9:138471928:G:A:imp:v1	rs9409964	9	135580082	PAEP_P09466_OID20925_v1	PAEP	0.1874	0.869	0.009	0			0
	5:299543:C:T:imp:v1	rs9654451	5	299428	PDCD6_O75340_OID20163_v1	PDCD6	0.1289	-1.484	0.011	0			0
	4:187004074:C:T:imp:v1	rs3775291	4	186082920	TLR3_O15455_OID20612_v1	TLR3	0.297	-1.146	0.008	0			0
	17:72700943:A:G:imp:v1	rs35489971	17	74704804	CD300LF_Q8TDQ1_OID21469_v1	CD300LF	0.8124	1.294	0.009	0	-0.354266	0.00963547	6.57759e-296
	3:46619238:T:A:imp:v1	rs112481213	3	46577748	TDGF1_P13385_OID20816_v1	TDGF1	0.2402	1.316	0.009	0	-0.32784	0.00897031	1.96541e-292
	12:10271087:A:C:imp:v1	rs16910526	12	10118488	CLEC7A_Q9BXN2_OID20636_v1	CLEC7A	0.0852	-1.556	0.013	0	-0.489069	0.0134556	3.07962e-289
	3:52852538:G:T:imp:v1	rs4687657	3	52818522	MME_P08473_OID21307_v1	MME	0.2597	0.583	0.008	0	-0.312774	0.00863866	5.07101e-287
	19:49206674:G:A:imp:v1	rs601338	19	48703417	KLK1_P06870_OID21499_v1	KLK1	0.5088	0.886	0.008	0	0.268025	0.00759091	4.28896e-273
	6:31380943:G:A:imp:v1	rs3132467	6	31413166	MICA_Q29980_Q29983_OID20593_v1	MICB_MICA	0.2565	-1.095	0.009	0	-0.305337	0.00867063	1.20881e-271
	17:34328646:CAGGGCAG:C:imp:v1	-	17	36001607	CCL15_Q16663_OID20328_v1	CCL15	0.9256	-1.566	0.014	0	-0.505177	0.0143501	1.83158e-271
	19:49869051:T:G:imp:v1	rs2303759	19	49365794	DKKL1_Q9UK85_OID21313_v1	DKKL1	0.2532	-1.255	0.008	0	-0.305586	0.00872712	1.28445e-268
	1:147124310:T:G:imp:v1	rs2153463	1	147652507	ACP6_Q9NPH0_OID21432_v1	ACP6	0.7022	1.012	0.008	0	-0.285166	0.00825928	3.2188e-261
	18:29797958:T:C:imp:v1	rs680321	18	32217995	MEP1B_Q16820_OID20168_v1	MEP1B	0.4559	-1.068	0.007	0	-0.262355	0.00760465	8.55134e-261
	19:54759361:T:C:imp:v1	rs12975366	19	54255498	LILRB5_O75023_OID20324_v1	LILRB5	0.3951	-1.176	0.008	0	-0.262638	0.00769772	3.86073e-255
	3:190346060:A:G:imp:v1	rs6444442	3	190628271	IL1RAP_Q9NPH3_OID21126_v1	IL1RAP	0.8456	-1.391	0.01	0	-0.346501	0.0104856	1.86189e-239
	7:75460393:A:G:imp:v1	rs2024050	7	75831075	CCL24_O00175_OID20772_v1	CCL24	0.8952	-1.366	0.012	0	-0.367208	0.0124135	2.62127e-192
	20:1896288:A:G:imp:v1	rs6136377	20	1915642	SIRPA_P78324_OID20304_v1	SIRPA	0.3815	-1.224	0.008	0	-0.226499	0.0078334	7.80111e-184
	19:42077599:A:AGAATC:imp:v1	rs140838345	19	41571242	CEACAM21_Q3KPI0_OID20548_v1	CEACAM21	0.7771	-1.258	0.009	0	-0.259091	0.00918179	3.53074e-175
	6:86199233:A:G:imp:v1	rs2229523	6	85489515	NT5E_P21589_OID21498_v1	NT5E	0.66	-0.585	0.008	0	-0.21817	0.00802158	7.20793e-163
	1:159799910:G:A:imp:v1	rs34687326	1	159830120	SLAMF8_Q9P0V8_OID21214_v1	SLAMF8	0.1221	-1.336	0.011	0	-0.312314	0.0117694	3.72341e-155
	10:118397884:A:G:imp:v1	rs4751995	10	116638373	PNLIPRP2_P54317_OID20775_v1	PNLIPRP2	0.5192	1.128	0.007	0	-0.201459	0.00763396	1.79171e-153
	19:52130637:T:A:imp:v1	rs1106476	19	51627384	SIGLEC5_O15389_OID21082_v1	SIGLEC5	0.1127	-1.214	0.012	0	-0.317321	0.0120681	2.23873e-152
	16:810593:C:A:imp:v1	rs2235503	16	760593	MSLN_Q13421_OID21380_v1	MSLN	0.1929	0.752	0.009	0	-0.251292	0.0097168	1.802e-147
	9:33234019:C:T:imp:v1	rs4879679	9	33234021	SPINK4_O60575_OID20509_v1	SPINK4	0.8432	-1.11	0.01	0	-0.269421	0.0106111	3.21428e-142
	7:99971834:A:G:imp:v1	rs1859788	7	100374211	PILRB_Q9UKJ0_OID20197_v1	PILRB	0.6815	1.136	0.008	0	-0.208011	0.00821131	1.40976e-141
	19:54783521:C:T:imp:v1	rs383925	19	54279666	LILRB2_Q8N423_OID20301_v1	LILRB2	0.2056	-1.15	0.009	0	-0.234338	0.00942775	2.21828e-136
	1:161479745:A:G:imp:v1	rs1801274	1	161509955	FCGR2B_P31994_OID21215_v1	FCGR2B	0.5349	-0.452	0.008	0	0.18921	0.00773975	5.47385e-132
	22:37258503:T:C:imp:v1	rs4821544	22	36862461	PVALB_P20472_OID21420_v1	PVALB	0.3036	-0.81	0.008	0	-0.200214	0.00829656	1.15015e-128
	1:25600747:C:A:imp:v1	rs139898146	1	25274256	ICAM4_Q14773_OID20578_v1	ICAM4	0.415	-0.676	0.007	0	-0.182301	0.0077534	3.04218e-122
	19:49206417:A:G:imp:v1	rs492602	19	48703160	IL19_Q9UHD0_OID20158_v1	IL19	0.5089	0.376	0.007	0	0.180292	0.00772466	1.75066e-120
	5:134223593:A:G:imp:v1	rs3733897	5	134887903	TXNDC15_Q96J42_OID21495_v1	TXNDC15	0.1347	1.166	0.011	0	-0.254882	0.0111634	2.20953e-115
	19:44153100:A:G:imp:v1	rs4760	19	43648948	TNFRSF10C_O14798_OID20265_v1	TNFRSF10C	0.1567	-1.171	0.01	0	-0.235442	0.0105248	7.69374e-111
	15:73996359:G:A:imp:v1	rs2291014	15	73704018	CD276_Q5ZPR3_OID20680_v1	CD276	0.0981	-1.322	0.012	0	-0.28014	0.0128393	1.53129e-105
	2:85622059:T:C:imp:v1	rs6886	2	85394936	CAPG_P40121_OID21431_v1	CAPG	0.6677	-0.87	0.008	0	-0.176082	0.00815439	2.06327e-103
	6:31540757:A:C:imp:v1	rs2229092	6	31572980	LTA_P01374_OID20586_v1	LTA	0.0638	-1.486	0.015	0	-0.337887	0.015689	7.07611e-103
	1:205816893:T:C:imp:v1	rs112268616	1	205847765	PM20D1_Q6GTS8_OID20149_v1	PM20D1	0.3399	-0.831	0.008	0	-0.177973	0.00828256	2.02831e-102
	19:41283365:C:G:imp:v1	rs2233159	19	40777460	MIA_Q16674_OID21531_v1	MIA	0.9269	-1.374	0.014	0	-0.308326	0.0146701	4.55207e-98
	1:168503386:C:T:imp:v1	rs4656599	1	168534148	XCL1_P47992_OID21398_v1	XCL1	0.1903	0.831	0.009	0	-0.203133	0.00974435	1.64759e-96
	5:149508544:C:G:imp:v1	rs2304058	5	150128981	PDGFRB_P09619_OID20268_v1	PDGFRB	0.5572	1.17	0.007	0	-0.157432	0.00766512	9.70487e-94
	17:34307457:T:C:imp:v1	rs112689088	17	35980421	CCL16_O15467_OID20334_v1	CCL16	0.0961	-1.32	0.012	0	-0.265619	0.0132396	1.56955e-89
	2:102994056:A:G:imp:v1	rs10190555	2	102377596	IL18R1_Q13478_OID20652_v1	IL18R1	0.7742	-0.895	0.009	0	-0.18285	0.00912946	3.10207e-89
	1:161688764:G:C:imp:v1	rs61801180	1	161718974	FCRLB_Q6BAA4_OID21193_v1	FCRLB	0.0614	1.361	0.016	0	-0.318766	0.0161564	1.19013e-86
	5:102346866:C:G:imp:v1	rs149802978	5	103011162	PAM_P19021_OID20291_v1	PAM	0.054	-1.088	0.016	0	-0.32292	0.0169138	2.93764e-81
	8:95203825:AC:A:imp:v1	rs763526069	8	94191597	CDH17_Q12864_OID20134_v1	CDH17	0.474	-0.27	0.007	0	0.139971	0.00769845	7.21235e-74
	17:32647831:A:C:imp:v1	rs1133763	17	34320812	CCL8_P80075_OID21466_v1	CCL8	0.1539	-1.07	0.01	0	-0.194245	0.0107009	1.23234e-73
	15:79238144:C:G:imp:v1	rs60250730	15	78945802	CTSH_P09668_OID20113_v1	CTSH	0.1654	1.154	0.01	0	-0.191464	0.0107294	3.17826e-71
	18:61654463:A:G:imp:v1	rs3826616	18	63987229	SERPINB8_P50452_OID20630_v1	SERPINB8	0.5812	-0.721	0.007	0	-0.136496	0.00772742	7.95441e-70
	19:49206674:G:A:imp:v1	rs601338	19	48703417	PNLIPRP2_P54317_OID20775_v1	PNLIPRP2	0.509	0.158	0.005	1.99526e-236	-0.134885	0.00767138	3.33475e-69
	19:49206462:C:T:imp:v1	rs681343	19	48703205	CEACAM5_P06731_OID21171_v1	CEACAM5	0.5088	0.302	0.007	0	0.136774	0.00780691	1.01575e-68
	19:43373034:G:A:imp:v1	rs12986075	19	42868882	PSG1_P11464_OID20916_v1	PSG1	0.1982	-0.961	0.009	0	-0.17482	0.0101052	4.69978e-67
	22:17586631:G:A:imp:v1	rs4819959	22	17105741	IL17RA_Q96F46_OID21089_v1	IL17RA	0.4957	0.851	0.008	0	-0.133732	0.00773976	6.8242e-67
	20:43255220:T:C:imp:v1	rs11555566	20	44626579	ADA_P00813_OID20645_v1	ADA	0.0627	1.271	0.015	0	-0.269823	0.0157322	6.17551e-66
	19:55014172:A:T:imp:v1	rs73070113	19	54502956	LAIR2_Q6ISS4_OID20965_v1	LAIR2	0.135	-1.062	0.011	0	-0.20751	0.0122513	2.36769e-64
	2:233286654:C:T:imp:v1	rs12478529	2	232421944	ALPP_P05187_OID21383_v1	ALPP	0.2349	0.503	0.009	0	-0.153837	0.00915141	2.05492e-63
	21:43787038:G:A:imp:v1	rs3761376	21	42366929	TFF1_P04155_OID21154_v1	TFF1	0.2354	-0.307	0.008	7.94328e-294	0.153481	0.00925301	8.63081e-62
	1:155033308:G:A:imp:v1	rs11589479	1	155060832	ADAM15_Q13444_OID20109_v1	ADAM15	0.1631	1.016	0.01	0	-0.173517	0.0104802	1.43243e-61
	10:81318663:C:G:imp:v1	rs17886395	10	79558907	SFTPA2_Q8IWL1_OID21218_v1	SFTPA2	0.1321	0.935	0.011	0	-0.188862	0.0114697	6.42774e-61
	5:35874575:C:T:imp:v1	rs6897932	5	35874473	IL7R_P16871_OID21136_v1	IL7R	0.2711	-0.883	0.008	0	-0.139791	0.00862436	4.36794e-59
	22:31008745:A:G:imp:v1	rs740234	22	30612758	TCN2_P20062_OID20341_v1	TCN2	0.2039	0.626	0.009	0	-0.153597	0.00950999	1.11495e-58
	4:123748616:C:G:imp:v1	rs2922979	4	122827461	FGF2_P09038_OID20503_v1	FGF2	0.3099	-0.711	0.008	0	-0.132814	0.00830027	1.25484e-57
	1:20306146:G:C:imp:v1	rs11573156	1	19979653	PLA2G2A_P14555_OID20274_v1	PLA2G2A	0.2282	0.724	0.009	0	-0.148498	0.00928469	1.41053e-57
	1:159175354:G:A:imp:v1	rs12075	1	159205564	CCL2_P13500_OID21004_v1	CCL2	0.583	0.244	0.007	7.94328e-253	-0.123342	0.00781683	4.33722e-56
	6:37663624:T:C:imp:v1	rs9349050	6	37695848	MDGA1_Q8NFP4_OID20951_v1	MDGA1	0.5146	-1.076	0.007	0	0.121514	0.00775385	2.3708e-55
	17:28576076:T:C:imp:v1	rs1050565	17	30249058	BLMH_Q13867_OID20336_v1	BLMH	0.3322	0.572	0.008	0	-0.126583	0.0081021	5.03586e-55
	17:19645938:A:C:imp:v1	rs887241	17	19742625	ALDH3A1_P30838_OID20512_v1	ALDH3A1	0.6577	0.482	0.008	0	0.125928	0.00809486	1.43737e-54
	1:157744004:A:G:imp:v1	rs12568320	1	157774214	FCRL2_Q96LA5_OID20639_v1	FCRL2	0.1679	0.764	0.01	0	-0.158835	0.0103411	3.05218e-53
	10:6095928:C:A:imp:v1	rs12722497	10	6053965	IL2RA_P01589_OID20267_v1	IL2RA	0.0888	0.945	0.013	0	-0.212829	0.0139981	3.31992e-52
	16:281299:G:A:imp:v1	rs3760047	16	231300	HBQ1_P09105_OID21433_v1	HBQ1	0.8106	0.465	0.009	0	0.149308	0.00985298	7.16877e-52
	1:236716686:G:A:imp:v1	rs1475133	1	236553386	LGALS8_O00214_OID21041_v1	LGALS8	0.7617	0.304	0.008	7.94328e-287	0.135713	0.0089671	9.58168e-52
	11:17305650:T:C:imp:v1	rs214068	11	17284103	NUCB2_P80303_OID21448_v1	NUCB2	0.5763	-0.404	0.007	0	-0.117714	0.00779287	1.49336e-51
	1:24180962:T:C:imp:v1	rs13551	1	23854472	FUCA1_P04066_OID20261_v1	FUCA1	0.339	-0.381	0.005	0	-0.121274	0.00807641	5.78777e-51
	1:203184766:T:C:imp:v1	rs872583	1	203215638	CHIT1_Q13231_OID20312_v1	CHIT1	0.203	-1.085	0.009	0	-0.143233	0.00956175	9.94971e-51
	14:101176335:G:C:imp:v1	rs12881760	14	100709998	DLK1_P80370_OID20295_v1	DLK1	0.6697	0.487	0.008	0	0.118024	0.00815609	1.85535e-47
	19:54327313:C:A:imp:v1	rs34436714	19	53824059	CASP1_P29466_OID20854_v1	CASP1	0.2096	0.32	0.009	1.99526e-266	0.13684	0.00955004	1.44816e-46
	9:136146597:C:T:imp:v1	rs550057	9	133271182	CDH17_Q12864_OID20134_v1	CDH17	0.2556	-0.455	0.008	0	-0.12376	0.00880617	7.3054e-45
	11:88070914:A:G:imp:v1	rs11600158	11	88337746	CTSC_P53634_OID20679_v1	CTSC	0.0986	0.985	0.012	0	-0.183357	0.0130619	9.18123e-45
	17:4690038:C:A:imp:v1	rs8078118	17	4786743	VMO1_Q7Z5L0_OID21381_v1	VMO1	0.417	0.754	0.007	0	-0.109583	0.00780915	9.83777e-45
	6:31407579:G:A:imp:v1	rs2524277	6	31439802	TFF3_Q07654_OID20371_v1	TFF3	0.0587	0.603	0.015	0	-0.228875	0.0163663	1.93769e-44
	9:136139907:GAAACTGCC:G:imp:v1	rs782134971	9	133264504	ALPP_P05187_OID21383_v1	ALPP	0.2545	-0.242	0.008	1.25893e-220	0.122969	0.00885109	6.97855e-44
	19:49206172:C:T:imp:v1	rs516246	19	48702915	F3_P13726_OID21440_v1	F3	0.5087	-0.283	0.007	0	0.105711	0.00767753	3.92352e-43
	9:136141870:C:T:imp:v1	rs2519093	9	133266456	F3_P13726_OID21440_v1	F3	0.1846	-0.275	0.009	6.30957e-214	-0.135303	0.00990171	1.65204e-42
	14:21156304:G:A:imp:v1	rs8008227	14	20688145	ANG_P03950_OID20403_v1	ANG	0.1171	0.662	0.011	0	-0.16373	0.0120002	2.19265e-42
	10:51992580:C:T:imp:v1	rs1877558	10	50232820	ASAH2_Q9NR71_OID20996_v1	ASAH2	0.2375	-0.688	0.009	0	0.13788	0.0101123	2.48489e-42
	9:136149229:T:C:imp:v1	rs505922	9	133273813	GP2_P55259_OID20090_v1	GP2	0.3162	0.553	0.008	0	0.113995	0.00839503	5.34491e-42
	5:156471069:A:G:imp:v1	rs6878069	5	157044058	HAVCR1_Q96D42_OID21422_v1	HAVCR1	0.4794	-0.476	0.007	0	0.103769	0.00768963	1.68177e-41
	19:51535130:A:G:imp:v1	rs3745540	19	51031874	KLK12_Q9UKR0_OID21201_v1	KLK12	0.5826	-1.163	0.008	0	0.105773	0.00787904	4.33942e-41
	19:5840619:C:T:imp:v1	rs708686	19	5840608	PRSS27_Q9BQR3_OID20212_v1	PRSS27	0.2678	0.158	0.008	7.94328e-83	0.117348	0.00876912	7.70519e-41
	3:46384204:G:A:imp:v1	rs113341849	3	46342713	CCL4_P13236_OID20695_v1	CCL4	0.1181	0.611	0.011	0	-0.165074	0.0123485	9.30556e-41
	11:113561421:A:C:imp:v1	rs7114195	11	113690699	TMPRSS5_Q9H3S3_OID20947_v1	TMPRSS5	0.6389	0.782	0.008	0	-0.106279	0.00804923	8.35662e-40
	9:136131415:C:T:imp:v1	rs8176743	9	133256028	CDH5_P33151_OID20243_v1	CDH5	0.0611	1.198	0.015	0	-0.209365	0.0159113	1.5254e-39
	19:54327313:C:A:imp:v1	rs34436714	19	53824059	IL1B_P01584_OID20427_v1	IL1B	0.2094	0.295	0.009	7.94328e-223	0.125247	0.00955907	3.18783e-39
	6:123122464:C:T:imp:v1	rs28385609	6	122801319	SMPDL3A_Q92484_OID20676_v1	SMPDL3A	0.1376	-1.01	0.01	0	-0.145357	0.0111172	4.57547e-39
	16:87927222:T:C:imp:v1	rs55870502	16	87893616	CA5A_P35218_OID20075_v1	CA5A	0.1933	0.809	0.009	0	-0.129408	0.00992744	7.69842e-39
	17:1542190:G:A:imp:v1	rs2272011	17	1638896	SCARF1_Q14162_OID20297_v1	SCARF1	0.591	-0.377	0.008	0	-0.100744	0.00776602	1.75454e-38
	2:79323888:A:G:imp:v1	rs11126696	2	79096762	REG1B_P48304_OID20266_v1	REG1B	0.619	0.343	0.007	0	0.102915	0.0079527	2.64658e-38
	20:36997655:C:T:imp:v1	rs2232613	20	38369011	LBP_P18428_OID20355_v1	LBP	0.0825	-1.177	0.014	0	-0.179109	0.0139675	1.21571e-37
	19:49206172:C:T:imp:v1	rs516246	19	48702915	ALPP_P05187_OID21383_v1	ALPP	0.5084	-0.117	0.007	1e-69	-0.0986599	0.00770087	1.41309e-37
	5:147217823:C:A:imp:v1	rs7725017	5	147838260	SPINK1_P00995_OID21097_v1	SPINK1	0.6049	-0.404	0.008	0	-0.10061	0.00788693	2.86714e-37
	20:3049890:T:G:imp:v1	rs877172	20	3069244	OXT_P01178_OID21047_v1	OXT	0.3126	0.623	0.008	0	-0.1211	0.00950398	3.455e-37
	6:26367833:A:G:imp:v1	rs9393710	6	26367605	BTN3A2_P78410_OID20540_v1	BTN3A2	0.1334	-0.953	0.011	0	-0.143804	0.0112911	3.72652e-37
	10:7777799:C:A:imp:v1	rs36115375	10	7735836	ERP44_Q9BS26_OID21338_v1	ERP44	0.0634	0.723	0.015	0	-0.203665	0.0160126	4.63585e-37
	13:92417058:T:C:imp:v1	rs342706	13	91764804	GPC5_P78333_OID20944_v1	GPC5	0.2721	-0.876	0.008	0	-0.111802	0.00879683	5.24368e-37
	16:89740873:G:A:imp:v1	rs423135	16	89674465	DPEP1_P16444_OID20897_v1	DPEP1	0.5181	0.786	0.007	0	0.099204	0.00781391	6.23788e-37
	16:12891282:C:G:imp:v1	rs2865895	16	12797425	CPPED1_Q9BRF8_OID21053_v1	CPPED1	0.1747	0.825	0.01	0	-0.128009	0.010093	7.35105e-37
	17:34391617:A:G:imp:v1	rs2015086	17	36064257	CCL18_P55774_OID20395_v1	CCL18	0.1328	0.702	0.011	0	-0.145998	0.0115297	9.51433e-37
	6:169624701:C:A:imp:v1	rs78109196	6	169224606	THBS2_P35442_OID21104_v1	THBS2	0.0975	0.658	0.012	0	-0.165574	0.0130786	9.85511e-37
	9:136141870:C:T:imp:v1	rs2519093	9	133266456	PECAM1_P16284_OID21131_v1	PECAM1	0.1847	-0.582	0.01	0	0.121992	0.00991051	8.06868e-35
	1:203155882:G:C:imp:v1	rs4950928	1	203186754	CHI3L1_P36222_OID20399_v1	CHI3L1	0.7924	0.668	0.009	0	0.117951	0.00959632	1.00879e-34
	1:159175354:G:A:imp:v1	rs12075	1	159205564	CCL7_P80098_OID20523_v1	CCL7	0.5826	-0.275	0.007	3.16228e-308	-0.0957064	0.00779511	1.19291e-34
	10:88724619:C:T:imp:v1	rs873110	10	86964862	SNCG_O76070_OID20971_v1	SNCG	0.2447	-1.059	0.008	0	-0.11107	0.00905435	1.36088e-34
	6:43925607:G:A:imp:v1	rs6921438	6	43957870	VEGFA_P15692_OID20650_v1	VEGFA	0.4905	-0.683	0.007	0	-0.0941847	0.00769757	2.00522e-34
	1:205012198:T:G:imp:v1	rs2071533	1	205043070	CNTN2_Q02246_OID21426_v1	CNTN2	0.8659	-1.174	0.011	0	-0.141606	0.0116023	2.92444e-34
	3:98416900:G:T:imp:v1	rs10935473	3	98698056	SIGLEC9_Q9Y336_OID21390_v1	SIGLEC9	0.4399	-0.631	0.007	0	0.0934361	0.00771403	9.07055e-34
	9:136149229:T:C:imp:v1	rs505922	9	133273813	CD209_Q9NNX6_OID20262_v1	CD209	0.3168	0.825	0.008	0	0.0997819	0.00824078	9.54571e-34
	9:136149229:T:C:imp:v1	rs505922	9	133273813	LGALS4_P56470_OID20748_v1	LGALS4	0.3165	-0.519	0.008	0	0.100025	0.00826207	9.75995e-34
	10:81317045:G:T:imp:v1	rs1965708	10	79557289	SFTPA1_Q8IWL2_OID21165_v1	SFTPA1	0.1867	-0.283	0.01	1e-185	0.119508	0.00995961	3.58519e-33
	7:99971834:A:G:imp:v1	rs1859788	7	100374211	PILRA_Q9UKJ1_OID21129_v1	PILRA	0.6809	0.994	0.008	0	-0.0979248	0.0082729	2.51806e-32
	19:18499858:T:C:imp:v1	rs1054221	19	18389048	GDF15_Q99988_OID20251_v1	GDF15	0.1457	0.39	0.009	0	-0.126898	0.0108314	1.05794e-31
	9:136138765:GCGCCCACCACTA:G:imp:v1	-	9	133263362	CXADR_P78310_OID20561_v1	CXADR	0.1827	-0.343	0.01	1.99526e-283	-0.1163	0.00998824	2.47141e-31
	9:5453260:A:G:imp:v1	rs822340	9	5453260	CD274_Q9NZQ7_OID20966_v1	CD274	0.7451	0.34	0.008	0	0.102811	0.0088491	3.33047e-31
	16:20367645:C:T:imp:v1	rs12922822	16	20356323	UMOD_P07911_OID20237_v1	UMOD	0.1818	-0.961	0.009	0	-0.115219	0.00992371	3.6455e-31
	19:49206108:C:G:imp:v1	rs679574	19	48702851	CDH17_Q12864_OID20134_v1	CDH17	0.5088	-0.377	0.007	0	0.0892036	0.00768693	3.9059e-31
	3:186393786:G:A:imp:v1	rs7614709	3	186675997	ERP44_Q9BS26_OID21338_v1	ERP44	0.2227	-0.252	0.009	7.94328e-185	-0.107328	0.00928095	6.24808e-31
	16:79754433:TA:T:imp:v1	-	16	79720536	XPNPEP2_O43895_OID21508_v1	XPNPEP2	0.3056	-0.162	0.008	3.98107e-92	-0.0969464	0.00839313	7.32322e-31
	19:49206674:G:A:imp:v1	rs601338	19	48703417	CCL15_Q16663_OID20328_v1	CCL15	0.5085	-0.183	0.006	1.58489e-191	-0.0878999	0.00764175	1.28016e-30
	6:46116449:G:A:imp:v1	rs9472701	6	46148712	ENPP5_Q9UJA9_OID20736_v1	ENPP5	0.6425	-0.771	0.007	0	-0.0919758	0.00800007	1.36771e-30
	19:38791841:A:G:imp:v1	rs71354995	19	38301201	BCL2L11_O43521-2_OID20513_v1	BCL2L11	0.2563	-0.213	0.008	2.51189e-146	-0.101504	0.00884842	1.8349e-30
	19:43900697:T:C:imp:v1	rs78530667	19	43396545	CD177_Q8N6Q3_OID21119_v1	CD177	0.1289	-0.733	0.012	0	0.13817	0.0121086	3.68916e-30
	16:20328685:T:C:imp:v1	rs1129818	16	20317363	GP2_P55259_OID20090_v1	GP2	0.4564	-0.232	0.007	1.25893e-258	0.0896326	0.00786866	4.63157e-30
	2:69177269:C:A:imp:v1	rs62133344	2	68950137	TFF1_P04155_OID21154_v1	TFF1	0.0561	0.408	0.015	7.94328e-159	-0.190484	0.0168379	1.13396e-29
	4:81182554:T:C:imp:v1	rs12509595	4	80261400	FGF5_P12034_OID20490_v1	FGF5	0.293	0.68	0.008	0	-0.096664	0.00854793	1.19144e-29
	19:51728641:A:G:imp:v1	rs2455069	19	51225385	CD33_P20138_OID21472_v1	CD33	0.4274	1.17	0.008	0	-0.0876847	0.00775429	1.19932e-29
	9:136138765:GCGCCCACCACTA:G:imp:v1	-	9	133263362	CEACAM5_P06731_OID21171_v1	CEACAM5	0.1824	-0.212	0.009	3.98107e-119	0.113825	0.0101671	4.29363e-29
	1:156711623:C:A:imp:v1	rs3806417	1	156741831	HDGF_P51858_OID21455_v1	HDGF	0.3348	1.143	0.008	0	0.0905359	0.00812194	7.39957e-29
	2:85935282:C:T:imp:v1	rs7577293	2	85708159	GNLY_P22749_OID21132_v1	GNLY	0.2304	0.704	0.009	0	-0.101655	0.00916262	1.33337e-28
	1:154428283:A:G:imp:v1	rs12133641	1	154455807	IL6_P05231_OID21276_v1	IL6	0.4057	0.231	0.007	5.01187e-212	-0.0865022	0.00784824	2.99796e-28
	19:54870191:T:A:imp:v1	rs111949142	19	54358584	LAIR1_Q6GTX8_OID20737_v1	LAIR1	0.1841	0.717	0.01	0	-0.114959	0.0104752	5.07108e-28
	20:24929834:A:G:imp:v1	rs227651	20	24949198	CST7_O76096_OID20704_v1	CST7	0.2312	-0.827	0.009	0	-0.0997565	0.00911536	7.11706e-28
	9:95882745:A:AC:imp:v1	rs11379524	9	93120463	NINJ1_Q92982_OID21167_v1	NINJ1	0.6296	0.242	0.008	7.94328e-206	0.089525	0.00820874	1.07833e-27
	16:70694000:C:A:imp:v1	rs4985556	16	70660097	IL34_Q6ZMJ4_OID20809_v1	IL34	0.1215	-1.073	0.012	0	-0.129099	0.0119135	2.31591e-27
	11:65319986:C:T:imp:v1	rs4099470	11	65552515	LTBP3_Q9NS15_OID21191_v1	LTBP3	0.0547	0.896	0.016	0	-0.185671	0.0171641	2.8469e-27
	8:11702594:G:C:imp:v1	rs709821	8	11845085	CTSB_P07858_OID20276_v1	CTSB	0.262	0.585	0.008	0	-0.0945219	0.00874529	3.14373e-27
	12:7278118:A:G:imp:v1	rs76904513	12	7125522	RBP5_P82980_OID21369_v1	RBP5	0.088	-0.513	0.013	0	0.147264	0.0136999	5.97255e-27
	20:44747947:T:G:imp:v1	rs4810485	20	46119308	CD40_P25942_OID20724_v1	CD40	0.7523	0.422	0.009	0	0.0959399	0.00893984	7.2238e-27
	12:102218899:T:C:imp:v1	rs10745925	12	101825121	ARSA_P15289_OID21138_v1	ARSA	0.2878	-0.265	0.007	1e-292	0.0898987	0.00848998	3.35862e-26
	16:1295818:T:A:imp:v1	rs8051930	16	1245817	TPSAB1_Q15661_OID20642_v1	TPSAB1	0.4783	0.828	0.007	0	0.0820889	0.00775458	3.46563e-26
	11:122714782:A:G:imp:v1	rs2370794	11	122844074	CRTAM_O95727_OID20914_v1	CRTAM	0.3368	0.312	0.008	0	-0.0860425	0.00816269	5.59335e-26
	15:90328305:T:C:imp:v1	rs1042499	15	89785074	ANPEP_P15144_OID20350_v1	ANPEP	0.057	0.813	0.016	0	-0.175882	0.0167204	7.05729e-26
	17:72576391:T:C:imp:v1	rs1719465	17	74580252	CD300E_Q496F6_OID21418_v1	CD300E	0.6875	-0.361	0.008	0	-0.0872649	0.00833744	1.22951e-25
	1:12099345:A:G:imp:v1	rs35249183	1	12039288	TNFRSF8_P28908_OID21049_v1	TNFRSF8	0.1001	0.345	0.012	5.01187e-171	-0.136998	0.0131727	2.47538e-25
	6:52105863:C:CGTTTGTTT:imp:v1	rs66834286	6	52241065	IL17F_Q96PD4_OID20456_v1	IL17F	0.1076	-0.257	0.012	5.01187e-97	0.131888	0.012714	3.27539e-25
	2:241793545:G:A:imp:v1	rs55649245	2	240854128	AGXT_P21549_OID20139_v1	AGXT	0.3096	-0.285	0.008	1e-283	0.08706	0.00843155	5.40354e-25
	12:57844049:C:T:imp:v1	rs3741414	12	57450266	INHBC_P55103_OID21093_v1	INHBC	0.2459	-0.655	0.009	0	-0.091777	0.00892784	8.68449e-25
	6:32590453:C:G:imp:v1	rs113705304	6	32622676	FAS_P25445_OID20316_v1	FAS	0.0887	0.152	0.012	2.51189e-37	0.137884	0.0134988	1.70702e-24
	9:136141870:C:T:imp:v1	rs2519093	9	133266456	SELP_P16109_OID20379_v1	SELP	0.1843	-0.216	0.009	3.16228e-117	0.101119	0.00989958	1.70799e-24
	12:7904111:T:G:imp:v1	rs11055602	12	7751515	CLEC4C_Q8WTT0_OID20547_v1	CLEC4C	0.4058	0.848	0.007	0	-0.0800715	0.00785035	1.98812e-24
	10:7774358:C:G:imp:v1	rs7084817	10	7732395	PTX3_P26022_OID20570_v1	PTX3	0.0517	-0.629	0.017	0	-0.175418	0.01736	5.2644e-24
	2:102926362:G:A:imp:v1	rs12470864	2	102309902	IL1RL1_Q01638_OID20250_v1	IL1RL1	0.3906	-0.683	0.007	0	0.0787238	0.00785974	1.29537e-23
	9:136131415:C:T:imp:v1	rs8176743	9	133256028	PNLIPRP2_P54317_OID20775_v1	PNLIPRP2	0.061	0.204	0.01	2.51189e-94	0.159905	0.016032	1.97865e-23
	19:35800662:G:T:imp:v1	rs10411704	19	35309759	CD22_P20273_OID20637_v1	CD22	0.7856	-0.294	0.009	5.01187e-259	-0.0926417	0.00931522	2.64657e-23
	17:18263957:G:C:imp:v1	rs669340	17	18360643	SHMT1_P34896_OID20714_v1	SHMT1	0.6337	0.713	0.008	0	-0.0789063	0.00796913	4.10108e-23
	17:34410091:A:C:imp:v1	rs1634486	17	36082734	CCL3_P10147_OID20610_v1	CCL3	0.2234	0.42	0.009	0	-0.0923797	0.00933462	4.31282e-23
	1:159175354:G:A:imp:v1	rs12075	1	159205564	CCL11_P51671_OID20668_v1	CCL11	0.5827	0.078	0.007	7.94328e-29	-0.0766375	0.00775638	5.05408e-23
	19:54327313:C:A:imp:v1	rs34436714	19	53824059	CLC_Q05315_OID20126_v1	CLC	0.2091	0.137	0.009	1e-53	0.0934118	0.00945595	5.15323e-23
	2:242801752:CG:C:imp:v1	-	2	241859600	PDCD1_Q15116_OID21396_v1	PDCD1	0.2032	-0.297	0.009	3.98107e-233	0.0943453	0.0095586	5.60526e-23
	19:55391374:C:G:imp:v1	rs12608573	19	54879918	FCAR_P24071_OID20564_v1	FCAR	0.2174	0.84	0.009	0	-0.0921654	0.00935755	6.90162e-23
	2:60514748:A:G:imp:v1	rs11680123	2	60287613	PM20D1_Q6GTS8_OID20149_v1	PM20D1	0.5927	0.121	0.006	1.58489e-94	-0.0773982	0.00788884	1.00857e-22
	11:117864063:A:G:imp:v1	rs3135932	11	117993348	IL10RA_Q13651_OID20420_v1	IL10RA	0.1657	0.189	0.01	5.01187e-77	-0.101523	0.0104394	2.35957e-22
	19:49206462:C:T:imp:v1	rs681343	19	48703205	CXADR_P78310_OID20561_v1	CXADR	0.5085	-0.178	0.007	6.30957e-130	0.0746401	0.00769473	3.0102e-22
	7:150554553:C:T:imp:v1	rs1049742	7	150857465	AOC1_P19801_OID20452_v1	AOC1	0.081	0.495	0.014	1.25893e-277	-0.137593	0.0141967	3.26343e-22
	14:55606801:A:AATT:imp:v1	rs3832943	14	55140083	LGALS3_P17931_OID20284_v1	LGALS3	0.4233	-0.531	0.007	0	0.0754727	0.00779232	3.47444e-22
	5:176836532:A:G:imp:v1	rs1801020	5	177409531	RAB6A_P20340_OID20608_v1	RAB6A	0.7449	0.204	0.008	1.58489e-142	-0.085927	0.00891695	5.61388e-22
	16:55849073:T:G:imp:v1	rs143168962	16	55815161	CES1_P23141_OID20244_v1	CES1	0.0566	-1.139	0.016	0	0.161903	0.0168156	6.08295e-22
	9:100548144:G:A:imp:v1	rs7032019	9	97785862	TSHB_P01222_OID20129_v1	TSHB	0.6704	0.053	0.008	1e-11	-0.0787437	0.00818859	6.82682e-22
	6:96534478:G:A:imp:v1	rs6571015	6	96086602	GP2_P55259_OID20090_v1	GP2	0.7901	0.148	0.008	1.25893e-73	-0.0924315	0.00961679	7.15178e-22
	2:89936251:C:A:imp:v1	rs139026664	2	89897441	CEACAM3_P40198_OID21245_v1	CEACAM3	0.084	0.183	0.014	5.01187e-37	0.149326	0.0155386	7.25406e-22
	10:126158951:GC:G:imp:v1	-	10	124470382	LHPP_Q9H008_OID20749_v1	LHPP	0.1811	0.461	0.009	0	-0.0958006	0.0100263	1.23661e-21
	6:2245345:A:G:imp:v1	rs2479016	6	2245111	KLK12_Q9UKR0_OID21201_v1	KLK12	0.4273	-0.068	0.005	1.25893e-50	-0.0761359	0.00798557	1.51068e-21
	2:138759649:C:T:imp:v1	rs11558538	2	138002079	HNMT_P50135_OID20975_v1	HNMT	0.1083	-1.113	0.012	0	-0.118739	0.0124632	1.61723e-21
	1:155178782:A:T:imp:v1	rs760077	1	155208991	PM20D1_Q6GTS8_OID20149_v1	PM20D1	0.6049	-0.073	0.008	7.94328e-22	0.0746021	0.00789046	3.23878e-21
	4:166261800:T:C:imp:v1	rs1550270	4	165340648	CPE_P16870_OID21392_v1	CPE	0.3004	0.256	0.008	1e-217	0.0782943	0.00840858	1.26352e-20
	7:95037661:T:C:imp:v1	rs6961624	7	95408349	PON2_Q15165_OID20088_v1	PON2	0.2383	-0.901	0.009	0	-0.0843259	0.00912017	2.32862e-20
	11:59940599:T:A:imp:v1	rs7232	11	60173126	TREM2_Q9NZC2_OID20731_v1	TREM2	0.3736	0.397	0.007	0	-0.0735638	0.00805505	6.68549e-20
	1:59041220:C:T:imp:v1	rs7333	1	58575548	TACSTD2_P09758_OID21447_v1	TACSTD2	0.1645	-0.906	0.01	0	-0.0996689	0.0109946	1.24269e-19
	2:119728472:C:T:imp:v1	rs35288880	2	118970896	MARCO_Q9UEW3_OID20210_v1	MARCO	0.1632	-0.345	0.01	5.01187e-270	0.0944058	0.0104452	1.59258e-19
	8:22885109:A:G:imp:v1	rs1105944	8	23027596	TNFRSF10B_O14763_OID20981_v1	TNFRSF10B	0.896	0.536	0.011	0	0.113422	0.0126496	3.06249e-19
	8:63931196:G:A:imp:v1	rs74329104	8	63018637	GGH_Q92820_OID20416_v1	GGH	0.0658	0.717	0.015	0	-0.140287	0.0157221	4.54133e-19
	6:52665977:C:T:imp:v1	rs6458871	6	52801179	GSTA1_P08263_OID20166_v1	GSTA1	0.5731	0.313	0.007	0	0.0693748	0.00777669	4.62616e-19
	9:136137657:C:T:imp:v1	rs8176693	9	133262254	KLK1_P06870_OID21499_v1	KLK1	0.061	0.175	0.011	6.30957e-53	-0.143465	0.0161021	5.11677e-19
	14:94910582:T:A:imp:v1	rs12898137	14	94444245	SERPINA11_Q86U17_OID20281_v1	SERPINA11	0.4111	-0.615	0.007	0	-0.068713	0.00777157	9.43716e-19
	18:591690:G:C:imp:v1	rs12957470	18	591690	CLUL1_Q15846_OID20198_v1	CLUL1	0.2863	0.609	0.008	0	-0.0762722	0.00867065	1.41024e-18
	1:155178782:A:T:imp:v1	rs760077	1	155208991	TFF1_P04155_OID21154_v1	TFF1	0.6049	-0.096	0.007	1.99526e-41	-0.069405	0.00789034	1.41527e-18
	1:159175354:G:A:imp:v1	rs12075	1	159205564	CCL13_Q99616_OID20655_v1	CCL13	0.5828	0.223	0.007	1e-210	-0.0682706	0.00776654	1.49096e-18
	6:2337500:A:G:imp:v1	rs2479005	6	2337266	PRSS27_Q9BQR3_OID20212_v1	PRSS27	0.467	-0.157	0.007	1.58489e-118	0.0679114	0.00772707	1.51211e-18
	2:160762687:G:A:imp:v1	rs72957586	2	159906176	LY75_O60449_OID20580_v1	LY75	0.5573	0.929	0.008	0	-0.0682441	0.00776802	1.55994e-18
	19:49206417:A:G:imp:v1	rs492602	19	48703160	TMPRSS15_P98073_OID21364_v1	TMPRSS15	0.5085	-0.182	0.007	2.51189e-132	0.0677124	0.00771083	1.61359e-18
	9:136139907:GAAACTGCC:G:imp:v1	rs782134971	9	133264504	CGREF1_Q99674_OID20152_v1	CGREF1	0.2546	-0.246	0.007	1.58489e-236	-0.0774842	0.00884522	1.95222e-18
	1:38079517:T:G:imp:v1	rs36043533	1	37613845	RSPO1_Q2MKA7_OID20938_v1	RSPO1	0.0567	0.472	0.016	2.51189e-197	-0.147434	0.0168331	1.97663e-18
	7:29160604:C:T:imp:v1	rs34219043	7	29120988	CPVL_Q9H3G5_OID21435_v1	CPVL	0.1993	-0.845	0.009	0	-0.0831713	0.00959172	4.27739e-18
	1:154426264:C:T:imp:v1	rs4129267	1	154453788	IL6R_P08887_OID20385_v1	IL6R	0.4038	1.096	0.008	0	-0.0672763	0.00786684	1.21092e-17
	17:26694861:G:A:imp:v1	rs704	17	28367840	NMNAT1_Q9HAN9_OID20913_v1	NMNAT1	0.4736	-0.203	0.007	3.16228e-176	0.0660701	0.00773236	1.28969e-17
	10:43352894:T:C:imp:v1	rs2795507	10	42857446	RET_P07949_OID21346_v1	RET	0.7937	-0.442	0.009	0	-0.0810479	0.00952049	1.69491e-17
	3:182828245:G:T:imp:v1	rs11921884	3	183110457	LAMP3_Q9UQV4_OID20638_v1	LAMP3	0.6501	0.232	0.007	3.98107e-214	0.0689239	0.00812666	2.22865e-17
	12:7637769:G:A:imp:v1	rs61729512	12	7485173	FOLR3_P41439_OID21485_v1	FOLR3	0.1185	0.158	0.009	3.16228e-70	-0.102608	0.0120997	2.24798e-17
	6:32557208:T:C:imp:v1	rs9270270	6	32589431	LILRB4_Q8NHJ6_OID20429_v1	LILRB4	0.8388	-0.729	0.01	0	-0.0957068	0.0113112	2.64501e-17
	1:152391567:G:A:imp:v1	rs10494275	1	152419091	CRNN_Q9UBG3_OID21427_v1	CRNN	0.0713	-1.181	0.014	0	-0.129795	0.0154402	4.23151e-17
	9:136149229:T:C:imp:v1	rs505922	9	133273813	FCGR2B_P31994_OID21215_v1	FCGR2B	0.3165	-0.176	0.008	1e-116	-0.0697771	0.0083638	7.2578e-17
	17:41004637:G:A:imp:v1	rs33986943	17	42852620	AOC3_Q16853_OID20389_v1	AOC3	0.1114	-0.852	0.011	0	-0.101814	0.0122277	8.32965e-17
	11:6415463:G:A:imp:v1	rs1050239	11	6394233	SMPD1_P17405_OID21028_v1	SMPD1	0.2425	-0.439	0.008	0	0.0744463	0.00894478	8.58555e-17
	2:79323888:A:G:imp:v1	rs11126696	2	79096762	REG1A_P05451_OID20415_v1	REG1A	0.6184	0.251	0.007	7.94328e-250	0.0667657	0.00804462	1.04622e-16
	14:25101878:C:CT:imp:v1	rs8192918	14	24632672	GZMB_P10144_OID20604_v1	GZMB	0.2243	-0.356	0.009	0	0.0765133	0.00923524	1.18174e-16
	6:32606531:A:G:imp:v1	rs539726870	6	32638754	TGM2_P21980_OID20141_v1	TGM2	0.1179	-0.126	0.012	5.01187e-27	0.124104	0.014988	1.22912e-16
	19:44153100:A:G:imp:v1	rs4760	19	43648948	BST1_Q10588_OID21051_v1	BST1	0.1565	-0.211	0.007	7.94328e-226	-0.0873058	0.0105523	1.29921e-16
	19:51415252:G:A:imp:v1	rs2664153	19	50911996	KLK4_Q9Y5K2_OID21391_v1	KLK4	0.6386	-0.417	0.007	0	0.0691757	0.00843794	2.44065e-16
	18:72209543:G:A:imp:v1	rs17817077	18	74542308	CNDP1_Q96KN2_OID20347_v1	CNDP1	0.3929	0.289	0.007	0	0.0653542	0.00799427	2.95565e-16
	12:120661977:T:C:imp:v1	rs4767884	12	120224174	PXN_P49023_OID20822_v1	PXN	0.7658	0.756	0.009	0	0.0743623	0.00918822	5.81065e-16
	9:136141870:C:T:imp:v1	rs2519093	9	133266456	IL7R_P16871_OID21136_v1	IL7R	0.1847	-0.589	0.008	0	-0.0800314	0.00992319	7.3186e-16
	4:39457617:G:A:imp:v1	rs13103023	4	39455997	KLB_Q86Z14_OID20888_v1	KLB	0.3276	-0.761	0.008	0	-0.0666701	0.00828903	8.75385e-16
	11:102748695:A:G:imp:v1	rs17368814	11	102877965	MMP12_P39900_OID21439_v1	MMP12	0.1255	-0.745	0.01	0	0.0930239	0.0116334	1.28253e-15
	19:49206417:A:G:imp:v1	rs492602	19	48703160	CGREF1_Q99674_OID20152_v1	CGREF1	0.5088	-0.277	0.007	0	0.0614592	0.0076942	1.3744e-15
	19:50386340:T:C:imp:v1	rs746738	19	49883083	TBC1D17_Q9HA65_OID20844_v1	TBC1D17	0.4257	0.414	0.007	0	-0.0626183	0.00786972	1.76445e-15
	7:145366002:A:G:imp:v1	rs7810370	7	145668909	CNTNAP2_Q9UHC6_OID20556_v1	CNTNAP2	0.7142	-0.553	0.008	0	-0.0674073	0.00852921	2.72031e-15
	19:49206985:G:A:imp:v1	rs602662	19	48703728	FAM3B_P58499_OID21372_v1	FAM3B	0.5359	0.248	0.007	1.99526e-275	-0.0609484	0.00773194	3.20438e-15
	2:20207619:G:A:imp:v1	rs11694716	2	20007858	MATN3_O15232_OID20979_v1	MATN3	0.6365	-0.561	0.008	0	-0.0640855	0.00815859	3.99856e-15
	19:41825191:C:T:imp:v1	rs73045269	19	41319286	TGFB1_P01137_OID20621_v1	TGFB1	0.1714	0.286	0.01	3.98107e-191	-0.0796123	0.0101614	4.69665e-15
	3:98416900:G:T:imp:v1	rs10935473	3	98698056	CD200R1_Q8TD46_OID20595_v1	CD200R1	0.4397	-0.316	0.008	0	0.0607617	0.00776805	5.19927e-15
	19:54324995:G:T:imp:v1	rs4632248	19	53821741	S100A11_P31949_OID20130_v1	S100A11	0.2097	0.226	0.009	1e-141	0.0744213	0.00952986	5.75191e-15
	20:44547970:C:T:imp:v1	rs2868346	20	45919331	KITLG_P21583_OID20196_v1	KITLG	0.7593	-0.308	0.009	7.94328e-286	0.0702546	0.00900615	6.15486e-15
	21:34661145:A:G:imp:v1	rs2247960	21	33288840	IL10RB_Q08334_OID20696_v1	IL10RB	0.4497	0.525	0.007	0	-0.0598321	0.00772385	9.45306e-15
	4:187157267:CAAA:C:imp:v1	-	4	186236113	BMP6_P22004_OID20111_v1	BMP6	0.5137	-0.146	0.007	3.16228e-86	-0.0604652	0.00780875	9.68971e-15
	16:669708:T:G:imp:v1	rs55798945	16	619708	WFIKKN1_Q96NZ8_OID20939_v1	WFIKKN1	0.3043	0.273	0.008	1.58489e-258	-0.0706294	0.00912276	9.77834e-15
	9:136087047:T:C:imp:v1	rs4962104	9	133211660	OBP2B_Q9NPH6_OID20980_v1	OBP2B	0.8002	0.702	0.008	0	0.074895	0.00971235	1.24522e-14
	19:35663250:A:G:imp:v1	rs756845	19	35172347	FXYD5_Q96DB9_OID20463_v1	FXYD5	0.7797	-0.378	0.009	0	0.0741358	0.00963689	1.43814e-14
	9:136149229:T:C:imp:v1	rs505922	9	133273813	BST2_Q10589_OID21029_v1	BST2	0.3172	0.105	0.008	1.58489e-41	-0.0632034	0.0082347	1.65089e-14
	10:90782922:T:A:imp:v1	rs10887882	10	89023165	FAS_P25445_OID20316_v1	FAS	0.5848	-0.255	0.007	1.99526e-289	-0.059651	0.00779396	1.95591e-14
	6:47437697:AC:A:imp:v1	-	6	47469961	CD2AP_Q9Y5K6_OID20177_v1	CD2AP	0.2779	0.302	0.008	1e-305	-0.0662748	0.00868801	2.3786e-14
	12:52308021:T:C:imp:v1	rs77709482	12	51914237	ACVRL1_P37023_OID20999_v1	ACVRL1	0.0807	0.563	0.013	0	-0.108896	0.0143205	2.86718e-14
	14:106434607:G:A:imp:v1	rs34118068	14	105968520	IL13_P35225_OID20430_v1	IL13	0.1058	0.148	0.013	2.51189e-31	0.102692	0.013513	2.97233e-14
	10:17875857:T:G:imp:v1	rs56278466	10	17833858	ADGRG1_Q9Y653_OID21294_v1	ADGRG1	0.6607	0.134	0.007	7.94328e-72	0.0617721	0.00814593	3.37164e-14
	19:45413233:G:T:imp:v1	rs1065853	19	44909976	LDLR_P01130_OID20240_v1	LDLR	0.0816	0.432	0.013	1.58489e-238	-0.106573	0.0140743	3.67052e-14
	19:44001345:C:T:imp:v1	rs7257767	19	43497193	LYPD3_O95274_OID21530_v1	LYPD3	0.1126	-0.519	0.011	0	0.0926209	0.0122339	3.70862e-14
	9:32455674:A:G:imp:v1	rs1133071	9	32455676	DDX58_O95786_OID21226_v1	DDX58	0.2984	0.286	0.008	3.16228e-266	-0.0646734	0.00854714	3.82889e-14
	4:75323645:C:T:imp:v1	rs1691273	4	74457928	AREG_P15514_OID21357_v1	AREG	0.693	-0.175	0.008	1.99526e-105	-0.0638209	0.00847876	5.18593e-14
	1:160720074:C:T:imp:v1	rs11581248	1	160750284	SLAMF7_Q9NQ25_OID20602_v1	SLAMF7	0.1357	-0.944	0.011	0	-0.0883749	0.0117574	5.62457e-14
	9:136138765:GCGCCCACCACTA:G:imp:v1	-	9	133263362	ICAM4_Q14773_OID20578_v1	ICAM4	0.1827	-0.324	0.008	0	-0.0751185	0.01	5.82958e-14
	12:8688999:A:C:imp:v1	rs4242896	12	8536403	CLEC4D_Q8WXI8_OID20609_v1	CLEC4D	0.5714	0.529	0.007	0	0.0587904	0.0078838	8.84347e-14
	14:21385991:C:T:imp:v1	rs147307766	14	20917832	RNASE3_P12724_OID20203_v1	RNASE3	0.0537	0.562	0.016	5.01187e-256	-0.127754	0.0172488	1.29667e-13
	1:159175354:G:A:imp:v1	rs12075	1	159205564	CXCL8_P10145_OID21430_v1	CXCL8	0.5829	0.138	0.007	1.58489e-78	-0.0577094	0.00783029	1.70609e-13
	1:207285534:CAT:C:imp:v1	-	1	207112189	C4BPB_P20851_OID21481_v1	C4BPB	0.0673	-0.307	0.014	1e-105	0.113714	0.0154656	1.9426e-13
	1:11919271:A:G:imp:v1	rs198389	1	11859214	NTproBNP_NTproBNP_OID20125_v1	NTproBNP	0.4187	0.26	0.007	3.16228e-301	-0.0580875	0.00790077	1.95068e-13
	9:136138765:GCGCCCACCACTA:G:imp:v1	-	9	133263362	ICAM1_P05362_OID20411_v1	ICAM1	0.1827	-0.275	0.009	1.25893e-206	0.0735478	0.0100267	2.21398e-13
	17:7452752:G:A:imp:v1	rs80067372	17	7549435	TNFSF12_O43508_OID20624_v1	TNFSF12	0.2886	0.37	0.008	0	0.0622803	0.00850951	2.50008e-13
	19:54759361:T:C:imp:v1	rs12975366	19	54255498	FOLR3_P41439_OID21485_v1	FOLR3	0.395	-0.093	0.006	1.99526e-56	0.0574576	0.0078597	2.66347e-13
	3:3150964:A:G:imp:v1	rs77400868	3	3109280	IL5RA_Q01344_OID20601_v1	IL5RA	0.1335	0.514	0.011	0	-0.0841084	0.0115641	3.50953e-13
	6:69671585:A:G:imp:v1	rs3798969	6	68961693	ADGRB3_O60242_OID20974_v1	ADGRB3	0.6236	-0.939	0.008	0	-0.058148	0.00799619	3.54291e-13
	8:120654225:T:G:imp:v1	rs13267597	8	119641985	ENPP2_Q13822_OID20288_v1	ENPP2	0.3267	-0.257	0.006	0	0.0602662	0.00828938	3.58701e-13
	9:127982381:G:A:imp:v1	rs11788700	9	125220102	RABEPK_Q7Z6M1_OID21163_v1	RABEPK	0.1464	0.205	0.011	6.30957e-81	-0.0803482	0.0110661	3.84973e-13
	1:207015957:T:C:imp:v1	rs2243191	1	206842612	IL19_Q9UHD0_OID20158_v1	IL19	0.7798	0.352	0.009	0	0.0678563	0.00938206	4.73954e-13
	6:109720350:G:A:imp:v1	rs6929023	6	109399147	CD164_Q04900_OID21080_v1	CD164	0.3302	-0.151	0.008	3.98107e-82	-0.0592293	0.0081916	4.81256e-13
	4:187157233:G:A:imp:v1	rs4861708	4	186236079	RAB6A_P20340_OID20608_v1	RAB6A	0.5119	0.387	0.007	0	-0.0556775	0.00770891	5.10438e-13
	5:180057293:T:C:imp:v1	rs34221241	5	180630293	FLT4_P35916_OID21491_v1	FLT4	0.1083	-0.442	0.01	0	-0.088965	0.0123488	5.83164e-13
	1:204945489:C:A:imp:v1	rs6693024	1	204976361	NFASC_O94856_OID20634_v1	NFASC	0.0983	0.589	0.012	0	-0.0922533	0.0128455	6.88202e-13
	22:50722134:T:C:imp:v1	rs11547731	22	50283705	PLXNB2_O15031_OID20317_v1	PLXNB2	0.6528	-0.704	0.008	0	-0.0575892	0.00805672	8.80725e-13
	22:44324855:G:A:imp:v1	rs3747207	22	43928975	GSTA1_P08263_OID20166_v1	GSTA1	0.2153	0.106	0.009	7.94328e-35	0.0669126	0.00936883	9.19524e-13
	4:1114909:A:G:imp:v1	rs28855974	4	1121121	SPON2_Q9BUD6_OID20221_v1	SPON2	0.1178	0.314	0.011	1e-166	-0.0852088	0.0119821	1.14927e-12
	20:2782015:T:C:imp:v1	rs215545	20	2801369	CPXM1_Q96SM3_OID21479_v1	CPXM1	0.7647	0.363	0.009	0	0.0644576	0.00908415	1.28788e-12
	7:49815390:C:G:imp:v1	rs769604	7	49775794	VWC2_Q2TAL6_OID20936_v1	VWC2	0.4589	-0.454	0.007	0	0.0554155	0.00781961	1.37318e-12
	21:18934539:G:A:imp:v1	rs2739393	21	17562221	CXADR_P78310_OID20561_v1	CXADR	0.6685	-0.122	0.008	7.94328e-57	-0.057996	0.00818478	1.38214e-12
	14:65796846:G:C:imp:v1	rs2127870	14	65330128	FUT8_Q9BYC5_OID20992_v1	FUT8	0.7951	-0.912	0.009	0	0.0685537	0.00971683	1.72413e-12
	8:98812758:T:C:imp:v1	rs7824174	8	97800530	TACSTD2_P09758_OID21447_v1	TACSTD2	0.4787	0.254	0.007	0	0.0580173	0.00823131	1.81028e-12
	9:136138765:GCGCCCACCACTA:G:imp:v1	-	9	133263362	CD200R1_Q8TD46_OID20595_v1	CD200R1	0.1827	-0.228	0.008	1e-197	0.0705739	0.0100212	1.88849e-12
	3:98416900:G:T:imp:v1	rs10935473	3	98698056	FLT4_P35916_OID21491_v1	FLT4	0.4399	-0.692	0.007	0	-0.0540755	0.0077348	2.72558e-12
	19:18512817:TAGAAAAAAA:T:imp:v1	rs754032589	19	18402007	LRRC25_Q8N386_OID21333_v1	LRRC25	0.4108	-0.339	0.007	0	0.0547166	0.00785295	3.22278e-12
	4:187161211:T:C:imp:v1	rs66530140	4	186240057	SPINT2_O43291_OID20720_v1	SPINT2	0.5137	-0.147	0.007	1.99526e-91	-0.0534523	0.00769131	3.66072e-12
	6:32578229:C:T:imp:v1	rs2858864	6	32610452	CXCL9_Q07325_OID20675_v1	CXCL9	0.2174	0.073	0.009	1.99526e-17	0.0719931	0.0103747	3.94103e-12
	11:126225876:C:G:imp:v1	rs112771035	11	126355981	TIMD4_Q96H15_OID20375_v1	TIMD4	0.0719	0.489	0.014	1e-275	-0.103349	0.0149752	5.15111e-12
	6:150127103:C:T:imp:v1	rs2342858	6	149805967	LRP11_Q86VZ4_OID20185_v1	LRP11	0.3553	0.601	0.008	0	-0.0555231	0.00805118	5.33869e-12
	22:44324855:G:A:imp:v1	rs3747207	22	43928975	DCXR_Q7Z4W1_OID21480_v1	DCXR	0.215	0.079	0.008	1.58489e-20	0.0643096	0.00935147	6.1146e-12
	16:75234872:C:A:imp:v1	rs72802342	16	75200974	PNLIPRP2_P54317_OID20775_v1	PNLIPRP2	0.0759	-0.114	0.009	3.98107e-36	-0.10308	0.0150142	6.62817e-12
	6:32679326:C:T:imp:v1	rs9275576	6	32711549	CCL25_O15444_OID20674_v1	CCL25	0.1437	0.061	0.008	3.16228e-13	0.0756421	0.0110519	7.68604e-12
	19:49206462:C:T:imp:v1	rs681343	19	48703205	GPA33_Q99795_OID21376_v1	GPA33	0.5084	-0.208	0.007	1.25893e-182	0.0525024	0.00771436	1.00491e-11
	6:112459550:T:C:imp:v1	rs7765769	6	112138348	LAMA4_Q16363_OID20769_v1	LAMA4	0.4433	0.17	0.007	7.94328e-118	0.0525546	0.00775073	1.19679e-11
	7:45960645:G:C:imp:v1	rs2854746	7	45921046	IGFBP3_P17936_OID20398_v1	IGFBP3	0.3975	0.455	0.007	0	0.053779	0.00793822	1.24668e-11
	11:99089041:G:A:imp:v1	rs898776	11	99218310	CNTN5_O94779_OID21006_v1	CNTN5	0.9224	-0.786	0.013	0	-0.0973954	0.0143871	1.29119e-11
	1:249059216:C:T:imp:v1	rs12046713	1	55564598	LYPD8_Q6UX82_OID21251_v1	LYPD8	0.0937	0.841	0.013	0	-0.0905395	0.0133931	1.37834e-11
	14:74467222:G:A:imp:v1	rs146086623	14	74000519	ENTPD5_O75356_OID20104_v1	ENTPD5	0.0533	-0.963	0.017	0	-0.117449	0.0173811	1.40639e-11
	14:94988407:T:C:imp:v1	rs17091005	14	94522070	SERPINA12_Q8IW75_OID20219_v1	SERPINA12	0.2179	0.772	0.009	0	-0.0640313	0.00948358	1.46021e-11
	1:249058896:T:C:imp:v1	rs28768088	1	133200121	LYPD8_Q6UX82_OID21251_v1	LYPD8	0.0935	0.842	0.013	0	-0.0905311	0.0134141	1.48911e-11
	19:49260677:A:C:imp:v1	rs838131	19	48757420	FGF21_Q9NSA1_OID21402_v1	FGF21	0.4566	-0.123	0.008	3.16228e-60	0.0545105	0.00808213	1.53489e-11
	2:24259188:C:G:imp:v1	rs872169	2	24036318	FKBP1B_P68106_OID20618_v1	FKBP1B	0.2052	-0.255	0.009	3.98107e-168	-0.0643775	0.00954728	1.55124e-11
	11:114441595:G:T:imp:v1	rs1850521	11	114570873	FCN2_Q15485_OID20382_v1	FCN2	0.1327	-0.47	0.009	0	-0.0765614	0.0113803	1.7257e-11
	1:145716763:G:A:imp:v1	rs9728526	1	145718303	CD160_O95971_OID20647_v1	CD160	0.4394	-0.392	0.007	0	0.0524205	0.00784366	2.33824e-11
	1:43767900:C:G:imp:v1	rs4660729	1	43302229	TIE1_P35590_OID20303_v1	TIE1	0.6084	0.19	0.007	1e-155	-0.052405	0.00784616	2.40474e-11
	6:32536085:A:T:imp:v1	rs67619842	6	32568308	IL10_P22301_OID20431_v1	IL10	0.1239	0.178	0.011	3.98107e-54	0.0817018	0.0122437	2.50688e-11
	10:51549496:T:C:imp:v1	rs10993994	10	46046326	MSMB_P08118_OID20275_v1	MSMB	0.6086	0.929	0.007	0	-0.0525781	0.00790041	2.8308e-11
	12:102212154:CT:C:imp:v1	-	12	101818376	CREG1_O75629_OID21515_v1	CREG1	0.3486	-0.352	0.008	0	0.0571753	0.00862054	3.30167e-11
	4:120280617:C:T:imp:v1	rs17009129	4	119359462	FABP2_P12104_OID20200_v1	FABP2	0.3252	-0.214	0.008	6.30957e-162	0.0542365	0.00822311	4.23471e-11
	9:139550503:G:T:imp:v1	rs74557797	9	136656051	EGFL7_Q9UHF1_OID21252_v1	EGFL7	0.0938	-0.277	0.013	1.25893e-96	0.10367	0.0157318	4.40236e-11
	19:4240304:CAAA:C:imp:v1	-	19	4240307	IL27_Q14213_Q8NEV9_OID21389_v1	EBI3_IL27	0.2906	-0.414	0.008	0	-0.0561382	0.00852836	4.62531e-11
	1:249065691:T:C:imp:v1	rs12044252	1	248771492	LYPD8_Q6UX82_OID21251_v1	LYPD8	0.0937	0.84	0.013	0	-0.0880219	0.0133896	4.90199e-11
	8:27810603:C:G:imp:v1	rs2685412	8	27953086	TNC_P24821_OID20359_v1	TNC	0.2699	0.376	0.008	0	-0.0569027	0.00865688	4.92708e-11
	9:136129647:G:A:imp:v1	rs8176759	9	133254260	TEK_Q02763_OID21496_v1	TEK	0.0609	0.806	0.015	0	-0.10513	0.0160096	5.14458e-11
	6:31347214:G:A:imp:v1	rs62395441	6	31379437	SFTPD_P35247_OID20214_v1	SFTPD	0.0557	0.69	0.013	0	-0.110293	0.0168069	5.29544e-11
	9:33117524:C:T:imp:v1	rs2031902	9	33117526	FOLR3_P41439_OID21485_v1	FOLR3	0.5877	-0.059	0.006	3.16228e-24	-0.051194	0.00787006	7.77466e-11
	20:37007589:G:A:imp:v1	rs573329980	20	32563114	LBP_P18428_OID20355_v1	LBP	0.1944	0.091	0.01	6.30957e-19	-0.0774694	0.01192	8.07823e-11
	8:86209408:C:T:imp:v1	rs56072918	8	85297179	CA13_Q8N1Q1_OID20225_v1	CA13	0.0687	-0.523	0.015	7.94328e-280	-0.0992428	0.0152924	8.60078e-11
	6:16290761:T:A:imp:v1	rs1042391	6	16290530	GMPR_P36959_OID20641_v1	GMPR	0.3798	0.252	0.007	7.94328e-252	0.051153	0.00788532	8.74924e-11
	6:110720209:A:G:imp:v1	rs1980532	6	110399006	WASF1_Q92558_OID20091_v1	WASF1	0.4452	-0.286	0.008	0	-0.0510427	0.00789299	1.00073e-10
	1:153520714:T:TC:imp:v1	rs34557489	1	153548238	S100A4_P26447_OID21519_v1	S100A4	0.0505	0.362	0.017	6.30957e-104	-0.11325	0.0175318	1.04932e-10
	14:106465011:C:T:imp:v1	rs111266381	14	105998918	NMNAT1_Q9HAN9_OID20913_v1	NMNAT1	0.1518	-0.193	0.01	1.99526e-82	0.0706313	0.0109644	1.18023e-10
	7:75462520:C:T:imp:v1	rs7809058	7	75833202	CLC_Q05315_OID20126_v1	CLC	0.8954	-0.185	0.012	1.25893e-55	-0.0808231	0.0125951	1.38957e-10
	17:34819598:TC:T:imp:v1	-	17	36463756	CCL4_P13236_OID20695_v1	CCL4	0.1223	-0.415	0.011	0	0.0752386	0.0118449	2.12519e-10
	16:150764:G:A:imp:v1	rs2283464	16	100766	TIE1_P35590_OID20303_v1	TIE1	0.8456	-0.14	0.01	7.94328e-46	0.0714255	0.0112519	2.18331e-10
	15:51973650:G:C:imp:v1	rs2606134	15	51681453	SCG3_Q8WXD2_OID20728_v1	SCG3	0.7565	0.703	0.009	0	-0.0569937	0.00898508	2.25113e-10
	6:33777260:C:T:imp:v1	rs1547671	6	33809483	MLN_P12872_OID20541_v1	MLN	0.5442	-0.412	0.007	0	-0.0488831	0.00775023	2.83931e-10
	22:44324855:G:A:imp:v1	rs3747207	22	43928975	SCLY_Q96I15_OID21425_v1	SCLY	0.2152	0.073	0.009	1.58489e-17	0.0588173	0.00934894	3.14752e-10
	21:42706773:A:G:imp:v1	rs432938	21	41334846	CEACAM5_P06731_OID21171_v1	CEACAM5	0.2097	0.099	0.009	1e-30	-0.061039	0.00970315	3.16168e-10
	4:145054574:A:T:imp:v1	rs11731918	4	144133421	ICAM4_Q14773_OID20578_v1	ICAM4	0.4495	0.215	0.006	1.25893e-248	0.0486635	0.0077512	3.42529e-10
	2:71060936:G:C:imp:v1	rs17718987	2	70833805	CD207_Q9UJ71_OID21298_v1	CD207	0.3247	0.474	0.008	0	-0.052036	0.00831126	3.82748e-10
	1:147758522:T:C:imp:v1	rs2999719	1	38661844	ACP6_Q9NPH0_OID21432_v1	ACP6	0.9295	0.247	0.015	5.01187e-61	0.0978202	0.0156609	4.20755e-10
	9:136141870:C:T:imp:v1	rs2519093	9	133266456	FAM3B_P58499_OID21372_v1	FAM3B	0.1847	-0.105	0.009	1.99526e-33	-0.0619651	0.00994994	4.7337e-10
	2:224880498:T:C:imp:v1	rs68066031	2	224015781	PRKAR1A_P10644_OID20146_v1	PRKAR1A	0.2298	0.217	0.009	3.98107e-131	0.0574701	0.00923701	4.91732e-10
	10:75689615:C:T:imp:v1	rs2688623	10	73929857	PLAUR_Q03405_OID20764_v1	PLAUR	0.5585	0.107	0.007	3.16228e-50	0.0485038	0.00781969	5.54765e-10
	1:109818530:C:T:imp:v1	rs646776	1	109275908	CA11_O75493_OID21195_v1	CA11	0.778	0.187	0.009	1e-93	0.0580426	0.00936573	5.74256e-10
	10:124306428:G:T:imp:v1	rs4421693	10	122546912	REG1B_P48304_OID20266_v1	REG1B	0.5765	0.115	0.007	5.01187e-59	0.0482515	0.00778662	5.76519e-10
	19:836043:T:C:imp:v1	rs10425544	19	836043	PRTN3_P24158_OID20329_v1	PRTN3	0.7127	0.494	0.009	0	0.0606704	0.00979396	5.84035e-10
	17:66823805:G:A:imp:v1	rs112001035	17	68827664	DKKL1_Q9UK85_OID21313_v1	DKKL1	0.0612	0.249	0.008	5.01187e-217	0.103631	0.0167402	5.99637e-10
	17:60637258:C:A:imp:v1	rs146385050	17	62559897	THBS2_P35442_OID21104_v1	THBS2	0.1834	0.233	0.009	3.98107e-144	-0.0625837	0.0101126	6.06593e-10
	12:102225751:A:G:imp:v1	rs10778152	12	101831973	GLB1_P16278_OID20949_v1	GLB1	0.2882	-0.288	0.008	1.25893e-286	0.0527993	0.00855347	6.70685e-10
	2:113982040:C:A:imp:v1	rs12619508	2	113224463	CALCA_P01258_OID20983_v1	CALCA	0.4714	0.066	0.006	1.99526e-27	-0.0478571	0.00775602	6.81569e-10
	6:32590443:A:G:imp:v1	rs9271566	6	32622666	CXCL10_P02778_OID20697_v1	CXCL10	0.4228	-0.066	0.007	3.98107e-19	-0.0502649	0.00816698	7.52434e-10
	1:169563951:T:G:imp:v1	rs6136	1	169594713	SELP_P16109_OID20379_v1	SELP	0.1137	-0.4	0.012	1.25893e-261	0.074438	0.0120978	7.60187e-10
	22:44324727:C:G:imp:v1	rs738409	22	43928847	TLR3_O15455_OID20612_v1	TLR3	0.2171	0.056	0.004	3.98107e-35	0.0571053	0.00928442	7.71619e-10
	20:3682762:G:A:imp:v1	rs4813637	20	3702115	CD63_P08962_OID20988_v1	CD63	0.5852	-0.109	0.008	6.30957e-47	-0.0486033	0.0079109	8.05491e-10
	6:32630119:G:A:imp:v1	rs34579624	6	32662342	TIMP4_Q99727_OID21147_v1	TIMP4	0.1451	0.087	0.01	6.30957e-17	0.0798846	0.0130135	8.32444e-10
	22:44324727:C:G:imp:v1	rs738409	22	43928847	C19orf12_Q9NSK7_OID20804_v1	C19orf12	0.2169	0.097	0.009	3.16228e-27	0.0579356	0.00944181	8.45894e-10
	2:207041053:T:C:imp:v1	rs3732083	2	206176329	CCL28_Q9NRJ3_OID20569_v1	CCL28	0.4306	-0.179	0.007	1.25893e-132	-0.0475764	0.0077915	1.02041e-09
	20:43755307:C:G:imp:v1	rs75002084	20	45126666	WFDC12_Q8WWY7_OID21462_v1	WFDC12	0.4313	-0.426	0.007	0	0.0473542	0.00775944	1.04236e-09
	19:11687351:C:T:imp:v1	rs2305799	19	11576536	ACP5_P13686_OID20314_v1	ACP5	0.1234	-0.497	0.011	0	-0.0711699	0.0116769	1.09479e-09
	3:66434643:T:C:imp:v1	rs2306272	3	66384219	LRIG1_Q96JA1_OID21429_v1	LRIG1	0.288	-0.856	0.008	0	-0.051537	0.00847775	1.20865e-09
	13:27214914:T:C:imp:v1	rs1018123	13	26640777	WASF3_Q9UPY6_OID20882_v1	WASF3	0.5728	0.135	0.008	1.58489e-69	-0.0479065	0.00788321	1.22423e-09
	19:49206417:A:G:imp:v1	rs492602	19	48703160	IFNGR2_P38484_OID20941_v1	IFNGR2	0.5091	-0.054	0.005	5.01187e-24	-0.0468539	0.00772673	1.32888e-09
	17:72539474:C:T:imp:v1	rs58440339	17	74543335	CD300C_Q08708_OID21010_v1	CD300C	0.0927	0.681	0.012	0	-0.0804716	0.0132742	1.34223e-09
	22:23040389:G:C:imp:v1	rs6003229	22	22697904	RUVBL1_Q9Y265_OID21211_v1	RUVBL1	0.4117	-0.239	0.008	7.94328e-188	0.0540607	0.00892291	1.37276e-09
	2:207311349:T:A:imp:v1	rs72933203	2	206446625	ADAM23_O75077_OID20651_v1	ADAM23	0.1032	0.877	0.012	0	-0.0762946	0.0126095	1.44348e-09
	22:44324855:G:A:imp:v1	rs3747207	22	43928975	ALDH1A1_P00352_OID21128_v1	ALDH1A1	0.2152	0.073	0.009	1.58489e-17	0.0566559	0.00937153	1.4892e-09
	9:136149229:T:C:imp:v1	rs505922	9	133273813	CLEC4G_Q6UXB4_OID20590_v1	CLEC4G	0.3166	0.291	0.008	6.30957e-305	-0.0499831	0.00827444	1.53488e-09
	22:44324730:C:T:imp:v1	rs738408	22	43928850	PTS_Q03393_OID20847_v1	PTS	0.2168	0.084	0.009	3.16228e-21	0.0571221	0.00946984	1.6194e-09
	22:44324855:G:A:imp:v1	rs3747207	22	43928975	KRT18_P05783_OID21296_v1	KRT18	0.2155	0.101	0.009	5.01187e-32	0.0566007	0.00939291	1.68176e-09
	16:72078989:TG:T:imp:v1	-	16	72045090	HBQ1_P09105_OID21433_v1	HBQ1	0.1815	0.092	0.009	3.16228e-22	0.0611284	0.0101494	1.71358e-09
	1:155169355:G:T:imp:v1	rs423144	1	155199564	KLK1_P06870_OID21499_v1	KLK1	0.4253	0.048	0.006	1.99526e-18	-0.047048	0.00782663	1.84074e-09
	22:44324855:G:A:imp:v1	rs3747207	22	43928975	SORD_Q00796_OID21453_v1	SORD	0.2153	0.07	0.009	1.58489e-15	0.0560332	0.009359	2.13628e-09
	17:45578019:CA:C:imp:v1	-	17	47500653	XPNPEP2_O43895_OID21508_v1	XPNPEP2	0.5019	-0.09	0.007	1.25893e-33	0.0474034	0.00792382	2.19887e-09
	6:32601977:A:C:imp:v1	rs9272209	6	32634200	ITGB7_P26010_OID21393_v1	ITGB7	0.1476	0.099	0.01	5.01187e-24	0.0649265	0.0108665	2.30212e-09
	1:226075410:GC:G:imp:v1	rs748667196	1	225887710	LEFTY2_O00292_OID21454_v1	LEFTY2	0.3696	-0.713	0.007	0	-0.0474871	0.00794862	2.31144e-09
	22:50964153:T:C:imp:v1	rs131805	22	50525724	TYMP_P19971_OID20234_v1	TYMP	0.7828	0.224	0.009	5.01187e-135	0.0559868	0.00937852	2.3772e-09
	5:30839451:G:A:imp:v1	rs4626350	5	30839344	CDH6_P55285_OID20157_v1	CDH6	0.5556	0.505	0.007	0	0.0462127	0.00777947	2.84432e-09
	3:98416900:G:T:imp:v1	rs10935473	3	98698056	ADGRG1_Q9Y653_OID21294_v1	ADGRG1	0.4404	-0.077	0.007	1.99526e-27	0.0461306	0.00776954	2.89647e-09
	22:44324855:G:A:imp:v1	rs3747207	22	43928975	ADH4_P08319_OID20117_v1	ADH4	0.2156	0.1	0.009	6.30957e-31	0.0559094	0.00946277	3.45555e-09
	16:4431360:G:A:imp:v1	rs35713275	16	4381359	VASN_Q6EMK4_OID20345_v1	VASN	0.0631	-0.898	0.016	0	-0.098512	0.0166861	3.55182e-09
	5:76210596:G:A:imp:v1	rs6896257	5	76914771	CRHBP_P24387_OID20747_v1	CRHBP	0.6388	-0.587	0.008	0	-0.0476774	0.00811329	4.19153e-09
	19:54545531:T:C:imp:v1	rs2433724	19	54042277	VSTM1_Q6UX27_OID20851_v1	VSTM1	0.4288	-0.771	0.008	0	-0.0461654	0.00786554	4.37585e-09
	6:38650628:T:G:imp:v1	rs4746	6	38682852	GLO1_Q04760_OID20107_v1	GLO1	0.4643	-0.329	0.007	0	0.0456387	0.00779284	4.72735e-09
	2:47152291:G:C:imp:v1	rs6419615	2	46925152	MCFD2_Q8NI22_OID20171_v1	MCFD2	0.7073	-0.143	0.008	1e-67	-0.0503745	0.00861121	4.91953e-09
	7:100614226:C:T:imp:v1	rs10085857	7	45216839	PILRB_Q9UKJ0_OID20197_v1	PILRB	0.4806	0.215	0.008	2.51189e-168	-0.050231	0.00860478	5.29661e-09
	19:44153100:A:G:imp:v1	rs4760	19	43648948	VNN2_O95498_OID21310_v1	VNN2	0.1564	-0.183	0.009	7.94328e-97	-0.0619406	0.0106246	5.54608e-09
	4:6611238:TG:T:imp:v1	-	4	6609511	FUCA1_P04066_OID20261_v1	FUCA1	0.1774	0.149	0.005	1.99526e-173	0.0586359	0.0100634	5.65546e-09
	9:123460769:A:C:imp:v1	rs7849566	9	120698491	MEGF9_Q9H1U4_OID20285_v1	MEGF9	0.7002	0.339	0.008	0	0.048718	0.00836165	5.66468e-09
	6:35753227:T:C:imp:v1	rs2766588	6	35785450	CLPS_P04118_OID21156_v1	CLPS	0.6079	0.546	0.008	0	-0.047465	0.00814721	5.67981e-09
	3:259525:T:A:imp:v1	rs931679	3	217842	CHL1_O00533_OID20366_v1	CHL1	0.0869	0.534	0.013	0	0.0797378	0.0137206	6.19052e-09
	17:78539090:C:T:imp:v1	rs62068268	17	80565290	NPTX1_Q15818_OID21074_v1	NPTX1	0.0893	0.817	0.012	0	0.0786974	0.0135532	6.37677e-09
	9:34336681:A:T:imp:v1	rs10972064	9	34336683	NUDT2_P50583_OID21308_v1	NUDT2	0.152	0.335	0.01	2.51189e-228	-0.0623222	0.0107465	6.65838e-09
	19:54800500:A:G:imp:v1	rs367070	19	54296648	LILRB1_Q8NHL6_OID20323_v1	LILRB1	0.2304	-0.666	0.009	0	0.053076	0.0091576	6.79782e-09
	1:1693726:A:G:imp:v1	rs17162854	1	1762287	NADK_O95544_OID20178_v1	NADK	0.5158	0.248	0.007	6.30957e-258	0.0447884	0.00775219	7.5809e-09
	16:57682275:C:T:imp:v1	rs733464	16	57648363	ADGRG1_Q9Y653_OID21294_v1	ADGRG1	0.4067	0.072	0.007	3.16228e-23	-0.0456077	0.0079035	7.90002e-09
	6:119965256:C:T:imp:v1	rs807309	6	119644095	CBLIF_P27352_OID20179_v1	CBLIF	0.7377	-0.461	0.008	0	-0.0504894	0.00875862	8.18802e-09
	22:44324727:C:G:imp:v1	rs738409	22	43928847	HNMT_P50135_OID20975_v1	HNMT	0.2173	0.065	0.008	7.94328e-18	0.0540137	0.00939475	8.9586e-09
	10:65050659:A:G:imp:v1	rs7075195	10	63290899	VEGFA_P15692_OID20650_v1	VEGFA	0.4143	0.124	0.006	3.16228e-83	0.044787	0.0077927	9.06815e-09
	2:88424066:T:C:imp:v1	rs2241883	2	88124547	FABP1_P07148_OID20778_v1	FABP1	0.3069	-0.233	0.008	1.99526e-193	0.0479259	0.00834974	9.47831e-09
	2:133174764:C:T:imp:v1	rs2241764	2	132417191	GPA33_Q99795_OID21376_v1	GPA33	0.3386	-0.092	0.008	1e-34	-0.0467668	0.00815957	9.95347e-09
	8:143867905:C:T:imp:v1	rs2572925	8	142786489	LY6D_Q14210_OID20708_v1	LY6D	0.4046	-0.442	0.007	0	0.0450968	0.00787323	1.01703e-08
	17:33803592:G:A:imp:v1	rs58745116	17	35476573	FCRL6_Q6DN72_OID20529_v1	FCRL6	0.3901	-0.086	0.006	5.01187e-41	0.0452371	0.00791299	1.08534e-08
	11:72945341:C:T:imp:v1	rs2511241	11	73234296	OSM_P13725_OID20574_v1	OSM	0.9295	0.363	0.014	1.25893e-140	0.0860295	0.0150601	1.11388e-08
	19:6611336:G:C:imp:v1	rs7254538	19	6611325	CD70_P32970_OID20599_v1	CD70	0.5429	0.746	0.007	0	-0.0441464	0.0077294	1.11988e-08
	1:248039451:C:T:imp:v1	rs3811444	1	247876149	CLTA_P09496_OID20118_v1	CLTA	0.3331	-0.12	0.008	1e-50	0.047046	0.00824978	1.17923e-08
	3:98695761:C:T:imp:v1	rs2470870	3	98976917	FOLR3_P41439_OID21485_v1	FOLR3	0.5744	-0.052	0.006	1.99526e-19	-0.0443239	0.00779482	1.29802e-08
	2:133174764:C:T:imp:v1	rs2241764	2	132417191	EPCAM_P16422_OID20743_v1	EPCAM	0.338	-0.082	0.008	1.99526e-27	-0.0461112	0.00814561	1.50607e-08
	16:72078989:TG:T:imp:v1	-	16	72045090	ARHGAP1_Q07960_OID21202_v1	ARHGAP1	0.1817	0.152	0.01	6.30957e-54	0.0582044	0.0103108	1.65199e-08
	3:98416900:G:T:imp:v1	rs10935473	3	98698056	MICA_Q29980_Q29983_OID20593_v1	MICB_MICA	0.4398	-0.098	0.004	5.01187e-151	-0.0437766	0.00775564	1.6568e-08
	19:43002369:C:G:imp:v1	rs10416089	19	42498217	CEACAM1_P13688_OID21528_v1	CEACAM1	0.0849	-0.482	0.013	3.98107e-290	0.0777424	0.0137899	1.72405e-08
	1:159783148:C:T:imp:v1	rs55650803	1	159813358	FCRL6_Q6DN72_OID20529_v1	FCRL6	0.1924	-0.889	0.009	0	-0.0549951	0.00978858	1.92854e-08
	22:44324727:C:G:imp:v1	rs738409	22	43928847	FBP1_P09467_OID20227_v1	FBP1	0.2169	0.072	0.009	1.58489e-16	0.0524087	0.00933424	1.96944e-08
	6:32583682:A:C:imp:v1	rs34136174	6	32615905	IKZF2_Q9UKS7_OID21213_v1	IKZF2	0.4255	0.077	0.008	6.30957e-23	0.0446713	0.00796496	2.04114e-08
	1:968226:C:A:imp:v1	rs3121560	1	1032846	AGRN_O00468_OID20786_v1	AGRN	0.3402	-0.373	0.008	0	0.0454413	0.00811138	2.11689e-08
	9:34707814:C:T:imp:v1	rs10972202	9	34707817	CCL19_Q99731_OID21030_v1	CCL19	0.1227	0.105	0.011	3.16228e-21	-0.0665233	0.0119159	2.36776e-08
	19:7772173:G:C:imp:v1	rs4804774	19	7707287	CD209_Q9NNX6_OID20262_v1	CD209	0.2367	-0.408	0.007	0	0.0538009	0.00964337	2.41829e-08
	14:105262368:C:G:imp:v1	rs2498786	14	104796031	XPNPEP2_O43895_OID21508_v1	XPNPEP2	0.6189	-0.083	0.008	3.98107e-28	0.0442336	0.00795024	2.63941e-08
	17:34326215:A:C:imp:v1	rs712048	17	35999179	CCL23_P55773_OID20693_v1	CCL23	0.8692	0.562	0.011	0	0.0634036	0.0114165	2.79746e-08
	9:136146597:C:T:imp:v1	rs550057	9	133271182	TMPRSS15_P98073_OID21364_v1	TMPRSS15	0.2555	-0.206	0.008	1e-130	-0.0490292	0.00884878	3.01119e-08
	22:44324855:G:A:imp:v1	rs3747207	22	43928975	ACY1_Q03154_OID20137_v1	ACY1	0.2153	0.075	0.008	6.30957e-19	0.0518458	0.00937166	3.1627e-08
	9:136141870:C:T:imp:v1	rs2519093	9	133266456	ADGRG1_Q9Y653_OID21294_v1	ADGRG1	0.1847	-0.112	0.009	1.25893e-34	0.0550193	0.00995116	3.22185e-08
	3:195800811:C:T:imp:v1	rs3817672	3	196073940	TFRC_P02786_OID20369_v1	TFRC	0.5632	-0.521	0.007	0	-0.0427795	0.0077466	3.3447e-08
	16:68294800:C:G:imp:v1	rs7672	16	68260897	PLA2G15_Q8NCC3_OID21473_v1	PLA2G15	0.7146	-0.246	0.008	1e-203	-0.04743	0.00860379	3.53403e-08
	1:178529898:G:A:imp:v1	rs12753251	1	178560763	ANGPTL1_O95841_OID20211_v1	ANGPTL1	0.534	-0.283	0.007	0	0.0428421	0.00778595	3.74469e-08
	12:121424574:G:A:imp:v1	rs2393775	12	120986771	CPE_P16870_OID21392_v1	CPE	0.6231	0.1	0.008	3.16228e-39	-0.0435993	0.00794085	4.00785e-08
	1:160654758:C:G:imp:v1	rs2295615	1	160684968	CD48_P09326_OID20692_v1	CD48	0.1373	-0.922	0.011	0	-0.0612922	0.0111686	4.0669e-08
	6:32594850:T:TCC:imp:v1	rs70993902	6	32627073	FOLR3_P41439_OID21485_v1	FOLR3	0.7768	0.075	0.007	3.98107e-25	0.0562146	0.0102577	4.2477e-08
	9:136149500:T:C:imp:v1	rs529565	9	133274084	REG1B_P48304_OID20266_v1	REG1B	0.3174	0.157	0.007	1e-97	-0.0449641	0.00822248	4.54013e-08
	6:96534389:C:T:imp:v1	rs4364486	6	96086513	PNLIPRP2_P54317_OID20775_v1	PNLIPRP2	0.7905	0.039	0.006	1.25893e-11	-0.0516879	0.00946718	4.76956e-08
	6:31236467:G:T:imp:v1	rs2524096	6	31268690	TXNDC15_Q96J42_OID21495_v1	TXNDC15	0.4196	-0.17	0.006	3.98107e-158	0.042469	0.0077947	5.08124e-08
	19:49206108:C:G:imp:v1	rs679574	19	48702851	NECTIN2_Q92692_OID20222_v1	NECTIN2	0.5088	-0.156	0.007	2.51189e-98	-0.0417231	0.00770634	6.15875e-08
	7:100614226:C:T:imp:v1	rs10085857	7	45216839	PILRA_Q9UKJ1_OID21129_v1	PILRA	0.4803	0.189	0.008	1e-132	-0.0465675	0.00860379	6.21717e-08
	22:44324855:G:A:imp:v1	rs3747207	22	43928975	IGSF3_O75054_OID21312_v1	IGSF3	0.2155	0.065	0.009	1.25893e-13	0.0508217	0.0093939	6.29997e-08
	5:147205914:C:G:imp:v1	rs17717320	5	147826351	SCGB3A2_Q96PL1_OID20723_v1	SCGB3A2	0.1983	-0.249	0.009	1e-160	0.0526172	0.00972894	6.36204e-08
	9:136141870:C:T:imp:v1	rs2519093	9	133266456	CDH1_P12830_OID20353_v1	CDH1	0.1847	-0.348	0.009	1.58489e-306	-0.0546242	0.0101212	6.77552e-08
	21:42684084:C:G:imp:v1	rs66464836	21	41312157	KLK1_P06870_OID21499_v1	KLK1	0.1117	-0.068	0.009	6.30957e-15	0.0657011	0.0123487	1.03504e-07
	1:153337943:G:A:imp:v1	rs3014874	1	153365467	S100A12_P80511_OID21374_v1	S100A12	0.2647	-0.234	0.008	2.51189e-177	0.0466596	0.00878926	1.10404e-07
	22:24643449:C:G:imp:v1	rs5760275	22	24247481	GGT5_P36269_OID20909_v1	GGT5	0.2075	0.33	0.009	2.51189e-280	-0.0511661	0.00966891	1.21106e-07
	19:10393234:A:G:imp:v1	rs5030377	19	10282558	ICAM1_P05362_OID20411_v1	ICAM1	0.3776	0.411	0.008	0	-0.0423265	0.00801134	1.26862e-07
	4:187157233:G:A:imp:v1	rs4861708	4	186236079	ITGA6_P23229_OID20528_v1	ITGA6	0.5119	0.167	0.007	1e-113	-0.0406805	0.00771169	1.32632e-07
	8:9183102:A:AAGAAGAAAGGG:imp:v1	rs199922514	8	9325592	CES1_P23141_OID20244_v1	CES1	0.9079	-0.162	0.012	7.94328e-44	0.0700833	0.0133041	1.38073e-07
	9:136138765:GCGCCCACCACTA:G:imp:v1	-	9	133263362	CEACAM1_P13688_OID21528_v1	CEACAM1	0.1828	-0.25	0.01	2.51189e-152	0.052546	0.00997962	1.39939e-07
	2:224880498:T:C:imp:v1	rs68066031	2	224015781	GDF2_Q9UK05_OID20202_v1	GDF2	0.2298	0.165	0.008	2.51189e-90	0.0486108	0.00923854	1.42695e-07
	18:56087648:T:C:imp:v1	rs12373325	18	58420416	NT5E_P21589_OID21498_v1	NT5E	0.7975	-0.078	0.008	3.98107e-22	0.0505698	0.00961166	1.43041e-07
	17:66823805:G:A:imp:v1	rs112001035	17	68827664	KLB_Q86Z14_OID20888_v1	KLB	0.0612	-0.661	0.014	0	-0.0887171	0.0168976	1.51883e-07
	1:86062336:G:T:imp:v1	rs4949896	1	85596653	CCN1_O00622_OID21368_v1	CCN1	0.262	-0.117	0.008	3.98107e-46	-0.0462662	0.00883873	1.65442e-07
	9:136149229:T:C:imp:v1	rs505922	9	133273813	LGALS7B_P47929_OID21406_v1	LGALS7_LGALS7B	0.3168	0.314	0.008	0	-0.0433796	0.00829218	1.68244e-07
	6:10535591:A:C:imp:v1	rs509227	6	10535358	LRRC25_Q8N386_OID21333_v1	LRRC25	0.5224	0.29	0.007	0	0.0404869	0.00774158	1.69698e-07
	8:134503148:C:T:imp:v1	rs9643300	8	133490905	ST3GAL1_Q11201_OID21322_v1	ST3GAL1	0.5649	-0.236	0.007	1.25893e-229	-0.0410353	0.00784731	1.70225e-07
	19:45413233:G:T:imp:v1	rs1065853	19	44909976	BRK1_Q8WUW1_OID20883_v1	BRK1	0.0813	-0.249	0.014	5.01187e-74	0.0746857	0.0142873	1.71876e-07
	15:89455768:C:G:imp:v1	rs34239095	15	88912537	MFGE8_Q08431_OID21134_v1	MFGE8	0.2818	0.372	0.008	0	-0.0445685	0.00855884	1.91605e-07
	22:19951271:G:A:imp:v1	rs4680	22	19963748	COMT_P21964_OID20086_v1	COMT	0.5178	-0.446	0.007	0	-0.0405831	0.0078057	2.00188e-07
	11:72945341:C:T:imp:v1	rs2511241	11	73234296	MMP9_P14780_OID21103_v1	MMP9	0.9294	0.384	0.014	3.98107e-160	0.0779691	0.0150413	2.17546e-07
	11:72945341:C:T:imp:v1	rs2511241	11	73234296	OLR1_P78380_OID20183_v1	OLR1	0.9294	0.205	0.014	3.16228e-46	0.0782005	0.0150969	2.22018e-07
	19:10393234:A:G:imp:v1	rs5030377	19	10282558	ICAM4_Q14773_OID20578_v1	ICAM4	0.3779	-0.112	0.007	7.94328e-67	-0.0413642	0.0079885	2.24314e-07
	5:153573938:C:T:imp:v1	rs890793	5	154194378	GALNT10_Q86SR1_OID21371_v1	GALNT10	0.3822	0.381	0.007	0	-0.0413692	0.007993	2.27084e-07
	12:6885076:G:A:imp:v1	rs3782735	12	6775910	LAG3_P18627_OID21315_v1	LAG3	0.6027	0.175	0.007	1.25893e-121	0.0426439	0.00824946	2.34975e-07
	19:54324995:G:T:imp:v1	rs4632248	19	53821741	CAPG_P40121_OID21431_v1	CAPG	0.2099	0.185	0.007	2.51189e-153	0.0493063	0.00954293	2.38144e-07
	19:54324995:G:T:imp:v1	rs4632248	19	53821741	PARP1_P09874_OID20500_v1	PARP1	0.2098	0.15	0.009	1.58489e-62	0.0489634	0.0095046	2.58339e-07
	6:31725230:G:A:imp:v1	rs3117574	6	31757453	TNFRSF9_Q07011_OID20985_v1	TNFRSF9	0.1324	0.125	0.011	1.25893e-32	0.0584513	0.0113889	2.86197e-07
	3:186454180:A:C:imp:v1	rs5030062	3	186736391	RAB6A_P20340_OID20608_v1	RAB6A	0.3727	0.193	0.007	5.01187e-156	0.040601	0.00796187	3.40668e-07
	22:44324727:C:G:imp:v1	rs738409	22	43928847	GSTA3_Q16772_OID21242_v1	GSTA3	0.2167	0.095	0.009	1e-26	0.0481319	0.00944548	3.47353e-07
	2:79395511:T:A:imp:v1	rs147616162	2	79168385	REG3A_Q06141_OID20258_v1	REG3A	0.0589	0.4	0.015	1.99526e-155	-0.0828027	0.0162657	3.56898e-07
	2:121970361:T:C:imp:v1	rs35275076	2	121212785	KLK1_P06870_OID21499_v1	KLK1	0.546	-0.048	0.006	1.58489e-17	-0.0425706	0.0083653	3.60055e-07
	6:31324375:G:T:imp:v1	rs41563615	6	31356598	GZMB_P10144_OID20604_v1	GZMB	0.0548	0.417	0.016	3.98107e-156	-0.0883518	0.0173736	3.6683e-07
	22:44324855:G:A:imp:v1	rs3747207	22	43928975	KYNU_Q16719_OID20669_v1	KYNU	0.2156	0.101	0.009	6.30957e-32	0.0472901	0.00932307	3.9288e-07
	6:116776643:CTCTCTT:C:imp:v1	rs746441505	6	116455480	RBP5_P82980_OID21369_v1	RBP5	0.4128	0.071	0.007	1.58489e-23	-0.0399392	0.00787569	3.95306e-07
	9:136149399:G:A:imp:v1	rs507666	9	133273983	MET_P08581_OID20269_v1	MET	0.1848	-0.329	0.009	1e-283	0.0500584	0.00987924	4.04078e-07
	3:132241510:C:T:imp:v1	rs2305625	3	132522666	CCL19_Q99731_OID21030_v1	CCL19	0.112	-0.151	0.011	1e-39	0.0616101	0.0121761	4.19471e-07
	11:706284:G:T:imp:v1	rs11246276	11	706284	EPS8L2_Q9H6S3_OID21397_v1	EPS8L2	0.1586	-0.395	0.01	0	0.0530081	0.0104997	4.45192e-07
	11:61588305:A:G:imp:v1	rs174564	11	61820833	IFNGR2_P38484_OID20941_v1	IFNGR2	0.3489	0.095	0.006	1.25893e-65	-0.0409504	0.00811283	4.47354e-07
	5:176839898:T:C:imp:v1	rs2731673	5	177412897	ITGA6_P23229_OID20528_v1	ITGA6	0.7447	0.084	0.008	1e-23	-0.0447039	0.0088602	4.52391e-07
	3:98416900:G:T:imp:v1	rs10935473	3	98698056	TIE1_P35590_OID20303_v1	TIE1	0.4397	-0.219	0.007	1.58489e-212	-0.0388281	0.00770718	4.70635e-07
	9:36291174:TTC:T:imp:v1	-	9	36291177	PRSS27_Q9BQR3_OID20212_v1	PRSS27	0.434	-0.121	0.007	2.51189e-70	-0.0392365	0.00779816	4.86655e-07
	22:33162831:C:T:imp:v1	rs5749504	22	32766845	TIMP3_P35625_OID20684_v1	TIMP3	0.7261	-0.648	0.008	0	0.0431997	0.00861461	5.31154e-07
	6:131897278:C:T:imp:v1	rs2781668	6	131576138	ARG1_P05089_OID21445_v1	ARG1	0.1664	-0.238	0.01	1.99526e-132	0.0521091	0.010392	5.32165e-07
	9:136149399:G:A:imp:v1	rs507666	9	133273983	CD79B_P40259_OID20635_v1	CD79B	0.1847	-0.243	0.009	1e-149	0.0493734	0.00986731	5.62293e-07
	2:70776281:T:C:imp:v1	rs17639251	2	70549149	TGFA_P01135_OID20600_v1	TGFA	0.1194	0.172	0.011	3.98107e-51	-0.0593113	0.0118663	5.78347e-07
	19:4872095:C:T:imp:v1	rs262557	19	4872083	PLIN3_O60664_OID20143_v1	PLIN3	0.7574	0.077	0.009	1.58489e-18	0.0460448	0.00921766	5.87509e-07
	8:86860127:A:G:imp:v1	rs2980370	8	85847898	CA2_P00918_OID21149_v1	CA2	0.5209	0.101	0.007	3.16228e-45	0.0386439	0.00775188	6.19276e-07
	22:42291856:G:A:imp:v1	rs73165110	22	41895852	CD22_P20273_OID20637_v1	CD22	0.0789	-0.129	0.013	1.25893e-23	0.0711422	0.0143149	6.70205e-07
	6:26498758:G:T:imp:v1	rs72843784	6	26498530	BTN2A1_Q7KYR7_OID20713_v1	BTN2A1	0.1105	0.467	0.012	0	-0.0608827	0.0122533	6.74048e-07
	4:75719517:A:C:imp:v1	rs28549760	4	74794307	BTC_P35070_OID21199_v1	BTC	0.1323	-0.598	0.011	0	-0.0577285	0.0116198	6.76109e-07
	16:75234872:C:A:imp:v1	rs72802342	16	75200974	CPA2_P48052_OID21060_v1	CPA2	0.0759	-0.23	0.014	6.30957e-64	0.074361	0.0149771	6.87111e-07
	1:89652078:A:T:imp:v1	rs608339	1	89186395	GBP4_Q96PP9_OID20845_v1	GBP4	0.5083	-0.806	0.008	0	-0.0385236	0.00779075	7.62263e-07
	8:86351051:G:C:imp:v1	rs2072696	8	85438822	CA3_P07451_OID20271_v1	CA3	0.2428	-0.175	0.008	7.94328e-101	0.0442253	0.00894544	7.65782e-07
	10:64887856:C:T:imp:v1	rs10822143	10	63128096	XPNPEP2_O43895_OID21508_v1	XPNPEP2	0.5013	-0.059	0.007	1e-15	0.037854	0.0076979	8.76794e-07
	9:136154168:T:C:imp:v1	rs579459	9	133278724	ITGA6_P23229_OID20528_v1	ITGA6	0.2076	-0.103	0.009	3.16228e-30	0.046568	0.0094913	9.27683e-07
	6:32590364:C:T:imp:v1	rs6914950	6	32622587	CPVL_Q9H3G5_OID21435_v1	CPVL	0.1469	0.509	0.009	0	0.0535674	0.0109297	9.53168e-07
	19:44156472:T:C:imp:v1	rs2302524	19	43652320	PLAUR_Q03405_OID20764_v1	PLAUR	0.166	-0.178	0.01	3.16228e-77	0.0509111	0.0103886	9.55125e-07
	1:230295076:TCTTAAAGTGTTCAGCACTCCC:T:imp:v1	rs764992666	1	230159329	NRP1_O14786_OID20390_v1	NRP1	0.6044	0.214	0.007	5.01187e-186	0.0386267	0.00788367	9.60369e-07
	9:136149830:G:A:imp:v1	rs532436	9	133274414	CD34_P28906_OID21025_v1	CD34	0.1854	-0.456	0.01	0	0.0484205	0.00988589	9.68447e-07
	11:102697731:G:A:imp:v1	rs471994	11	102827000	MMP1_P03956_OID20672_v1	MMP1	0.3559	-0.459	0.008	0	-0.0402324	0.00822512	1.00116e-06
	12:102225751:A:G:imp:v1	rs10778152	12	101831973	GUSB_P08236_OID20296_v1	GUSB	0.2884	-0.257	0.008	1e-241	0.0415248	0.00849676	1.02316e-06
	19:6665020:T:C:imp:v1	rs344560	19	6665009	TNFSF14_O43557_OID20953_v1	TNFSF14	0.9453	0.554	0.016	2.51189e-248	0.0829732	0.0170082	1.06932e-06
	6:41167097:C:A:imp:v1	rs11759347	6	41199359	TREML2_Q5T2D2_OID21120_v1	TREML2	0.2381	0.305	0.009	1e-270	-0.0441189	0.00905705	1.10913e-06
	9:136141870:C:T:imp:v1	rs2519093	9	133266456	PODXL_O00592_OID21358_v1	PODXL	0.1847	-0.546	0.01	0	0.0484227	0.00995218	1.14148e-06
	19:32917455:T:A:imp:v1	rs2111504	19	32426549	THBS2_P35442_OID21104_v1	THBS2	0.1724	0.141	0.009	1.25893e-52	-0.0495586	0.0101857	1.14174e-06
	11:128053274:T:C:imp:v1	rs576785	11	128183379	GZMH_P20718_OID20096_v1	GZMH	0.2939	-0.108	0.008	5.01187e-42	0.0419618	0.0086406	1.19566e-06
	12:102219766:G:A:imp:v1	rs4764823	12	101825988	FUCA1_P04066_OID20261_v1	FUCA1	0.2883	-0.09	0.004	7.94328e-89	-0.0411131	0.00846723	1.20053e-06
	19:45146402:T:C:imp:v1	rs2301274	19	44643102	PVR_P15151_OID21011_v1	PVR	0.2412	-0.779	0.009	0	-0.0434667	0.00897178	1.26725e-06
	2:241403417:T:G:imp:v1	rs77078946	2	240464000	GPC1_P35052_OID21438_v1	GPC1	0.1138	0.504	0.011	0	-0.0589266	0.0121913	1.34153e-06
	8:23082971:G:T:imp:v1	rs13278062	8	23225458	TNFRSF10A_O00220_OID20967_v1	TNFRSF10A	0.5022	-0.462	0.007	0	-0.037341	0.00772702	1.34813e-06
	15:75320306:A:G:imp:v1	rs12591994	15	75027965	PPCDC_Q96CD2_OID21027_v1	PPCDC	0.0644	0.667	0.015	0	-0.0751709	0.0155953	1.43476e-06
	4:146821410:C:A:imp:v1	rs4835265	4	145900258	CDHR2_Q9BYE9_OID21282_v1	CDHR2	0.1558	0.064	0.009	2.51189e-13	0.051151	0.0106239	1.47427e-06
	2:228648323:G:A:imp:v1	rs1395338	2	227783607	CCL20_P78556_OID20671_v1	CCL20	0.6004	0.092	0.008	1.99526e-34	0.0377341	0.00784345	1.50243e-06
	15:81595358:G:A:imp:v1	rs58754882	15	81303017	IL16_Q14005_OID20633_v1	IL16	0.0908	-0.963	0.013	0	-0.0641245	0.0133615	1.59291e-06
	9:136139907:GAAACTGCC:G:imp:v1	rs782134971	9	133264504	CCL15_Q16663_OID20328_v1	CCL15	0.2545	-0.136	0.007	2.51189e-83	0.0422313	0.00880079	1.59792e-06
	2:111807677:G:A:imp:v1	rs2009581	2	111050100	XCL1_P47992_OID21398_v1	XCL1	0.2735	-0.148	0.007	3.16228e-97	0.041873	0.00874261	1.67167e-06
	13:114551993:T:C:imp:v1	rs6602909	13	113849020	GAS6_Q14393_OID20318_v1	GAS6	0.3249	-0.336	0.008	0	0.0393894	0.00822895	1.6956e-06
	19:46526648:G:A:imp:v1	rs2072563	19	46023390	PGLYRP1_O75594_OID20338_v1	PGLYRP1	0.3251	-0.295	0.008	0	0.039317	0.00821492	1.70097e-06
	3:186649931:CG:C:imp:v1	-	3	186932142	KLK1_P06870_OID21499_v1	KLK1	0.621	0.063	0.006	1.25893e-28	0.0385921	0.00807033	1.73586e-06
	8:126500031:C:G:imp:v1	rs28601761	8	125487789	CHI3L1_P36222_OID20399_v1	CHI3L1	0.4186	-0.119	0.007	1.58489e-71	-0.0386482	0.00808525	1.75216e-06
	9:136142185:C:T:imp:v1	rs8176672	9	133266772	BCAM_P50895_OID21076_v1	BCAM	0.0609	0.656	0.015	0	-0.0767232	0.0160571	1.76916e-06
	9:136141870:C:T:imp:v1	rs2519093	9	133266456	LGALS8_O00214_OID21041_v1	LGALS8	0.1849	-0.48	0.009	0	-0.0471931	0.00988932	1.8229e-06
	9:136141870:C:T:imp:v1	rs2519093	9	133266456	SELE_P16581_OID20290_v1	SELE	0.1845	-0.967	0.009	0	0.0470765	0.00987076	1.84874e-06
	3:56849749:T:C:imp:v1	rs1354034	3	56815721	CDKN2D_P55273_OID21295_v1	CDKN2D	0.6047	0.111	0.008	6.30957e-49	-0.0375855	0.0078889	1.89457e-06
	3:186381262:T:C:imp:v1	rs55636108	3	186663473	LXN_Q9BS40_OID21003_v1	LXN	0.2061	0.078	0.009	1.99526e-17	-0.0458441	0.00962868	1.92444e-06
	19:54554950:C:T:imp:v1	rs4442925	19	54051696	OSCAR_Q8IYS5_OID20776_v1	OSCAR	0.449	0.516	0.007	0	-0.0370555	0.00778339	1.92789e-06
	17:62464621:G:A:imp:v1	rs138176943	17	64468504	MILR1_Q7Z6M3_OID20482_v1	MILR1	0.0577	0.791	0.016	0	-0.0798796	0.0168196	2.04235e-06
	20:1597175:C:A:imp:v1	rs79462675	20	1616529	SIRPB1_O00241_OID20739_v1	SIRPB1	0.1317	-0.946	0.011	0	-0.0541796	0.0114164	2.07698e-06
	5:176841339:T:C:imp:v1	rs2545801	5	177414338	BMP6_P22004_OID20111_v1	BMP6	0.7445	-0.095	0.008	1e-29	-0.042256	0.00891936	2.16307e-06
	3:56849749:T:C:imp:v1	rs1354034	3	56815721	BMP6_P22004_OID20111_v1	BMP6	0.6044	-0.208	0.008	1.25893e-166	0.0376747	0.00795503	2.18017e-06
	6:150301195:A:AG:imp:v1	rs60340208	6	149980059	ULBP2_Q9BZM5_OID20919_v1	ULBP2	0.1491	-0.676	0.011	0	0.0547649	0.0115688	2.20326e-06
	19:44153100:A:G:imp:v1	rs4760	19	43648948	FOLR3_P41439_OID21485_v1	FOLR3	0.1565	0.081	0.008	7.94328e-25	-0.0501013	0.0105908	2.23783e-06
	3:56849749:T:C:imp:v1	rs1354034	3	56815721	SEMA4D_Q92854_OID21020_v1	SEMA4D	0.6046	0.102	0.008	1.25893e-41	-0.0370067	0.00783917	2.3498e-06
	5:31021358:A:G:imp:v1	rs10075805	5	31021251	NT5E_P21589_OID21498_v1	NT5E	0.2757	-0.055	0.007	3.16228e-14	-0.0405169	0.00859943	2.45796e-06
	21:41010801:C:T:imp:v1	rs536255	21	39638874	TFF1_P04155_OID21154_v1	TFF1	0.1915	-0.082	0.009	1.58489e-19	0.0469588	0.00997567	2.5098e-06
	2:27730940:T:C:imp:v1	rs1260326	2	27508073	XPNPEP2_O43895_OID21508_v1	XPNPEP2	0.6089	-0.069	0.007	3.16228e-20	0.03701	0.00786954	2.56441e-06
	4:57949517:G:A:imp:v1	rs1718860	4	57083351	IGFBP7_Q16270_OID20236_v1	IGFBP7	0.733	-0.367	0.008	0	-0.0408539	0.00869049	2.58901e-06
	1:248039451:C:T:imp:v1	rs3811444	1	247876149	CA1_P00915_OID20409_v1	CA1	0.3325	0.078	0.008	1.25893e-24	-0.0388575	0.00827537	2.65872e-06
	11:1874221:C:T:imp:v1	rs907612	11	1852991	LSP1_P33241_OID20530_v1	LSP1	0.379	0.149	0.008	6.30957e-87	-0.0375692	0.0080139	2.75875e-06
	1:156615114:A:G:imp:v1	rs2365715	1	156645322	BCAN_Q96GW7_OID20998_v1	BCAN	0.3897	-0.233	0.008	6.30957e-201	-0.0410893	0.00876494	2.76005e-06
	6:35688619:T:C:imp:v1	rs2817032	6	35720842	FKBP5_Q13451_OID20937_v1	FKBP5	0.2869	0.211	0.008	1e-145	0.0399534	0.00854628	2.94024e-06
	14:70354858:A:C:imp:v1	rs1958078	14	69888141	SMOC1_Q9H4F8_OID21461_v1	SMOC1	0.8466	0.37	0.01	0	-0.0514595	0.0110128	2.97233e-06
	3:56849749:T:C:imp:v1	rs1354034	3	56815721	FKBP1B_P68106_OID20618_v1	FKBP1B	0.6043	0.081	0.007	5.01187e-27	-0.0366334	0.00785066	3.06704e-06
	10:49370090:A:G:imp:v1	rs2438988	10	48162047	PPY_P01298_OID21516_v1	PPY	0.635	-0.213	0.008	2.51189e-162	0.040421	0.00867152	3.14143e-06
	11:123063062:C:G:imp:v1	rs73017877	11	123192354	CLMP_Q9H6B4_OID21419_v1	CLMP	0.5521	0.333	0.007	0	0.036045	0.007741	3.21825e-06
	12:6896546:A:G:imp:v1	rs73053728	12	6787380	CD4_P01730_OID20584_v1	CD4	0.3032	-0.358	0.008	0	0.0390596	0.00839403	3.26728e-06
	3:195955762:G:A:imp:v1	rs939885	3	196228891	GPA33_Q99795_OID21376_v1	GPA33	0.4849	0.068	0.007	7.94328e-22	0.035771	0.00771919	3.58607e-06
	19:9531446:A:G:imp:v1	rs34450188	19	9420770	MSLN_Q13421_OID21380_v1	MSLN	0.557	0.078	0.007	3.98107e-30	0.0367205	0.00793672	3.71607e-06
	12:111884608:T:C:imp:v1	rs3184504	12	111446804	SLAMF8_Q9P0V8_OID21214_v1	SLAMF8	0.5169	-0.097	0.007	3.98107e-45	0.0360138	0.00779342	3.81788e-06
	19:45411941:T:C:imp:v1	rs429358	19	44908684	RP2_O75695_OID21302_v1	RP2	0.1552	0.139	0.01	3.16228e-41	-0.0491918	0.0106452	3.81812e-06
	8:106581528:A:T:imp:v1	rs6993770	8	105569300	VEGFA_P15692_OID20650_v1	VEGFA	0.2866	-0.224	0.007	1.99526e-221	-0.0391884	0.00848487	3.86292e-06
	12:102221366:A:G:imp:v1	rs10128858	12	101827588	SMPDL3A_Q92484_OID20676_v1	SMPDL3A	0.2881	-0.411	0.007	0	-0.0392086	0.00849	3.87055e-06
	19:19379549:C:T:imp:v1	rs58542926	19	19268740	CTSO_P43234_OID20660_v1	CTSO	0.0754	0.251	0.014	2.51189e-76	0.066955	0.0145057	3.9163e-06
	9:136141870:C:T:imp:v1	rs2519093	9	133266456	PM20D1_Q6GTS8_OID20149_v1	PM20D1	0.1847	-0.055	0.007	6.30957e-14	-0.0459272	0.00995832	3.9893e-06
	4:146821410:C:A:imp:v1	rs4835265	4	145900258	BST2_Q10589_OID21029_v1	BST2	0.1562	0.072	0.01	2.51189e-13	0.0486059	0.0105572	4.14356e-06
	15:58770523:C:T:imp:v1	rs7161799	15	58478324	TNF_P01375_OID20473_v1	TNF	0.0761	0.231	0.014	1e-61	-0.0677621	0.0147601	4.41314e-06
	22:44324855:G:A:imp:v1	rs3747207	22	43928975	CREG1_O75629_OID21515_v1	CREG1	0.2146	0.066	0.009	1e-14	0.0432178	0.00943355	4.62133e-06
	10:85954220:C:T:imp:v1	rs7916271	10	84194464	CDHR1_Q96JP9_OID20808_v1	CDHR1	0.4988	0.226	0.008	7.94328e-194	-0.036554	0.00799005	4.76349e-06
	11:126243649:C:T:imp:v1	rs3862630	11	126373754	KLK1_P06870_OID21499_v1	KLK1	0.123	0.215	0.009	1.58489e-135	-0.0580267	0.0127251	5.11487e-06
	5:75930640:G:A:imp:v1	rs10037254	5	76634815	IQGAP2_Q13576_OID21361_v1	IQGAP2	0.6046	0.146	0.008	2.51189e-83	0.0359626	0.00788937	5.15538e-06
	2:27730940:T:C:imp:v1	rs1260326	2	27508073	LEPR_P48357_OID20128_v1	LEPR	0.6088	-0.149	0.007	3.16228e-89	-0.0358633	0.00788484	5.40605e-06
	19:54759361:T:C:imp:v1	rs12975366	19	54255498	SOD2_P04179_OID21114_v1	SOD2	0.3953	-0.154	0.007	6.30957e-98	0.0357929	0.00787201	5.44524e-06
	3:56849749:T:C:imp:v1	rs1354034	3	56815721	BRK1_Q8WUW1_OID20883_v1	BRK1	0.604	0.135	0.008	3.98107e-71	-0.0361717	0.007962	5.54471e-06
	4:1741533:CCGTCCCCATCCCCCTCGCCATCCT:C:imp:v1	rs745543985	4	1739806	TACC3_Q9Y6A5_OID21285_v1	TACC3	0.4675	0.206	0.007	2.51189e-168	0.0351345	0.00773953	5.63573e-06
	3:56849749:T:C:imp:v1	rs1354034	3	56815721	KIFBP_Q96EK5_OID21320_v1	KIFBP	0.6047	0.11	0.008	3.98107e-48	-0.0357624	0.00788915	5.81225e-06
	9:136249929:G:A:imp:v1	rs3124753	9	133384145	TNFRSF10C_O14798_OID20265_v1	TNFRSF10C	0.4726	-0.068	0.006	1.25893e-31	-0.0349912	0.00773352	6.0505e-06
	17:77018400:C:T:imp:v1	rs116539064	17	79022318	C1QTNF1_Q9BXJ1_OID20367_v1	C1QTNF1	0.0974	0.391	0.013	1.25893e-210	-0.0600958	0.0132897	6.126e-06
	7:151038887:C:T:imp:v1	rs113920358	7	151341801	NUB1_Q9Y5A7_OID20510_v1	NUB1	0.1291	-0.266	0.011	2.51189e-120	-0.0564732	0.0124896	6.13748e-06
	10:135082810:C:T:imp:v1	rs2995310	10	133269306	ADAM8_P78325_OID21039_v1	ADAM8	0.8941	-0.7	0.012	0	-0.0564779	0.0124966	6.19971e-06
	19:39277154:A:G:imp:v1	rs6508818	19	38786514	LGALS7B_P47929_OID21406_v1	LGALS7_LGALS7B	0.5786	0.225	0.007	7.94328e-221	0.0353204	0.00781539	6.20335e-06
	10:124306428:G:T:imp:v1	rs4421693	10	122546912	REG1A_P05451_OID20415_v1	REG1A	0.5763	0.184	0.007	1.99526e-144	0.0355461	0.00786641	6.22159e-06
	4:7219933:T:G:imp:v1	rs4234798	4	7218206	IGFBP3_P17936_OID20398_v1	IGFBP3	0.616	0.101	0.007	7.94328e-49	-0.0356418	0.00790112	6.45265e-06
	19:19379549:C:T:imp:v1	rs58542926	19	19268740	PON2_Q15165_OID20088_v1	PON2	0.0756	0.152	0.011	6.30957e-42	0.0662065	0.0147251	6.91924e-06
	17:16842991:G:A:imp:v1	rs34562254	17	16939677	TNFRSF13B_O14836_OID20702_v1	TNFRSF13B	0.097	-0.172	0.012	6.30957e-45	0.0583347	0.0129935	7.13854e-06
	1:152088844:A:G:imp:v1	rs36010924	1	152116368	FABP9_Q0Z7S8_OID20501_v1	FABP9	0.1845	0.366	0.009	0	-0.0445307	0.00992823	7.28252e-06
	6:130382896:G:A:imp:v1	rs4323324	6	130061751	XPNPEP2_O43895_OID21508_v1	XPNPEP2	0.5751	0.074	0.007	7.94328e-24	-0.0347975	0.00777461	7.61308e-06
	19:10457472:T:G:imp:v1	rs28378712	19	10346796	ICAM3_P32942_OID20277_v1	ICAM3	0.3132	0.317	0.008	0	-0.0371895	0.0083272	7.96863e-06
	9:2692583:C:G:imp:v1	rs2375981	9	2692583	VEGFA_P15692_OID20650_v1	VEGFA	0.4437	-0.19	0.006	2.51189e-189	-0.0348506	0.00780382	7.97563e-06
	12:6498662:A:G:imp:v1	rs10849449	12	6389496	LTBR_P36941_OID20768_v1	LTBR	0.6548	-0.307	0.008	0	-0.0365875	0.00820107	8.14611e-06
	1:247719769:G:A:imp:v1	rs56043070	1	247556467	SELP_P16109_OID20379_v1	SELP	0.0733	0.112	0.014	1.58489e-15	-0.0658356	0.0147585	8.163e-06
	17:3630621:G:A:imp:v1	rs2325756	17	3727327	ITGB7_P26010_OID21393_v1	ITGB7	0.547	-0.35	0.007	0	-0.0343724	0.00771111	8.29146e-06
	11:112085316:T:C:imp:v1	rs2250417	11	112214593	IL18_Q14116_OID20694_v1	IL18	0.5407	-0.293	0.007	0	-0.0344932	0.00774292	8.39705e-06
	4:187174683:A:G:imp:v1	rs4253311	4	186253529	TGFBR3_Q03167_OID20255_v1	TGFBR3	0.5132	-0.075	0.007	2.51189e-25	-0.0340993	0.00766381	8.61133e-06
	6:43200203:C:T:imp:v1	rs77321231	6	43232465	DNPH1_O43598_OID20744_v1	DNPH1	0.104	-0.46	0.012	0	0.056517	0.0127089	8.70597e-06
	2:85893741:G:A:imp:v1	rs1130866	2	85666618	PAEP_P09466_OID20925_v1	PAEP	0.515	-0.036	0.005	3.16228e-11	-0.0343529	0.0077308	8.84508e-06
	1:110470764:G:A:imp:v1	rs333947	1	109928142	FOLR3_P41439_OID21485_v1	FOLR3	0.1484	0.055	0.008	7.94328e-12	-0.0480323	0.0108153	8.949e-06
	11:111431614:C:T:imp:v1	rs542275	11	111560889	LAYN_Q6UX15_OID20970_v1	LAYN	0.616	0.389	0.007	0	0.0353174	0.00797833	9.56993e-06
	4:146821410:C:A:imp:v1	rs4835265	4	145900258	GGT1_P19440_OID21075_v1	GGT1	0.156	0.091	0.009	1e-22	0.046902	0.0106097	9.83897e-06
	1:159175354:G:A:imp:v1	rs12075	1	159205564	CCL26_Q9Y258_OID20546_v1	CCL26	0.5826	0.191	0.007	1e-146	-0.0345199	0.00781027	9.87859e-06
	12:102093459:G:A:imp:v1	rs2559850	12	101699681	SIAE_Q9HAT2_OID21503_v1	SIAE	0.5873	0.069	0.008	5.01187e-20	0.035249	0.00798842	1.02175e-05
	10:17875857:T:G:imp:v1	rs56278466	10	17833858	PNLIPRP2_P54317_OID20775_v1	PNLIPRP2	0.6611	0.054	0.008	1e-11	-0.0358903	0.00813663	1.02915e-05
	19:51628529:A:G:imp:v1	rs2075803	19	51125272	SIGLEC9_Q9Y336_OID21390_v1	SIGLEC9	0.5533	-0.572	0.007	0	-0.0339806	0.00771756	1.06752e-05
	6:132292781:C:G:imp:v1	rs7767139	6	131971641	CCN2_P29279_OID20709_v1	CCN2	0.2161	-0.353	0.009	0	-0.041581	0.00945586	1.09564e-05
	14:103389003:G:C:imp:v1	rs2295829	14	102922666	AMN_Q9BXJ7_OID20492_v1	AMN	0.3904	0.767	0.008	0	-0.041229	0.0093768	1.09798e-05
	21:42581448:G:A:imp:v1	rs746064	21	41209521	ICAM4_Q14773_OID20578_v1	ICAM4	0.3803	0.095	0.006	5.01187e-48	0.0348257	0.00793444	1.13775e-05
	14:107218161:G:T:imp:v1	rs4774021	14	106809925	IL18RAP_O95256_OID20900_v1	IL18RAP	0.1371	0.159	0.011	2.51189e-48	-0.0493925	0.0112949	1.22545e-05
	14:24871926:C:T:imp:v1	rs11621792	14	24402720	XPNPEP2_O43895_OID21508_v1	XPNPEP2	0.4525	0.076	0.007	3.98107e-25	0.0342158	0.00782535	1.22871e-05
	19:49206674:G:A:imp:v1	rs601338	19	48703417	TFF2_Q03403_OID20787_v1	TFF2	0.5091	-0.05	0.007	2.51189e-12	-0.0335741	0.00768894	1.26226e-05
	9:136139907:GAAACTGCC:G:imp:v1	rs782134971	9	133264504	ST3GAL1_Q11201_OID21322_v1	ST3GAL1	0.2545	0.137	0.008	1.25893e-62	-0.0387484	0.00887404	1.26261e-05
	4:185574807:C:T:imp:v1	rs13136635	4	184653653	CASP3_P42574_OID20305_v1	CASP3	0.8792	0.168	0.011	5.01187e-50	-0.0516703	0.0118496	1.29759e-05
	20:33768650:GTTTGTTT:G:imp:v1	-	20	35180847	PROC_P04070_OID20402_v1	PROC	0.0864	0.782	0.013	0	-0.059768	0.0137074	1.29903e-05
	5:95162475:G:A:imp:v1	rs10067881	5	95826771	SF3B4_Q15427_OID21278_v1	SF3B4	0.129	-0.113	0.011	3.16228e-24	0.0503256	0.0115668	1.35602e-05
	8:19819724:C:G:imp:v1	rs328	8	19962213	LRP1_Q07954_OID21293_v1	LRP1	0.1006	-0.222	0.011	1.99526e-96	0.0556885	0.0128092	1.3768e-05
	12:102225751:A:G:imp:v1	rs10778152	12	101831973	ARSB_P15848_OID21331_v1	ARSB	0.2877	-0.087	0.008	1.25893e-27	0.0370377	0.00854353	1.45639e-05
	16:88081904:C:G:imp:v1	rs7498431	16	88048298	PRTG_Q2VWP7_OID21443_v1	PRTG	0.6125	0.092	0.007	1.25893e-38	-0.0342696	0.0079091	1.47139e-05
	11:14921880:G:A:imp:v1	rs10766197	11	14900334	CALCA_P01258_OID20983_v1	CALCA	0.4531	-0.103	0.006	1.58489e-64	0.0336267	0.0077771	1.53356e-05
	8:134204458:A:G:imp:v1	rs12156037	8	133192215	CCN4_O95388_OID21444_v1	CCN4	0.3538	-0.439	0.008	0	-0.0350163	0.0081236	1.62926e-05
	16:75234872:C:A:imp:v1	rs72802342	16	75200974	REG1B_P48304_OID20266_v1	REG1B	0.0757	-0.187	0.013	3.16228e-44	0.0642689	0.0149219	1.65478e-05
	11:126186312:G:C:imp:v1	rs73017399	11	126316417	FCGR3B_O75015_OID20387_v1	FCGR3B	0.2391	0.197	0.008	3.98107e-151	0.0393723	0.00914235	1.65791e-05
	3:158450417:T:C:imp:v1	rs6441224	3	158732628	RARRES1_P49788_OID21177_v1	RARRES1	0.5251	0.458	0.008	0	0.0337119	0.00782941	1.66386e-05
	15:90734627:C:T:imp:v1	rs36034702	15	90191395	PM20D1_Q6GTS8_OID20149_v1	PM20D1	0.168	-0.061	0.008	7.94328e-15	-0.0463185	0.0107772	1.72481e-05
	9:136141870:C:T:imp:v1	rs2519093	9	133266456	FLT4_P35916_OID21491_v1	FLT4	0.1845	-0.375	0.008	0	0.0425873	0.00991037	1.72935e-05
	7:98283815:C:T:imp:v1	rs61007246	7	98654503	NPTXR_O95502_OID20191_v1	NPTXR	0.7143	0.093	0.007	1e-35	0.0367703	0.00856394	1.75785e-05
	19:55343039:A:G:imp:v1	rs12150998	19	54831584	KIR3DL1_P43629_OID21185_v1	KIR3DL1	0.5636	-0.924	0.008	0	0.0352088	0.00820278	1.76828e-05
	14:106483584:T:C:imp:v1	rs58534292	14	21737747	TP53INP1_Q96A56_OID20120_v1	TP53INP1	0.6494	-0.054	0.008	1.58489e-11	-0.0352724	0.00821819	1.77074e-05
	4:187157233:G:A:imp:v1	rs4861708	4	186236079	ADAMTS15_Q8TE58_OID21275_v1	ADAMTS15	0.5118	-0.123	0.007	1.25893e-61	-0.0331644	0.00772714	1.77121e-05
	2:112789381:A:G:imp:v1	rs10205067	2	112031804	CKMT1B_P12532_OID20721_v1	CKMT1A_CKMT1B	0.0729	-0.18	0.014	1.25893e-36	-0.0637315	0.0148829	1.85066e-05
	3:56849749:T:C:imp:v1	rs1354034	3	56815721	TXLNA_P40222_OID20952_v1	TXLNA	0.6044	0.105	0.007	1.58489e-44	-0.0338311	0.00790094	1.85299e-05
	2:202151140:T:G:imp:v1	rs34841024	2	201286417	CASP8_Q14790_OID21414_v1	CASP8	0.1362	0.31	0.011	7.94328e-188	-0.0479567	0.011201	1.85676e-05
	2:27730940:T:C:imp:v1	rs1260326	2	27508073	F7_P08709_OID20372_v1	F7	0.6087	-0.121	0.007	6.30957e-70	0.033718	0.00787882	1.87249e-05
	12:45393372:C:CAACTGAATTGTGA:imp:v1	rs142457851	12	44999589	NELL2_Q99435_OID20706_v1	NELL2	0.6027	-0.177	0.007	7.94328e-130	-0.033764	0.00789167	1.88207e-05
	14:107074334:G:A:imp:v1	rs34917868	14	106618321	RGS8_P57771_OID20454_v1	RGS8	0.1424	0.241	0.011	6.30957e-107	-0.0488596	0.0114497	1.97811e-05
	17:28645110:G:A:imp:v1	rs12938714	17	30318092	GPA33_Q99795_OID21376_v1	GPA33	0.3306	0.166	0.008	2.51189e-106	0.0352616	0.00826617	1.99216e-05
	9:136141870:C:T:imp:v1	rs2519093	9	133266456	NPTX1_Q15818_OID21074_v1	NPTX1	0.1847	-0.099	0.008	1e-32	-0.042319	0.00993009	2.0288e-05
	17:28644777:C:CA:imp:v1	rs35218105	17	30317759	F3_P13726_OID21440_v1	F3	0.3151	0.084	0.007	1.25893e-29	0.0378519	0.00889214	2.07385e-05
	12:121423376:G:A:imp:v1	rs7970695	12	120985573	GGT1_P19440_OID21075_v1	GGT1	0.6239	0.132	0.007	1.99526e-80	0.0338625	0.0079619	2.10858e-05
	15:74692412:C:A:imp:v1	rs78994380	15	74400071	SEMA7A_O75326_OID20283_v1	SEMA7A	0.1118	-0.23	0.012	1e-85	0.05558	0.0130808	2.14759e-05
	9:136146597:C:T:imp:v1	rs550057	9	133271182	GOLM2_Q6P4E1_OID21044_v1	GOLM2	0.256	0.259	0.008	6.30957e-211	-0.0371591	0.00879459	2.38698e-05
	6:26093141:G:A:imp:v1	rs1800562	6	26092913	TFRC_P02786_OID20369_v1	TFRC	0.0776	-0.274	0.013	7.94328e-102	0.0607404	0.0143844	2.41438e-05
	9:140003844:G:A:imp:v1	-	9	137109392	CLEC4G_Q6UXB4_OID20590_v1	CLEC4G	0.3725	0.076	0.008	3.16228e-24	-0.0337922	0.00800493	2.42763e-05
	3:56849749:T:C:imp:v1	rs1354034	3	56815721	GOPC_Q9HD26_OID20551_v1	GOPC	0.6045	0.077	0.008	2.51189e-24	-0.0331998	0.00787495	2.48809e-05
	3:186395113:A:G:imp:v1	rs2228243	3	186677324	KAZALD1_Q96I82_OID21339_v1	KAZALD1	0.1999	-0.221	0.009	3.16228e-146	-0.0406276	0.00964192	2.51284e-05
	9:136138765:GCGCCCACCACTA:G:imp:v1	-	9	133263362	MICA_Q29980_Q29983_OID20593_v1	MICB_MICA	0.1827	-0.088	0.005	1.58489e-73	-0.0421204	0.0100058	2.55812e-05
	2:224880498:T:C:imp:v1	rs68066031	2	224015781	PDGFB_P01127_OID20741_v1	PDGFB	0.2295	0.227	0.009	7.94328e-147	0.0387711	0.0092189	2.60382e-05
	11:60152584:G:A:imp:v1	rs950802	11	60385111	FOLR3_P41439_OID21485_v1	FOLR3	0.3055	0.078	0.008	1.99526e-22	-0.0350768	0.00834676	2.64042e-05
	1:248039451:C:T:imp:v1	rs3811444	1	247876149	JAM2_P57087_OID21064_v1	JAM2	0.3324	0.153	0.008	6.30957e-92	-0.0341626	0.00813929	2.70185e-05
	19:11196356:AC:A:imp:v1	-	19	11085680	PLA2G7_Q13093_OID21105_v1	PLA2G7	0.1204	-0.129	0.011	5.01187e-32	-0.0497162	0.0118493	2.72012e-05
	5:176841339:T:C:imp:v1	rs2545801	5	177414338	SPINT2_O43291_OID20720_v1	SPINT2	0.7442	-0.071	0.008	1.25893e-17	-0.0367524	0.00880485	2.99159e-05
	3:186454180:A:C:imp:v1	rs5030062	3	186736391	BMP6_P22004_OID20111_v1	BMP6	0.3737	-0.085	0.008	1.99526e-28	0.0335613	0.00804442	3.01937e-05
	11:1215056:G:C:imp:v1	rs2075842	11	1193830	TFF2_Q03403_OID20787_v1	TFF2	0.4165	0.115	0.007	1.99526e-57	-0.0324676	0.00780416	3.17832e-05
	1:155178782:A:T:imp:v1	rs760077	1	155208991	TFF2_Q03403_OID20787_v1	TFF2	0.6045	-0.101	0.007	3.98107e-44	-0.0327183	0.00786478	3.18098e-05
	17:38153554:G:C:imp:v1	rs2241244	17	39997301	FCGR3B_O75015_OID20387_v1	FCGR3B	0.5373	-0.085	0.006	1.58489e-40	0.0321219	0.00772546	3.21144e-05
	16:3115272:T:C:imp:v1	rs45499297	16	3065271	IL32_P24001_OID20605_v1	IL32	0.0942	-0.396	0.012	2.51189e-223	0.055552	0.0133687	3.24737e-05
	22:44324855:G:A:imp:v1	rs3747207	22	43928975	SULT2A1_Q06520_OID20508_v1	SULT2A1	0.2158	0.073	0.009	5.01187e-17	0.0389661	0.00937825	3.25376e-05
	11:117864063:A:G:imp:v1	rs3135932	11	117993348	IL10_P22301_OID20431_v1	IL10	0.1657	0.262	0.01	1e-148	-0.0433933	0.0104516	3.29805e-05
	1:155033308:G:A:imp:v1	rs11589479	1	155060832	DSG4_Q86SJ6_OID21325_v1	DSG4	0.1632	-0.081	0.01	1.25893e-16	-0.0433577	0.0104528	3.35435e-05
	10:17875857:T:G:imp:v1	rs56278466	10	17833858	IGSF3_O75054_OID21312_v1	IGSF3	0.6607	0.153	0.008	5.01187e-88	0.0337747	0.00815082	3.41716e-05
	22:44324727:C:G:imp:v1	rs738409	22	43928847	PRCP_P42785_OID20337_v1	PRCP	0.2171	0.056	0.008	3.16228e-11	0.0384592	0.00929925	3.53819e-05
	15:55624602:G:C:imp:v1	rs35715239	15	55332404	MICA_Q29980_Q29983_OID20593_v1	MICB_MICA	0.3335	-0.053	0.004	1e-40	-0.0337974	0.00817273	3.54348e-05
	4:74738454:C:G:imp:v1	rs3097411	4	73872737	CXCL1_P09341_OID20762_v1	CXCL1	0.2353	0.666	0.009	0	-0.0378498	0.00915918	3.58918e-05
	11:71850156:C:CTA:imp:v1	rs139130389	11	72139110	ITGB5_P18084_OID21522_v1	ITGB5	0.0727	-0.43	0.014	2.51189e-210	0.0610089	0.0147725	3.62907e-05
	2:27730940:T:C:imp:v1	rs1260326	2	27508073	MEP1B_Q16820_OID20168_v1	MEP1B	0.6088	0.056	0.005	1.99526e-30	-0.0325224	0.00788527	3.71634e-05
	1:230295691:G:A:imp:v1	rs4846914	1	230159944	GALNT2_Q10471_OID21423_v1	GALNT2	0.6072	0.293	0.007	0	0.0323529	0.00784586	3.73066e-05
	6:122720806:G:A:imp:v1	rs6926219	6	122399661	BST2_Q10589_OID21029_v1	BST2	0.5457	-0.056	0.007	5.01187e-15	-0.0317915	0.00771788	3.80192e-05
	18:60018329:G:A:imp:v1	rs113339733	18	62351096	TNFRSF11A_Q9Y6Q6_OID20646_v1	TNFRSF11A	0.193	-0.592	0.009	0	0.0404514	0.00982623	3.84386e-05
	3:56849749:T:C:imp:v1	rs1354034	3	56815721	VASH1_Q7L8A9_OID20516_v1	VASH1	0.6045	0.101	0.008	1.99526e-40	-0.0322685	0.00787507	4.17541e-05
	1:109818306:G:T:imp:v1	rs629301	1	109275684	AMN_Q9BXJ7_OID20492_v1	AMN	0.7776	-0.068	0.008	1.99526e-16	0.0382386	0.00934397	4.27065e-05
	7:35734643:CG:C:imp:v1	-	7	35695033	IFNGR2_P38484_OID20941_v1	IFNGR2	0.4227	-0.072	0.005	3.16228e-41	0.0320509	0.00784018	4.35042e-05
	15:90344352:T:C:imp:v1	rs8192297	15	89801121	TP53INP1_Q96A56_OID20120_v1	TP53INP1	0.1132	-0.153	0.012	1e-37	0.0500179	0.0122405	4.3838e-05
	3:40914588:A:G:imp:v1	rs11707109	3	40873097	REG3A_Q06141_OID20258_v1	REG3A	0.1436	-0.074	0.01	1.25893e-13	0.044613	0.0109435	4.56853e-05
	8:71629810:G:C:imp:v1	rs6472539	8	70717575	FABP6_P51161_OID20076_v1	FABP6	0.5148	-0.209	0.007	1e-172	-0.0316982	0.00777728	4.58677e-05
	1:7994420:A:G:imp:v1	rs2493214	1	7934360	TNFRSF9_Q07011_OID20985_v1	TNFRSF9	0.1902	-0.195	0.009	3.16228e-100	0.0405287	0.00995369	4.66656e-05
	6:43354431:A:G:imp:v1	rs1214761	6	43386693	MSLN_Q13421_OID21380_v1	MSLN	0.681	-0.092	0.007	6.30957e-38	-0.0336588	0.00828556	4.85823e-05
	9:136141870:C:T:imp:v1	rs2519093	9	133266456	ICAM5_Q9UMF0_OID20145_v1	ICAM5	0.1846	-0.406	0.008	0	0.0402888	0.00992931	4.95881e-05
	1:161599779:G:C:imp:v1	rs200688856	1	161629989	FCGR3B_O75015_OID20387_v1	FCGR3B	0.3404	-0.856	0.008	0	-0.0328812	0.00811946	5.12896e-05
	3:46346025:T:G:imp:v1	rs10510751	3	46304534	CCL2_P13500_OID21004_v1	CCL2	0.071	0.281	0.014	6.30957e-93	-0.0611114	0.0151438	5.45056e-05
	14:103564935:C:G:imp:v1	rs61462345	14	103098598	CDHR2_Q9BYE9_OID21282_v1	CDHR2	0.2443	0.089	0.007	1.99526e-33	0.0361854	0.00898626	5.65546e-05
	5:95163449:G:A:imp:v1	rs6556886	5	95827745	GLRX_P35754_OID20195_v1	GLRX	0.1293	-0.745	0.011	0	-0.046531	0.0115642	5.72864e-05
	9:136138765:GCGCCCACCACTA:G:imp:v1	-	9	133263362	IL3RA_P26951_OID20461_v1	IL3RA	0.1828	-0.595	0.009	0	0.040544	0.0100915	5.87831e-05
	1:11752140:G:A:imp:v1	rs6679089	1	11692083	DRAXIN_Q8NBI3_OID20917_v1	DRAXIN	0.0561	-0.603	0.016	0	-0.0690713	0.017193	5.88388e-05
	2:160654524:G:T:imp:v1	rs2556106	2	159798013	CD302_Q8IX05_OID21328_v1	CD302	0.8724	-0.417	0.011	0	-0.0467008	0.0116246	5.88404e-05
	10:102075479:G:A:imp:v1	rs603424	10	100315722	FOLR3_P41439_OID21485_v1	FOLR3	0.1661	-0.071	0.008	1.25893e-20	0.0414525	0.0103193	5.89494e-05
	2:62523565:C:G:imp:v1	rs4672497	2	62296430	ST3GAL1_Q11201_OID21322_v1	ST3GAL1	0.2219	0.178	0.009	1.99526e-95	-0.0376186	0.00936584	5.905e-05
	3:74607020:A:G:imp:v1	rs4677414	3	74557869	CNTN3_Q9P232_OID21092_v1	CNTN3	0.929	-0.513	0.013	0	-0.0604166	0.0150486	5.95039e-05
	6:32287119:G:A:imp:v1	rs9268228	6	32319342	NCLN_Q969V3_OID20448_v1	NCLN	0.6263	0.061	0.008	2.51189e-13	-0.0371526	0.00926187	6.03715e-05
	9:136141870:C:T:imp:v1	rs2519093	9	133266456	ISLR2_Q6UXK2_OID20889_v1	ISLR2	0.1841	-0.646	0.01	0	-0.0403611	0.0100637	6.05695e-05
	9:136128000:G:C:imp:v1	rs10901252	9	133252613	IFNGR2_P38484_OID20941_v1	IFNGR2	0.0611	0.127	0.011	5.01187e-30	-0.0646617	0.0161391	6.16214e-05
	12:102225751:A:G:imp:v1	rs10778152	12	101831973	CTSD_P07339_OID20358_v1	CTSD	0.2886	-0.155	0.008	1e-85	0.035455	0.00884974	6.16692e-05
	19:5848000:T:C:imp:v1	rs2608894	19	5847989	PNLIPRP2_P54317_OID20775_v1	PNLIPRP2	0.7644	-0.04	0.006	3.98107e-12	0.037628	0.0094006	6.26168e-05
	12:96431007:C:G:imp:v1	rs2540486	12	96037229	LTA4H_P09960_OID21452_v1	LTA4H	0.3464	0.101	0.008	5.01187e-40	-0.0324259	0.00810121	6.26507e-05
	1:155106054:A:G:imp:v1	rs4390169	1	155133578	EFNA1_P20827_OID21125_v1	EFNA1	0.5191	0.314	0.007	0	0.0308537	0.00771224	6.31783e-05
	4:187157233:G:A:imp:v1	rs4861708	4	186236079	WAS_P42768_OID20479_v1	WAS	0.5117	0.112	0.008	7.94328e-50	-0.0311069	0.0077796	6.37398e-05
	3:56849749:T:C:imp:v1	rs1354034	3	56815721	NUDC_Q9Y266_OID20623_v1	NUDC	0.6043	0.077	0.007	5.01187e-25	-0.0312936	0.00782977	6.42188e-05
	19:5840619:C:T:imp:v1	rs708686	19	5840608	REG1B_P48304_OID20266_v1	REG1B	0.2679	0.091	0.008	1.58489e-30	-0.034847	0.00872264	6.46923e-05
	2:27730940:T:C:imp:v1	rs1260326	2	27508073	CES1_P23141_OID20244_v1	CES1	0.6086	-0.095	0.007	1e-42	0.0314441	0.00787525	6.53033e-05
	3:56849749:T:C:imp:v1	rs1354034	3	56815721	SRPK2_P78362_OID20502_v1	SRPK2	0.6045	0.106	0.007	3.98107e-46	-0.0314067	0.00787517	6.66144e-05
	22:44324727:C:G:imp:v1	rs738409	22	43928847	ADGRG1_Q9Y653_OID21294_v1	ADGRG1	0.2171	0.062	0.009	3.98107e-13	0.0373059	0.00935848	6.71065e-05
	6:32557208:T:C:imp:v1	rs9270270	6	32589431	CAPG_P40121_OID21431_v1	CAPG	0.8389	-0.077	0.008	1e-21	0.0449052	0.0112684	6.74632e-05
	19:5840619:C:T:imp:v1	rs708686	19	5840608	LYPD3_O95274_OID21530_v1	LYPD3	0.2678	0.084	0.008	3.98107e-25	0.0349823	0.0087826	6.80136e-05
	17:38153554:G:C:imp:v1	rs2241244	17	39997301	TNFRSF10C_O14798_OID20265_v1	TNFRSF10C	0.5373	-0.092	0.006	1e-56	0.0307194	0.00772322	6.96324e-05
	6:32487474:G:A:imp:v1	rs189049184	6	32519697	ATP6V1D_Q9Y5K8_OID21341_v1	ATP6V1D	0.8233	-0.088	0.01	6.30957e-18	-0.0434777	0.0109316	6.97161e-05
	16:83803160:T:A:imp:v1	rs707236	16	83769555	BRK1_Q8WUW1_OID20883_v1	BRK1	0.3459	-0.151	0.008	3.98107e-83	-0.0328066	0.00825569	7.07307e-05
	19:19393890:A:AG:imp:v1	rs200210321	19	19283081	CTSZ_Q9UBR2_OID20365_v1	CTSZ	0.074	0.167	0.013	1.99526e-35	-0.0587804	0.0148353	7.426e-05
	14:106481353:C:A:imp:v1	rs73365420	14	106015481	ATOX1_O00244_OID21476_v1	ATOX1	0.616	-0.118	0.008	1.58489e-51	0.032913	0.00830941	7.46584e-05
	20:44551855:T:C:imp:v1	rs6073958	20	45923216	PLTP_P55058_OID20238_v1	PLTP	0.1988	-0.496	0.009	0	-0.0379345	0.00961212	7.92915e-05
	12:111884608:T:C:imp:v1	rs3184504	12	111446804	SH2D1A_O60880_OID20514_v1	SH2D1A	0.5175	-0.079	0.007	7.94328e-27	-0.0304128	0.00770691	7.94102e-05
	11:1215056:G:C:imp:v1	rs2075842	11	1193830	TFF1_P04155_OID21154_v1	TFF1	0.4165	0.074	0.007	1e-25	-0.0309054	0.00783677	8.02553e-05
	12:106649988:G:A:imp:v1	rs2704895	12	106256210	CKAP4_Q07065_OID20617_v1	CKAP4	0.2222	0.221	0.009	3.16228e-146	-0.0367733	0.00933232	8.13371e-05
	6:32592582:T:C:imp:v1	rs9271657	6	32624805	EPS8L2_Q9H6S3_OID21397_v1	EPS8L2	0.2136	0.065	0.009	1e-12	0.0406474	0.0103345	8.38272e-05
	5:88180196:T:C:imp:v1	rs114694170	5	88884379	VASH1_Q7L8A9_OID20516_v1	VASH1	0.0598	0.131	0.016	1.25893e-16	0.0651714	0.0165861	8.52023e-05
	1:156304782:A:G:imp:v1	rs3762281	1	156334991	TNFRSF10C_O14798_OID20265_v1	TNFRSF10C	0.5038	0.079	0.006	5.01187e-42	-0.0302614	0.00770275	8.54253e-05
	3:56849749:T:C:imp:v1	rs1354034	3	56815721	TBCC_Q15814_OID20942_v1	TBCC	0.6044	0.061	0.008	6.30957e-16	-0.0309945	0.00790129	8.75594e-05
	7:150068371:T:C:imp:v1	rs3735165	7	150371282	MEP1B_Q16820_OID20168_v1	MEP1B	0.3096	0.072	0.005	1.99526e-44	0.0326705	0.00833122	8.80158e-05
	11:66362997:A:G:imp:v1	rs498045	11	66595526	CCS_O14618_OID20973_v1	CCS	0.5264	0.482	0.007	0	0.0303263	0.00773838	8.89376e-05
	19:19379549:C:T:imp:v1	rs58542926	19	19268740	CREG1_O75629_OID21515_v1	CREG1	0.0754	0.209	0.013	3.98107e-55	-0.057505	0.0146775	8.93232e-05
	2:21152239:TG:T:imp:v1	-	2	20952479	CES1_P23141_OID20244_v1	CES1	0.2212	0.078	0.008	1e-21	-0.0368859	0.00941678	8.96451e-05
	9:136138765:GCGCCCACCACTA:G:imp:v1	-	9	133263362	MERTK_Q12866_OID20657_v1	MERTK	0.1828	-0.157	0.009	6.30957e-68	0.038869	0.00994847	9.34348e-05
	12:111884608:T:C:imp:v1	rs3184504	12	111446804	LTA_P01374_OID20586_v1	LTA	0.5175	-0.147	0.006	2.51189e-127	0.0300869	0.00770695	9.46679e-05
	17:56358429:C:T:imp:v1	rs34097845	17	58281068	MPO_P05164_OID21100_v1	MPO	0.0573	-0.503	0.016	1.25893e-207	0.0645539	0.0165435	9.53712e-05
	6:32583057:A:G:imp:v1	rs3129755	6	32615280	TNFSF13B_Q9Y275_OID20272_v1	TNFSF13B	0.5689	0.098	0.007	1.25893e-43	0.0308024	0.00789681	9.59476e-05
	5:76535811:T:G:imp:v1	rs2046045	5	77239986	TSHB_P01222_OID20129_v1	TSHB	0.3952	0.149	0.008	1.25893e-85	-0.0306899	0.00787462	9.72625e-05
	7:141661450:A:C:imp:v1	rs6962383	7	141961650	CLEC5A_Q9NY25_OID20165_v1	CLEC5A	0.2973	0.282	0.008	1.99526e-287	-0.0327677	0.00844497	0.000104393
	1:249059465:T:C:imp:v1	rs12022008	1	110298586	LYPD8_Q6UX82_OID21251_v1	LYPD8	0.0872	0.91	0.014	0	-0.0682841	0.0176039	0.000104924
	3:52852538:G:T:imp:v1	rs4687657	3	52818522	MSMB_P08118_OID20275_v1	MSMB	0.2589	0.09	0.006	2.51189e-54	0.034134	0.00880439	0.000105785
	22:30529631:C:A:imp:v1	rs2412973	22	30133642	CCL19_Q99731_OID21030_v1	CCL19	0.4433	-0.054	0.007	6.30957e-14	0.0299806	0.00774432	0.000108255
	15:56003705:A:G:imp:v1	rs10851591	15	55711507	PRTG_Q2VWP7_OID21443_v1	PRTG	0.6927	0.446	0.008	0	-0.0320714	0.00831151	0.000114006
	9:136141870:C:T:imp:v1	rs2519093	9	133266456	IL1RL1_Q01638_OID20250_v1	IL1RL1	0.1847	-0.092	0.007	3.98107e-38	-0.0381552	0.00989076	0.000114478
	12:10582294:C:T:imp:v1	rs2859660	12	10429695	GZMH_P20718_OID20096_v1	GZMH	0.842	-0.094	0.01	3.16228e-19	0.0456541	0.0118445	0.000115981
	13:113759755:G:T:imp:v1	rs510335	13	113105441	F7_P08709_OID20372_v1	F7	0.1124	-0.771	0.012	0	-0.0471947	0.0122516	0.000117095
	12:10467533:T:A:imp:v1	rs2537752	12	10314934	KLRD1_Q13241_OID20632_v1	KLRD1	0.5999	-0.416	0.007	0	-0.0302239	0.00784782	0.000117517
	19:8441779:C:T:imp:v1	rs7252574	19	8376895	ANGPTL4_Q9BY76_OID20703_v1	ANGPTL4	0.5138	0.276	0.007	2.51189e-304	0.0296525	0.00770048	0.000117766
	22:44324730:C:T:imp:v1	rs738408	22	43928850	ADAMTS13_Q76LX8_OID20249_v1	ADAMTS13	0.217	0.064	0.008	3.16228e-14	0.0357536	0.0092858	0.00011795
	14:75496687:CA:C:imp:v1	-	14	75029984	PGF_P49763_OID20673_v1	PGF	0.4701	0.152	0.007	1.25893e-115	-0.0297377	0.00772486	0.000118305
	2:112741099:G:A:imp:v1	rs10188642	2	111983522	MERTK_Q12866_OID20657_v1	MERTK	0.6259	-0.264	0.007	1e-287	0.0304706	0.00791626	0.000118544
	22:38456598:A:G:imp:v1	rs3952	22	38060591	ICA1_Q05084_OID20484_v1	ICA1	0.3137	-0.219	0.008	7.94328e-165	-0.0322449	0.00839728	0.000123074
	7:129922498:T:C:imp:v1	rs6952090	7	130282658	CPA2_P48052_OID21060_v1	CPA2	0.3485	-0.367	0.008	0	0.0311058	0.00810883	0.000125034
	20:54290016:G:A:imp:v1	rs12624596	20	55714960	CBLN4_Q9NTU7_OID21386_v1	CBLN4	0.2863	0.19	0.008	7.94328e-119	-0.0327375	0.00853937	0.000126225
	3:186454180:A:C:imp:v1	rs5030062	3	186736391	SPINT2_O43291_OID20720_v1	SPINT2	0.3731	-0.067	0.008	7.94328e-19	0.0304295	0.00794086	0.000127098
	21:36066523:CTGCCTCAGCCTCCGAAAG:C:imp:v1	-	21	34694224	SCGB3A2_Q96PL1_OID20723_v1	SCGB3A2	0.1969	-0.072	0.009	2.51189e-15	0.0376086	0.00983613	0.000131564
	19:10400110:G:C:imp:v1	rs281439	19	10289434	ICAM5_Q9UMF0_OID20145_v1	ICAM5	0.7798	0.836	0.009	0	-0.0357155	0.00934522	0.000132484
	9:136149229:T:C:imp:v1	rs505922	9	133273813	ENTPD6_O75354_OID20100_v1	ENTPD6	0.3164	0.138	0.007	6.30957e-88	0.0319092	0.00835381	0.000133607
	9:136139907:GAAACTGCC:G:imp:v1	rs782134971	9	133264504	GALNT3_Q14435_OID20471_v1	GALNT3	0.2544	0.308	0.008	1.25893e-304	0.0340716	0.00893419	0.000136946
	3:42906116:T:C:imp:v1	rs2228467	3	42864624	CCL7_P80098_OID20523_v1	CCL7	0.0612	0.3	0.015	1e-89	-0.0613002	0.0160838	0.000138242
	10:71201716:A:G:imp:v1	rs10823374	10	69441960	CD33_P20138_OID21472_v1	CD33	0.4437	0.049	0.004	1e-37	0.0296265	0.00777864	0.000139701
	9:38409081:G:A:imp:v1	rs7857243	9	38409084	IGFBPL1_Q8WX77_OID20155_v1	IGFBPL1	0.807	0.49	0.009	0	0.0371097	0.00974858	0.000140845
	6:3260555:T:A:imp:v1	rs9503502	6	3260321	PSMG3_Q9BT73_OID20549_v1	PSMG3	0.8313	-0.196	0.01	7.94328e-94	-0.0393276	0.010348	0.000144402
	11:5689144:G:C:imp:v1	rs11821656	11	5667914	TRIM5_Q9C035_OID20526_v1	TRIM5	0.14	-0.414	0.011	0	-0.0422393	0.0111169	0.000144953
	7:150926254:A:G:imp:v1	rs113810201	7	151229168	PIGR_P01833_OID21102_v1	PIGR	0.1148	0.102	0.012	1.25893e-18	-0.04629	0.0121954	0.000147231
	20:43803708:C:A:imp:v1	rs17333180	20	45175067	PI3_P19957_OID20326_v1	PI3	0.1799	0.349	0.009	0	-0.0381914	0.0100868	0.000152933
	16:4420817:G:GC:imp:v1	rs35193388	16	4370816	GPA33_Q99795_OID21376_v1	GPA33	0.7352	-0.075	0.008	5.01187e-20	-0.0335429	0.00888384	0.000159545
	3:56849749:T:C:imp:v1	rs1354034	3	56815721	ATXN10_Q9UBB4_OID20865_v1	ATXN10	0.604	0.077	0.008	6.30957e-24	-0.0300539	0.00796277	0.000160457
	20:43312507:GTAACC:G:imp:v1	-	20	44683866	CCN5_O76076_OID21068_v1	CCN5	0.5836	0.199	0.007	2.51189e-181	0.029488	0.00784174	0.000169646
	5:176836532:A:G:imp:v1	rs1801020	5	177409531	BCL2L11_O43521-2_OID20513_v1	BCL2L11	0.7449	-0.151	0.008	1.99526e-74	-0.0335662	0.00892753	0.000170012
	1:159175354:G:A:imp:v1	rs12075	1	159205564	CXCL1_P09341_OID20762_v1	CXCL1	0.5831	0.062	0.007	1.25893e-19	0.029298	0.00781183	0.000176509
	18:29797958:T:C:imp:v1	rs680321	18	32217995	TNFSF10_P50591_OID20611_v1	TNFSF10	0.4557	-0.109	0.007	6.30957e-55	-0.0288583	0.0076954	0.000176786
	2:160718332:C:G:imp:v1	rs72955755	2	159861821	PLAUR_Q03405_OID20764_v1	PLAUR	0.4598	-0.102	0.007	1e-45	0.0290846	0.0077673	0.000180753
	3:56849749:T:C:imp:v1	rs1354034	3	56815721	SPRY2_O43597_OID20475_v1	SPRY2	0.6038	0.097	0.008	1.25893e-37	-0.0296745	0.0079432	0.00018709
	5:156392082:C:A:imp:v1	rs4704826	5	156965071	TIMD4_Q96H15_OID20375_v1	TIMD4	0.6384	-0.231	0.007	1e-214	-0.0298698	0.00799984	0.00018861
	8:6876927:C:T:imp:v1	rs116236945	8	7019405	DEFA1B_P59665_OID20344_v1	DEFA1_DEFA1B	0.3862	-0.271	0.009	1.25893e-220	0.0390058	0.0104522	0.000190109
	15:75361539:A:G:imp:v1	rs67544533	15	75069198	CA1_P00915_OID20409_v1	CA1	0.1835	-0.13	0.009	7.94328e-45	0.037714	0.010111	0.000191465
	3:12155888:T:C:imp:v1	rs11707641	3	12114388	PM20D1_Q6GTS8_OID20149_v1	PM20D1	0.162	0.056	0.008	5.01187e-13	0.0390352	0.0104692	0.000192567
	1:201437832:C:T:imp:v1	rs35383942	1	201468704	TMPRSS5_Q9H3S3_OID20947_v1	TMPRSS5	0.0616	0.129	0.013	6.30957e-25	0.0600535	0.016121	0.000195187
	17:6981397:A:G:imp:v1	rs90951	17	7078078	CLEC10A_Q8IUN9_OID20928_v1	CLEC10A	0.333	0.543	0.008	0	0.0305394	0.00819823	0.000195222
	10:99625319:C:T:imp:v1	rs56007204	10	97865562	CRTAC1_Q9NQ79_OID20279_v1	CRTAC1	0.2122	-0.77	0.008	0	-0.034853	0.00936391	0.000197604
	17:38184580:C:T:imp:v1	rs6503533	17	40028327	PRTN3_P24158_OID20329_v1	PRTN3	0.6165	-0.095	0.007	6.30957e-40	-0.0300123	0.00806743	0.000199081
	7:142470574:A:G:imp:v1	rs3752404	7	142762725	PRSS2_P07478_OID20364_v1	PRSS2	0.4162	-0.137	0.007	3.16228e-76	-0.0290144	0.00780598	0.000201646
	3:56849749:T:C:imp:v1	rs1354034	3	56815721	MESD_Q14696_OID21099_v1	MESD	0.6044	0.07	0.008	2.51189e-20	-0.0292201	0.00787192	0.000205679
	17:28645110:G:A:imp:v1	rs12938714	17	30318092	EPCAM_P16422_OID20743_v1	EPCAM	0.3307	0.159	0.008	1.58489e-96	0.0306163	0.00825267	0.000207369
	1:155484430:T:C:imp:v1	rs77350683	1	155514639	PKLR_P30613_OID20682_v1	PKLR	0.0677	-0.361	0.015	6.30957e-134	0.0576011	0.0155594	0.000213902
	9:95138564:G:T:imp:v1	rs7026361	9	92376282	OGN_P20774_OID21123_v1	OGN	0.3682	0.595	0.007	0	-0.0294887	0.00798378	0.000221123
	12:111865049:C:G:imp:v1	rs7310615	12	111427245	TGFA_P01135_OID20600_v1	TGFA	0.5178	-0.074	0.007	6.30957e-24	-0.0286908	0.00777462	0.000223972
	4:187169167:C:T:imp:v1	rs1973612	4	186248013	FCRLB_Q6BAA4_OID21193_v1	FCRLB	0.5134	-0.059	0.006	7.94328e-23	-0.0287802	0.00779955	0.00022427
	2:190452957:T:G:imp:v1	rs17199004	2	189588231	FGF23_Q9GZV9_OID21411_v1	FGF23	0.2649	0.075	0.008	7.94328e-20	0.0322717	0.00876365	0.000231008
	19:49206417:A:G:imp:v1	rs492602	19	48703160	GALNT3_Q14435_OID20471_v1	GALNT3	0.5088	-0.182	0.007	3.98107e-142	0.028605	0.00777024	0.000231996
	14:106483584:T:C:imp:v1	rs58534292	14	21737747	ATOX1_O00244_OID21476_v1	ATOX1	0.6491	-0.111	0.008	1.58489e-45	0.0298194	0.00812262	0.000241458
	12:102225751:A:G:imp:v1	rs10778152	12	101831973	PLA2G15_Q8NCC3_OID21473_v1	PLA2G15	0.2877	-0.233	0.008	3.98107e-185	0.031231	0.00850726	0.000241504
	3:53877149:G:T:imp:v1	rs6445607	3	53843122	IL17RB_Q9NRM6_OID20585_v1	IL17RB	0.6244	-0.804	0.008	0	0.0293564	0.00800017	0.000243054
	3:56849749:T:C:imp:v1	rs1354034	3	56815721	GP6_Q9HCN6_OID21091_v1	GP6	0.6044	0.061	0.007	3.16228e-16	-0.0288942	0.00787978	0.000245531
	14:103567406:A:AT:imp:v1	rs550999044	14	103101069	NT5E_P21589_OID21498_v1	NT5E	0.2431	0.112	0.008	5.01187e-49	0.0329317	0.00898237	0.000246126
	22:31541907:T:C:imp:v1	rs2413028	22	31145921	PIK3IP1_Q96FE7_OID21094_v1	PIK3IP1	0.1714	-0.367	0.009	0	0.0375255	0.0102392	0.000247446
	6:18126938:A:T:imp:v1	rs115306927	6	18126707	TPMT_P51580_OID21270_v1	TPMT	0.0503	-1.093	0.017	0	0.065158	0.0177852	0.000248687
	19:51523203:T:C:imp:v1	rs2569454	19	51019947	KLK10_O43240_OID21523_v1	KLK10	0.5784	0.589	0.008	0	-0.0292738	0.00799372	0.000250161
	19:45413233:G:T:imp:v1	rs1065853	19	44909976	CTSL_P07711_OID20228_v1	CTSL	0.0815	0.097	0.013	1.25893e-13	0.0516847	0.0141261	0.000253397
	4:187157233:G:A:imp:v1	rs4861708	4	186236079	SULT2A1_Q06520_OID20508_v1	SULT2A1	0.5119	0.074	0.007	1.58489e-24	-0.0282195	0.00771335	0.000253671
	17:66823805:G:A:imp:v1	rs112001035	17	68827664	PLA2G10_O15496_OID21002_v1	PLA2G10	0.061	0.161	0.015	1e-26	-0.0612027	0.0167692	0.000262541
	3:56849749:T:C:imp:v1	rs1354034	3	56815721	DAPP1_Q9UN19_OID20524_v1	DAPP1	0.6045	0.059	0.008	5.01187e-15	-0.0287376	0.00787547	0.000263258
	2:53978813:A:G:imp:v1	rs78694551	2	53751676	CHAC2_Q8WUX2_OID21230_v1	CHAC2	0.2697	-0.15	0.008	1.25893e-71	0.0320418	0.00879773	0.000270475
	17:77706406:A:G:imp:v1	rs11868696	17	79732608	ENPP7_Q6UWV6_OID20689_v1	ENPP7	0.3665	0.943	0.008	0	-0.0296713	0.00815141	0.000272614
	12:102212154:CT:C:imp:v1	-	12	101818376	CTSO_P43234_OID20660_v1	CTSO	0.3489	-0.165	0.008	2.51189e-99	0.0310148	0.00852417	0.000274284
	12:111907431:A:AC:imp:v1	rs35350651	12	111469627	CLC_Q05315_OID20126_v1	CLC	0.5039	-0.051	0.007	1.58489e-12	-0.0279872	0.00770788	0.000282338
	16:4516092:T:C:imp:v1	rs3747584	16	4466091	HMOX2_P30519_OID20887_v1	HMOX2	0.7388	-0.12	0.008	5.01187e-45	-0.0322439	0.0088873	0.000285522
	3:56849749:T:C:imp:v1	rs1354034	3	56815721	EIF4B_P23588_OID21000_v1	EIF4B	0.6044	0.084	0.008	3.98107e-29	-0.0286463	0.00790156	0.000288521
	22:44324727:C:G:imp:v1	rs738409	22	43928847	THBS2_P35442_OID21104_v1	THBS2	0.2167	0.071	0.008	2.51189e-17	0.0338447	0.00933748	0.000289401
	2:27730940:T:C:imp:v1	rs1260326	2	27508073	LDLR_P01130_OID20240_v1	LDLR	0.609	-0.079	0.007	1.25893e-27	0.0284702	0.00786188	0.000293134
	12:52348259:A:G:imp:v1	rs7962469	12	51954475	SCGB3A2_Q96PL1_OID20723_v1	SCGB3A2	0.6467	-0.095	0.008	7.94328e-36	-0.0295608	0.00816461	0.00029392
	6:32633174:C:T:imp:v1	rs9274437	6	32665397	REG1A_P05451_OID20415_v1	REG1A	0.2519	0.065	0.008	1.58489e-14	0.0342731	0.00946669	0.000294163
	10:17875857:T:G:imp:v1	rs56278466	10	17833858	IFNGR2_P38484_OID20941_v1	IFNGR2	0.6614	0.076	0.006	1.99526e-41	0.0295104	0.00816324	0.000300302
	11:102401633:G:A:imp:v1	rs11568819	11	102530902	MMP7_P09237_OID20087_v1	MMP7	0.0612	0.572	0.015	0	-0.058681	0.0162412	0.000302572
	19:49209325:C:T:imp:v1	rs2548458	19	48706068	AFP_P02771_OID20978_v1	AFP	0.5385	-0.05	0.007	6.30957e-13	-0.0285922	0.00791893	0.000305475
	9:136141870:C:T:imp:v1	rs2519093	9	133266456	IL4R_P24394_OID20576_v1	IL4R	0.1844	-0.084	0.009	5.01187e-20	0.0358613	0.00993527	0.000306792
	19:45412079:C:T:imp:v1	rs7412	19	44908822	S100P_P25815_OID20103_v1	S100P	0.0811	0.187	0.014	3.16228e-43	-0.0513311	0.0142256	0.00030813
	11:130029661:T:C:imp:v1	rs28365809	11	130159766	IGSF8_Q969P0_OID20167_v1	IGSF8	0.1461	-0.132	0.011	3.16228e-35	0.0414303	0.0114874	0.000310252
	3:186459927:T:C:imp:v1	rs710446	3	186742138	ITGA6_P23229_OID20528_v1	ITGA6	0.4083	0.074	0.007	2.51189e-23	0.0281851	0.00783402	0.000320945
	3:189508302:A:G:imp:v1	rs1515498	3	189790513	SCGB3A2_Q96PL1_OID20723_v1	SCGB3A2	0.3624	-0.131	0.007	6.30957e-68	0.0288374	0.00801683	0.00032178
	12:120109284:AGGCACCTCTTCACAGGAC:A:imp:v1	rs749140768	12	119671479	PRKAB1_Q9Y478_OID20444_v1	PRKAB1	0.0791	0.348	0.014	2.51189e-137	0.0524241	0.0145994	0.000329606
	4:187148387:C:T:imp:v1	rs4253238	4	186227233	SORCS2_Q96PQ0_OID21262_v1	SORCS2	0.5128	-0.072	0.007	1.99526e-23	-0.0279784	0.00779236	0.000330047
	8:129567373:C:T:imp:v1	rs1561929	8	128555127	AMY2A_P04746_OID20333_v1	AMY2A	0.8827	0.075	0.011	1e-11	0.0449833	0.012534	0.000332054
	19:49206462:C:T:imp:v1	rs681343	19	48703205	PRSS27_Q9BQR3_OID20212_v1	PRSS27	0.5088	0.551	0.007	0	0.0276647	0.00771476	0.000335862
	10:17875857:T:G:imp:v1	rs56278466	10	17833858	PLXNB2_O15031_OID20317_v1	PLXNB2	0.6611	0.188	0.007	7.94328e-184	0.0290538	0.00810765	0.000339021
	15:58680643:G:T:imp:v1	rs35853021	15	58388444	PLTP_P55058_OID20238_v1	PLTP	0.3565	0.093	0.007	7.94328e-38	-0.0286392	0.00800541	0.000346926
	9:95055429:A:T:imp:v1	rs10820966	9	92293147	LRP1_Q07954_OID21293_v1	LRP1	0.3317	-0.114	0.007	1e-61	0.0292963	0.00821464	0.000361994
	4:74864687:T:G:imp:v1	rs352045	4	73998970	CXCL5_P42830_OID20207_v1	CXCL5	0.8833	-0.585	0.011	0	0.0428471	0.0120199	0.000364288
	3:56849749:T:C:imp:v1	rs1354034	3	56815721	RHOC_P08134_OID20950_v1	RHOC	0.6043	0.063	0.008	6.30957e-17	-0.0282484	0.00792889	0.000367037
	6:31238524:G:A:imp:v1	rs9264645	6	31270747	GZMA_P12544_OID20663_v1	GZMA	0.6415	0.265	0.008	5.01187e-267	0.0284929	0.00800314	0.000370559
	3:56849749:T:C:imp:v1	rs1354034	3	56815721	PPIB_P23284_OID20331_v1	PPIB	0.6043	0.053	0.008	2.51189e-12	-0.0280359	0.00787672	0.000371794
	6:138413333:G:C:imp:v1	rs648802	6	138092196	DSG2_Q14126_OID21113_v1	DSG2	0.5397	-0.137	0.007	5.01187e-85	-0.0274503	0.00772362	0.000379322
	19:41913267:A:C:imp:v1	rs11083619	19	41407362	IL7R_P16871_OID21136_v1	IL7R	0.6111	0.065	0.006	3.16228e-28	-0.0280744	0.00790144	0.000380763
	22:42291856:G:A:imp:v1	rs73165110	22	41895852	FCRL1_Q96LA6_OID20172_v1	FCRL1	0.0789	-0.122	0.013	6.30957e-21	0.0511304	0.0143933	0.000381761
	3:56849749:T:C:imp:v1	rs1354034	3	56815721	HARS1_P12081_OID21086_v1	HARS1	0.6044	0.072	0.008	5.01187e-22	-0.0279246	0.00787206	0.000389196
	5:78181477:C:T:imp:v1	rs1065757	5	78885654	ARSB_P15848_OID21331_v1	ARSB	0.4389	-0.296	0.008	0	0.0275725	0.00777345	0.000389631
	8:126507308:T:C:imp:v1	rs2980888	8	125495066	MFGE8_Q08431_OID21134_v1	MFGE8	0.698	-0.066	0.008	1.99526e-17	0.0297522	0.00839053	0.000391244
	8:25880400:T:C:imp:v1	rs7008914	8	26022884	CALCA_P01258_OID20983_v1	CALCA	0.2556	-0.05	0.007	3.98107e-13	0.0317992	0.00896967	0.000392325
	14:103565044:G:A:imp:v1	rs56956502	14	103098707	CEACAM1_P13688_OID21528_v1	CEACAM1	0.2472	0.064	0.008	3.16228e-14	0.0316014	0.00892238	0.000397388
	22:44324727:C:G:imp:v1	rs738409	22	43928847	IGFBP7_Q16270_OID20236_v1	IGFBP7	0.217	0.058	0.008	7.94328e-13	0.0328552	0.00928243	0.000400874
	9:117897993:T:C:imp:v1	rs7021057	9	115135714	TNC_P24821_OID20359_v1	TNC	0.2934	-0.242	0.008	1e-215	0.0298569	0.00843743	0.000402219
	2:242730588:A:G:imp:v1	rs62193070	2	241791173	MUC16_Q8WXI7_OID21378_v1	MUC16	0.1629	-0.257	0.01	1.58489e-137	-0.0372361	0.0105287	0.000405279
	19:44153100:A:G:imp:v1	rs4760	19	43648948	CA4_P22748_OID20241_v1	CA4	0.1564	-0.167	0.01	5.01187e-64	0.0372789	0.0105411	0.000405446
	19:5840619:C:T:imp:v1	rs708686	19	5840608	REG1A_P05451_OID20415_v1	REG1A	0.2678	0.105	0.008	2.51189e-39	-0.0311509	0.00881002	0.000406462
	19:35663250:A:G:imp:v1	rs756845	19	35172347	ITM2A_O43736_OID20504_v1	ITM2A	0.7794	-0.078	0.009	7.94328e-18	0.0338102	0.00956231	0.000406573
	13:72345089:C:T:imp:v1	rs9529913	13	71770957	KLK1_P06870_OID21499_v1	KLK1	0.6039	0.059	0.006	1e-25	0.0281041	0.00795345	0.000409977
	11:62186542:G:A:imp:v1	rs3741240	11	62419070	SCGB3A2_Q96PL1_OID20723_v1	SCGB3A2	0.3512	0.137	0.008	3.16228e-73	-0.0287325	0.00813867	0.000414973
	3:56849749:T:C:imp:v1	rs1354034	3	56815721	MPHOSPH8_Q99549_OID20092_v1	MPHOSPH8	0.6043	0.07	0.008	5.01187e-20	-0.0280567	0.00794854	0.000415877
	13:110819457:A:G:imp:v1	rs652572	13	110167110	COL4A1_P02462_OID20208_v1	COL4A1	0.6604	0.183	0.008	5.01187e-125	0.0287961	0.00816347	0.000419612
	4:187157233:G:A:imp:v1	rs4861708	4	186236079	NPY_P01303_OID21388_v1	NPY	0.5116	-0.186	0.007	1.58489e-148	0.0270831	0.00767849	0.000420071
	3:186459927:T:C:imp:v1	rs710446	3	186742138	VEGFD_O43915_OID20662_v1	VEGFD	0.4088	0.059	0.007	1.99526e-15	0.0274941	0.00779682	0.000421368
	3:56849749:T:C:imp:v1	rs1354034	3	56815721	DRG2_P55039_OID21335_v1	DRG2	0.6047	0.067	0.008	7.94328e-19	-0.0278218	0.0078901	0.000421617
	1:36943916:C:G:imp:v1	rs3917932	1	36478315	PGLYRP1_O75594_OID20338_v1	PGLYRP1	0.5758	-0.069	0.007	3.98107e-21	-0.0274368	0.00779195	0.000429631
	12:11104810:G:C:imp:v1	rs11054082	12	10952211	CST5_P28325_OID20995_v1	CST5	0.2512	-0.182	0.007	1.99526e-153	-0.0316094	0.00898325	0.000433659
	3:56849749:T:C:imp:v1	rs1354034	3	56815721	FGF2_P09038_OID20503_v1	FGF2	0.6045	0.055	0.007	1.58489e-16	-0.0277109	0.00787558	0.000433856
	8:143759137:C:T:imp:v1	rs2978981	8	142677719	TFF2_Q03403_OID20787_v1	TFF2	0.4408	-0.05	0.007	1.25893e-12	0.0271822	0.00774749	0.000450616
	5:96121370:T:TA:imp:v1	rs11386832	5	96785666	PLXDC1_Q8IUK5_OID21258_v1	PLXDC1	0.7375	0.13	0.008	2.51189e-56	0.0310494	0.00886157	0.000458626
	19:7758793:C:A:imp:v1	rs12460997	19	7693907	STC1_P52823_OID21014_v1	STC1	0.485	-0.114	0.007	7.94328e-57	0.0269217	0.00768669	0.000461123
	12:10292135:C:A:imp:v1	rs936964	12	10139536	OLR1_P78380_OID20183_v1	OLR1	0.2753	0.107	0.008	3.98107e-37	-0.031822	0.00908809	0.000462642
	3:24475497:A:C:imp:v1	rs734866	3	24434006	IL2RA_P01589_OID20267_v1	IL2RA	0.1945	0.086	0.008	7.94328e-25	-0.0341739	0.00976158	0.000463768
	10:90753549:T:TAA:imp:v1	rs5786849	10	88993792	ACTA2_P62736_OID20079_v1	ACTA2	0.4984	-0.061	0.007	1.58489e-19	0.027239	0.00778417	0.00046652
	6:31409605:G:A:imp:v1	rs9267084	6	31441828	LILRB2_Q8N423_OID20301_v1	LILRB2	0.1536	0.136	0.007	1.58489e-77	0.0373924	0.0107068	0.00047868
	10:70856852:G:A:imp:v1	rs2229498	10	69097096	LRP1_Q07954_OID21293_v1	LRP1	0.8351	-0.117	0.009	7.94328e-42	-0.0363017	0.010402	0.000483235
	19:36343079:C:G:imp:v1	rs1137844	19	35852177	LTBR_P36941_OID20768_v1	LTBR	0.3151	0.051	0.008	2.51189e-11	-0.0292298	0.00837873	0.000485614
	22:38424607:A:G:imp:v1	rs35496925	22	38028600	ANKRD54_Q6NXT1_OID21162_v1	ANKRD54	0.0595	0.142	0.016	1.99526e-19	-0.0603881	0.0173303	0.000493003
	4:103188709:C:T:imp:v1	rs13107325	4	102267552	NT5E_P21589_OID21498_v1	NT5E	0.0753	-0.093	0.012	5.01187e-14	0.0507793	0.0145845	0.000498202
	1:51108411:T:TGTAA:imp:v1	rs35004807	1	50642739	CPA1_P15085_OID20280_v1	CPA1	0.3447	0.066	0.008	1e-17	-0.0287251	0.00825636	0.000503003
	14:20925154:T:G:imp:v1	rs1130409	14	20456995	APEX1_P27695_OID21434_v1	APEX1	0.4804	-0.388	0.007	0	0.0267173	0.00768796	0.000510449
	9:130601277:C:T:imp:v1	rs11794565	9	127838998	ENG_P17813_OID20287_v1	ENG	0.4636	0.258	0.008	1e-254	-0.0276922	0.00797359	0.00051469
	9:136141870:C:T:imp:v1	rs2519093	9	133266456	CLEC10A_Q8IUN9_OID20928_v1	CLEC10A	0.1847	0.13	0.009	3.16228e-50	-0.0346121	0.00996817	0.000516087
	8:129567373:C:T:imp:v1	rs1561929	8	128555127	AMY2B_P19961_OID20340_v1	AMY2B	0.8824	0.08	0.011	1.25893e-12	0.0441999	0.0127439	0.000523736
	4:103188709:C:T:imp:v1	rs13107325	4	102267552	LRPAP1_P30533_OID21059_v1	LRPAP1	0.0751	0.099	0.012	3.16228e-16	-0.0504592	0.0145547	0.000526567
	9:75553385:C:T:imp:v1	rs348452	9	72938469	ALDH1A1_P00352_OID21128_v1	ALDH1A1	0.2709	0.088	0.008	1.25893e-28	-0.0301213	0.00869492	0.000531736
	1:24451085:A:T:imp:v1	rs7355101	1	24124595	IL22RA1_Q8N6P7_OID20449_v1	IL22RA1	0.1953	-0.315	0.009	5.01187e-242	0.034047	0.00983384	0.000535718
	4:146821410:C:A:imp:v1	rs4835265	4	145900258	ANPEP_P15144_OID20350_v1	ANPEP	0.1563	0.067	0.009	7.94328e-13	0.0366612	0.0105923	0.000537949
	2:183699364:C:T:imp:v1	rs13009	2	182834637	FRZB_Q92765_OID20968_v1	FRZB	0.0816	-0.817	0.013	0	-0.0490135	0.014187	0.000550682
	5:40726247:A:T:imp:v1	rs369940	5	40726145	SPINK4_O60575_OID20509_v1	SPINK4	0.6787	-0.07	0.006	2.51189e-28	-0.0285343	0.00826038	0.000551609
	1:17674402:C:T:imp:v1	rs2240336	1	17347907	PADI4_Q9UM07_OID20832_v1	PADI4	0.4145	-0.255	0.008	3.98107e-253	0.0273594	0.00792431	0.000555233
	14:106483584:T:C:imp:v1	rs58534292	14	21737747	NMNAT1_Q9HAN9_OID20913_v1	NMNAT1	0.65	-0.087	0.008	1e-30	-0.0282032	0.00817024	0.000556556
	4:146821410:C:A:imp:v1	rs4835265	4	145900258	HMOX2_P30519_OID20887_v1	HMOX2	0.1559	0.1	0.01	1.58489e-22	0.0369862	0.0107239	0.000562754
	19:54813726:T:TG:imp:v1	rs34464703	19	54302450	LILRA5_A6NI73_OID20209_v1	LILRA5	0.3307	-0.359	0.008	0	0.0282183	0.00819756	0.000576819
	17:38144368:TA:T:imp:v1	-	17	39988115	PGLYRP1_O75594_OID20338_v1	PGLYRP1	0.5373	-0.122	0.007	6.30957e-65	-0.0264355	0.0077069	0.000603346
	7:80218961:C:T:imp:v1	rs6961069	7	80589645	CPXM1_Q96SM3_OID21479_v1	CPXM1	0.4021	0.055	0.007	3.98107e-14	-0.0271233	0.00792572	0.00062119
	3:126258285:C:A:imp:v1	rs35656703	3	126539442	ITIH3_Q06033_OID20352_v1	ITIH3	0.2514	-0.203	0.008	3.98107e-142	-0.030348	0.00887295	0.000625565
	8:106581528:A:T:imp:v1	rs6993770	8	105569300	BCL2L11_O43521-2_OID20513_v1	BCL2L11	0.2868	-0.103	0.008	1.99526e-38	-0.0290939	0.00851887	0.000637285
	16:10965115:T:C:imp:v1	rs7194862	16	10871258	CD74_P04233_OID21040_v1	CD74	0.2899	0.136	0.008	7.94328e-71	-0.0290229	0.0084982	0.0006374
	8:143760256:G:A:imp:v1	rs2976388	8	142678838	PLA2G10_O15496_OID21002_v1	PLA2G10	0.4226	-0.257	0.007	1.58489e-280	0.0267042	0.00782454	0.000642797
	19:10459969:G:A:imp:v1	rs35251378	19	10349293	BST2_Q10589_OID21029_v1	BST2	0.293	-0.084	0.008	1e-25	0.0289264	0.00847607	0.000643193
	3:56849749:T:C:imp:v1	rs1354034	3	56815721	TIA1_P31483_OID20068_v1	TIA1	0.6047	0.086	0.008	2.51189e-29	-0.0272357	0.00798564	0.000648248
	17:38168715:C:T:imp:v1	rs7208815	17	40012462	CST7_O76096_OID20704_v1	CST7	0.3926	0.077	0.006	1e-38	-0.0268825	0.00788211	0.000648267
	9:136149229:T:C:imp:v1	rs505922	9	133273813	VWF_P04275_OID20256_v1	VWF	0.3168	0.313	0.008	0	-0.0280457	0.00822496	0.000650047
	3:141206800:C:T:imp:v1	rs9819371	3	141487958	IL5RA_Q01344_OID20601_v1	IL5RA	0.0653	-0.107	0.015	2.51189e-13	0.0530441	0.0155821	0.000663663
	3:195955762:G:A:imp:v1	rs939885	3	196228891	EPCAM_P16422_OID20743_v1	EPCAM	0.4859	0.056	0.007	3.98107e-15	0.0262192	0.00770692	0.000668848
	13:33509079:A:T:imp:v1	rs6561643	13	32934941	FGF23_Q9GZV9_OID21411_v1	FGF23	0.3465	0.077	0.008	6.30957e-23	-0.0288592	0.00848921	0.00067505
	22:44324855:G:A:imp:v1	rs3747207	22	43928975	AGXT_P21549_OID20139_v1	AGXT	0.2153	0.079	0.009	1.25893e-19	0.0318649	0.00937431	0.000675902
	3:56849749:T:C:imp:v1	rs1354034	3	56815721	MAGED1_Q9Y5V3_OID21181_v1	MAGED1	0.6042	0.061	0.008	1.99526e-15	-0.0270608	0.00796479	0.000679899
	5:141260085:C:T:imp:v1	rs4645358	5	141880520	PCDH1_Q08174_OID20614_v1	PCDH1	0.5748	0.082	0.007	1.25893e-29	0.0263552	0.00775889	0.000681868
	22:19960606:G:C:imp:v1	rs2240715	22	19973083	CDH15_P55291_OID21005_v1	CDH15	0.2994	0.061	0.007	5.01187e-20	-0.0287021	0.0084502	0.000682235
	14:106369433:T:C:imp:v1	rs112597211	14	105903575	ARTN_Q5T4W7_OID20446_v1	ARTN	0.1361	0.093	0.011	7.94328e-17	0.0384542	0.0113302	0.000688916
	9:5514839:T:C:imp:v1	rs2381282	9	5514839	PDCD1LG2_Q9BQ51_OID21273_v1	PDCD1LG2	0.4398	0.6	0.007	0	0.0264409	0.00782097	0.000722823
	5:131808869:G:A:imp:v1	rs2548993	5	132473177	XCL1_P47992_OID21398_v1	XCL1	0.7223	0.066	0.007	1.25893e-20	0.0290913	0.00860587	0.000723789
	1:57384297:G:A:imp:v1	rs676705	1	56918624	PDCD6_O75340_OID20163_v1	PDCD6	0.3504	-0.057	0.006	7.94328e-24	-0.0274709	0.00812933	0.000726887
	19:19388500:A:T:imp:v1	rs8107974	19	19277691	CTSB_P07858_OID20276_v1	CTSB	0.0767	0.129	0.013	6.30957e-24	-0.0490321	0.0145258	0.000736783
	3:78784770:G:A:imp:v1	rs3773244	3	78735620	ROBO1_Q9Y6N7_OID20734_v1	ROBO1	0.1968	0.232	0.009	1e-142	-0.0328334	0.0097477	0.000756259
	3:56849749:T:C:imp:v1	rs1354034	3	56815721	CETN2_P41208_OID20836_v1	CETN2	0.604	0.085	0.008	5.01187e-29	-0.0268079	0.00796312	0.000761263
	3:56849749:T:C:imp:v1	rs1354034	3	56815721	CDC27_P30260_OID21238_v1	CDC27	0.6042	0.051	0.008	1.99526e-11	-0.0267982	0.00796482	0.000766623
	19:5840619:C:T:imp:v1	rs708686	19	5840608	FAM3B_P58499_OID21372_v1	FAM3B	0.2673	0.252	0.008	3.98107e-226	0.029556	0.0087954	0.000778332
	12:121423659:A:G:imp:v1	rs9738226	12	120985856	MERTK_Q12866_OID20657_v1	MERTK	0.6231	-0.064	0.007	7.94328e-19	0.0265808	0.00791184	0.00078051
	16:56988044:C:T:imp:v1	rs173539	16	56954132	VAT1_Q99536_OID21382_v1	VAT1	0.3319	0.058	0.008	1.58489e-13	0.0275357	0.00819625	0.000780691
	10:17875857:T:G:imp:v1	rs56278466	10	17833858	CTSO_P43234_OID20660_v1	CTSO	0.6609	0.059	0.008	5.01187e-15	0.027157	0.00808963	0.000787872
	9:136138765:GCGCCCACCACTA:G:imp:v1	-	9	133263362	TNFSF12_O43508_OID20624_v1	TNFSF12	0.1828	-0.128	0.009	7.94328e-44	-0.0333954	0.00994905	0.000788964
	10:71184356:G:C:imp:v1	rs12772559	10	69424600	PDCD1_Q15116_OID21396_v1	PDCD1	0.2562	0.083	0.008	3.98107e-24	-0.029611	0.0088221	0.000789477
	3:186735690:A:C:imp:v1	rs5001409	3	187017902	FCRL2_Q96LA5_OID20639_v1	FCRL2	0.3912	-0.072	0.007	7.94328e-28	0.026355	0.00785632	0.000794725
	4:146821410:C:A:imp:v1	rs4835265	4	145900258	NT5E_P21589_OID21498_v1	NT5E	0.1561	0.117	0.009	1.99526e-39	0.0354589	0.0105804	0.000804101
	19:5840619:C:T:imp:v1	rs708686	19	5840608	CDH1_P12830_OID20353_v1	CDH1	0.2683	0.094	0.008	1.99526e-29	-0.0299714	0.00894402	0.00080519
	4:76860470:C:T:imp:v1	rs13118503	4	75939317	CXCL9_Q07325_OID20675_v1	CXCL9	0.2408	-0.145	0.008	1.25893e-74	0.0299579	0.00898013	0.000849881
	12:111884608:T:C:imp:v1	rs3184504	12	111446804	CXCL9_Q07325_OID20675_v1	CXCL9	0.5174	-0.11	0.007	1.99526e-59	-0.0256049	0.00768579	0.00086393
	19:49206417:A:G:imp:v1	rs492602	19	48703160	DKK4_Q9UBT3_OID20934_v1	DKK4	0.5091	-0.049	0.007	1e-11	0.0256996	0.00773733	0.00089534
	12:111911568:GA:G:imp:v1	-	12	111473764	SH2B3_Q9UQQ2_OID21222_v1	SH2B3	0.2067	-0.083	0.009	1e-18	-0.0332383	0.0100113	0.000899896
	12:10230460:C:T:imp:v1	rs7961483	12	10077861	CLEC1A_Q8NC01_OID20099_v1	CLEC1A	0.6203	-0.314	0.007	0	-0.0273631	0.00824611	0.000905675
	5:176822512:G:T:imp:v1	rs6862195	5	177395511	FGF23_Q9GZV9_OID21411_v1	FGF23	0.3107	-0.07	0.008	7.94328e-19	0.0275213	0.00830151	0.000915704
	10:17875857:T:G:imp:v1	rs56278466	10	17833858	SIAE_Q9HAT2_OID21503_v1	SIAE	0.661	0.078	0.008	5.01187e-24	0.0269242	0.0081244	0.000919761
	2:10476228:T:C:imp:v1	rs375285744	2	10336102	HPCAL1_P37235_OID20615_v1	HPCAL1	0.1487	0.217	0.01	5.01187e-96	0.0361918	0.0109219	0.000920772
	11:126233669:G:C:imp:v1	rs7952602	11	126363774	BST1_Q10588_OID21051_v1	BST1	0.135	-0.108	0.007	3.16228e-54	-0.0375398	0.0113323	0.000924229
	14:103566835:C:G:imp:v1	rs2297066	14	103100498	ANPEP_P15144_OID20350_v1	ANPEP	0.2409	0.058	0.008	7.94328e-13	0.0297451	0.00898873	0.000935797
	6:32568292:A:G:imp:v1	rs9270747	6	32600515	FCRL6_Q6DN72_OID20529_v1	FCRL6	0.6574	0.125	0.007	5.01187e-76	-0.0276423	0.00835786	0.000941877
	3:56849749:T:C:imp:v1	rs1354034	3	56815721	F2R_P25116_OID20691_v1	F2R	0.6042	0.09	0.008	5.01187e-33	-0.0259413	0.00786108	0.000966984
	19:5840619:C:T:imp:v1	rs708686	19	5840608	CDH17_Q12864_OID20134_v1	CDH17	0.2678	0.151	0.008	1.99526e-89	-0.0289345	0.00877428	0.000974976
	6:31229404:T:C:imp:v1	rs2524119	6	31261627	MILR1_Q7Z6M3_OID20482_v1	MILR1	0.5449	0.06	0.007	6.30957e-18	0.0259358	0.00786677	0.000977663
	10:96902729:GA:G:imp:v1	-	10	95142972	PM20D1_Q6GTS8_OID20149_v1	PM20D1	0.5775	-0.046	0.006	3.98107e-15	0.0264113	0.00801506	0.00098348
	3:56849749:T:C:imp:v1	rs1354034	3	56815721	BANK1_Q8NDB2_OID20594_v1	BANK1	0.6045	0.073	0.007	1e-22	-0.0259466	0.00787576	0.000986019
	19:55538980:T:C:imp:v1	rs1654425	19	55027612	GPC5_P78333_OID20944_v1	GPC5	0.8343	0.092	0.008	1.58489e-29	-0.0342482	0.0104023	0.000993466
	18:45821172:T:A:imp:v1	rs55841020	18	48294801	C1QA_P02745_OID20654_v1	C1QA	0.174	-0.076	0.009	1.58489e-16	0.0333919	0.0101453	0.000996982
	19:49206108:C:G:imp:v1	rs679574	19	48702851	REG1A_P05451_OID20415_v1	REG1A	0.5091	-0.186	0.007	1.58489e-151	-0.0254443	0.00773284	0.00100036
	6:161005610:C:T:imp:v1	rs55730499	6	160584578	CCN1_O00622_OID21368_v1	CCN1	0.0822	0.113	0.013	5.01187e-18	-0.0462789	0.0140838	0.00101634
	6:32667520:G:A:imp:v1	rs3104394	6	32699743	IGFBP7_Q16270_OID20236_v1	IGFBP7	0.86	-0.125	0.01	7.94328e-37	0.0376023	0.011451	0.00102431
	19:54759361:T:C:imp:v1	rs12975366	19	54255498	TXNRD1_Q16881_OID21135_v1	TXNRD1	0.3953	-0.06	0.008	1e-15	0.0258442	0.00787316	0.00102866
	14:24610733:T:C:imp:v1	rs2236352	14	24141524	PSME1_Q06323_OID20969_v1	PSME1	0.2564	0.093	0.008	7.94328e-29	-0.029384	0.00896072	0.001041
	6:167371251:G:A:imp:v1	rs3756838	6	166957763	RNASET2_O00584_OID20321_v1	RNASET2	0.2147	0.459	0.009	0	-0.030599	0.00933497	0.00104588
	3:56849749:T:C:imp:v1	rs1354034	3	56815721	BAX_Q07812_OID20856_v1	BAX	0.604	0.062	0.008	7.94328e-16	-0.0260814	0.00797058	0.00106709
	22:44324727:C:G:imp:v1	rs738409	22	43928847	TREM2_Q9NZC2_OID20731_v1	TREM2	0.2169	0.063	0.008	1.99526e-15	0.0305345	0.00934322	0.00108277
	6:31310540:A:T:imp:v1	rs9265813	6	31342763	XCL1_P47992_OID21398_v1	XCL1	0.1692	0.075	0.009	1.58489e-18	-0.0345694	0.0105873	0.00109391
	6:160418050:G:A:imp:v1	rs76778371	6	159997018	GLB1_P16278_OID20949_v1	GLB1	0.0932	-0.085	0.012	1.58489e-12	0.0434922	0.0133385	0.00111154
	15:74469716:T:C:imp:v1	rs34868798	15	74177375	ISLR2_Q6UXK2_OID20889_v1	ISLR2	0.2236	0.246	0.008	2.51189e-191	0.030531	0.00937114	0.00112208
	3:56849749:T:C:imp:v1	rs1354034	3	56815721	DFFA_O00273_OID20620_v1	DFFA	0.6043	0.064	0.007	1.25893e-17	-0.0255048	0.00783039	0.00112536
	3:18250509:C:A:imp:v1	rs7618405	3	18209017	NID2_Q14112_OID21085_v1	NID2	0.2049	-0.056	0.008	1.58489e-11	-0.0312041	0.00959823	0.0011499
	14:24610733:T:C:imp:v1	rs2236352	14	24141524	PSME2_Q9UL46_OID20989_v1	PSME2	0.2565	0.101	0.008	1.58489e-34	-0.0291675	0.00897716	0.00115779
	12:89825226:A:ACA:imp:v1	rs774868556	12	89431449	SLITRK2_Q9H156_OID21409_v1	SLITRK2	0.3068	-0.088	0.008	5.01187e-26	0.0315594	0.00971528	0.00116045
	1:118117179:G:A:imp:v1	rs72691756	1	117574557	SCGB3A2_Q96PL1_OID20723_v1	SCGB3A2	0.1239	0.186	0.011	7.94328e-63	-0.0389924	0.0120049	0.00116208
	12:111932800:C:T:imp:v1	rs7137828	12	111494996	SIGLEC5_O15389_OID21082_v1	SIGLEC5	0.5164	-0.056	0.006	5.01187e-23	0.0250473	0.00771242	0.00116356
	17:66823805:G:A:imp:v1	rs112001035	17	68827664	FCRL2_Q96LA5_OID20639_v1	FCRL2	0.0612	0.41	0.014	5.01187e-194	-0.05402	0.0166353	0.00116503
	21:42619749:T:C:imp:v1	rs914187	21	41247822	NTRK3_Q16288_OID21057_v1	NTRK3	0.5994	-0.111	0.007	1.25893e-51	0.0256762	0.00791105	0.001172
	3:56849749:T:C:imp:v1	rs1354034	3	56815721	TBCB_Q99426_OID20993_v1	TBCB	0.6044	0.064	0.008	3.16228e-17	-0.0256084	0.00790187	0.00119193
	8:61650831:A:T:imp:v1	rs7846314	8	60738272	S100P_P25815_OID20103_v1	S100P	0.1856	0.085	0.009	3.16228e-19	-0.0323732	0.0100007	0.00120758
	10:17875857:T:G:imp:v1	rs56278466	10	17833858	NFASC_O94856_OID20634_v1	NFASC	0.6609	0.171	0.007	1e-129	0.0261671	0.00808972	0.00121808
	12:122376891:TA:T:imp:v1	-	12	121938985	PSMD9_O00233_OID21304_v1	PSMD9	0.2944	-0.193	0.008	3.16228e-131	0.0274968	0.00850667	0.00122763
	12:111884608:T:C:imp:v1	rs3184504	12	111446804	LGALS9_O00182_OID20781_v1	LGALS9	0.5173	-0.077	0.007	3.16228e-31	-0.0249136	0.00770784	0.00122822
	3:56849749:T:C:imp:v1	rs1354034	3	56815721	GNE_Q9Y223_OID21231_v1	GNE	0.6042	0.129	0.008	1.99526e-64	-0.0257372	0.00796492	0.00123221
	16:66432381:T:C:imp:v1	rs16956504	16	66398478	CDH5_P33151_OID20243_v1	CDH5	0.1045	0.306	0.011	1.25893e-171	-0.0404086	0.012517	0.0012453
	14:52487766:T:C:imp:v1	rs2516600	14	52021048	NID2_Q14112_OID21085_v1	NID2	0.5436	0.572	0.007	0	-0.0249514	0.00773427	0.00125496
	21:41023611:A:G:imp:v1	rs1534081	21	39651684	TFF2_Q03403_OID20787_v1	TFF2	0.7472	0.07	0.008	1e-17	0.0288562	0.00896115	0.00128127
	3:101084604:T:C:imp:v1	rs62280667	3	101365760	AFP_P02771_OID20978_v1	AFP	0.3405	-0.128	0.007	3.16228e-70	-0.0263097	0.00818278	0.00130331
	16:75209790:G:A:imp:v1	rs11861563	16	75175892	MARCO_Q9UEW3_OID20210_v1	MARCO	0.5858	-0.061	0.007	5.01187e-17	-0.0258883	0.00805249	0.00130474
	17:56321271:G:A:imp:v1	rs7219860	17	58243910	LPO_P22079_OID20963_v1	LPO	0.2178	-0.31	0.009	3.98107e-265	0.0305301	0.00949741	0.00130637
	22:30315416:G:T:imp:v1	rs737939	22	29919427	GPC1_P35052_OID21438_v1	GPC1	0.4105	0.057	0.007	3.98107e-16	0.0250729	0.007805	0.00131626
	5:156399950:A:G:imp:v1	rs11134475	5	156972939	TMPRSS15_P98073_OID21364_v1	TMPRSS15	0.639	0.076	0.008	1.58489e-23	0.0258176	0.00804486	0.00133104
	19:23870110:G:T:imp:v1	rs8102710	19	23687308	CNDP1_Q96KN2_OID20347_v1	CNDP1	0.2452	-0.358	0.008	0	0.0292836	0.00913062	0.00134043
	8:9030160:G:A:imp:v1	rs3748136	8	9172650	GYS1_P13807_OID20097_v1	GYS1	0.2129	-0.307	0.009	1.99526e-249	-0.0304593	0.00950797	0.00135743
	19:5840619:C:T:imp:v1	rs708686	19	5840608	PIGR_P01833_OID21102_v1	PIGR	0.2677	0.103	0.008	1.25893e-34	-0.0283091	0.00884349	0.00136891
	3:42906116:T:C:imp:v1	rs2228467	3	42864624	CCL11_P51671_OID20668_v1	CCL11	0.0613	0.408	0.015	6.30957e-172	-0.0511671	0.0159921	0.00137659
	7:24309098:A:T:imp:v1	rs4722337	7	24269479	NPY_P01303_OID21388_v1	NPY	0.5545	-0.158	0.007	3.98107e-106	0.0247336	0.0077515	0.00141872
	3:56849749:T:C:imp:v1	rs1354034	3	56815721	CD84_Q9UIB8_OID20607_v1	CD84	0.6045	0.083	0.007	2.51189e-28	-0.025122	0.00787584	0.00142395
	3:56849749:T:C:imp:v1	rs1354034	3	56815721	USO1_O60763_OID21367_v1	USO1	0.6047	0.064	0.008	3.16228e-17	-0.0251577	0.00789037	0.00143059
	1:93862020:T:C:imp:v1	rs10874777	1	93396463	CCL15_Q16663_OID20328_v1	CCL15	0.6317	0.044	0.006	2.51189e-12	0.0253816	0.00796959	0.00144851
	19:49206674:G:A:imp:v1	rs601338	19	48703417	CST5_P28325_OID20995_v1	CST5	0.5091	0.098	0.006	1.99526e-60	-0.0247368	0.00777499	0.00146467
	15:60883281:C:A:imp:v1	rs339969	15	60591082	SSC4D_Q8WTU2_OID20182_v1	SSC4D	0.6169	0.056	0.007	7.94328e-16	-0.025214	0.0079259	0.00146658
	19:27770761:C:A:imp:v1	rs12609475	19	27279853	CNDP1_Q96KN2_OID20347_v1	CNDP1	0.1693	-0.24	0.01	2.51189e-133	0.0340772	0.0107314	0.00149593
	21:45196323:CGCGCGGGGCGGG:C:imp:v1	-	21	43776442	CSTB_P04080_OID20294_v1	CSTB	0.3024	-0.806	0.008	0	-0.0282871	0.00891473	0.00150831
	3:186449122:A:G:imp:v1	rs5030044	3	186731333	CTSL_P07711_OID20228_v1	CTSL	0.1111	-0.092	0.011	6.30957e-16	0.038936	0.0122966	0.00154337
	1:22963050:G:A:imp:v1	rs12058824	1	22636557	C1QA_P02745_OID20654_v1	C1QA	0.0829	-0.634	0.013	0	0.044293	0.0140084	0.00156747
	8:55422440:C:T:imp:v1	rs10104003	8	54509880	PRCP_P42785_OID20337_v1	PRCP	0.2102	0.162	0.009	5.01187e-80	-0.0297563	0.00941453	0.00157402
	3:56849749:T:C:imp:v1	rs1354034	3	56815721	FXYD5_Q96DB9_OID20463_v1	FXYD5	0.6038	0.077	0.007	7.94328e-25	-0.0250884	0.00794368	0.00158698
	9:136151579:TGGTGCAGGCGCAGGAAAAAATTGTGGCAATTCCTCA:T:imp:v1	-	9	133276163	CPA2_P48052_OID21060_v1	CPA2	0.1856	-0.111	0.009	7.94328e-34	0.031233	0.00989428	0.00159583
	2:134963862:C:A:imp:v1	rs1257169	2	134206291	LILRA2_Q8N149_OID21152_v1	LILRA2	0.4991	-0.078	0.006	3.98107e-34	-0.0246074	0.00780197	0.00161052
	19:7799452:C:T:imp:v1	rs76560987	19	7734566	CLEC4G_Q6UXB4_OID20590_v1	CLEC4G	0.071	0.367	0.014	1.58489e-150	-0.0473614	0.015024	0.00161944
	12:29489158:C:CAACT:imp:v1	rs34623398	12	29336225	TIMD4_Q96H15_OID20375_v1	TIMD4	0.2763	0.08	0.008	3.16228e-24	-0.0273079	0.00866577	0.00162583
	3:46457412:T:C:imp:v1	rs113010081	3	46415921	CXCL10_P02778_OID20697_v1	CXCL10	0.1181	-0.078	0.011	2.51189e-12	-0.0384923	0.0122335	0.00165257
	3:56849749:T:C:imp:v1	rs1354034	3	56815721	YTHDF3_Q7Z739_OID20478_v1	YTHDF3	0.6038	0.086	0.008	3.98107e-29	-0.0249607	0.00794369	0.00167681
	2:239007130:A:T:imp:v1	rs62196005	2	238098489	SCLY_Q96I15_OID21425_v1	SCLY	0.2749	0.193	0.008	1.99526e-129	-0.0271729	0.00864953	0.00168058
	5:135389433:C:T:imp:v1	rs13159365	5	136053744	TNC_P24821_OID20359_v1	TNC	0.5103	0.195	0.007	2.51189e-173	-0.0242216	0.00771013	0.00168068
	12:9262289:G:T:imp:v1	rs10842898	12	9109693	PDCD6_O75340_OID20163_v1	PDCD6	0.3517	-0.055	0.006	1.58489e-22	-0.0253147	0.00805989	0.00168476
	14:24874193:G:T:imp:v1	rs72694393	14	24404987	ACE2_Q9BYF1_OID20105_v1	ACE2	0.4797	0.056	0.007	3.98107e-17	0.024749	0.00789124	0.00171119
	2:72256404:G:C:imp:v1	rs11679052	2	72029274	PI3_P19957_OID20326_v1	PI3	0.4421	-0.06	0.007	2.51189e-17	0.0247492	0.00790691	0.00174765
	3:56849749:T:C:imp:v1	rs1354034	3	56815721	FKBP5_Q13451_OID20937_v1	FKBP5	0.6044	0.054	0.007	7.94328e-13	-0.0247227	0.00790195	0.00175594
	1:109817590:G:T:imp:v1	rs12740374	1	109274968	IFNGR2_P38484_OID20941_v1	IFNGR2	0.2213	-0.072	0.006	3.98107e-29	0.029123	0.00930844	0.00175603
	8:19855858:ATTTTT:A:imp:v1	rs200646600	8	19998347	MFGE8_Q08431_OID21134_v1	MFGE8	0.2325	-0.072	0.009	1.99526e-16	-0.0322647	0.0103157	0.00176158
	9:136149399:G:A:imp:v1	rs507666	9	133273983	TDGF1_P13385_OID20816_v1	TDGF1	0.1842	-0.053	0.006	2.51189e-17	-0.0313784	0.0100369	0.00177025
	3:56849749:T:C:imp:v1	rs1354034	3	56815721	CNPY4_Q8N129_OID21317_v1	CNPY4	0.6047	0.051	0.008	1.58489e-11	-0.0246587	0.00789042	0.00177719
	9:136138765:GCGCCCACCACTA:G:imp:v1	-	9	133263362	CD74_P04233_OID21040_v1	CD74	0.1832	-0.144	0.009	2.51189e-57	0.031118	0.00996191	0.00178595
	8:61646351:C:CA:imp:v1	rs35440906	8	60733792	CEACAM8_P31997_OID20102_v1	CEACAM8	0.1855	0.21	0.009	1e-112	-0.0313828	0.0100513	0.0017947
	9:136149399:G:A:imp:v1	rs507666	9	133273983	CLEC14A_Q86T13_OID21090_v1	CLEC14A	0.1849	-0.344	0.009	1.25893e-301	0.0309521	0.00992233	0.00181198
	3:56849749:T:C:imp:v1	rs1354034	3	56815721	EBAG9_O00559_OID20918_v1	EBAG9	0.6044	0.082	0.008	1.25893e-27	-0.0246466	0.00790196	0.00181438
	2:133196926:C:T:imp:v1	rs6705147	2	132439353	CXADR_P78310_OID20561_v1	CXADR	0.3299	-0.054	0.008	2.51189e-12	-0.0255498	0.00819214	0.00181578
	17:33886072:TAA:T:imp:v1	-	17	35559053	PRKRA_O75569_OID21225_v1	PRKRA	0.1718	0.134	0.01	3.16228e-42	0.032235	0.0103412	0.00182604
	9:139840471:G:T:imp:v1	-	9	136946019	GZMH_P20718_OID20096_v1	GZMH	0.5203	0.051	0.007	1.25893e-12	0.024412	0.00783653	0.00183844
	12:122216910:A:G:imp:v1	rs11553699	12	121779004	HBEGF_Q99075_OID21465_v1	HBEGF	0.1352	0.164	0.011	3.98107e-49	-0.0380841	0.0122315	0.00184815
	2:25723038:G:C:imp:v1	rs72851462	2	25500169	MSLN_Q13421_OID21380_v1	MSLN	0.1153	-0.105	0.011	3.16228e-23	0.0383334	0.0123136	0.00185133
	11:126219396:T:C:imp:v1	rs35887873	11	126349501	CBLN4_Q9NTU7_OID21386_v1	CBLN4	0.2281	0.081	0.009	1.58489e-21	-0.0284284	0.00913584	0.00185985
	6:160494521:C:T:imp:v1	rs2282140	6	160073489	IGF2R_P11717_OID21146_v1	IGF2R	0.1313	0.548	0.011	0	-0.0355593	0.011433	0.00186936
	19:3375572:A:G:imp:v1	rs60018147	19	3375574	XPNPEP2_O43895_OID21508_v1	XPNPEP2	0.1192	-0.086	0.012	2.51189e-13	-0.0408115	0.0131297	0.00188146
	8:61646351:C:CA:imp:v1	rs35440906	8	60733792	DEFA1B_P59665_OID20344_v1	DEFA1_DEFA1B	0.1861	0.131	0.01	5.01187e-43	-0.0312547	0.0100613	0.00189361
	1:161049509:G:T:imp:v1	rs35434391	1	161079719	NECTIN4_Q96NY8_OID21490_v1	NECTIN4	0.1168	-0.445	0.011	0	0.037859	0.0121917	0.00190076
	6:167442115:C:T:imp:v1	rs2237276	6	167028627	CEP43_O95684_OID20084_v1	CEP43	0.455	0.066	0.007	6.30957e-19	-0.0242989	0.00783336	0.00192229
	3:98416900:G:T:imp:v1	rs10935473	3	98698056	IL6ST_P40189_OID20147_v1	IL6ST	0.4401	-0.175	0.007	6.30957e-127	0.0240289	0.00775418	0.00194284
	1:113434265:G:A:imp:v1	rs6681552	1	112891643	SLC16A1_P53985_OID20799_v1	SLC16A1	0.5343	-0.062	0.008	1.99526e-16	-0.0243919	0.00787265	0.00194628
	8:9183102:A:AAGAAGAAAGGG:imp:v1	rs199922514	8	9325592	SUMF2_Q8NBJ7_OID21032_v1	SUMF2	0.9078	-0.221	0.012	1.58489e-74	0.0411114	0.013272	0.0019509
	11:1241221:G:T:imp:v1	rs35705950	11	1219991	SFTPD_P35247_OID20214_v1	SFTPD	0.1107	0.066	0.009	1.25893e-13	0.0379846	0.0122865	0.00199092
	6:160401662:G:A:imp:v1	rs10455861	6	159980630	TPP1_O14773_OID20750_v1	TPP1	0.1369	-0.097	0.011	3.98107e-20	0.0349871	0.0113233	0.00200277
	9:136141870:C:T:imp:v1	rs2519093	9	133266456	LIFR_P42702_OID20606_v1	LIFR	0.1844	-0.42	0.01	0	0.0306763	0.00993578	0.00201877
	1:16513926:A:G:imp:v1	rs924204	1	16187431	GGT1_P19440_OID21075_v1	GGT1	0.5896	0.065	0.007	7.94328e-22	-0.0243392	0.00788411	0.00202107
	7:81359051:C:T:imp:v1	rs5745687	7	81729735	HGF_P14210_OID20656_v1	HGF	0.0651	-0.187	0.015	3.98107e-38	0.0477568	0.0155008	0.00206351
	12:121423376:G:A:imp:v1	rs7970695	12	120985573	ENPP2_Q13822_OID20288_v1	ENPP2	0.6236	0.091	0.006	1.25893e-51	0.0243657	0.00790898	0.00206469
	5:135384443:A:G:imp:v1	rs916951	5	136048754	ADGRG1_Q9Y653_OID21294_v1	ADGRG1	0.5097	0.051	0.007	3.98107e-13	0.0238541	0.0077443	0.00206849
	6:31239802:C:G:imp:v1	rs1050451	6	31272025	KIR2DL3_P43628_OID21196_v1	KIR2DL3	0.6474	-0.544	0.008	0	-0.0251119	0.00815573	0.00207665
	9:99192919:A:C:imp:v1	rs10820606	9	96430637	FOXO1_Q12778_OID20515_v1	FOXO1	0.2294	-0.122	0.009	1.58489e-42	-0.0290927	0.00945494	0.00209106
	10:121010256:A:G:imp:v1	rs10886430	10	119250744	GRK5_P34947_OID20066_v1	GRK5	0.1275	-0.403	0.012	7.94328e-266	0.0374336	0.0121781	0.00211324
	16:69809678:C:T:imp:v1	rs72783174	16	69775775	WWP2_O00308_OID20926_v1	WWP2	0.0782	-0.309	0.014	1.25893e-113	0.0441571	0.0143856	0.00214388
	1:9034598:A:G:imp:v1	rs3765963	1	8974539	CA6_P23280_OID21096_v1	CA6	0.4118	0.682	0.007	0	0.024236	0.00790374	0.00216654
	4:76854118:A:T:imp:v1	rs112197434	4	75932965	NAAA_Q02083_OID20931_v1	NAAA	0.2334	-0.669	0.009	0	0.0283831	0.00926183	0.00218018
	14:103568614:T:A:imp:v1	rs10131298	14	103102277	CD84_Q9UIB8_OID20607_v1	CD84	0.245	0.213	0.009	2.51189e-135	-0.0274911	0.00897127	0.00218144
	16:28505660:G:C:imp:v1	rs151234	16	28494339	ANGPT1_Q15389_OID20740_v1	ANGPT1	0.1291	0.076	0.011	3.98107e-12	-0.0353189	0.0115321	0.00219388
	7:150218101:A:AAT:imp:v1	rs142032527	7	150521013	CASP1_P29466_OID20854_v1	CASP1	0.2372	-0.064	0.009	3.16228e-13	-0.0288546	0.0094221	0.00219538
	4:187157233:G:A:imp:v1	rs4861708	4	186236079	PDGFC_Q9NRA1_OID21183_v1	PDGFC	0.5119	-0.086	0.008	5.01187e-30	-0.0238885	0.00780105	0.00219709
	19:33072069:G:A:imp:v1	rs10402931	19	32581163	PDCD5_O14737_OID21021_v1	PDCD5	0.6836	0.382	0.008	0	0.0260056	0.00850377	0.00222721
	12:111932800:C:T:imp:v1	rs7137828	12	111494996	FCGR2A_P12318_OID20391_v1	FCGR2A	0.5156	-0.056	0.006	6.30957e-23	0.0236558	0.0077365	0.00223055
	2:205986321:A:G:imp:v1	rs2289023	2	205121597	NRP2_O60462_OID21081_v1	NRP2	0.2265	-0.196	0.009	5.01187e-117	0.0280614	0.009192	0.00226708
	1:160762784:T:G:imp:v1	rs12128261	1	160792994	LY9_Q9HBG7_OID20670_v1	LY9	0.2175	0.598	0.009	0	-0.0287412	0.00941566	0.00226953
	3:56849749:T:C:imp:v1	rs1354034	3	56815721	FHIT_P49789_OID20872_v1	FHIT	0.604	0.066	0.008	5.01187e-18	-0.0242944	0.00796337	0.00228258
	15:43767774:G:C:imp:v1	rs560191	15	43475576	AFP_P02771_OID20978_v1	AFP	0.299	0.12	0.007	1.58489e-59	0.0257982	0.00845818	0.0022877
	9:95115492:A:C:imp:v1	rs7848055	9	92353210	CCN1_O00622_OID21368_v1	CCN1	0.3281	-0.08	0.008	7.94328e-26	-0.025108	0.00823355	0.0022924
	4:38782263:CT:C:imp:v1	rs756846124	4	38780642	CCL3_P10147_OID20610_v1	CCL3	0.1789	0.066	0.009	3.98107e-13	-0.0310292	0.0101823	0.00230852
	9:107661742:A:C:imp:v1	rs2740488	9	104899461	DKKL1_Q9UK85_OID21313_v1	DKKL1	0.2667	-0.036	0.004	5.01187e-18	-0.0266406	0.00875134	0.00233323
	3:56849749:T:C:imp:v1	rs1354034	3	56815721	USP8_P40818_OID20110_v1	USP8	0.6043	0.069	0.008	3.98107e-20	-0.0241815	0.00794892	0.00234929
	9:5105679:C:A:imp:v1	rs2094622	9	5105679	PRL_P01236_OID21033_v1	PRL	0.5012	-0.078	0.007	2.51189e-26	-0.0233541	0.00769241	0.00239739
	19:19393890:A:AG:imp:v1	rs200210321	19	19283081	KRT18_P05783_OID21296_v1	KRT18	0.0743	0.095	0.014	3.16228e-12	0.0451387	0.0148689	0.00239906
	3:31052683:C:G:imp:v1	rs62235167	3	31011191	FOLR3_P41439_OID21485_v1	FOLR3	0.3058	0.043	0.006	3.98107e-12	-0.025351	0.00835881	0.00242262
	9:136151579:TGGTGCAGGCGCAGGAAAAAATTGTGGCAATTCCTCA:T:imp:v1	-	9	133276163	TGFB1_P01137_OID20621_v1	TGFB1	0.1851	-0.112	0.009	5.01187e-33	-0.0299341	0.0098714	0.00242611
	18:24761928:A:G:imp:v1	rs9948409	18	27181964	PLAU_P00749_OID21124_v1	PLAU	0.7034	0.111	0.008	1.25893e-46	0.0260595	0.00859591	0.00243246
	21:19770734:G:C:imp:v1	rs2824805	21	18398417	TMPRSS15_P98073_OID21364_v1	TMPRSS15	0.1732	0.129	0.01	3.16228e-40	-0.0311344	0.0102705	0.002434
	2:243182484:C:T:imp:v1	rs376812565	2	122138	PDCD1_Q15116_OID21396_v1	PDCD1	0.6388	-0.061	0.009	1.25893e-12	-0.0327901	0.0108202	0.00244182
	1:205771173:A:G:imp:v1	rs823066	1	205802045	EGFL7_Q9UHF1_OID21252_v1	EGFL7	0.9487	-0.112	0.016	6.30957e-12	-0.0536717	0.0177192	0.00245355
	1:196690953:C:CTC:imp:v1	rs755799544	1	196721823	MSR1_P21757_OID21063_v1	MSR1	0.3622	-0.049	0.007	3.16228e-11	0.0294903	0.00973636	0.00245462
	22:20174712:G:A:imp:v1	rs663353	22	20187189	RTN4R_Q9BZR6_OID21424_v1	RTN4R	0.748	-0.301	0.008	1.58489e-279	-0.0269787	0.00891788	0.00248434
	11:59940599:T:A:imp:v1	rs7232	11	60173126	MFGE8_Q08431_OID21134_v1	MFGE8	0.3736	0.186	0.007	1e-137	-0.024379	0.00805874	0.00248498
	9:136141870:C:T:imp:v1	rs2519093	9	133266456	ICAM2_P13598_OID20248_v1	ICAM2	0.1845	-0.848	0.008	0	0.0298244	0.00987273	0.00252031
	3:56849749:T:C:imp:v1	rs1354034	3	56815721	ATOX1_O00244_OID21476_v1	ATOX1	0.6044	0.061	0.008	3.98107e-16	-0.0237084	0.00785676	0.00254807
	2:203488449:G:A:imp:v1	rs10189685	2	202623726	TIMD4_Q96H15_OID20375_v1	TIMD4	0.2958	0.12	0.008	1.25893e-55	-0.025383	0.00841363	0.00255385
	6:31063601:T:A:imp:v1	rs3095306	6	31095824	CDSN_Q15517_OID20667_v1	CDSN	0.6096	0.643	0.007	0	-0.0240341	0.00797083	0.00256761
	10:20220846:G:T:imp:v1	rs927826	10	19931917	NID1_P14543_OID20362_v1	NID1	0.7056	0.182	0.008	1e-115	0.0255982	0.00851539	0.0026461
	10:70038894:A:G:imp:v1	rs61854835	10	68279137	PBLD_P30039_OID20839_v1	PBLD	0.2364	0.574	0.009	0	-0.0276485	0.00919796	0.00264764
	3:186458949:A:G:imp:v1	rs5030082	3	186741160	WAS_P42768_OID20479_v1	WAS	0.4047	0.061	0.008	1.99526e-15	0.02377	0.00791413	0.00266905
	5:176513896:C:A:imp:v1	rs3135911	5	177086895	KLB_Q86Z14_OID20888_v1	KLB	0.2902	-0.167	0.007	3.98107e-126	-0.0260582	0.00867752	0.00267368
	2:68619082:A:G:imp:v1	rs11895938	2	68391950	FASLG_P48023_OID20665_v1	FASLG	0.709	-0.049	0.007	1.58489e-11	0.0253471	0.00844501	0.00268716
	3:56849749:T:C:imp:v1	rs1354034	3	56815721	MSRA_Q9UJ68_OID21513_v1	MSRA	0.6044	0.06	0.007	7.94328e-16	-0.0235786	0.00785677	0.00269049
	3:56849749:T:C:imp:v1	rs1354034	3	56815721	NT5C3A_Q9H0P0_OID20553_v1	NT5C3A	0.6045	0.057	0.008	3.16228e-14	-0.0236232	0.00787598	0.00270512
	1:226609339:A:C:imp:v1	rs1433574	1	226421638	PARP1_P09874_OID20500_v1	PARP1	0.1606	-0.157	0.01	5.01187e-56	0.0316679	0.0105665	0.00272645
	22:44324727:C:G:imp:v1	rs738409	22	43928847	HAO1_Q9UJM8_OID21395_v1	HAO1	0.2168	0.064	0.009	1.58489e-13	0.0278658	0.00929981	0.00273201
	22:44324855:G:A:imp:v1	rs3747207	22	43928975	NFASC_O94856_OID20634_v1	NFASC	0.2156	0.063	0.008	5.01187e-15	0.0279386	0.00932537	0.00273565
	19:4502201:T:C:imp:v1	rs8887	19	4502189	ATG4A_Q8WYN0_OID21246_v1	ATG4A	0.574	0.062	0.008	7.94328e-17	0.0241536	0.0080678	0.00275501
	6:32606742:A:G:imp:v1	rs74379225	6	32638965	FOXO3_O43524_OID21271_v1	FOXO3	0.055	0.124	0.017	3.16228e-13	0.0534024	0.0178439	0.00276466
	8:61650831:A:T:imp:v1	rs7846314	8	60738272	TNFRSF10C_O14798_OID20265_v1	TNFRSF10C	0.1863	0.062	0.008	3.16228e-16	0.02961	0.00990177	0.00278633
	8:81287175:T:C:imp:v1	rs13263709	8	80374940	NFATC3_Q12968_OID20470_v1	NFATC3	0.6477	0.06	0.008	1.99526e-14	-0.0244786	0.00818783	0.00279314
	2:27730940:T:C:imp:v1	rs1260326	2	27508073	FGF21_Q9NSA1_OID21402_v1	FGF21	0.6087	-0.135	0.008	1.58489e-72	-0.0234893	0.00786144	0.00280887
	19:49206417:A:G:imp:v1	rs492602	19	48703160	REG1B_P48304_OID20266_v1	REG1B	0.5085	-0.182	0.007	1.99526e-147	-0.022867	0.00765554	0.00281746
	9:136149500:T:C:imp:v1	rs529565	9	133274084	REG1A_P05451_OID20415_v1	REG1A	0.3174	0.139	0.008	3.98107e-76	-0.0247702	0.00830751	0.00286686
	3:98490449:G:C:imp:v1	rs56094988	3	98771605	CD33_P20138_OID21472_v1	CD33	0.0856	0.073	0.007	3.16228e-27	0.0411565	0.0138072	0.002875
	19:19393890:A:AG:imp:v1	rs200210321	19	19283081	GUSB_P08236_OID20296_v1	GUSB	0.0743	0.191	0.013	1.25893e-47	0.0440735	0.0147899	0.00288284
	3:56849749:T:C:imp:v1	rs1354034	3	56815721	MITD1_Q8WV92_OID20959_v1	MITD1	0.6044	0.057	0.008	1.99526e-14	-0.0235363	0.00790206	0.00289659
	6:29802045:C:T:imp:v1	rs9380143	6	29834268	IL18RAP_O95256_OID20900_v1	IL18RAP	0.2839	-0.077	0.008	1.58489e-20	0.0255979	0.00860615	0.00293594
	3:98416900:G:T:imp:v1	rs10935473	3	98698056	PDCD1LG2_Q9BQ51_OID21273_v1	PDCD1LG2	0.4404	-0.459	0.007	0	0.023091	0.0077726	0.00297003
	3:56849749:T:C:imp:v1	rs1354034	3	56815721	PPP1R2_P41236_OID20176_v1	PPP1R2	0.6041	0.079	0.008	1.25893e-25	-0.0233756	0.00787191	0.00298295
	18:19673005:A:G:imp:v1	rs28529068	18	22093044	SPINK4_O60575_OID20509_v1	SPINK4	0.2427	0.113	0.007	1.99526e-59	-0.0267432	0.00903232	0.00306804
	8:106581528:A:T:imp:v1	rs6993770	8	105569300	FGF2_P09038_OID20503_v1	FGF2	0.2868	-0.122	0.007	5.01187e-63	-0.0252222	0.00851923	0.00307027
	4:187004074:C:T:imp:v1	rs3775291	4	186082920	IFNL1_Q8IU54_OID20795_v1	IFNL1	0.2964	-0.095	0.008	1.25893e-30	-0.0252054	0.00851962	0.00309132
	9:136131322:G:T:imp:v1	rs8176746	9	133255935	ITGA5_P08648_OID21139_v1	ITGA5	0.061	0.225	0.015	5.01187e-51	-0.047359	0.0160302	0.0031331
	10:104359884:C:T:imp:v1	rs12762934	10	102600127	SDC4_P31431_OID20216_v1	SDC4	0.3242	0.102	0.008	7.94328e-40	0.0243043	0.00823336	0.00315799
	3:56849749:T:C:imp:v1	rs1354034	3	56815721	SESTD1_Q86VW0_OID20790_v1	SESTD1	0.604	0.055	0.008	3.16228e-13	-0.0234915	0.00796344	0.00317858
	8:130603635:C:T:imp:v1	rs10107630	8	129591389	DRAXIN_Q8NBI3_OID20917_v1	DRAXIN	0.574	0.078	0.007	1.99526e-29	-0.0233237	0.00790746	0.00318198
	2:27730940:T:C:imp:v1	rs1260326	2	27508073	IGFBPL1_Q8WX77_OID20155_v1	IGFBPL1	0.6088	-0.067	0.007	1e-23	0.0232435	0.00788624	0.00320513
	9:136145907:G:GA:imp:v1	rs34357864	9	133270497	FGF23_Q9GZV9_OID21411_v1	FGF23	0.3174	0.088	0.008	3.98107e-29	-0.024324	0.00825289	0.00320529
	19:44153100:A:G:imp:v1	rs4760	19	43648948	TNFSF10_P50591_OID20611_v1	TNFSF10	0.1563	-0.479	0.01	0	-0.0310855	0.0105479	0.0032079
	21:39459318:A:C:imp:v1	rs8131986	21	38087224	CPA1_P15085_OID20280_v1	CPA1	0.471	-0.053	0.007	1.58489e-13	-0.0226141	0.00768134	0.00323968
	5:82833369:A:G:imp:v1	rs309559	5	83537550	VCAN_P13611_OID21026_v1	VCAN	0.481	-0.646	0.007	0	0.0225804	0.00767401	0.0032562
	3:56849749:T:C:imp:v1	rs1354034	3	56815721	STIP1_P31948_OID21077_v1	STIP1	0.6044	0.064	0.007	7.94328e-18	-0.0231683	0.00788046	0.00328244
	6:160401028:G:A:imp:v1	rs9346804	6	159979996	PLA2G15_Q8NCC3_OID21473_v1	PLA2G15	0.1366	-0.078	0.01	5.01187e-14	0.0329047	0.0111958	0.00329246
	11:116648917:G:C:imp:v1	rs964184	11	116778201	MFGE8_Q08431_OID21134_v1	MFGE8	0.8672	-0.16	0.011	6.30957e-52	0.0332747	0.0113289	0.00331231
	14:94942663:C:A:imp:v1	rs11850199	14	94476326	SERPINA9_Q86WD7_OID21284_v1	SERPINA9	0.271	-0.503	0.008	0	0.0256239	0.00872623	0.00332016
	2:162964301:G:A:imp:v1	rs75166367	2	162107791	ROR1_Q01973_OID20224_v1	ROR1	0.0605	-0.104	0.015	1.99526e-12	-0.0474792	0.0161741	0.00333003
	1:36943916:C:G:imp:v1	rs3917932	1	36478315	CEACAM8_P31997_OID20102_v1	CEACAM8	0.5757	-0.056	0.007	1.99526e-14	-0.0231594	0.00789289	0.00334405
	12:124850753:C:A:imp:v1	rs2141247	12	124366207	MFGE8_Q08431_OID21134_v1	MFGE8	0.613	0.08	0.007	5.01187e-28	0.0233059	0.00794547	0.0033546
	11:126334805:C:T:imp:v1	rs11220505	11	126464910	CD163_Q86VB7_OID20360_v1	CD163	0.2226	0.129	0.008	1.25893e-52	-0.0272195	0.0092818	0.00336169
	6:96534673:G:T:imp:v1	rs7744847	6	96086797	CELA3A_P09093_OID20298_v1	CELA3A	0.39	0.131	0.007	5.01187e-73	-0.0230813	0.00787638	0.00338478
	3:56849749:T:C:imp:v1	rs1354034	3	56815721	DBI_P07108_OID21143_v1	DBI	0.6046	0.053	0.007	6.30957e-13	-0.0231266	0.00789361	0.00339189
	7:107987349:T:TTAAA:imp:v1	rs138528835	7	108346905	NRCAM_Q92823_OID20229_v1	NRCAM	0.3082	0.294	0.008	3.98107e-291	-0.0249326	0.00851126	0.00339657
	9:136141870:C:T:imp:v1	rs2519093	9	133266456	SEMA4C_Q9C0C4_OID21329_v1	SEMA4C	0.1847	-0.26	0.009	7.94328e-167	0.02916	0.00995442	0.00339668
	3:42518379:G:A:imp:v1	rs11129965	3	42476887	SPINK4_O60575_OID20509_v1	SPINK4	0.5476	-0.056	0.006	5.01187e-21	-0.0230053	0.00785353	0.00339727
	6:31603591:A:G:imp:v1	rs2261033	6	31635814	AIF1_P55008_OID21234_v1	AIF1	0.4308	-0.11	0.008	3.16228e-47	-0.0230337	0.00786683	0.00341203
	10:17875857:T:G:imp:v1	rs56278466	10	17833858	CDON_Q4KMG0_OID20754_v1	CDON	0.6611	0.051	0.008	1e-11	0.023793	0.00812998	0.00342719
	12:102225751:A:G:imp:v1	rs10778152	12	101831973	DPP7_Q9UHL4_OID20142_v1	DPP7	0.2883	-0.223	0.007	6.30957e-195	0.0250099	0.00854867	0.00343808
	3:56849749:T:C:imp:v1	rs1354034	3	56815721	MIF_P14174_OID21073_v1	MIF	0.6044	0.067	0.007	3.16228e-19	-0.0230533	0.00788047	0.00344048
	2:107639699:A:G:imp:v1	rs55898964	2	107023243	CDH17_Q12864_OID20134_v1	CDH17	0.2875	0.149	0.007	1e-98	-0.0249158	0.00852951	0.00348762
	8:27394334:A:AGTC:imp:v1	rs71553864	8	27536817	EPHX2_P34913_OID20119_v1	EPHX2	0.0576	0.26	0.016	2.51189e-57	0.0486523	0.0166665	0.00350961
	3:154785591:A:G:imp:v1	rs79837905	3	155067802	MME_P08473_OID21307_v1	MME	0.0796	-0.105	0.013	1.58489e-15	0.0415084	0.01423	0.00353459
	1:15767036:C:T:imp:v1	rs497078	1	15440540	CTRC_Q99895_OID20752_v1	CTRC	0.0982	-0.564	0.012	0	-0.0379017	0.0129941	0.00353604
	2:113867288:T:C:imp:v1	rs55709272	2	113109711	IL1R1_P14778_OID21116_v1	IL1R1	0.4393	0.135	0.007	1.25893e-76	-0.022695	0.00779406	0.00359316
	16:89262657:G:A:imp:v1	rs117169628	16	89196249	LAMP3_Q9UQV4_OID20638_v1	LAMP3	0.1437	-0.09	0.01	1.25893e-19	0.0319629	0.0109832	0.00361255
	19:49206462:C:T:imp:v1	rs681343	19	48703205	CX3CL1_P78423_OID20976_v1	CX3CL1	0.5091	0.055	0.007	3.98107e-14	0.0224802	0.00773	0.0036354
	4:141020165:G:A:imp:v1	rs10002742	4	140099011	DRAXIN_Q8NBI3_OID20917_v1	DRAXIN	0.4418	-0.051	0.007	3.16228e-13	-0.022781	0.00784699	0.00369434
	1:198994696:TA:T:imp:v1	-	1	199025567	GOLM2_Q6P4E1_OID21044_v1	GOLM2	0.725	0.06	0.008	1.58489e-13	-0.0251925	0.00868397	0.00371937
	12:124519846:T:C:imp:v1	rs1716403	12	124035299	DSG2_Q14126_OID21113_v1	DSG2	0.6798	-0.05	0.007	1.58489e-11	0.0239361	0.00825507	0.00373679
	11:111470578:TTATC:T:imp:v1	-	11	111599854	SPINK4_O60575_OID20509_v1	SPINK4	0.7137	0.06	0.007	1e-19	0.0251288	0.00866939	0.00374875
	3:56849749:T:C:imp:v1	rs1354034	3	56815721	GRAP2_O75791_OID20192_v1	GRAP2	0.6041	0.053	0.008	2.51189e-12	-0.0228084	0.00787196	0.00376242
	6:25660510:G:A:imp:v1	rs10946788	6	25660282	SCGN_O76038_OID20457_v1	SCGN	0.2751	-0.092	0.008	5.01187e-28	0.0252416	0.00872484	0.00381499
	18:56093999:G:A:imp:v1	rs4998040	18	58426767	GGT1_P19440_OID21075_v1	GGT1	0.7878	-0.064	0.008	5.01187e-15	0.0272853	0.00944502	0.00386641
	3:56849749:T:C:imp:v1	rs1354034	3	56815721	CCN4_O95388_OID21444_v1	CCN4	0.6043	-0.077	0.007	1.99526e-30	0.0226476	0.00784031	0.00386958
	6:32628428:C:A:imp:v1	rs2854275	6	32660651	CTSC_P53634_OID20679_v1	CTSC	0.1462	0.117	0.009	1.58489e-42	-0.0315382	0.0109235	0.00388699
	1:109817590:G:T:imp:v1	rs12740374	1	109274968	ST3GAL1_Q11201_OID21322_v1	ST3GAL1	0.2215	-0.104	0.009	1e-33	0.0268089	0.00929505	0.0039239
	19:36674305:A:G:imp:v1	rs4805162	19	36183403	PAEP_P09466_OID20925_v1	PAEP	0.5232	-0.049	0.005	5.01187e-19	-0.0223096	0.00773714	0.00393356
	4:102794613:A:G:imp:v1	rs13108400	4	101873456	CLEC1B_Q9P126_OID21061_v1	CLEC1B	0.3973	-0.05	0.008	3.16228e-11	0.0226367	0.0078539	0.00394872
	2:32489851:T:C:imp:v1	rs385076	2	32264782	HMOX1_P09601_OID20217_v1	HMOX1	0.6437	0.171	0.008	6.30957e-111	0.0234408	0.00813505	0.00395846
	17:47241642:G:A:imp:v1	rs72835417	17	49164280	UMOD_P07911_OID20237_v1	UMOD	0.1095	0.243	0.009	2.51189e-154	0.0352779	0.0122498	0.00397819
	3:57623541:T:A:imp:v1	rs9852409	3	57637814	CRELD2_Q6UXH1_OID20751_v1	CRELD2	0.8217	-0.185	0.009	1.99526e-90	-0.0289431	0.0100501	0.00397822
	19:3369572:T:G:imp:v1	rs11085015	19	3369574	FCRL2_Q96LA5_OID20639_v1	FCRL2	0.801	0.093	0.008	3.16228e-29	0.0298601	0.010372	0.00399031
	3:56849749:T:C:imp:v1	rs1354034	3	56815721	PRKRA_O75569_OID21225_v1	PRKRA	0.6042	0.101	0.008	6.30957e-41	-0.0229188	0.00796518	0.00400999
	18:22861794:C:T:imp:v1	rs10432210	18	25281830	SEPTIN9_Q9UHD8_OID21279_v1	SEPTIN9	0.2088	0.064	0.009	3.16228e-12	0.0273217	0.00949545	0.00401034
	1:230295076:TCTTAAAGTGTTCAGCACTCCC:T:imp:v1	rs764992666	1	230159329	ERP44_Q9BS26_OID21338_v1	ERP44	0.6046	-0.054	0.007	2.51189e-13	-0.0228121	0.00793297	0.00403248
	3:42906116:T:C:imp:v1	rs2228467	3	42864624	CCL24_O00175_OID20772_v1	CCL24	0.0614	0.172	0.009	1e-74	-0.0461523	0.0160553	0.00404567
	1:157513770:GA:G:imp:v1	-	1	157543980	FCRL5_Q96RD9_OID21111_v1	FCRL5	0.2136	-0.491	0.009	0	-0.0270637	0.00941867	0.00406062
	5:176836532:A:G:imp:v1	rs1801020	5	177409531	WAS_P42768_OID20479_v1	WAS	0.7446	0.081	0.009	6.30957e-21	-0.0258727	0.00900564	0.00406664
	3:45187785:C:G:imp:v1	rs2276862	3	45146293	CDCP1_Q9H5V8_OID20940_v1	CDCP1	0.1717	-0.302	0.009	2.51189e-273	0.0295405	0.0102854	0.00407794
	10:17875857:T:G:imp:v1	rs56278466	10	17833858	CPE_P16870_OID21392_v1	CPE	0.6607	0.059	0.008	1.99526e-14	-0.0233403	0.00812966	0.00409168
	3:135932359:C:T:imp:v1	rs687339	3	136213517	XPNPEP2_O43895_OID21508_v1	XPNPEP2	0.7713	0.059	0.009	1e-11	-0.0263202	0.00916933	0.00409876
	19:836186:CA:C:imp:v1	-	19	836186	MANSC1_Q9H8J5_OID21492_v1	MANSC1	0.2585	0.093	0.009	7.94328e-26	0.0281167	0.00979719	0.00410634
	3:126261345:G:A:imp:v1	rs1056522	3	126542502	PTX3_P26022_OID20570_v1	PTX3	0.2981	0.223	0.008	2.51189e-170	0.0241571	0.00841979	0.00411661
	10:71194006:G:A:imp:v1	rs1072160	10	69434250	LILRB2_Q8N423_OID20301_v1	LILRB2	0.4447	0.057	0.005	6.30957e-27	0.0222678	0.00776857	0.00415169
	9:136130855:TTCTG:T:imp:v1	-	9	133255468	PIGR_P01833_OID21102_v1	PIGR	0.0606	0.143	0.016	3.98107e-20	-0.0469865	0.0164072	0.00418633
	3:56849749:T:C:imp:v1	rs1354034	3	56815721	FLI1_Q01543_OID21239_v1	FLI1	0.6042	0.061	0.008	1.58489e-15	-0.022804	0.00796519	0.00419702
	15:101996034:A:G:imp:v1	rs4965385	15	101455829	CCL28_Q9NRJ3_OID20569_v1	CCL28	0.2847	-0.055	0.008	7.94328e-12	-0.0245395	0.00857645	0.00421962
	11:32129891:G:A:imp:v1	rs10488686	11	32108345	CRELD2_Q6UXH1_OID20751_v1	CRELD2	0.3661	0.055	0.007	2.51189e-14	-0.0229094	0.00800969	0.00423355
	7:6502367:T:C:imp:v1	rs6796	7	6462736	EGFL7_Q9UHF1_OID21252_v1	EGFL7	0.2791	-0.166	0.008	3.16228e-94	-0.0248347	0.00868538	0.00424493
	8:117631013:GA:G:imp:v1	rs200235517	8	116618774	NPY_P01303_OID21388_v1	NPY	0.08	0.174	0.013	7.94328e-40	-0.040506	0.0141776	0.00427614
	12:111884608:T:C:imp:v1	rs3184504	12	111446804	LILRA2_Q8N149_OID21152_v1	LILRA2	0.5175	-0.066	0.006	5.01187e-25	0.0219836	0.00770434	0.00432527
	14:106494269:T:C:imp:v1	rs12895651	14	106038037	NFASC_O94856_OID20634_v1	NFASC	0.7003	0.093	0.008	7.94328e-31	0.0306751	0.0107667	0.00438474
	9:136141870:C:T:imp:v1	rs2519093	9	133266456	CBLIF_P27352_OID20179_v1	CBLIF	0.1847	-0.208	0.009	2.51189e-119	0.0283105	0.00994013	0.00439805
	4:77401452:C:T:imp:v1	rs28817415	4	76480299	CCL15_Q16663_OID20328_v1	CCL15	0.4565	0.041	0.006	1e-11	-0.0219217	0.00770108	0.00441914
	19:49206108:C:G:imp:v1	rs679574	19	48702851	EPHA2_P29317_OID21342_v1	EPHA2	0.5087	-0.069	0.007	1.25893e-21	-0.022232	0.0078218	0.00447871
	20:44547970:C:T:imp:v1	rs2868346	20	45919331	TACSTD2_P09758_OID21447_v1	TACSTD2	0.76	0.059	0.008	1.58489e-14	-0.0271756	0.00956119	0.00447919
	17:38184580:C:T:imp:v1	rs6503533	17	40028327	CEACAM8_P31997_OID20102_v1	CEACAM8	0.6173	-0.11	0.007	1e-48	-0.0227958	0.00802482	0.00450195
	11:86334558:G:GA:imp:v1	rs376888155	11	86623516	ADGRG1_Q9Y653_OID21294_v1	ADGRG1	0.3073	-0.065	0.008	2.51189e-17	0.023804	0.0083813	0.00450944
	9:136131188:C:T:imp:v1	rs8176749	9	133255801	IGSF3_O75054_OID21312_v1	IGSF3	0.0611	0.142	0.015	5.01187e-21	-0.0456387	0.0160848	0.00454851
	19:55538980:T:C:imp:v1	rs1654425	19	55027612	CCL17_Q92583_OID20745_v1	CCL17	0.8345	0.085	0.01	5.01187e-19	0.029424	0.0103795	0.00458506
	17:74594504:C:T:imp:v1	rs55951667	17	76598422	PILRA_Q9UKJ1_OID21129_v1	PILRA	0.3681	-0.04	0.006	7.94328e-12	-0.0226223	0.00798313	0.00460033
	12:89825226:A:ACA:imp:v1	rs774868556	12	89431449	CD300C_Q08708_OID21010_v1	CD300C	0.3068	-0.355	0.008	0	0.0275284	0.00971647	0.00460883
	16:4420817:G:GC:imp:v1	rs35193388	16	4370816	EPCAM_P16422_OID20743_v1	EPCAM	0.7346	-0.07	0.008	7.94328e-18	-0.02512	0.00886953	0.00462342
	12:111932800:C:T:imp:v1	rs7137828	12	111494996	IL6R_P08887_OID20385_v1	IL6R	0.5156	-0.032	0.005	1.58489e-11	0.0218751	0.00774395	0.00473105
	11:44600733:G:A:imp:v1	rs35056404	11	44579183	KIT_P10721_OID20370_v1	KIT	0.061	0.177	0.015	3.16228e-33	0.046177	0.0163524	0.00474477
	8:106581528:A:T:imp:v1	rs6993770	8	105569300	IL1B_P01584_OID20427_v1	IL1B	0.2872	-0.076	0.008	5.01187e-20	0.0243345	0.0086177	0.00474599
	15:75173925:G:T:imp:v1	rs4886632	15	74881584	MPI_P34949_OID21288_v1	MPI	0.5766	0.205	0.007	6.30957e-164	-0.0220563	0.00781217	0.00475282
	10:65203808:A:G:imp:v1	rs3999089	10	63444048	SERPINA11_Q86U17_OID20281_v1	SERPINA11	0.4692	0.057	0.006	7.94328e-24	-0.0216406	0.00767237	0.00479359
	13:24153909:C:T:imp:v1	rs61947047	13	23579770	TNFRSF19_Q9NS68_OID21446_v1	TNFRSF19	0.3091	0.253	0.008	3.98107e-243	-0.0235982	0.00836782	0.00480069
	1:161479745:A:G:imp:v1	rs1801274	1	161509955	CD274_Q9NZQ7_OID20966_v1	CD274	0.5349	0.061	0.007	1.58489e-17	-0.0218313	0.00774687	0.00483115
	17:73951864:T:C:imp:v1	rs10852766	17	75955783	ACOX1_Q15067_OID20124_v1	ACOX1	0.6583	0.074	0.008	1.25893e-20	-0.0229898	0.00816206	0.00485257
	8:120101198:CT:C:imp:v1	rs748443516	8	119088959	TNFRSF11B_O00300_OID20735_v1	TNFRSF11B	0.4997	0.201	0.007	1.99526e-192	-0.0217554	0.00773755	0.0049285
	3:56849749:T:C:imp:v1	rs1354034	3	56815721	CRADD_P78560_OID20923_v1	CRADD	0.6042	0.056	0.008	1.25893e-13	-0.0222353	0.00790938	0.00493479
	6:29922754:C:T:imp:v1	rs9260603	6	29954977	CD302_Q8IX05_OID21328_v1	CD302	0.4405	-0.096	0.007	6.30957e-43	0.021864	0.00777904	0.00494443
	2:95413207:C:T:imp:v1	rs4110740	2	94747462	IL18RAP_O95256_OID20900_v1	IL18RAP	0.2115	0.077	0.009	1e-16	-0.0274559	0.00977454	0.00497086
	14:103567406:A:AT:imp:v1	rs550999044	14	103101069	BAIAP2_Q9UQB8_OID21250_v1	BAIAP2	0.2434	0.078	0.009	3.98107e-19	0.0255572	0.00910686	0.00501035
	9:136138765:GCGCCCACCACTA:G:imp:v1	-	9	133263362	LYPD8_Q6UX82_OID21251_v1	LYPD8	0.1828	-0.134	0.009	1.99526e-50	-0.0283825	0.0101193	0.00503518
	3:56849749:T:C:imp:v1	rs1354034	3	56815721	TXNDC5_Q8NBS9_OID21012_v1	TXNDC5	0.6046	0.071	0.007	1.25893e-21	-0.0219627	0.00784083	0.00509347
	7:33110659:G:C:imp:v1	rs10252880	7	33071047	NT5C3A_Q9H0P0_OID20553_v1	NT5C3A	0.3253	-0.108	0.008	1e-42	0.0231191	0.00825641	0.00510814
	18:55529230:T:G:imp:v1	rs2318997	18	57861998	EPCAM_P16422_OID20743_v1	EPCAM	0.4337	-0.051	0.007	1.25893e-12	-0.0219367	0.0078374	0.0051265
	3:38170810:C:G:imp:v1	rs156265	3	38129319	ACAA1_P09110_OID21269_v1	ACAA1	0.1441	-0.126	0.011	5.01187e-32	0.0309976	0.0110809	0.00515187
	3:56849749:T:C:imp:v1	rs1354034	3	56815721	SIRT2_Q8IXJ6_OID21375_v1	SIRT2	0.6047	0.064	0.008	1.99526e-17	-0.0220621	0.00789065	0.00517427
	3:98416900:G:T:imp:v1	rs10935473	3	98698056	ICAM2_P13598_OID20248_v1	ICAM2	0.4397	-0.711	0.007	0	0.0215353	0.00770916	0.00521452
	7:124128619:A:C:imp:v1	rs4141005	7	124488565	GPR37_O15354_OID20095_v1	GPR37	0.2623	-0.784	0.008	0	0.0247371	0.00885585	0.00521731
	19:54327869:T:G:imp:v1	rs10418046	19	53824615	ELOA_Q14241_OID21337_v1	ELOA	0.2117	0.141	0.009	1.99526e-57	0.0264511	0.00946985	0.00521918
	8:23086086:T:A:imp:v1	rs6988146	8	23228573	TNFSF11_O14788_OID20592_v1	TNFSF11	0.7467	0.176	0.008	3.98107e-97	-0.0250645	0.00897483	0.00522616
	18:29095089:A:G:imp:v1	rs2704053	18	31515126	DSG2_Q14126_OID21113_v1	DSG2	0.476	-0.22	0.007	1e-207	0.0219866	0.00787572	0.0052432
	12:111884608:T:C:imp:v1	rs3184504	12	111446804	CD160_O95971_OID20647_v1	CD160	0.5175	-0.143	0.007	7.94328e-91	-0.0213859	0.00766337	0.00526001
	11:60152482:A:G:imp:v1	rs2233243	11	60385009	CD200R1_Q8TD46_OID20595_v1	CD200R1	0.2886	0.049	0.006	3.16228e-14	-0.0237228	0.0085142	0.00533205
	19:55539072:T:G:imp:v1	rs892090	19	55027704	TNFSF14_O43557_OID20953_v1	TNFSF14	0.8341	0.108	0.01	5.01187e-27	0.0289039	0.010396	0.00543106
	1:16513926:A:G:imp:v1	rs924204	1	16187431	EPHA2_P29317_OID21342_v1	EPHA2	0.5903	-0.13	0.007	1.58489e-71	-0.0222428	0.00800064	0.00543374
	14:94849201:C:T:imp:v1	rs709932	14	94382864	ITM2A_O43736_OID20504_v1	ITM2A	0.1539	-0.298	0.01	5.01187e-183	0.0296764	0.0106787	0.00545205
	19:51538561:G:T:imp:v1	rs3760739	19	51035305	KLK13_Q9UKR3_OID21291_v1	KLK13	0.3506	-0.452	0.008	0	0.0226894	0.00816943	0.00548045
	19:5840619:C:T:imp:v1	rs708686	19	5840608	GP2_P55259_OID20090_v1	GP2	0.2677	0.064	0.008	1.58489e-17	-0.0247796	0.00892751	0.00550927
	6:143169723:A:G:imp:v1	rs7758383	6	142848586	ICAM3_P32942_OID20277_v1	ICAM3	0.4876	0.081	0.007	2.51189e-30	0.0213156	0.00768146	0.00552111
	2:145486323:A:C:imp:v1	rs72852162	2	144728756	IL12B_P29459_P29460_OID21327_v1	IL12A_IL12B	0.1122	0.077	0.011	7.94328e-13	0.0352075	0.0126907	0.00553257
	10:71201716:A:G:imp:v1	rs10823374	10	69441960	CD200R1_Q8TD46_OID20595_v1	CD200R1	0.4446	0.058	0.006	7.94328e-23	-0.0216577	0.00781478	0.0055821
	17:41807310:G:C:imp:v1	rs1513671	17	43729942	SOST_Q9BQB4_OID20204_v1	SOST	0.6391	-0.061	0.007	1e-17	-0.0222303	0.00802576	0.00560798
	12:111884608:T:C:imp:v1	rs3184504	12	111446804	GALNT3_Q14435_OID20471_v1	GALNT3	0.5178	-0.078	0.007	1.99526e-28	0.0215248	0.00777419	0.00562718
	2:27730940:T:C:imp:v1	rs1260326	2	27508073	INHBC_P55103_OID21093_v1	INHBC	0.6088	-0.061	0.007	1.58489e-18	0.0218267	0.00788695	0.00564979
	3:56849749:T:C:imp:v1	rs1354034	3	56815721	CASP10_Q92851_OID20893_v1	CASP10	0.604	0.051	0.008	1.99526e-11	-0.0220226	0.00796357	0.00568501
	3:56849749:T:C:imp:v1	rs1354034	3	56815721	NUDT5_Q9UKK9_OID21115_v1	NUDT5	0.6044	0.066	0.007	1e-18	-0.0217678	0.00787263	0.00569224
	1:36943916:C:G:imp:v1	rs3917932	1	36478315	CSF3_P09919_OID20491_v1	CSF3	0.5756	-0.178	0.008	1e-123	-0.0218081	0.00788881	0.00570219
	6:32601019:G:A:imp:v1	rs9272154	6	32633242	IL32_P24001_OID20605_v1	IL32	0.3533	0.052	0.008	1.58489e-11	0.0240487	0.00870112	0.00571214
	12:89894267:T:C:imp:v1	rs10777172	12	89500490	GOLM2_Q6P4E1_OID21044_v1	GOLM2	0.7123	0.197	0.008	2.51189e-132	0.0234256	0.00847572	0.0057124
	19:52324216:G:A:imp:v1	rs17695224	19	51820963	ENTPD6_O75354_OID20100_v1	ENTPD6	0.2663	-0.096	0.007	1e-39	-0.0243024	0.0087949	0.00572306
	2:27730940:T:C:imp:v1	rs1260326	2	27508073	IGFBP1_P08833_OID20246_v1	IGFBP1	0.6089	-0.079	0.007	3.16228e-26	-0.0216705	0.00784797	0.00575748
	12:113796566:A:C:imp:v1	rs7965471	12	113358761	PLA2G15_Q8NCC3_OID21473_v1	PLA2G15	0.4804	0.087	0.007	1.99526e-31	-0.0227143	0.00822994	0.00578098
	17:36073320:C:A:imp:v1	rs17138478	17	37713312	CTRB1_P17538_OID21150_v1	CTRB1	0.1306	0.074	0.01	2.51189e-13	0.0315164	0.0114195	0.00578231
	9:136138765:GCGCCCACCACTA:G:imp:v1	-	9	133263362	CCL25_O15444_OID20674_v1	CCL25	0.1828	-0.275	0.008	7.94328e-277	0.0274333	0.00994959	0.00582927
	6:32526436:G:A:imp:v1	rs67612510	6	32558659	ITGA6_P23229_OID20528_v1	ITGA6	0.5364	-0.059	0.008	3.16228e-12	-0.0294958	0.0106984	0.00583303
	5:74682813:T:C:imp:v1	rs10942737	5	75386988	CERT_Q9Y5P4_OID20857_v1	CERT	0.082	0.105	0.014	1.99526e-14	0.0391477	0.0142094	0.00586812
	17:57879610:A:G:imp:v1	rs2777895	17	59802249	SIRPB1_O00241_OID20739_v1	SIRPB1	0.5492	0.079	0.006	5.01187e-40	-0.0213465	0.00774868	0.00587173
	1:248039451:C:T:imp:v1	rs3811444	1	247876149	HGS_O14964_OID21175_v1	HGS	0.3328	-0.065	0.008	3.98107e-16	0.0227731	0.00826965	0.00589054
	9:136130855:TTCTG:T:imp:v1	-	9	133255468	ANGPT2_O15123_OID21463_v1	ANGPT2	0.0605	0.216	0.015	1.25893e-45	0.0446298	0.0162147	0.00591539
	19:49168942:G:A:imp:v1	rs8111874	19	48665685	FABP2_P12104_OID20200_v1	FABP2	0.4639	-0.056	0.007	6.30957e-14	0.0219321	0.00797038	0.00592873
	10:82214792:C:T:imp:v1	rs4934189	10	80455036	CDH3_P22223_OID21008_v1	CDH3	0.5354	0.088	0.007	3.16228e-33	0.0211497	0.00768865	0.00594553
	3:56849749:T:C:imp:v1	rs1354034	3	56815721	CEP85_Q6P2H3_OID21241_v1	CEP85	0.6042	0.119	0.008	1.99526e-56	-0.0219019	0.00796527	0.00596539
	4:39401942:TG:T:imp:v1	rs200296656	4	39400322	CPA1_P15085_OID20280_v1	CPA1	0.1813	0.087	0.01	5.01187e-20	-0.0282151	0.0102716	0.00601618
	3:98690592:A:T:imp:v1	rs2470750	3	98971748	LRRC25_Q8N386_OID21333_v1	LRRC25	0.3926	-0.208	0.007	1e-189	0.0217444	0.00791614	0.00601712
	12:121420260:A:G:imp:v1	rs7979473	12	120982457	MEP1B_Q16820_OID20168_v1	MEP1B	0.6157	-0.052	0.005	1.99526e-25	0.0219711	0.00800377	0.00604942
	14:106467991:C:A:imp:v1	rs60808632	14	106001848	PCDH1_Q08174_OID20614_v1	PCDH1	0.6282	-0.128	0.008	7.94328e-63	0.0226204	0.00824272	0.00606412
	10:65174698:G:GA:imp:v1	rs11438680	10	63414938	SDC1_P18827_OID20169_v1	SDC1	0.4607	0.062	0.007	1.25893e-17	-0.0216638	0.00789461	0.00606728
	3:56849749:T:C:imp:v1	rs1354034	3	56815721	MPI_P34949_OID21288_v1	MPI	0.6047	0.069	0.007	1.99526e-20	-0.021612	0.00789068	0.00616392
	1:248039451:C:T:imp:v1	rs3811444	1	247876149	CA3_P07451_OID20271_v1	CA3	0.3324	0.111	0.007	6.30957e-50	-0.0222647	0.00813309	0.00618987
	7:20395067:C:T:imp:v1	rs3757724	7	20355444	OMG_P23515_OID21352_v1	OMG	0.0614	0.183	0.015	7.94328e-34	0.0446351	0.0163059	0.00619354
	10:118001771:T:C:imp:v1	rs11197603	10	116242259	GFRA1_P56159_OID21457_v1	GFRA1	0.1482	-0.305	0.01	1e-206	0.0296142	0.0108301	0.00624888
	6:139629102:GTAGTATTGACACCTGGGTTCTTCTGCATGCGAGATTTCAGAACCCAGGAA:G:imp:v1	-	6	139307965	IL5RA_Q01344_OID20601_v1	IL5RA	0.4137	0.062	0.007	1e-19	0.0214411	0.00784434	0.00627001
	12:111932800:C:T:imp:v1	rs7137828	12	111494996	TNFRSF4_P43489_OID20653_v1	TNFRSF4	0.5163	-0.124	0.007	1.25893e-67	-0.0209828	0.00767828	0.00628083
	12:111932800:C:T:imp:v1	rs7137828	12	111494996	CEACAM21_Q3KPI0_OID20548_v1	CEACAM21	0.5164	-0.041	0.005	1.58489e-17	-0.0210822	0.00771609	0.00629046
	3:98416900:G:T:imp:v1	rs10935473	3	98698056	MERTK_Q12866_OID20657_v1	MERTK	0.4398	-0.075	0.007	7.94328e-27	0.0210734	0.00771372	0.00629634
	21:43775884:G:A:imp:v1	rs225344	21	42355775	TFF2_Q03403_OID20787_v1	TFF2	0.7264	0.123	0.008	3.16228e-54	0.0235624	0.00863686	0.0063697
	19:36342212:C:T:imp:v1	rs3814995	19	35851310	EPHA1_P21709_OID20677_v1	EPHA1	0.3144	0.058	0.007	1.58489e-15	-0.0225809	0.00827879	0.00638041
	5:100145777:C:A:imp:v1	rs2725124	5	100810073	GZMB_P10144_OID20604_v1	GZMB	0.6178	0.068	0.007	1.58489e-21	0.021629	0.00793465	0.00641291
	11:73090265:A:G:imp:v1	rs56801796	11	73379220	RELT_Q969Z4_OID21142_v1	RELT	0.2071	0.397	0.008	0	-0.0261334	0.00959299	0.00644533
	11:95184355:G:A:imp:v1	rs17625540	11	95451191	KDR_P35968_OID21497_v1	KDR	0.2957	-0.049	0.007	2.51189e-11	-0.0241141	0.00885204	0.00644707
	3:186739677:G:A:imp:v1	rs4686837	3	187021889	ST6GAL1_P15907_OID20302_v1	ST6GAL1	0.3128	-0.178	0.008	1e-114	-0.0224733	0.00825288	0.0064675
	3:56849749:T:C:imp:v1	rs1354034	3	56815721	VPS53_Q5VIR6_OID21281_v1	VPS53	0.6047	0.057	0.007	2.51189e-14	-0.0214741	0.00789069	0.00649978
	3:56849749:T:C:imp:v1	rs1354034	3	56815721	BIRC2_Q13490_OID21217_v1	BIRC2	0.6042	0.054	0.008	1.25893e-12	-0.0216728	0.00796529	0.00651032
	14:106483584:T:C:imp:v1	rs58534292	14	21737747	NFASC_O94856_OID20634_v1	NFASC	0.6499	0.055	0.007	7.94328e-15	0.0220221	0.00809681	0.00653112
	16:415317:G:A:imp:v1	rs62032958	16	365317	PRSS8_Q16651_OID20763_v1	PRSS8	0.0686	-0.198	0.014	3.16228e-47	0.0421583	0.0155021	0.00653777
	3:12524049:A:AT:imp:v1	rs11379990	3	12482550	TFF2_Q03403_OID20787_v1	TFF2	0.5016	-0.085	0.007	2.51189e-33	-0.0209298	0.00769971	0.00656275
	6:33029233:C:CT:imp:v1	rs5875434	6	33061456	FABP6_P51161_OID20076_v1	FABP6	0.5468	-0.151	0.007	7.94328e-91	-0.021403	0.00787409	0.00656458
	12:9238212:G:C:imp:v1	rs10842845	12	9085616	NME3_Q13232_OID20789_v1	NME3	0.3488	-0.254	0.008	5.01187e-238	0.021959	0.00808702	0.00662086
	19:55538980:T:C:imp:v1	rs1654425	19	55027612	CXCL11_O14625_OID21042_v1	CXCL11	0.8346	0.101	0.01	3.16228e-25	0.0280201	0.0103221	0.00663634
	20:50999627:T:C:imp:v1	rs2426439	20	52383088	PSG1_P11464_OID20916_v1	PSG1	0.6324	0.043	0.006	1.58489e-12	-0.0217952	0.00803135	0.00665228
	1:110470764:G:A:imp:v1	rs333947	1	109928142	LAIR1_Q6GTX8_OID20737_v1	LAIR1	0.1484	0.062	0.009	1e-11	-0.0294042	0.0108353	0.00665265
	16:56993161:G:A:imp:v1	rs12149545	16	56959249	IFNGR2_P38484_OID20941_v1	IFNGR2	0.3166	0.053	0.006	1e-20	-0.0225502	0.00831374	0.00667973
	9:4684770:A:G:imp:v1	rs10739067	9	4684770	STIP1_P31948_OID21077_v1	STIP1	0.3436	0.077	0.008	2.51189e-23	-0.0220416	0.00812932	0.00670048
	19:16442782:C:T:imp:v1	rs34006614	19	16331971	IGF1R_P08069_OID21274_v1	IGF1R	0.3267	-0.067	0.007	7.94328e-20	-0.0222965	0.00822691	0.00672442
	7:6502367:T:C:imp:v1	rs6796	7	6462736	TGFB1_P01137_OID20621_v1	TGFB1	0.2795	0.06	0.008	7.94328e-14	0.023142	0.00854645	0.00677313
	12:121200397:CT:C:imp:v1	rs34949455	12	120762594	LY9_Q9HBG7_OID20670_v1	LY9	0.5024	-0.047	0.007	2.51189e-11	-0.0218284	0.00806768	0.00681696
	12:102192803:G:T:imp:v1	rs11111026	12	101799025	RNASET2_O00584_OID20321_v1	RNASET2	0.1807	-0.172	0.009	2.51189e-85	0.0269752	0.0099804	0.00687535
	22:30529631:C:A:imp:v1	rs2412973	22	30133642	CXCL13_O43927_OID21024_v1	CXCL13	0.4433	-0.069	0.007	1.99526e-20	0.0209257	0.0077452	0.00689734
	16:2023322:C:T:imp:v1	rs61516948	16	1973321	GFER_P55789_OID21259_v1	GFER	0.1257	-0.103	0.011	7.94328e-20	0.0324781	0.0120275	0.00692705
	6:32602034:T:C:imp:v1	rs79428469	6	32634257	PLXDC1_Q8IUK5_OID21258_v1	PLXDC1	0.2239	0.06	0.009	1e-11	0.0259828	0.0096224	0.00692897
	19:36342212:C:T:imp:v1	rs3814995	19	35851310	TNFRSF1B_P20333_OID21145_v1	TNFRSF1B	0.3151	0.058	0.008	3.98107e-14	-0.0223828	0.00829071	0.0069393
	12:111907431:A:AC:imp:v1	rs35350651	12	111469627	KAZALD1_Q96I82_OID21339_v1	KAZALD1	0.5036	-0.068	0.007	1.99526e-23	0.0208493	0.00772683	0.00696949
	5:88120416:T:C:imp:v1	rs304154	5	88824599	CD22_P20273_OID20637_v1	CD22	0.3086	0.054	0.007	6.30957e-13	-0.0224136	0.00830759	0.00697629
	4:983060:T:C:imp:v1	rs3796622	4	989272	IDUA_P35475_OID21468_v1	IDUA	0.6397	0.543	0.008	0	-0.0215324	0.00798725	0.00702091
	12:102225751:A:G:imp:v1	rs10778152	12	101831973	SMPD1_P17405_OID21028_v1	SMPD1	0.2879	-0.344	0.008	0	0.0228823	0.00850641	0.00714511
	6:32560025:A:G:imp:v1	rs36096565	6	32592248	HLA-DRA_P01903_OID20520_v1	HLA-DRA	0.2124	0.675	0.009	0	-0.0268407	0.00998134	0.00716467
	6:33048380:G:A:imp:v1	rs3128959	6	33080603	DEFA1B_P59665_OID20344_v1	DEFA1_DEFA1B	0.1225	0.19	0.011	1e-64	-0.032622	0.0121321	0.00716881
	3:56849749:T:C:imp:v1	rs1354034	3	56815721	ABL1_P00519_OID21280_v1	ABL1	0.6047	0.083	0.007	7.94328e-29	-0.0212132	0.00789071	0.00718006
	8:9183102:A:AAGAAGAAAGGG:imp:v1	rs199922514	8	9325592	BST1_Q10588_OID21051_v1	BST1	0.9078	-0.063	0.008	3.16228e-14	-0.0356537	0.0132725	0.00722509
	21:42580363:C:T:imp:v1	rs2410405	21	41208436	BCAM_P50895_OID21076_v1	BCAM	0.3778	0.109	0.007	1.25893e-52	0.021425	0.00798192	0.00727058
	3:56849749:T:C:imp:v1	rs1354034	3	56815721	PLA2G4A_P47712_OID20685_v1	PLA2G4A	0.6043	0.062	0.008	1e-16	-0.0210786	0.00785408	0.00727969
	3:56849749:T:C:imp:v1	rs1354034	3	56815721	MANF_P55145_OID20707_v1	MANF	0.6043	0.064	0.008	1.99526e-17	-0.0210782	0.00785408	0.00728072
	19:45411941:T:C:imp:v1	rs429358	19	44908684	HMOX2_P30519_OID20887_v1	HMOX2	0.1554	0.101	0.01	1.25893e-22	-0.0288127	0.0107458	0.00733368
	19:54759361:T:C:imp:v1	rs12975366	19	54255498	GALNT2_Q10471_OID21423_v1	GALNT2	0.3951	-0.146	0.007	1.58489e-94	0.0210233	0.00784134	0.00733829
	10:104359884:C:T:imp:v1	rs12762934	10	102600127	BMP6_P22004_OID20111_v1	BMP6	0.3244	0.102	0.008	1.99526e-38	0.0222841	0.00832245	0.00741533
	2:62530980:T:C:imp:v1	rs11888817	2	62303845	CD300C_Q08708_OID21010_v1	CD300C	0.6416	0.116	0.007	1.25893e-61	0.0214574	0.00802511	0.00749996
	3:56849749:T:C:imp:v1	rs1354034	3	56815721	HSPB1_P04792_OID20230_v1	HSPB1	0.6042	0.053	0.007	1.25893e-13	-0.0212125	0.00793803	0.0075342
	14:106483584:T:C:imp:v1	rs58534292	14	21737747	PCDH1_Q08174_OID20614_v1	PCDH1	0.6496	-0.124	0.008	1.25893e-58	0.0216758	0.0081116	0.00753571
	5:31020521:A:G:imp:v1	rs6888304	5	31020414	AGXT_P21549_OID20139_v1	AGXT	0.2778	-0.054	0.008	2.51189e-11	-0.0229335	0.00859403	0.00761823
	19:55539072:T:G:imp:v1	rs892090	19	55027704	CCL8_P80075_OID21466_v1	CCL8	0.8343	0.092	0.008	5.01187e-29	-0.0275426	0.0103238	0.00763336
	6:43925607:G:A:imp:v1	rs6921438	6	43957870	FLT1_P17948_OID21301_v1	FLT1	0.4908	0.344	0.007	0	0.0207013	0.00776496	0.00767616
	8:9173358:G:A:imp:v1	rs7012814	8	9315848	KDR_P35968_OID21497_v1	KDR	0.4728	-0.047	0.007	7.94328e-13	-0.0207404	0.00778249	0.00769871
	20:48887268:C:T:imp:v1	rs17196752	20	50270731	OMG_P23515_OID21352_v1	OMG	0.1888	-0.068	0.009	1.58489e-13	-0.0265978	0.00998216	0.00770957
	8:134599329:A:G:imp:v1	rs7842080	8	133587086	LYPD3_O95274_OID21530_v1	LYPD3	0.2175	0.175	0.008	1.25893e-101	-0.0249052	0.0093605	0.00779839
	3:56849749:T:C:imp:v1	rs1354034	3	56815721	STAT5B_P51692_OID21277_v1	STAT5B	0.6047	0.051	0.008	1e-11	-0.0209833	0.00789073	0.00783177
	9:136127366:C:T:imp:v1	rs12216891	9	133251979	NPTXR_O95502_OID20191_v1	NPTXR	0.0582	0.096	0.014	1.99526e-11	0.044036	0.0165627	0.0078434
	2:120136467:T:G:imp:v1	rs72833212	2	119378891	DBI_P07108_OID21143_v1	DBI	0.205	-0.321	0.009	2.51189e-263	-0.0254926	0.00959458	0.00788444
	14:94846316:G:A:imp:v1	rs11846959	14	94379979	LRPAP1_P30533_OID21059_v1	LRPAP1	0.2533	0.074	0.007	1e-24	-0.0234291	0.00882155	0.00790983
	5:4982814:A:G:imp:v1	rs40468	5	4982701	ADAMTS16_Q8TE57_OID20089_v1	ADAMTS16	0.338	-0.121	0.007	1e-60	0.0218162	0.00821801	0.00793833
	12:122216910:A:G:imp:v1	rs11553699	12	121779004	SDC4_P31431_OID20216_v1	SDC4	0.1357	0.166	0.011	3.98107e-51	-0.0324877	0.0122635	0.00806997
	17:38159335:T:C:imp:v1	rs12941811	17	40003082	NCF2_P19878_OID20567_v1	NCF2	0.5748	-0.055	0.007	1e-14	-0.0207002	0.00781485	0.00807703
	3:171800256:A:G:imp:v1	rs4894803	3	172082466	MFAP5_Q13361_OID20239_v1	MFAP5	0.4099	0.074	0.007	3.98107e-24	-0.0208458	0.00787105	0.008087
	3:56849749:T:C:imp:v1	rs1354034	3	56815721	CASP2_P42575_OID20555_v1	CASP2	0.6045	0.098	0.008	1.99526e-38	-0.0208552	0.00787621	0.00810011
	12:26493814:C:T:imp:v1	rs11048473	12	26340881	CDCP1_Q9H5V8_OID20940_v1	CDCP1	0.2689	0.059	0.007	1.25893e-16	0.023063	0.00872205	0.00818801
	16:56987015:C:T:imp:v1	rs12446515	16	56953103	SIT1_Q9Y3P8_OID20462_v1	SIT1	0.3242	-0.082	0.008	5.01187e-25	0.0220883	0.00835381	0.00819105
	3:56849749:T:C:imp:v1	rs1354034	3	56815721	CCL21_O00585_OID20686_v1	CCL21	0.6043	-0.064	0.007	7.94328e-18	-0.0207576	0.00785411	0.00821998
	10:70982136:T:TCA:imp:v1	rs35696875	10	69222380	KRT18_P05783_OID21296_v1	KRT18	0.6977	0.056	0.008	6.30957e-13	0.0222411	0.00842121	0.00826428
	12:111932800:C:T:imp:v1	rs7137828	12	111494996	FCRL3_Q96P31_OID20443_v1	FCRL3	0.5167	-0.045	0.006	6.30957e-16	0.020546	0.00778263	0.00829115
	6:26093141:G:A:imp:v1	rs1800562	6	26092913	CDH2_P19022_OID20170_v1	CDH2	0.0778	0.088	0.013	3.16228e-12	0.0380275	0.014411	0.00832067
	15:58726744:G:C:imp:v1	rs261334	15	58434545	CLEC5A_Q9NY25_OID20165_v1	CLEC5A	0.785	-0.07	0.008	1.25893e-16	0.0247428	0.00937915	0.00833812
	8:126506694:G:A:imp:v1	rs112875651	8	125494452	ACE2_Q9BYF1_OID20105_v1	ACE2	0.3904	-0.078	0.007	2.51189e-29	-0.0216057	0.00819203	0.00835436
	15:60883281:C:A:imp:v1	rs339969	15	60591082	XPNPEP2_O43895_OID21508_v1	XPNPEP2	0.6163	0.095	0.007	1.25893e-36	-0.0208305	0.00790342	0.00839803
	9:136138765:GCGCCCACCACTA:G:imp:v1	-	9	133263362	EPCAM_P16422_OID20743_v1	EPCAM	0.1827	-0.153	0.009	5.01187e-61	-0.0263651	0.0100083	0.00843039
	5:127357526:C:T:imp:v1	rs17764730	5	128021834	CCL21_O00585_OID20686_v1	CCL21	0.2483	-0.088	0.008	1.58489e-25	0.0235235	0.00892977	0.00843159
	12:628236:C:A:imp:v1	rs2286782	12	519070	DSG4_Q86SJ6_OID21325_v1	DSG4	0.2188	-0.169	0.009	3.98107e-82	-0.02542	0.00965549	0.00847092
	4:187157267:CAAA:C:imp:v1	-	4	186236113	CPVL_Q9H3G5_OID21435_v1	CPVL	0.5137	-0.079	0.006	1.99526e-41	0.0202905	0.00770763	0.00847528
	7:28470262:AG:A:imp:v1	-	7	28430643	CTSV_O60911_OID21405_v1	CTSV	0.3695	-0.082	0.007	5.01187e-31	-0.0209522	0.00797244	0.00858678
	1:44366250:G:A:imp:v1	rs3791101	1	43900578	L1CAM_P32004_OID21484_v1	L1CAM	0.308	0.065	0.008	1.58489e-17	-0.022163	0.00843553	0.00860546
	11:60152584:G:A:imp:v1	rs950802	11	60385111	LRRC25_Q8N386_OID21333_v1	LRRC25	0.3057	0.171	0.007	1e-116	-0.0219925	0.00837593	0.00864765
	1:79559634:C:T:imp:v1	rs11162623	1	79093949	FLT4_P35916_OID21491_v1	FLT4	0.339	0.064	0.007	3.98107e-22	0.0213586	0.0081366	0.008665
	17:25971979:A:G:imp:v1	rs79526289	17	27644953	LGALS9_O00182_OID20781_v1	LGALS9	0.2502	-0.51	0.008	0	0.0237222	0.00904288	0.00870823
	8:126506694:G:A:imp:v1	rs112875651	8	125494452	CES1_P23141_OID20244_v1	CES1	0.3907	-0.057	0.007	1.99526e-16	-0.0212168	0.0081011	0.00881887
	8:106581528:A:T:imp:v1	rs6993770	8	105569300	FLT1_P17948_OID21301_v1	FLT1	0.2864	0.1	0.008	7.94328e-36	0.0223675	0.00854334	0.00884152
	12:121423956:C:T:imp:v1	rs2393791	12	120986153	LGALS3_P17931_OID20284_v1	LGALS3	0.6235	-0.078	0.006	7.94328e-34	0.0207868	0.00794374	0.00887709
	16:86188011:C:T:imp:v1	rs1809844	16	86154405	NPY_P01303_OID21388_v1	NPY	0.497	-0.055	0.007	1e-14	-0.0202481	0.00774163	0.00891029
	11:72945341:C:T:imp:v1	rs2511241	11	73234296	PLAUR_Q03405_OID20764_v1	PLAUR	0.9294	0.142	0.014	1.25893e-24	0.03947	0.0150985	0.00894458
	8:116671848:A:G:imp:v1	rs4876611	8	115659621	CCL24_O00175_OID20772_v1	CCL24	0.7178	0.038	0.005	3.98107e-14	0.0223986	0.00857095	0.00896671
	6:43757896:C:A:imp:v1	rs998584	6	43790159	DSG2_Q14126_OID21113_v1	DSG2	0.48	-0.081	0.007	6.30957e-31	0.0202288	0.00774618	0.00901591
	2:111807677:G:A:imp:v1	rs2009581	2	111050100	NCR1_O76036_OID20566_v1	NCR1	0.2732	-0.127	0.008	1e-55	0.0229294	0.00878464	0.00904971
	17:7462969:A:G:imp:v1	rs3803800	17	7559652	IL5RA_Q01344_OID20601_v1	IL5RA	0.7902	-0.072	0.008	1e-18	-0.024642	0.00944362	0.00907073
	22:44324730:C:T:imp:v1	rs738408	22	43928850	LEFTY2_O00292_OID21454_v1	LEFTY2	0.2168	0.054	0.007	1.25893e-14	0.0242826	0.0093119	0.00911535
	2:197632969:GAC:G:imp:v1	-	2	196768245	FOLR3_P41439_OID21485_v1	FOLR3	0.1993	-0.052	0.007	7.94328e-13	0.0258877	0.00992769	0.00911724
	3:98465313:C:G:imp:v1	rs828596	3	98746469	TNFSF12_O43508_OID20624_v1	TNFSF12	0.4147	-0.067	0.007	1e-20	0.0202968	0.00778582	0.00913687
	3:56849749:T:C:imp:v1	rs1354034	3	56815721	RRM2B_Q7LG56_OID21174_v1	RRM2B	0.6042	0.09	0.008	2.51189e-32	-0.0207606	0.00796536	0.00915091
	8:9183358:A:G:imp:v1	rs9987289	8	9325848	ITGB7_P26010_OID21393_v1	ITGB7	0.9081	-0.084	0.012	1.99526e-12	-0.0345595	0.0132607	0.00915634
	12:9919832:A:G:imp:v1	rs12819552	12	9767236	CD69_Q07108_OID20206_v1	CD69	0.422	-0.052	0.008	1e-11	-0.0206271	0.00792084	0.00921003
	18:56084054:T:C:imp:v1	rs4503880	18	58416822	HMOX2_P30519_OID20887_v1	HMOX2	0.7988	-0.086	0.009	3.16228e-20	0.02549	0.0098093	0.00936175
	9:109480268:T:C:imp:v1	rs11788059	9	106717987	MSLN_Q13421_OID21380_v1	MSLN	0.3392	0.068	0.007	1e-21	-0.0213751	0.00822603	0.00936401
	16:75234872:C:A:imp:v1	rs72802342	16	75200974	CPA1_P15085_OID20280_v1	CPA1	0.0757	-0.369	0.014	1e-152	0.0387648	0.0149246	0.0093937
	9:4744743:T:C:imp:v1	rs409801	9	4744743	SH2B3_Q9UQQ2_OID21222_v1	SH2B3	0.5069	0.051	0.007	7.94328e-12	-0.0202112	0.00779138	0.00948547
	20:44735854:A:G:imp:v1	rs6065926	20	46107215	CD22_P20273_OID20637_v1	CD22	0.7541	-0.07	0.008	5.01187e-18	-0.0230498	0.00888877	0.00951039
	19:49206674:G:A:imp:v1	rs601338	19	48703417	SCGN_O76038_OID20457_v1	SCGN	0.5087	-0.134	0.007	1.25893e-71	0.0201381	0.00777104	0.00955771
	6:45526470:A:T:imp:v1	rs1200427	6	45558733	PIGR_P01833_OID21102_v1	PIGR	0.2451	0.081	0.009	7.94328e-21	-0.0234757	0.00906032	0.00956862
	3:135926622:G:T:imp:v1	rs645040	3	136207780	GUSB_P08236_OID20296_v1	GUSB	0.7729	0.1	0.008	3.16228e-34	0.02372	0.00915858	0.00959964
	16:420907:T:C:imp:v1	rs540	16	370907	CNTN3_Q9P232_OID21092_v1	CNTN3	0.604	-0.073	0.007	5.01187e-27	0.0205129	0.0079231	0.00962539
	19:8121360:A:G:imp:v1	rs2032887	19	8056476	CCL25_O15444_OID20674_v1	CCL25	0.2367	0.764	0.008	0	-0.0235858	0.0091158	0.00967148
	17:7080316:C:T:imp:v1	rs55714927	17	7176997	KLK1_P06870_OID21499_v1	KLK1	0.1948	0.064	0.007	3.16228e-20	-0.0252271	0.00975056	0.00967454
	16:20361441:A:G:imp:v1	rs34882080	16	20350119	EPHA1_P21709_OID20677_v1	EPHA1	0.1822	-0.06	0.009	1e-11	-0.0258509	0.00999584	0.00970496
	9:136139907:GAAACTGCC:G:imp:v1	rs782134971	9	133264504	MLN_P12872_OID20541_v1	MLN	0.2545	-0.072	0.007	5.01187e-22	-0.0229006	0.00885903	0.00973774
	3:56849749:T:C:imp:v1	rs1354034	3	56815721	PFKFB2_O60825_OID21356_v1	PFKFB2	0.6048	0.06	0.007	6.30957e-16	-0.0204157	0.00789855	0.00974522
	11:128059202:TATAA:T:imp:v1	rs756658243	11	128189307	GZMB_P10144_OID20604_v1	GZMB	0.2919	-0.086	0.008	7.94328e-29	0.0222531	0.00861154	0.00976332
	9:136138765:GCGCCCACCACTA:G:imp:v1	-	9	133263362	SPINT2_O43291_OID20720_v1	SPINT2	0.1827	-0.082	0.009	1.99526e-18	0.025785	0.00997933	0.00977078
	10:63736617:CT:C:imp:v1	-	10	61976858	DRAXIN_Q8NBI3_OID20917_v1	DRAXIN	0.6546	-0.098	0.007	1.25893e-41	0.0210498	0.00815434	0.00983941
	19:36343079:C:G:imp:v1	rs1137844	19	35852177	EPHB6_O15197_OID20982_v1	EPHB6	0.3157	0.056	0.008	6.30957e-13	-0.0216424	0.00839048	0.00989732
	8:33294427:C:G:imp:v1	rs883006	8	33436909	EGFL7_Q9UHF1_OID21252_v1	EGFL7	0.5623	-0.069	0.007	1.99526e-21	-0.0203121	0.00787586	0.00990782
	19:55999142:C:G:imp:v1	rs8103017	19	55487775	ANGPTL1_O95841_OID20211_v1	ANGPTL1	0.2912	0.058	0.008	2.51189e-13	-0.0223767	0.00868418	0.00997417
	5:88180196:T:C:imp:v1	rs114694170	5	88884379	EDAR_Q9UNE0_OID20525_v1	EDAR	0.0598	-0.206	0.015	3.16228e-43	-0.042717	0.0165883	0.0100202
	17:32515534:G:A:imp:v1	rs140905292	17	34188515	CCL11_P51671_OID20668_v1	CCL11	0.2241	-0.118	0.008	7.94328e-45	-0.0244814	0.00951599	0.0100922
	9:136131188:C:T:imp:v1	rs8176749	9	133255801	PCDH17_O14917_OID20132_v1	PCDH17	0.0608	0.644	0.015	0	-0.0412748	0.0160472	0.0101086
	11:126223117:AG:A:imp:v1	rs751544923	11	126353222	LGALS3_P17931_OID20284_v1	LGALS3	0.0572	0.165	0.014	2.51189e-34	0.0429445	0.0167017	0.0101329
	16:75234872:C:A:imp:v1	rs72802342	16	75200974	IFNGR2_P38484_OID20941_v1	IFNGR2	0.0761	-0.073	0.01	1e-12	0.038703	0.0150699	0.010222
	11:126226663:C:A:imp:v1	rs683486	11	126356768	DSG3_P32926_OID21460_v1	DSG3	0.4031	0.065	0.007	3.98107e-20	0.0209128	0.0081474	0.0102641
	1:248039451:C:T:imp:v1	rs3811444	1	247876149	SLC16A1_P53985_OID20799_v1	SLC16A1	0.3328	-0.103	0.008	3.98107e-38	0.0212119	0.00826802	0.0103015
	2:61586001:A:C:imp:v1	rs1584300	2	61358866	XPNPEP2_O43895_OID21508_v1	XPNPEP2	0.1499	0.076	0.01	1.25893e-13	0.0277843	0.0108302	0.0103043
	12:624177:C:G:imp:v1	rs12368376	12	515011	UMOD_P07911_OID20237_v1	UMOD	0.1705	-0.065	0.008	7.94328e-18	-0.0262929	0.0102524	0.0103309
	9:136138765:GCGCCCACCACTA:G:imp:v1	-	9	133263362	L1CAM_P32004_OID21484_v1	L1CAM	0.1828	-0.495	0.009	0	-0.025591	0.00998275	0.0103615
	10:65048306:C:A:imp:v1	rs7080386	10	63288546	EREG_O14944_OID20905_v1	EREG	0.4119	0.069	0.008	1.25893e-19	-0.0201303	0.00785888	0.0104229
	14:77181432:T:G:imp:v1	rs11159226	14	76715089	VASH1_Q7L8A9_OID20516_v1	VASH1	0.0595	0.207	0.016	1.25893e-39	0.0418075	0.0163243	0.0104353
	16:20365234:G:C:imp:v1	rs4997081	16	20353912	ADAM22_Q9P0K1_OID21001_v1	ADAM22	0.1926	-0.068	0.008	5.01187e-16	-0.0251225	0.00981211	0.0104565
	1:161185058:G:T:imp:v1	rs2070901	1	161215268	CLEC6A_Q6EIG7_OID21228_v1	CLEC6A	0.2702	-0.119	0.008	3.16228e-53	0.0224532	0.00877098	0.0104688
	22:24995756:C:A:imp:v1	rs2006227	22	24599789	GGT1_P19440_OID21075_v1	GGT1	0.3377	0.254	0.007	3.16228e-272	-0.0208421	0.00814764	0.010526
	6:32452562:A:G:imp:v1	rs28393425	6	32484785	ADGRG1_Q9Y653_OID21294_v1	ADGRG1	0.1802	-0.072	0.009	1.25893e-14	0.026728	0.0104488	0.0105277
	7:2446680:A:T:imp:v1	rs7808353	7	2407045	PAPPA_Q13219_OID20421_v1	PAPPA	0.1664	-0.082	0.01	1.25893e-17	-0.0272561	0.0106581	0.0105486
	10:65048306:C:A:imp:v1	rs7080386	10	63288546	CXCL8_P10145_OID21430_v1	CXCL8	0.4121	0.086	0.007	2.51189e-31	-0.0200689	0.00784997	0.0105713
	19:36343079:C:G:imp:v1	rs1137844	19	35852177	NECTIN2_Q92692_OID20222_v1	NECTIN2	0.3154	0.062	0.008	3.98107e-15	-0.0213487	0.008359	0.0106499
	19:39687121:A:T:imp:v1	rs867348	19	39196481	FABP9_Q0Z7S8_OID20501_v1	FABP9	0.6778	-0.091	0.008	3.16228e-33	0.0222069	0.00870521	0.0107419
	3:56849749:T:C:imp:v1	rs1354034	3	56815721	YES1_P07947_OID21348_v1	YES1	0.6047	0.061	0.008	6.30957e-16	-0.0201236	0.0078908	0.0107642
	18:77162462:A:G:imp:v1	rs657693	18	79402462	NFATC1_O95644_OID20545_v1	NFATC1	0.3601	-0.114	0.008	3.98107e-51	-0.0204572	0.00802538	0.0108012
	3:56849749:T:C:imp:v1	rs1354034	3	56815721	MGMT_P16455_OID20588_v1	MGMT	0.6045	0.055	0.007	7.94328e-15	-0.0200767	0.00787627	0.0108027
	4:57727311:C:T:imp:v1	rs7684253	4	56861145	CBLN4_Q9NTU7_OID21386_v1	CBLN4	0.5528	-0.096	0.007	5.01187e-40	-0.0198343	0.00778595	0.0108514
	7:7229826:T:C:imp:v1	rs1010366	7	7190195	TNFRSF10C_O14798_OID20265_v1	TNFRSF10C	0.3175	0.064	0.006	2.51189e-25	0.0211115	0.00828741	0.0108523
	7:128777461:C:T:imp:v1	rs12667978	7	129137407	CD300LF_Q8TDQ1_OID21469_v1	CD300LF	0.5711	-0.041	0.005	2.51189e-15	0.0197328	0.00774661	0.0108567
	10:65048306:C:A:imp:v1	rs7080386	10	63288546	CXCL11_O14625_OID21042_v1	CXCL11	0.4123	0.103	0.007	6.30957e-45	-0.0198417	0.00779077	0.0108708
	3:149113080:G:A:imp:v1	rs7429191	3	149395293	NT5E_P21589_OID21498_v1	NT5E	0.707	0.054	0.007	3.98107e-14	-0.0215892	0.00848031	0.0109028
	15:49728877:A:AT:imp:v1	rs200066768	15	49436680	TSHB_P01222_OID20129_v1	TSHB	0.1848	-0.08	0.01	3.98107e-16	-0.0284158	0.0111654	0.0109283
	19:12731874:A:G:imp:v1	rs10469365	19	12621060	CTSL_P07711_OID20228_v1	CTSL	0.1088	-0.141	0.011	6.30957e-35	0.0314273	0.0123555	0.0109721
	6:32645029:T:A:imp:v1	rs3134984	6	32677252	CCL16_O15467_OID20334_v1	CCL16	0.2094	-0.077	0.008	6.30957e-23	-0.0279536	0.0109947	0.0110076
	18:28689144:G:A:imp:v1	rs4799305	18	31109181	DSC2_Q02487_OID21079_v1	DSC2	0.8846	-0.337	0.011	1.99526e-193	-0.030929	0.0121661	0.0110147
	3:56849749:T:C:imp:v1	rs1354034	3	56815721	CCL5_P13501_OID20412_v1	CCL5	0.6042	-0.07	0.007	1.99526e-21	0.0199759	0.00785857	0.0110245
	15:58678720:T:C:imp:v1	rs261290	15	58386521	VMO1_Q7Z5L0_OID21381_v1	VMO1	0.6556	-0.126	0.006	1.58489e-98	0.0206348	0.00813043	0.0111499
	15:101992998:C:A:imp:v1	rs11639051	15	101452793	PDGFB_P01127_OID20741_v1	PDGFB	0.2952	0.091	0.008	1e-29	0.021448	0.00845416	0.0111814
	19:49206417:A:G:imp:v1	rs492602	19	48703160	CD22_P20273_OID20637_v1	CD22	0.5084	0.059	0.007	5.01187e-17	-0.0194315	0.00766031	0.0111922
	10:28994862:C:G:imp:v1	rs7917848	10	28705933	NELL1_Q92832_OID21494_v1	NELL1	0.6506	-0.099	0.007	1e-41	-0.0207333	0.00817763	0.0112329
	3:56849749:T:C:imp:v1	rs1354034	3	56815721	DBNL_Q9UJU6_OID20681_v1	DBNL	0.6043	0.053	0.007	1.25893e-12	-0.0199088	0.00785417	0.011251
	19:55538980:T:C:imp:v1	rs1654425	19	55027612	SDC4_P31431_OID20216_v1	SDC4	0.8341	0.077	0.01	3.16228e-15	-0.0262667	0.0103632	0.0112576
	2:202074528:A:G:imp:v1	rs7576306	2	201209805	CASP10_Q92851_OID20893_v1	CASP10	0.4945	0.183	0.007	2.51189e-132	0.0197593	0.0077984	0.0112846
	1:225668031:G:A:imp:v1	rs10799316	1	225480329	ENAH_Q8N8S7_OID20497_v1	ENAH	0.7546	0.121	0.009	1.99526e-43	-0.0229967	0.00907872	0.0113081
	10:73582752:T:A:imp:v1	rs727415	10	71822995	CA11_O75493_OID21195_v1	CA11	0.2934	-0.06	0.008	3.98107e-13	0.0217489	0.00858721	0.0113185
	11:116648917:G:C:imp:v1	rs964184	11	116778201	SSC5D_A1L4H1_OID20351_v1	SSC5D	0.867	-0.074	0.01	1e-13	-0.0286338	0.0113088	0.0113416
	19:55539072:T:G:imp:v1	rs892090	19	55027704	VEGFA_P15692_OID20650_v1	VEGFA	0.8343	0.106	0.009	1.25893e-35	0.026129	0.0103222	0.011363
	11:126254018:T:C:imp:v1	rs10893502	11	126384123	LYPD3_O95274_OID21530_v1	LYPD3	0.5901	-0.073	0.007	1.25893e-25	0.0203154	0.00802718	0.0113792
	12:21344313:GA:G:imp:v1	-	12	21191379	ASAH2_Q9NR71_OID20996_v1	ASAH2	0.2392	0.074	0.008	6.30957e-22	0.0230997	0.00912972	0.0114009
	19:49206674:G:A:imp:v1	rs601338	19	48703417	LPO_P22079_OID20963_v1	LPO	0.5094	0.153	0.007	1.58489e-94	0.0197842	0.00782812	0.0114935
	1:155184975:A:G:imp:v1	rs2990223	1	155215184	SELPLG_Q14242_OID20560_v1	SELPLG	0.6047	0.143	0.007	1.99526e-88	-0.019989	0.00791152	0.0115183
	12:111884608:T:C:imp:v1	rs3184504	12	111446804	SIGLEC6_O43699_OID21394_v1	SIGLEC6	0.5166	-0.071	0.007	5.01187e-27	0.019375	0.00767298	0.0115666
	11:116648917:G:C:imp:v1	rs964184	11	116778201	PLA2G7_Q13093_OID21105_v1	PLA2G7	0.8672	-0.129	0.01	7.94328e-36	0.0285968	0.0113292	0.0115975
	8:22021883:G:A:imp:v1	rs7592	8	22164370	CXCL17_Q6UXB2_OID20622_v1	CXCL17	0.3253	-0.072	0.007	3.16228e-25	0.0206855	0.00819718	0.0116195
	16:75234872:C:A:imp:v1	rs72802342	16	75200974	PLA2G1B_P04054_OID20252_v1	PLA2G1B	0.0757	-0.2	0.014	1e-46	0.0376865	0.0149387	0.0116442
	2:224874874:G:A:imp:v1	rs13412535	2	224010157	NID2_Q14112_OID21085_v1	NID2	0.2308	-0.06	0.008	7.94328e-14	-0.0230425	0.00913614	0.0116647
	19:53229394:C:T:imp:v1	rs7260293	19	52726141	ZBTB17_Q13105_OID20082_v1	ZBTB17	0.621	0.073	0.008	3.16228e-21	0.0203887	0.00809831	0.011814
	16:1866339:G:A:imp:v1	rs73485896	16	1816338	IGFBP3_P17936_OID20398_v1	IGFBP3	0.0726	0.212	0.013	1.99526e-59	0.0375859	0.0149338	0.0118415
	3:135932359:C:T:imp:v1	rs687339	3	136213517	ARSA_P15289_OID21138_v1	ARSA	0.7716	0.064	0.008	7.94328e-17	0.02311	0.00918772	0.0118926
	14:103564807:A:C:imp:v1	rs59643720	14	103098470	GGT1_P19440_OID21075_v1	GGT1	0.2447	0.074	0.008	3.98107e-21	0.0225753	0.00898269	0.0119642
	18:56087648:T:C:imp:v1	rs12373325	18	58420416	MME_P08473_OID21307_v1	MME	0.7977	-0.097	0.008	3.98107e-31	0.0242637	0.00965695	0.0119859
	18:56087648:T:C:imp:v1	rs12373325	18	58420416	ANPEP_P15144_OID20350_v1	ANPEP	0.7977	-0.057	0.009	1.99526e-11	0.024187	0.00962672	0.0119885
	8:104988784:T:C:imp:v1	rs12114906	8	103976556	MLN_P12872_OID20541_v1	MLN	0.2515	-0.063	0.008	1e-16	-0.0233163	0.00928396	0.0120234
	11:126234820:G:C:imp:v1	rs78689694	11	126364925	DPEP1_P16444_OID20897_v1	DPEP1	0.1329	-0.1	0.008	1.25893e-34	-0.028935	0.011527	0.0120664
	3:56849749:T:C:imp:v1	rs1354034	3	56815721	CCN1_O00622_OID21368_v1	CCN1	0.6048	-0.056	0.007	2.51189e-14	0.0198114	0.00789859	0.0121339
	11:1085189:A:G:imp:v1	rs12804877	11	1087248	SPINK4_O60575_OID20509_v1	SPINK4	0.2244	0.052	0.007	3.98107e-13	-0.023882	0.0095255	0.0121703
	1:113061959:G:C:imp:v1	rs1006298	1	112519337	RHOC_P08134_OID20950_v1	RHOC	0.4817	0.082	0.008	7.94328e-28	0.0197269	0.00787067	0.0121974
	6:41682486:C:T:imp:v1	rs35846682	6	41714748	REG3A_Q06141_OID20258_v1	REG3A	0.092	0.129	0.012	3.98107e-26	-0.033758	0.0134726	0.0122214
	20:44094375:C:G:imp:v1	rs973446	20	45465735	WFDC2_Q14508_OID21505_v1	WFDC2	0.0783	-0.138	0.013	1e-26	0.0366591	0.0146321	0.0122318
	6:31240940:A:T:imp:v1	rs9264683	6	31273163	ITM2A_O43736_OID20504_v1	ITM2A	0.1685	-0.097	0.01	1e-22	0.0258073	0.010311	0.012318
	19:49201217:C:T:imp:v1	rs368565	19	48697960	ICAM2_P13598_OID20248_v1	ICAM2	0.4318	-0.043	0.006	3.16228e-14	-0.0197809	0.00790424	0.0123297
	12:111826477:A:AAATT:imp:v1	rs111338191	12	111388673	PLXNB3_Q9ULL4_OID20160_v1	PLXNB3	0.5212	-0.066	0.007	7.94328e-19	-0.0198554	0.00793811	0.0123746
	8:9178268:A:T:imp:v1	rs6984305	8	9320758	MILR1_Q7Z6M3_OID20482_v1	MILR1	0.8855	-0.072	0.011	2.51189e-11	-0.030441	0.0121826	0.0124643
	9:136149399:G:A:imp:v1	rs507666	9	133273983	IL6ST_P40189_OID20147_v1	IL6ST	0.1849	-0.215	0.009	1.99526e-117	0.024776	0.00992211	0.0125232
	12:23960729:C:T:imp:v1	rs11831278	12	23807795	COL9A1_P20849_OID20550_v1	COL9A1	0.1614	0.088	0.01	1.58489e-19	-0.026353	0.0105604	0.0125798
	9:117088064:T:A:imp:v1	rs10982156	9	114325784	TGFBI_Q15582_OID20417_v1	TGFBI	0.0693	-0.438	0.014	2.51189e-227	0.0421473	0.0169062	0.0126665
	4:103188709:C:T:imp:v1	rs13107325	4	102267552	LAMP3_Q9UQV4_OID20638_v1	LAMP3	0.0752	0.096	0.013	5.01187e-13	-0.0362601	0.0145502	0.0127
	3:56849749:T:C:imp:v1	rs1354034	3	56815721	METAP2_P50579_OID21437_v1	METAP2	0.6044	0.098	0.007	2.51189e-39	-0.0195523	0.00784748	0.0127192
	19:54324995:G:T:imp:v1	rs4632248	19	53821741	S100A12_P80511_OID21374_v1	S100A12	0.2099	0.168	0.009	2.51189e-78	0.0238359	0.00956892	0.0127393
	19:19616953:T:G:imp:v1	rs1054284	19	19506144	CRISP2_P16562_OID21456_v1	CRISP2	0.3492	-0.043	0.006	7.94328e-15	0.0200319	0.00804511	0.0127761
	10:65158772:AAAG:A:imp:v1	-	10	63399012	PDCD6_O75340_OID20163_v1	PDCD6	0.4695	0.041	0.005	1.99526e-14	0.019227	0.00772664	0.0128317
	10:17875857:T:G:imp:v1	rs56278466	10	17833858	CA9_Q16790_OID21417_v1	CA9	0.6609	0.141	0.008	2.51189e-75	-0.0201539	0.00810021	0.0128436
	15:58770523:C:T:imp:v1	rs7161799	15	58478324	PDCD1_Q15116_OID21396_v1	PDCD1	0.0762	0.126	0.014	1e-20	-0.0362806	0.0145855	0.0128662
	17:38152304:A:T:imp:v1	rs8071037	17	39996051	DEFA1B_P59665_OID20344_v1	DEFA1_DEFA1B	0.5375	-0.114	0.007	7.94328e-56	-0.0194029	0.00780711	0.0129448
	10:101256377:C:A:imp:v1	rs79751758	10	99496620	CTSS_P25774_OID21056_v1	CTSS	0.1069	0.094	0.012	1.58489e-14	0.0350094	0.014093	0.0129857
	3:56849749:T:C:imp:v1	rs1354034	3	56815721	CHMP1A_Q9HD42_OID20930_v1	CHMP1A	0.6044	0.051	0.008	1.58489e-11	-0.0196231	0.00790238	0.0130213
	3:56849749:T:C:imp:v1	rs1354034	3	56815721	HGS_O14964_OID21175_v1	HGS	0.6042	0.059	0.008	1.25893e-14	-0.0197696	0.00796544	0.0130674
	19:16441973:G:A:imp:v1	rs56133626	19	16331162	GZMH_P20718_OID20096_v1	GZMH	0.3265	-0.056	0.008	6.30957e-13	0.0208186	0.00839288	0.0131195
	6:32615446:T:G:imp:v1	rs17612562	6	32647669	CD28_P10747_OID21265_v1	CD28	0.3267	-0.061	0.009	2.51189e-11	0.0282204	0.0113804	0.013148
	19:54755133:T:C:imp:v1	rs12986064	19	54251270	KLK8_O60259_OID21517_v1	KLK8	0.5074	-0.058	0.008	1e-14	-0.0207546	0.00837048	0.0131566
	13:103700740:C:CA:imp:v1	rs199881213	13	103048390	F3_P13726_OID21440_v1	F3	0.0737	-0.107	0.013	2.51189e-16	-0.0379129	0.0152907	0.0131578
	3:98604990:A:G:imp:v1	rs1371687	3	98886146	TMPRSS5_Q9H3S3_OID20947_v1	TMPRSS5	0.3445	-0.051	0.006	5.01187e-16	0.0202571	0.00817143	0.0131747
	21:46931109:G:A:imp:v1	rs12483377	21	45511195	COL4A1_P02462_OID20208_v1	COL4A1	0.0884	0.407	0.013	5.01187e-219	-0.0335597	0.0135421	0.0132053
	3:58280690:A:G:imp:v1	rs9857570	3	58294963	CD164_Q04900_OID21080_v1	CD164	0.3238	-0.092	0.008	3.98107e-31	0.0204181	0.00824189	0.013236
	17:62006007:C:T:imp:v1	rs12946669	17	63928647	CD79B_P40259_OID20635_v1	CD79B	0.3941	-0.162	0.007	7.94328e-108	0.019425	0.00784117	0.0132375
	17:38159335:T:C:imp:v1	rs12941811	17	40003082	IL1RN_P18510_OID20700_v1	IL1RN	0.5747	-0.056	0.007	1.99526e-14	-0.0193522	0.00781425	0.0132668
	7:143109208:T:G:imp:v1	rs75045569	7	143412115	EPHA1_P21709_OID20677_v1	EPHA1	0.1831	0.251	0.009	7.94328e-173	-0.0246753	0.00997684	0.0133887
	14:106206700:G:A:imp:v1	rs10150206	14	105740363	MZB1_Q8WU39_OID20732_v1	MZB1	0.6588	0.154	0.008	1.58489e-85	0.020482	0.00828311	0.013408
	12:7665146:T:C:imp:v1	rs6488394	12	7512550	TNFSF13B_Q9Y275_OID20272_v1	TNFSF13B	0.9115	-0.149	0.012	1.99526e-34	0.0338517	0.013694	0.0134358
	10:90110257:C:G:imp:v1	rs11202728	10	88350500	OBP2B_Q9NPH6_OID20980_v1	OBP2B	0.2918	0.043	0.006	6.30957e-14	-0.0213367	0.0086449	0.0135823
	17:79835930:G:T:imp:v1	rs113708033	17	81878054	P4HB_P07237_OID21509_v1	P4HB	0.1921	0.084	0.009	7.94328e-19	-0.024673	0.00999965	0.0136103
	7:92408370:C:T:imp:v1	rs445	7	92779056	TNFRSF10C_O14798_OID20265_v1	TNFRSF10C	0.0951	-0.087	0.01	1.25893e-18	-0.0323072	0.0131064	0.0137017
	3:56849749:T:C:imp:v1	rs1354034	3	56815721	NUB1_Q9Y5A7_OID20510_v1	NUB1	0.6045	0.082	0.007	6.30957e-28	-0.0193989	0.00787632	0.0137805
	3:56849749:T:C:imp:v1	rs1354034	3	56815721	TXNRD1_Q16881_OID21135_v1	TXNRD1	0.6044	0.056	0.007	6.30957e-14	-0.0193889	0.00787282	0.0137872
	6:32499150:A:G:imp:v1	rs75901433	6	32531373	PAM_P19021_OID20291_v1	PAM	0.5584	0.053	0.007	6.30957e-15	-0.0212581	0.00863403	0.0138116
	1:22147764:A:G:imp:v1	rs6684152	1	21821271	HSPG2_P98160_OID20383_v1	HSPG2	0.2938	-0.171	0.008	1e-102	0.0209118	0.00849436	0.0138226
	8:106581528:A:T:imp:v1	rs6993770	8	105569300	SHMT1_P34896_OID20714_v1	SHMT1	0.2866	-0.075	0.007	3.16228e-26	-0.0209255	0.00850369	0.0138645
	12:111884608:T:C:imp:v1	rs3184504	12	111446804	ITGB2_P05107_OID20315_v1	ITGB2	0.5173	-0.123	0.007	2.51189e-67	-0.0190361	0.00773988	0.0139137
	6:82463376:C:T:imp:v1	rs915125	6	81753659	PRTN3_P24158_OID20329_v1	PRTN3	0.2781	0.086	0.008	1.99526e-28	-0.0214273	0.00872425	0.0140471
	6:31404170:A:AT:imp:v1	rs138614581	6	31436393	FUT8_Q9BYC5_OID20992_v1	FUT8	0.0801	-0.082	0.012	5.01187e-12	0.0350747	0.0142816	0.0140517
	20:44547970:C:T:imp:v1	rs2868346	20	45919331	ITGAV_P06756_OID21416_v1	ITGAV	0.7594	-0.054	0.008	1.99526e-11	0.0220224	0.00897717	0.0141607
	11:116648917:G:C:imp:v1	rs964184	11	116778201	CCL16_O15467_OID20334_v1	CCL16	0.8669	-0.058	0.009	2.51189e-11	0.0276209	0.0112624	0.0141872
	10:17875857:T:G:imp:v1	rs56278466	10	17833858	SEMA7A_O75326_OID20283_v1	SEMA7A	0.6612	0.16	0.008	1.58489e-99	0.0198638	0.00810095	0.0142052
	17:33974481:G:A:imp:v1	rs9897552	17	35647462	BRK1_Q8WUW1_OID20883_v1	BRK1	0.1767	0.069	0.01	7.94328e-13	0.0251069	0.0102425	0.0142359
	12:590545:A:G:imp:v1	rs215225	12	481379	SCARF2_Q96GP6_OID21048_v1	SCARF2	0.4275	0.054	0.006	2.51189e-17	-0.0192062	0.00783577	0.0142423
	8:11722125:C:T:imp:v1	rs1299525	8	11864616	ENPP5_Q9UJA9_OID20736_v1	ENPP5	0.4302	0.038	0.005	1.25893e-14	0.0190064	0.00775692	0.0142756
	12:121415390:T:C:imp:v1	rs2464190	12	120977587	SMPDL3A_Q92484_OID20676_v1	SMPDL3A	0.4123	0.045	0.006	3.98107e-12	0.0194393	0.00794038	0.0143591
	7:73026378:C:T:imp:v1	rs17145750	7	73612048	MFGE8_Q08431_OID21134_v1	MFGE8	0.1597	-0.079	0.01	3.16228e-16	-0.0257157	0.0105046	0.0143638
	22:48767186:G:T:imp:v1	rs79072	22	48371374	TAFA5_Q7Z5A7_OID21321_v1	TAFA5	0.7148	0.18	0.009	2.51189e-99	0.0230133	0.00940284	0.0143856
	6:32605884:C:T:imp:v1	rs2187668	6	32638107	PLA2G15_Q8NCC3_OID21473_v1	PLA2G15	0.1473	0.138	0.01	1.25893e-43	0.0264869	0.010833	0.0144843
	10:99032968:G:A:imp:v1	rs1253387	10	97273211	CLEC4A_Q9UMR7_OID20573_v1	CLEC4A	0.3155	-0.053	0.007	6.30957e-13	-0.0203341	0.00831662	0.0144856
	2:135006257:ATGTGAATG:A:imp:v1	-	2	134248686	CD244_Q9BZW8_OID20628_v1	CD244	0.7809	-0.06	0.009	6.30957e-12	0.0234967	0.00961819	0.0145678
	1:196791881:T:G:imp:v1	rs10801568	1	196822751	CLEC5A_Q9NY25_OID20165_v1	CLEC5A	0.2484	-0.071	0.008	2.51189e-17	-0.0239539	0.00980535	0.0145679
	1:153337943:G:A:imp:v1	rs3014874	1	153365467	TNFRSF10C_O14798_OID20265_v1	TNFRSF10C	0.264	-0.044	0.007	1.99526e-11	-0.0213246	0.00872905	0.0145681
	4:187164349:G:A:imp:v1	rs4253281	4	186243195	OMD_Q99983_OID20725_v1	OMD	0.5132	-0.059	0.007	7.94328e-17	-0.0187864	0.00769035	0.0145714
	17:38183090:G:T:imp:v1	rs2302774	17	40026837	DSC2_Q02487_OID21079_v1	DSC2	0.3794	-0.051	0.007	5.01187e-12	-0.0195846	0.0080175	0.0145765
	3:169751292:T:C:imp:v1	rs9838308	3	170033504	CD28_P10747_OID21265_v1	CD28	0.3653	-0.116	0.008	7.94328e-51	0.0202395	0.00828803	0.0146057
	9:136131322:G:T:imp:v1	rs8176746	9	133255935	GHRL_Q9UBU3_OID20175_v1	GHRL	0.0609	-0.159	0.015	1e-26	-0.0391355	0.0160296	0.0146285
	3:56849749:T:C:imp:v1	rs1354034	3	56815721	ICA1_Q05084_OID20484_v1	ICA1	0.6038	0.052	0.007	5.01187e-12	-0.0193911	0.00794416	0.0146497
	12:29491528:A:G:imp:v1	rs966541	12	29338595	LTBR_P36941_OID20768_v1	LTBR	0.2759	0.075	0.008	1.99526e-20	-0.0211882	0.0086835	0.0146849
	2:145425401:C:G:imp:v1	rs4384720	2	144667834	SIGLEC6_O43699_OID21394_v1	SIGLEC6	0.92	0.113	0.012	7.94328e-21	0.03441	0.0141084	0.0147293
	6:32559673:T:G:imp:v1	rs34434863	6	32591896	FUT5_P21217_Q11128_OID21013_v1	FUT3_FUT5	0.3091	0.051	0.007	1.58489e-13	-0.0213815	0.00877008	0.0147685
	3:56849749:T:C:imp:v1	rs1354034	3	56815721	TRIAP1_O43715_OID21403_v1	TRIAP1	0.6043	0.088	0.007	7.94328e-32	-0.0191103	0.00784059	0.0147952
	3:56849749:T:C:imp:v1	rs1354034	3	56815721	CEP20_Q96NB1_OID21209_v1	CEP20	0.6042	0.1	0.008	5.01187e-39	-0.0194111	0.00796547	0.0148137
	19:52313868:T:C:imp:v1	rs7247412	19	51810615	CD207_Q9UJ71_OID21298_v1	CD207	0.2662	-0.065	0.008	1.58489e-17	-0.0214997	0.00882853	0.0148814
	19:44153100:A:G:imp:v1	rs4760	19	43648948	FCGR3B_O75015_OID20387_v1	FCGR3B	0.1568	-0.274	0.009	1e-213	0.0258124	0.0106048	0.0149316
	17:57926391:GT:G:imp:v1	-	17	59849030	CLEC10A_Q8IUN9_OID20928_v1	CLEC10A	0.4452	-0.094	0.007	3.16228e-37	0.0190685	0.00783464	0.0149383
	10:45958856:G:C:imp:v1	rs2291428	10	45463408	GPA33_Q99795_OID21376_v1	GPA33	0.2445	-0.084	0.008	3.16228e-24	-0.021967	0.00902557	0.0149386
	4:100752652:A:G:imp:v1	rs7688733	4	99831495	DAPP1_Q9UN19_OID20524_v1	DAPP1	0.4775	-0.099	0.007	1e-40	-0.018822	0.00773495	0.0149588
	4:146821410:C:A:imp:v1	rs4835265	4	145900258	MME_P08473_OID21307_v1	MME	0.1558	0.119	0.009	2.51189e-38	0.025788	0.0106267	0.0152358
	1:16505320:A:G:imp:v1	rs1497406	1	16178825	NT5E_P21589_OID21498_v1	NT5E	0.5796	0.06	0.007	3.98107e-20	-0.0188654	0.0077838	0.0153642
	9:97359479:A:G:imp:v1	rs499206	9	94597197	FBP1_P09467_OID20227_v1	FBP1	0.9251	0.57	0.014	0	-0.0354205	0.0146155	0.0153723
	19:2796644:C:T:imp:v1	rs2741990	19	2796646	THOP1_P52888_OID20194_v1	THOP1	0.293	0.263	0.008	6.30957e-245	-0.0206256	0.0085127	0.0153966
	5:88180196:T:C:imp:v1	rs114694170	5	88884379	VEGFA_P15692_OID20650_v1	VEGFA	0.06	0.164	0.013	2.51189e-34	0.0400252	0.0165251	0.0154315
	3:56849749:T:C:imp:v1	rs1354034	3	56815721	FKBP4_Q02790_OID20960_v1	FKBP4	0.6044	0.084	0.008	6.30957e-29	-0.0191321	0.00790242	0.0154762
	3:56849749:T:C:imp:v1	rs1354034	3	56815721	SAMD9L_Q8IVG5_OID20536_v1	SAMD9L	0.6045	0.051	0.007	6.30957e-12	-0.0190642	0.00787635	0.0155021
	7:80218961:C:T:imp:v1	rs6961069	7	80589645	APP_P05067_OID21070_v1	APP	0.4021	0.07	0.008	2.51189e-20	-0.0192166	0.00794262	0.0155448
	19:4970723:ACGGGGTCAGCCTTCTCCTGCAGCCCCTGCTGAAG:A:imp:v1	-	19	4970712	PGLYRP1_O75594_OID20338_v1	PGLYRP1	0.2253	-0.082	0.009	7.94328e-21	0.0226386	0.00935787	0.0155547
	3:56849749:T:C:imp:v1	rs1354034	3	56815721	CDC37_Q16543_OID21470_v1	CDC37	0.6044	0.059	0.007	5.01187e-15	-0.0190031	0.00785714	0.0155814
	18:60930521:G:C:imp:v1	rs8084922	18	63263288	DSG4_Q86SJ6_OID21325_v1	DSG4	0.4714	-0.079	0.007	6.30957e-28	-0.0188817	0.00780952	0.0156155
	19:13000247:T:C:imp:v1	rs62108438	19	12889433	ARG1_P05089_OID21445_v1	ARG1	0.3925	0.096	0.007	3.16228e-39	-0.0191587	0.00792499	0.0156271
	15:68628163:C:T:imp:v1	rs2306022	15	68335825	ITGA11_Q9UKX5_OID20581_v1	ITGA11	0.0901	-0.359	0.013	5.01187e-174	-0.0325194	0.0134632	0.0157169
	9:100705210:C:T:imp:v1	rs4631576	9	97942928	CXCL5_P42830_OID20207_v1	CXCL5	0.362	0.064	0.007	1.25893e-18	0.0193953	0.00803125	0.0157358
	6:135435501:T:C:imp:v1	rs9483788	6	135114363	DRAXIN_Q8NBI3_OID20917_v1	DRAXIN	0.2574	-0.058	0.008	1.99526e-13	-0.0213113	0.00882922	0.0157905
	3:56849749:T:C:imp:v1	rs1354034	3	56815721	PARK7_Q99497_OID21160_v1	PARK7	0.6044	0.059	0.007	1.25893e-15	-0.0189986	0.00787285	0.0158139
	10:45958856:G:C:imp:v1	rs2291428	10	45463408	EPCAM_P16422_OID20743_v1	EPCAM	0.2444	-0.091	0.008	1e-27	-0.0217389	0.00900968	0.015829
	19:49206674:G:A:imp:v1	rs601338	19	48703417	SDC1_P18827_OID20169_v1	SDC1	0.5088	0.074	0.007	1.25893e-24	0.018572	0.00770081	0.0158784
	2:9665450:C:T:imp:v1	rs7340151	2	9525321	NTRK3_Q16288_OID21057_v1	NTRK3	0.6718	0.056	0.008	2.51189e-13	-0.0198305	0.00822442	0.0159014
	9:136149830:G:A:imp:v1	rs532436	9	133274414	SDC1_P18827_OID20169_v1	SDC1	0.1851	-0.106	0.009	1.25893e-30	0.0239161	0.00991897	0.0159024
	6:31040488:C:A:imp:v1	rs9263451	6	31072711	ISLR2_Q6UXK2_OID20889_v1	ISLR2	0.1047	-0.074	0.011	2.51189e-11	-0.0306918	0.0127312	0.0159197
	6:14105897:G:A:imp:v1	rs12526086	6	14105666	CD83_Q01151_OID20565_v1	CD83	0.2227	0.199	0.009	7.94328e-116	-0.022323	0.00926032	0.0159258
	15:64478079:G:A:imp:v1	rs72756918	15	64185880	MANSC1_Q9H8J5_OID21492_v1	MANSC1	0.1174	0.08	0.012	3.98107e-12	0.0292984	0.0121683	0.0160503
	12:111884608:T:C:imp:v1	rs3184504	12	111446804	TNR_Q92752_OID20957_v1	TNR	0.517	0.064	0.007	1.58489e-20	0.0186175	0.00773355	0.0160678
	14:103567406:A:AT:imp:v1	rs550999044	14	103101069	ACE2_Q9BYF1_OID20105_v1	ACE2	0.2427	0.065	0.008	7.94328e-17	0.021868	0.00908888	0.0161276
	11:108107261:T:TA:imp:v1	rs11418587	11	108236534	AFP_P02771_OID20978_v1	AFP	0.3341	0.065	0.008	1.25893e-15	0.0264493	0.0109932	0.0161293
	3:56849749:T:C:imp:v1	rs1354034	3	56815721	VTA1_Q9NP79_OID21016_v1	VTA1	0.6046	0.075	0.008	1e-23	-0.0188638	0.00784107	0.0161382
	22:29757090:C:T:imp:v1	rs4611747	22	29361101	FLT4_P35916_OID21491_v1	FLT4	0.2882	0.059	0.007	1.25893e-17	0.0207695	0.00863745	0.0161908
	3:58400343:GA:G:imp:v1	-	3	58414616	SORT1_Q99523_OID20213_v1	SORT1	0.3734	0.062	0.008	1.99526e-16	-0.019203	0.00798629	0.0161951
	1:156450873:T:C:imp:v1	rs2274319	1	156481081	VEGFA_P15692_OID20650_v1	VEGFA	0.6528	-0.056	0.007	3.98107e-17	0.019405	0.00807097	0.0162035
	6:31101917:A:G:imp:v1	rs3132568	6	31134140	MIA_Q16674_OID21531_v1	MIA	0.2553	-0.052	0.007	7.94328e-13	0.0211897	0.00881469	0.0162207
	6:32597313:T:C:imp:v1	rs9271956	6	32629536	AGR3_Q8TD06_OID21243_v1	AGR3	0.8334	0.072	0.01	3.16228e-12	0.0262112	0.0109146	0.016329
	22:44324727:C:G:imp:v1	rs738409	22	43928847	CTSO_P43234_OID20660_v1	CTSO	0.2171	0.061	0.009	1.25893e-12	0.0223001	0.00928879	0.0163615
	2:238277795:A:G:imp:v1	rs2646260	2	237369152	TNC_P24821_OID20359_v1	TNC	0.2442	-0.057	0.008	1.58489e-12	0.0215751	0.00898854	0.0163821
	3:56849749:T:C:imp:v1	rs1354034	3	56815721	DARS1_P14868_OID20903_v1	DARS1	0.6042	0.069	0.008	6.30957e-20	-0.0189731	0.00790964	0.0164517
	6:96082979:T:C:imp:v1	rs4413619	6	95635103	CD300C_Q08708_OID21010_v1	CD300C	0.8924	-0.076	0.011	3.98107e-12	0.0297558	0.0124064	0.016466
	17:66823805:G:A:imp:v1	rs112001035	17	68827664	HAVCR1_Q96D42_OID21422_v1	HAVCR1	0.0612	0.223	0.013	7.94328e-68	-0.0399177	0.0166542	0.0165368
	6:32490421:C:A:imp:v1	rs80177780	6	32522644	FOLR2_P14207_OID21062_v1	FOLR2	0.7519	0.113	0.009	6.30957e-36	0.0267436	0.0111659	0.0166156
	11:47378396:C:T:imp:v1	rs10769256	11	47356845	CCL24_O00175_OID20772_v1	CCL24	0.4003	0.058	0.005	7.94328e-36	-0.0189372	0.00790849	0.016641
	1:243686913:T:C:imp:v1	rs4515770	1	243523611	AKT3_Q9Y243_OID21197_v1	AKT3	0.2179	0.062	0.009	7.94328e-12	0.0226995	0.00948416	0.0166923
	8:72394991:C:T:imp:v1	rs4263799	8	71482756	CRH_P06850_OID21257_v1	CRH	0.4802	0.163	0.007	3.16228e-108	0.0187989	0.00785655	0.0167218
	7:73026378:C:T:imp:v1	rs17145750	7	73612048	CCN1_O00622_OID21368_v1	CCN1	0.1598	-0.068	0.01	3.16228e-12	0.0252092	0.0105391	0.016758
	1:199012478:A:C:imp:v1	rs1036332	1	199043349	PRSS27_Q9BQR3_OID20212_v1	PRSS27	0.7393	-0.056	0.008	3.98107e-13	-0.02118	0.00885726	0.0167907
	12:6554628:G:A:imp:v1	rs25680	12	6445462	CD27_P26842_OID21527_v1	CD27	0.2395	0.288	0.009	5.01187e-251	-0.021486	0.00900084	0.0169816
	19:45411941:T:C:imp:v1	rs429358	19	44908684	SMPDL3A_Q92484_OID20676_v1	SMPDL3A	0.1554	-0.102	0.008	5.01187e-35	-0.0253032	0.0106081	0.0170664
	7:38242166:T:A:imp:v1	rs10224886	7	38202565	THPO_P40225_OID20098_v1	THPO	0.2513	-0.123	0.009	1e-46	-0.0214877	0.00900915	0.0170745
	15:38656254:C:T:imp:v1	rs4924248	15	38364053	FLT3LG_P49771_OID20661_v1	FLT3LG	0.7638	-0.056	0.008	1e-11	-0.0214841	0.00902003	0.0172273
	9:136141870:C:T:imp:v1	rs2519093	9	133266456	SIRPA_P78324_OID20304_v1	SIRPA	0.1849	-0.076	0.005	1.99526e-53	-0.0236467	0.0099281	0.0172283
	3:52558008:T:C:imp:v1	rs13303	3	52523992	SORT1_Q99523_OID20213_v1	SORT1	0.5602	0.066	0.007	1e-19	0.0184886	0.00776328	0.0172402
	19:49206674:G:A:imp:v1	rs601338	19	48703417	AGR2_O95994_OID20896_v1	AGR2	0.5088	-0.059	0.008	5.01187e-15	0.0185945	0.00781278	0.0173121
	14:65910127:C:CA:imp:v1	rs71126747	14	65443409	CD28_P10747_OID21265_v1	CD28	0.6678	-0.061	0.008	1.99526e-14	-0.0202676	0.00851692	0.0173276
	11:44087989:G:T:imp:v1	rs2074038	11	44066439	PGLYRP1_O75594_OID20338_v1	PGLYRP1	0.1003	0.118	0.012	7.94328e-23	0.030397	0.0127796	0.0173806
	16:423813:C:G:imp:v1	rs28461437	16	373813	CFC1_P0CG37_OID21261_v1	CFC1	0.5962	-0.098	0.008	2.51189e-37	-0.0189288	0.00795918	0.0173954
	8:61540328:G:A:imp:v1	rs2625445	8	60627769	GPC1_P35052_OID21438_v1	GPC1	0.2437	-0.073	0.008	1.99526e-19	0.0212622	0.00894254	0.0174233
	16:51436882:A:G:imp:v1	rs17616063	16	51402971	MEP1B_Q16820_OID20168_v1	MEP1B	0.0747	-0.102	0.009	2.51189e-29	-0.034839	0.0146557	0.0174462
	3:124472592:C:G:imp:v1	rs56210800	3	124753745	SSC5D_A1L4H1_OID20351_v1	SSC5D	0.1306	-0.09	0.01	1.99526e-19	-0.0271427	0.0114232	0.0174966
	16:86009740:T:C:imp:v1	rs16940186	16	85976134	MEP1B_Q16820_OID20168_v1	MEP1B	0.1489	0.133	0.007	5.01187e-86	0.0260496	0.0109634	0.0174995
	4:103188709:C:T:imp:v1	rs13107325	4	102267552	RNASET2_O00584_OID20321_v1	RNASET2	0.0752	0.116	0.013	2.51189e-19	-0.0345791	0.0145561	0.0175214
	5:140016847:G:A:imp:v1	rs5744441	5	140637262	CD14_P08571_OID20378_v1	CD14	0.233	-0.316	0.009	5.01187e-288	0.0219022	0.00922002	0.0175252
	19:55539072:T:G:imp:v1	rs892090	19	55027704	GALNT10_Q86SR1_OID21371_v1	GALNT10	0.8344	0.067	0.009	6.30957e-13	0.0246603	0.0103814	0.0175286
	3:56849749:T:C:imp:v1	rs1354034	3	56815721	AXIN1_O15169_OID20582_v1	AXIN1	0.6045	0.057	0.007	1.25893e-14	-0.0187026	0.00787637	0.0175718
	4:100049154:C:CTTTT:imp:v1	rs531060104	4	99128003	ASAH2_Q9NR71_OID20996_v1	ASAH2	0.2349	-0.056	0.008	1.25893e-12	-0.0231621	0.00975458	0.0175733
	2:198557822:G:T:imp:v1	rs4347833	2	197693098	CXCL16_Q9H2A7_OID20282_v1	CXCL16	0.5275	0.048	0.007	2.51189e-11	0.0184	0.00774955	0.0175807
	19:17516620:C:T:imp:v1	rs28413174	19	17405811	CD6_P30203_OID20649_v1	CD6	0.1232	0.108	0.009	3.16228e-32	0.0276629	0.0116705	0.0177722
	6:119653287:T:C:imp:v1	rs195075	6	119332122	ICAM3_P32942_OID20277_v1	ICAM3	0.2555	0.058	0.008	7.94328e-13	-0.0209218	0.00882688	0.0177765
	9:33138352:A:T:imp:v1	rs7849148	9	33138354	NELL2_Q99435_OID20706_v1	NELL2	0.3097	0.063	0.008	2.51189e-16	-0.0196663	0.00830349	0.0178634
	17:45804494:C:T:imp:v1	rs4794063	17	47727128	IL5RA_Q01344_OID20601_v1	IL5RA	0.2588	-0.05	0.008	2.51189e-11	0.0208473	0.0088056	0.0179087
	7:99777869:A:C:imp:v1	rs7457787	7	100180246	CNPY4_Q8N129_OID21317_v1	CNPY4	0.1153	-0.267	0.012	1.99526e-115	0.0287813	0.012157	0.0179106
	7:151415233:C:T:imp:v1	rs73158188	7	151718147	CLMP_Q9H6B4_OID21419_v1	CLMP	0.2849	0.049	0.007	2.51189e-11	-0.0201726	0.00852173	0.0179236
	7:100413005:A:G:imp:v1	rs314361	7	100815383	EPHB4_P54760_OID20242_v1	EPHB4	0.5204	0.151	0.007	2.51189e-99	0.0181802	0.00768064	0.0179318
	11:12038874:G:A:imp:v1	rs11022114	11	12017327	DKK3_Q9UBP4_OID20264_v1	DKK3	0.3155	0.368	0.008	0	-0.0199076	0.00841069	0.0179357
	8:106581528:A:T:imp:v1	rs6993770	8	105569300	CCL17_Q92583_OID20745_v1	CCL17	0.2865	-0.134	0.008	1.58489e-66	0.0201708	0.00852875	0.018028
	18:57015800:T:A:imp:v1	rs17696641	18	59348568	MCFD2_Q8NI22_OID20171_v1	MCFD2	0.1484	0.085	0.01	7.94328e-16	-0.0259866	0.0109882	0.0180322
	3:56849749:T:C:imp:v1	rs1354034	3	56815721	ENO2_P09104_OID21046_v1	ENO2	0.6046	0.057	0.007	1.25893e-14	-0.0185426	0.00784109	0.0180399
	17:79218714:C:T:imp:v1	rs2659005	17	81244914	BTN2A1_Q7KYR7_OID20713_v1	BTN2A1	0.4405	0.062	0.007	1.58489e-18	-0.0184001	0.00778125	0.0180458
	6:32525769:C:G:imp:v1	rs187265184	6	32557992	MMP10_P09238_OID20687_v1	MMP10	0.3561	0.062	0.009	5.01187e-13	0.0279144	0.0118084	0.0180819
	7:150953959:GACT:G:imp:v1	rs778224678	7	151256873	FCRL2_Q96LA5_OID20639_v1	FCRL2	0.114	0.097	0.01	1.25893e-21	-0.0289792	0.0122678	0.0181659
	7:128777461:C:T:imp:v1	rs12667978	7	129137407	LRRC25_Q8N386_OID21333_v1	LRRC25	0.5712	-0.14	0.007	2.51189e-92	-0.0183913	0.00779639	0.0183267
	9:136131461:G:A:imp:v1	rs8176741	9	133256074	PEAR1_Q5VY43_OID20257_v1	PEAR1	0.0609	0.435	0.015	2.51189e-178	-0.0376509	0.0159662	0.0183654
	6:74500993:ACTTGAACTT:A:imp:v1	-	6	73791270	CD109_Q6YHK3_OID21108_v1	CD109	0.3525	0.853	0.008	0	0.0189898	0.00806	0.0184699
	12:111932800:C:T:imp:v1	rs7137828	12	111494996	TNFRSF6B_O95407_OID20964_v1	TNFRSF6B	0.5158	-0.069	0.007	6.30957e-23	-0.0182178	0.00774168	0.0186124
	11:126234820:G:C:imp:v1	rs78689694	11	126364925	CHL1_O00533_OID20366_v1	CHL1	0.1329	-0.09	0.01	7.94328e-18	0.0269387	0.0114529	0.0186658
	1:248039451:C:T:imp:v1	rs3811444	1	247876149	DNAJB1_P25685_OID21363_v1	DNAJB1	0.3326	-0.072	0.008	3.16228e-20	0.0192468	0.00819246	0.0188074
	2:27730940:T:C:imp:v1	rs1260326	2	27508073	PLA2G10_O15496_OID21002_v1	PLA2G10	0.6088	0.052	0.007	2.51189e-13	-0.0185923	0.00791683	0.0188516
	9:136141870:C:T:imp:v1	rs2519093	9	133266456	DPP10_Q8N608_OID20527_v1	DPP10	0.1844	-0.12	0.009	1.25893e-38	0.0233334	0.00993638	0.0188601
	9:33124872:T:C:imp:v1	rs12342831	9	33124874	IL5RA_Q01344_OID20601_v1	IL5RA	0.2536	-0.054	0.008	1.58489e-12	-0.0207761	0.00884971	0.0188917
	22:42327496:AAT:A:imp:v1	rs763882049	22	41931492	TNFRSF13C_Q96RJ3_OID20480_v1	TNFRSF13C	0.0949	-0.792	0.013	0	-0.0332715	0.014173	0.0188991
	4:83557431:TA:T:imp:v1	-	4	82636278	PROC_P04070_OID20402_v1	PROC	0.1939	-0.059	0.009	1.25893e-11	0.0234104	0.00997801	0.0189659
	3:4403818:T:C:imp:v1	rs35083095	3	4362134	SETMAR_Q53H47_OID20948_v1	SETMAR	0.4939	-0.217	0.007	1.25893e-201	0.0182258	0.00776846	0.0189698
	14:65799876:G:A:imp:v1	rs11158588	14	65333158	TNFSF12_O43508_OID20624_v1	TNFSF12	0.7929	-0.072	0.009	3.16228e-16	0.0225467	0.00961516	0.0190317
	3:70965044:T:G:imp:v1	rs13065564	3	70915893	GPA33_Q99795_OID21376_v1	GPA33	0.3059	-0.051	0.008	2.51189e-11	0.0197329	0.00841605	0.0190436
	4:103198082:A:G:imp:v1	rs13135092	4	102276925	SEMA7A_O75326_OID20283_v1	SEMA7A	0.0836	0.095	0.013	1.99526e-13	-0.0327704	0.0139769	0.0190469
	11:267568:G:A:imp:v1	rs73396521	11	267568	CDC37_Q16543_OID21470_v1	CDC37	0.2453	0.057	0.009	2.51189e-11	0.0210423	0.00897834	0.0190951
	6:32636040:T:C:imp:v1	rs9274626	6	32668263	ALCAM_Q13740_OID20273_v1	ALCAM	0.6787	-0.059	0.007	1.58489e-15	-0.0200012	0.00853429	0.0190975
	11:11311191:C:T:imp:v1	rs12360863	11	11289644	CD8A_P01732_OID21018_v1	CD8A	0.2502	-0.058	0.008	7.94328e-13	-0.0207877	0.00887625	0.0191833
	14:36696342:A:G:imp:v1	rs1766143	14	36227136	SCGB1A1_P11684_OID20688_v1	SCGB1A1	0.3064	-0.06	0.008	3.16228e-15	-0.0197869	0.00845216	0.0192296
	11:1220599:T:C:imp:v1	rs28633254	11	1199373	AGR2_O95994_OID20896_v1	AGR2	0.4174	-0.055	0.008	3.16228e-13	0.0185747	0.00793925	0.0193041
	12:89921860:A:T:imp:v1	rs12306780	12	89528083	DSG3_P32926_OID21460_v1	DSG3	0.3481	0.179	0.007	3.98107e-138	-0.0188822	0.00807098	0.0193086
	10:54334653:G:C:imp:v1	rs7905367	10	52574893	DSG3_P32926_OID21460_v1	DSG3	0.797	0.069	0.008	1.99526e-16	-0.0223461	0.00955588	0.0193628
	6:31224554:C:T:imp:v1	rs9264275	6	31256777	ADAMTS13_Q76LX8_OID20249_v1	ADAMTS13	0.7419	0.062	0.009	6.30957e-13	-0.0237428	0.0101589	0.0194315
	3:56849749:T:C:imp:v1	rs1354034	3	56815721	IPCEF1_Q8WWN9_OID20977_v1	IPCEF1	0.6044	0.065	0.008	7.94328e-18	-0.0184868	0.00791003	0.0194322
	6:29822071:A:G:imp:v1	rs9258643	6	29854294	ACE2_Q9BYF1_OID20105_v1	ACE2	0.1626	-0.081	0.011	2.51189e-14	0.0339107	0.014513	0.0194612
	10:80769705:C:T:imp:v1	rs7088444	10	79009948	PI3_P19957_OID20326_v1	PI3	0.4786	0.058	0.007	5.01187e-17	-0.0181609	0.0077768	0.0195293
	19:55538980:T:C:imp:v1	rs1654425	19	55027612	SPARC_P09486_OID21511_v1	SPARC	0.8347	0.166	0.01	7.94328e-62	-0.0241466	0.0103435	0.0195706
	19:807442:G:C:imp:v1	rs123698	19	807442	IL13RA1_P78552_OID21504_v1	IL13RA1	0.6054	0.072	0.008	1.58489e-21	0.0184431	0.00790184	0.0195943
	10:101924418:T:C:imp:v1	rs10883451	10	100164661	SCLY_Q96I15_OID21425_v1	SCLY	0.5014	-0.052	0.007	1.99526e-13	0.0179399	0.00768686	0.0196042
	3:56849749:T:C:imp:v1	rs1354034	3	56815721	STK11_Q15831_OID20077_v1	STK11	0.6043	0.075	0.008	5.01187e-23	-0.0185492	0.00794938	0.0196264
	3:47087837:T:A:imp:v1	rs13063578	3	47046347	LAIR2_Q6ISS4_OID20965_v1	LAIR2	0.3972	-0.044	0.006	7.94328e-15	-0.0184715	0.00791657	0.0196342
	9:136141870:C:T:imp:v1	rs2519093	9	133266456	AMIGO2_Q86SJ2_OID21370_v1	AMIGO2	0.1847	-0.164	0.009	3.98107e-68	0.0232057	0.00995488	0.0197485
	15:75354971:C:G:imp:v1	rs1867146	15	75062630	CA3_P07451_OID20271_v1	CA3	0.1824	-0.09	0.009	6.30957e-23	-0.0231824	0.00994709	0.0197759
	16:75234872:C:A:imp:v1	rs72802342	16	75200974	CTRC_Q99895_OID20752_v1	CTRC	0.0758	-0.236	0.013	1.58489e-72	0.0349669	0.0150232	0.0199375
	4:103852382:C:CA:imp:v1	rs568092436	4	102931225	GPC1_P35052_OID21438_v1	GPC1	0.4329	-0.049	0.007	1.25893e-11	0.0194671	0.00836433	0.0199445
	22:17709771:T:C:imp:v1	rs737963	22	17228881	ADA2_Q9NZK5_OID20394_v1	ADA2	0.6119	0.206	0.007	3.98107e-168	0.0186801	0.00802621	0.0199448
	2:27730940:T:C:imp:v1	rs1260326	2	27508073	ADGRE2_Q9UHX3_OID20755_v1	ADGRE2	0.609	0.052	0.007	5.01187e-13	0.0183	0.00786857	0.0200343
	3:186453430:GAATT:G:imp:v1	rs756671612	3	186735641	TNFSF10_P50591_OID20611_v1	TNFSF10	0.1084	-0.144	0.011	3.98107e-37	0.0289305	0.0124423	0.0200629
	1:202111779:T:G:imp:v1	rs4950771	1	202142651	CD164_Q04900_OID21080_v1	CD164	0.9341	-0.168	0.015	1.58489e-29	0.0360914	0.0155245	0.0200828
	4:77412140:G:A:imp:v1	rs13146355	4	76490987	IGFBP4_P22692_OID21158_v1	IGFBP4	0.4562	0.056	0.007	1e-15	0.0180564	0.00776983	0.0201302
	6:32570880:C:T:imp:v1	rs556025	6	32603103	TSHB_P01222_OID20129_v1	TSHB	0.3543	0.057	0.008	3.16228e-13	0.0188159	0.00810018	0.0201844
	16:9034716:A:G:imp:v1	rs11075045	16	8940859	TNFSF12_O43508_OID20624_v1	TNFSF12	0.181	0.062	0.009	2.51189e-11	0.0234102	0.0100796	0.0202037
	17:26694861:G:A:imp:v1	rs704	17	28367840	HS6ST1_O60243_OID21441_v1	HS6ST1	0.4735	-0.15	0.007	5.01187e-97	-0.0178362	0.00767962	0.0202044
	17:33803592:G:A:imp:v1	rs58745116	17	35476573	KLRD1_Q13241_OID20632_v1	KLRD1	0.3898	-0.062	0.007	2.51189e-19	0.018271	0.00787059	0.0202638
	8:143756890:A:G:imp:v1	rs34635647	8	142675472	CBLIF_P27352_OID20179_v1	CBLIF	0.4359	-0.051	0.007	1.58489e-13	-0.0181712	0.00782948	0.0202936
	10:17875857:T:G:imp:v1	rs56278466	10	17833858	NRCAM_Q92823_OID20229_v1	NRCAM	0.6613	0.137	0.008	2.51189e-73	0.0188752	0.00813302	0.0202968
	17:69139979:C:T:imp:v1	rs1468481	17	71143838	PLA2G1B_P04054_OID20252_v1	PLA2G1B	0.7678	0.061	0.009	1e-12	0.0214037	0.00922257	0.020298
	10:65104500:A:G:imp:v1	rs7896518	10	63344740	ARSB_P15848_OID21331_v1	ARSB	0.4239	0.084	0.007	6.30957e-30	-0.01859	0.00801076	0.0203066
	10:65174698:G:GA:imp:v1	rs11438680	10	63414938	ENAH_Q8N8S7_OID20497_v1	ENAH	0.461	0.059	0.008	7.94328e-15	-0.0184775	0.0079659	0.0203641
	9:136145993:AAGAAGGGAAATTAATAAATATT:A:imp:v1	rs782819119	9	133270584	FCGR2A_P12318_OID20391_v1	FCGR2A	0.31	0.047	0.006	2.51189e-14	0.0196174	0.00846336	0.0204534
	6:31237255:G:A:imp:v1	rs2523609	6	31269478	CD160_O95971_OID20647_v1	CD160	0.6112	0.109	0.007	6.30957e-51	0.0182061	0.00785824	0.0205141
	6:32525778:T:G:imp:v1	rs553340154	6	32558001	NECTIN2_Q92692_OID20222_v1	NECTIN2	0.3343	0.066	0.009	7.94328e-13	0.0290001	0.0125196	0.020538
	3:56849749:T:C:imp:v1	rs1354034	3	56815721	NBN_O60934_OID20442_v1	NBN	0.6038	0.062	0.007	1.25893e-16	0.0183987	0.00794423	0.0205592
	10:17875857:T:G:imp:v1	rs56278466	10	17833858	LPO_P22079_OID20963_v1	LPO	0.661	0.137	0.008	7.94328e-72	0.0191453	0.00826755	0.0205738
	14:65576165:C:T:imp:v1	rs8005829	14	65109447	MAX_P61244_OID20877_v1	MAX	0.5822	0.079	0.008	5.01187e-25	-0.0183603	0.00793047	0.0206044
	12:91134206:T:C:imp:v1	rs7973165	12	90740429	DSG4_Q86SJ6_OID21325_v1	DSG4	0.273	0.073	0.008	1.99526e-19	-0.0200866	0.00867731	0.0206213
	11:33757770:G:A:imp:v1	rs2273121	11	33736224	CD59_P13987_OID20339_v1	CD59	0.2614	-0.259	0.008	1.99526e-232	0.0206817	0.0089362	0.0206472
	19:49206674:G:A:imp:v1	rs601338	19	48703417	LGALS7B_P47929_OID21406_v1	LGALS7_LGALS7B	0.5088	0.047	0.007	1.58489e-11	0.0178569	0.00772034	0.020724
	5:134958865:G:A:imp:v1	rs2078404	5	135623175	CXCL14_O95715_OID20458_v1	CXCL14	0.3565	-0.07	0.007	1.25893e-21	0.0187997	0.00812854	0.0207333
	1:175569047:A:G:imp:v1	rs2235256	1	175599911	TNR_Q92752_OID20957_v1	TNR	0.4447	-0.375	0.007	0	-0.018477	0.00799178	0.0207779
	6:31826705:G:A:imp:v1	rs622076	6	31858928	SIGLEC6_O43699_OID21394_v1	SIGLEC6	0.1574	0.121	0.009	1.25893e-40	-0.0243547	0.0105349	0.0207881
	6:139840693:A:C:imp:v1	rs592423	6	139519556	ARG1_P05089_OID21445_v1	ARG1	0.5535	0.094	0.007	5.01187e-38	0.0179626	0.007771	0.020806
	4:187154272:T:TAA:imp:v1	rs3836616	4	186233118	HS3ST3B1_Q9Y662_OID21303_v1	HS3ST3B1	0.5136	-0.092	0.007	6.30957e-38	-0.0179052	0.00775224	0.0209057
	3:56849749:T:C:imp:v1	rs1354034	3	56815721	TARBP2_Q15633_OID20870_v1	TARBP2	0.604	0.075	0.008	3.16228e-23	-0.0183866	0.00796385	0.0209569
	19:49206674:G:A:imp:v1	rs601338	19	48703417	LYPD3_O95274_OID21530_v1	LYPD3	0.5089	0.259	0.007	3.16228e-283	0.0177848	0.00770772	0.0210322
	18:56087648:T:C:imp:v1	rs12373325	18	58420416	BAIAP2_Q9UQB8_OID21250_v1	BAIAP2	0.7977	-0.062	0.009	2.51189e-11	0.0224569	0.00974714	0.0212257
	12:111884608:T:C:imp:v1	rs3184504	12	111446804	CDH5_P33151_OID20243_v1	CDH5	0.517	-0.044	0.007	1.99526e-11	-0.0176384	0.00765916	0.0212838
	6:32631418:A:G:imp:v1	rs17613643	6	32663641	TNFRSF21_O75509_OID21052_v1	TNFRSF21	0.2177	0.075	0.009	2.51189e-16	-0.0241587	0.0104924	0.0213078
	19:36339247:C:T:imp:v1	rs33950747	19	35848345	ROR1_Q01973_OID20224_v1	ROR1	0.0751	0.133	0.013	1.25893e-23	-0.033617	0.0146011	0.0213153
	17:59196065:G:T:imp:v1	rs1012383	17	61118704	FLT4_P35916_OID21491_v1	FLT4	0.8264	-0.057	0.008	7.94328e-12	0.0233587	0.0101473	0.0213378
	6:32580591:G:C:imp:v1	rs7449585	6	32612814	IL6_P05231_OID21276_v1	IL6	0.2677	0.078	0.008	1.58489e-21	0.0201744	0.0087651	0.0213537
	6:31321425:G:A:imp:v1	rs9378247	6	31353648	PLAUR_Q03405_OID20764_v1	PLAUR	0.1826	-0.064	0.009	6.30957e-12	0.0236632	0.010283	0.0213808
	20:10647951:A:G:imp:v1	rs3790163	20	10667303	CALCA_P01258_OID20983_v1	CALCA	0.7929	0.067	0.008	1.58489e-18	-0.0229829	0.00998931	0.0214058
	9:136149399:G:A:imp:v1	rs507666	9	133273983	PDCD1LG2_Q9BQ51_OID21273_v1	PDCD1LG2	0.185	-0.199	0.009	7.94328e-105	0.0228667	0.00994572	0.0214961
	19:41825191:C:T:imp:v1	rs73045269	19	41319286	LTBP3_Q9NS15_OID21191_v1	LTBP3	0.1713	0.146	0.009	1e-58	-0.0237597	0.0103352	0.0215107
	20:3641542:G:A:imp:v1	rs58634535	20	3660895	PSPN_O60542_OID20511_v1	PSPN	0.1558	-0.054	0.008	1.25893e-12	-0.0247738	0.0107786	0.0215373
	3:56849749:T:C:imp:v1	rs1354034	3	56815721	PTPN6_P29350_OID20717_v1	PTPN6	0.6042	0.058	0.008	1.99526e-14	-0.0180587	0.00786173	0.0216169
	19:55087711:A:G:imp:v1	rs10407899	19	54576244	LILRA2_Q8N149_OID21152_v1	LILRA2	0.0949	-0.999	0.012	0	-0.0301755	0.013138	0.0216295
	2:220041433:C:A:imp:v1	rs6436124	2	219176711	PGLYRP1_O75594_OID20338_v1	PGLYRP1	0.607	0.085	0.007	1.25893e-30	0.0182532	0.00794804	0.0216434
	6:31237858:T:C:imp:v1	rs34794906	6	31270081	LY75_O60449_OID20580_v1	LY75	0.2648	0.049	0.006	1e-16	0.0204759	0.00892347	0.0217554
	1:109817590:G:T:imp:v1	rs12740374	1	109274968	LAG3_P18627_OID21315_v1	LAG3	0.2215	-0.191	0.009	1.25893e-109	0.0213286	0.00929548	0.021761
	14:94846316:G:A:imp:v1	rs11846959	14	94379979	CCN1_O00622_OID21368_v1	CCN1	0.2535	0.078	0.008	1.99526e-21	0.0203841	0.00888651	0.0218006
	8:9183358:A:G:imp:v1	rs9987289	8	9325848	MDGA1_Q8NFP4_OID20951_v1	MDGA1	0.9082	-0.063	0.008	5.01187e-15	0.0306548	0.0133655	0.0218151
	10:71269189:AT:A:imp:v1	-	10	69509433	ERBB2_P04626_OID21520_v1	ERBB2	0.4321	0.048	0.007	1.25893e-11	-0.0179453	0.00782668	0.0218577
	16:72144174:T:C:imp:v1	rs9302635	16	72110275	TXNDC15_Q96J42_OID21495_v1	TXNDC15	0.1823	-0.09	0.008	3.16228e-29	0.0228489	0.00997446	0.0219783
	10:65048306:C:A:imp:v1	rs7080386	10	63288546	TREML2_Q5T2D2_OID21120_v1	TREML2	0.4125	0.063	0.007	7.94328e-18	-0.0179061	0.00782249	0.022076
	7:75919995:C:CTTTTA:imp:v1	rs111642997	7	76290678	HSPB1_P04792_OID20230_v1	HSPB1	0.2448	-0.548	0.009	0	-0.0210266	0.00918639	0.0220858
	9:136149399:G:A:imp:v1	rs507666	9	133273983	EPHB4_P54760_OID20242_v1	EPHB4	0.1848	-0.366	0.009	0	0.0225768	0.00986439	0.0220959
	3:56849749:T:C:imp:v1	rs1354034	3	56815721	RWDD1_Q9H446_OID21015_v1	RWDD1	0.6046	0.074	0.007	3.98107e-23	-0.017945	0.00784113	0.0221045
	11:76494760:T:C:imp:v1	rs75694075	11	76783716	UXS1_Q8NBZ7_OID21189_v1	UXS1	0.1825	-0.236	0.01	1e-131	0.0231549	0.0101186	0.0221167
	5:37820741:G:A:imp:v1	rs62360373	5	37820639	GDNF_P39905_OID20861_v1	GDNF	0.0951	-0.393	0.013	3.98107e-215	0.0305434	0.0133473	0.0221172
	2:20371380:G:A:imp:v1	rs907866	2	20171619	SDC1_P18827_OID20169_v1	SDC1	0.4474	0.13	0.007	1.99526e-72	-0.0178019	0.00778393	0.0221952
	20:19241680:C:T:imp:v1	rs4814837	20	19261036	CPXM1_Q96SM3_OID21479_v1	CPXM1	0.3437	0.068	0.008	3.16228e-18	-0.0187187	0.00818844	0.022255
	9:127234059:A:G:imp:v1	rs1570581	9	124471780	AGRP_O00253_OID20658_v1	AGRP	0.4689	0.05	0.007	3.16228e-12	0.0177224	0.00775399	0.0222784
	9:136138765:GCGCCCACCACTA:G:imp:v1	-	9	133263362	MANSC1_Q9H8J5_OID21492_v1	MANSC1	0.1828	-0.096	0.01	6.30957e-24	0.0228153	0.00998295	0.0222879
	2:224880498:T:C:imp:v1	rs68066031	2	224015781	CCN4_O95388_OID21444_v1	CCN4	0.2297	-0.099	0.008	6.30957e-36	-0.0210272	0.00920438	0.0223435
	7:94953895:G:A:imp:v1	rs705379	7	95324583	C19orf12_Q9NSK7_OID20804_v1	C19orf12	0.4769	0.087	0.008	3.98107e-31	-0.0181675	0.00796657	0.0225804
	6:31242223:C:G:imp:v1	rs2844619	6	31274446	IL12RB1_P42701_OID20486_v1	IL12RB1	0.6075	0.084	0.007	1.99526e-30	0.0181437	0.00795624	0.0225816
	20:44555775:GC:G:imp:v1	-	20	45927136	ITGA11_Q9UKX5_OID20581_v1	ITGA11	0.1481	-0.083	0.01	2.51189e-16	-0.024767	0.0108714	0.0227161
	17:58001433:AC:A:imp:v1	-	17	59924072	VSIG4_Q9Y279_OID21144_v1	VSIG4	0.136	0.076	0.01	3.16228e-13	0.0263497	0.0115719	0.0227834
	19:6665020:T:C:imp:v1	rs344560	19	6665009	LTA_P01374_OID20586_v1	LTA	0.9452	0.162	0.013	1.99526e-33	0.0386032	0.0169568	0.0228124
	4:86393300:C:T:imp:v1	rs60028714	4	85472147	MIA_Q16674_OID21531_v1	MIA	0.6222	-0.051	0.007	1.99526e-14	-0.0184062	0.0080887	0.022873
	8:106581528:A:T:imp:v1	rs6993770	8	105569300	IL7_P13232_OID20535_v1	IL7	0.2868	-0.106	0.008	6.30957e-38	0.019385	0.00851969	0.0228866
	6:32387221:G:A:imp:v1	rs3135369	6	32419444	CCL13_Q99616_OID20655_v1	CCL13	0.2329	0.064	0.008	1e-14	0.0206157	0.00906348	0.0229307
	16:9034716:A:G:imp:v1	rs11075045	16	8940859	CCN2_P29279_OID20709_v1	CCN2	0.1814	0.071	0.009	7.94328e-14	-0.0230623	0.0101398	0.0229402
	6:167368534:C:CCTT:imp:v1	rs10642330	6	166955046	IFNL1_Q8IU54_OID20795_v1	IFNL1	0.4737	-0.055	0.008	3.16228e-13	-0.0177786	0.00782417	0.0230703
	3:98406933:G:C:imp:v1	rs12496730	3	98688089	PM20D1_Q6GTS8_OID20149_v1	PM20D1	0.4407	-0.039	0.006	1.58489e-11	0.0177071	0.00779745	0.0231541
	1:91533297:A:G:imp:v1	rs165316	1	91067740	SSC4D_Q8WTU2_OID20182_v1	SSC4D	0.1984	-0.066	0.008	6.30957e-15	-0.0219569	0.00966981	0.0231671
	7:99763439:G:A:imp:v1	rs1918352	7	100165816	MFAP5_Q13361_OID20239_v1	MFAP5	0.5518	0.053	0.007	1.99526e-13	-0.0176504	0.00777978	0.0232835
	12:112007756:C:T:imp:v1	rs653178	12	111569952	CD1C_P29017_OID21483_v1	CD1C	0.5168	-0.106	0.007	1e-51	0.0174247	0.007689	0.02344
	3:56849749:T:C:imp:v1	rs1354034	3	56815721	PAK4_O96013_OID20819_v1	PAK4	0.604	0.052	0.008	1.25893e-11	-0.0180415	0.00796387	0.0234871
	21:28477742:G:T:imp:v1	rs1236213	21	27105423	TGFBR3_Q03167_OID20255_v1	TGFBR3	0.5931	-0.158	0.007	2.51189e-98	0.0178189	0.00786648	0.0235022
	16:12058832:T:A:imp:v1	rs11570136	16	11964975	TNFSF13_O75888_OID20733_v1	TNFSF13	0.3271	0.062	0.007	7.94328e-18	-0.0185932	0.00820869	0.0235088
	11:134264227:A:G:imp:v1	rs74622686	11	134394333	CD163_Q86VB7_OID20360_v1	CD163	0.1474	0.069	0.01	3.16228e-12	-0.0248805	0.0109866	0.0235359
	9:136138765:GCGCCCACCACTA:G:imp:v1	-	9	133263362	AREG_P15514_OID21357_v1	AREG	0.183	-0.088	0.009	1.58489e-20	0.0226968	0.010026	0.0235874
	14:106360691:C:G:imp:v1	rs187793617	14	105894833	DUSP3_P51452_OID20827_v1	DUSP3	0.1607	0.093	0.011	3.98107e-18	0.025636	0.0113271	0.0236204
	20:52731402:A:T:imp:v1	rs6127099	20	54114863	FGF23_Q9GZV9_OID21411_v1	FGF23	0.2775	-0.097	0.008	5.01187e-31	0.020327	0.00898872	0.0237352
	5:96223880:T:G:imp:v1	rs4869313	5	96888176	TGFB1_P01137_OID20621_v1	TGFB1	0.551	-0.086	0.007	5.01187e-32	-0.0174517	0.00772246	0.02383
	15:76304503:A:G:imp:v1	rs10851885	15	76012162	UMOD_P07911_OID20237_v1	UMOD	0.2567	-0.049	0.007	5.01187e-14	-0.0201759	0.0089338	0.0239223
	1:2146165:C:A:imp:v1	rs78265569	1	2214726	TINAGL1_Q9GZM7_OID20180_v1	TINAGL1	0.0887	-0.086	0.013	2.51189e-11	-0.0312554	0.0138443	0.0239681
	9:35838030:A:G:imp:v1	rs1885372	9	35838033	RGMA_Q96B86_OID21065_v1	RGMA	0.407	-0.279	0.007	0	-0.0176285	0.00780895	0.0239782
	4:187160250:C:T:imp:v1	rs12509937	4	186239096	MEPE_Q9NQ76_OID20753_v1	MEPE	0.5127	-0.062	0.007	7.94328e-19	-0.0174076	0.00771222	0.023999
	2:32489851:T:C:imp:v1	rs385076	2	32264782	IL18_Q14116_OID20694_v1	IL18	0.6439	0.221	0.007	1.58489e-193	0.0182836	0.00810226	0.0240327
	11:126234820:G:C:imp:v1	rs78689694	11	126364925	ITGB7_P26010_OID21393_v1	ITGB7	0.1327	-0.147	0.01	5.01187e-47	0.0257656	0.0114264	0.0241385
	3:56849749:T:C:imp:v1	rs1354034	3	56815721	STK4_Q13043_OID20140_v1	STK4	0.6041	0.073	0.008	6.30957e-22	-0.0177441	0.00787235	0.0241978
	9:136145471:A:G:imp:v1	rs582118	9	133270061	CA4_P22748_OID20241_v1	CA4	0.3179	0.162	0.008	1e-97	-0.0185093	0.0082182	0.0243071
	3:56849749:T:C:imp:v1	rs1354034	3	56815721	HEXIM1_O94992_OID20589_v1	HEXIM1	0.6045	0.135	0.007	3.16228e-73	-0.0177391	0.00787644	0.0243116
	8:27805783:C:T:imp:v1	rs2726951	8	27948266	SCARA5_Q6ZMJ2_OID21058_v1	SCARA5	0.2685	-0.335	0.008	0	-0.0196009	0.00870633	0.0243637
	5:126628584:C:CT:imp:v1	rs112394041	5	127292892	MEGF10_Q96KG7_OID20746_v1	MEGF10	0.4585	0.395	0.007	0	0.0176537	0.00784267	0.0243867
	2:3640142:C:T:imp:v1	rs6542680	2	3592552	CXCL12_P48061_OID20464_v1	CXCL12	0.8211	-0.071	0.01	5.01187e-13	-0.0231422	0.0102842	0.0244319
	7:16107358:C:T:imp:v1	rs1528149	7	16067733	CR2_P20023_OID20393_v1	CR2	0.349	0.093	0.008	1e-34	-0.0183043	0.00813803	0.0244978
	5:131709032:T:TAATA:imp:v1	rs112838960	5	132373340	BIN2_Q9UBW5_OID21067_v1	BIN2	0.5159	0.053	0.007	6.30957e-13	0.0173692	0.00772548	0.0245573
	8:82583771:G:T:imp:v1	rs1967328	8	81671536	IMPA1_P29218_OID20907_v1	IMPA1	0.2973	-0.214	0.008	1.25893e-153	0.0190194	0.00846587	0.0246655
	5:96121370:T:TA:imp:v1	rs11386832	5	96785666	FCN2_Q15485_OID20382_v1	FCN2	0.7377	0.139	0.007	3.98107e-86	-0.0197403	0.00878737	0.0246756
	8:145030900:TC:T:imp:v1	-	8	143956732	S100P_P25815_OID20103_v1	S100P	0.3594	0.085	0.008	1.58489e-28	-0.0185128	0.00824103	0.0246772
	20:31694448:T:C:imp:v1	rs2424963	20	33106642	BPIFB1_Q8TDL5_OID20308_v1	BPIFB1	0.5824	-0.419	0.007	0	0.0178599	0.0079547	0.0247551
	10:44883165:C:T:imp:v1	rs11239028	10	44387717	CXCL12_P48061_OID20464_v1	CXCL12	0.3387	0.193	0.008	3.16228e-129	-0.0184536	0.00822206	0.0248065
	11:61570783:T:C:imp:v1	rs174547	11	61803311	HSD11B1_P28845_OID20575_v1	HSD11B1	0.3445	0.074	0.008	1.58489e-21	0.0181868	0.00810559	0.0248491
	19:54327869:T:G:imp:v1	rs10418046	19	53824615	FEN1_P39748_OID21192_v1	FEN1	0.2126	0.064	0.009	1.58489e-12	-0.0214381	0.00955971	0.0249261
	21:42619254:A:G:imp:v1	rs3827211	21	41247327	CD74_P04233_OID21040_v1	CD74	0.4516	-0.052	0.007	1.25893e-13	0.0175466	0.00782595	0.0249545
	3:186656602:G:C:imp:v1	rs3864106	3	186938813	SEMA7A_O75326_OID20283_v1	SEMA7A	0.5842	-0.184	0.007	1.99526e-139	-0.017533	0.00782017	0.0249603
	9:90340863:C:A:imp:v1	rs3118869	9	87725948	CTSL_P07711_OID20228_v1	CTSL	0.4378	-0.148	0.007	1e-92	0.017527	0.00782013	0.0250084
	19:54800500:A:G:imp:v1	rs367070	19	54296648	KITLG_P21583_OID20196_v1	KITLG	0.2304	0.106	0.009	3.98107e-35	-0.0206428	0.00921521	0.025086
	6:126733140:A:C:imp:v1	rs112166936	6	126411994	CTRC_Q99895_OID20752_v1	CTRC	0.4497	-0.079	0.007	6.30957e-30	-0.0176012	0.00786052	0.0251434
	11:71850156:C:CTA:imp:v1	rs139130389	11	72139110	TNFRSF12A_Q9NP84_OID21482_v1	TNFRSF12A	0.0727	-0.281	0.013	3.98107e-98	0.0330766	0.0147751	0.0251771
	3:56849749:T:C:imp:v1	rs1354034	3	56815721	IRAK1_P51617_OID20485_v1	IRAK1	0.6038	0.057	0.007	1.99526e-14	-0.0177649	0.00794427	0.0253391
	6:31465047:G:T:imp:v1	rs3094005	6	31497270	TNFRSF8_P28908_OID21049_v1	TNFRSF8	0.1407	0.136	0.01	1.99526e-38	0.024627	0.0110182	0.0254094
	5:176841339:T:C:imp:v1	rs2545801	5	177414338	BAG3_O95817_OID20972_v1	BAG3	0.7441	-0.069	0.009	5.01187e-16	-0.0198108	0.00886897	0.0255014
	11:112975934:C:T:imp:v1	rs11214489	11	113105212	NCAM1_P13591_OID20354_v1	NCAM1	0.185	-0.327	0.009	2.51189e-282	-0.0221941	0.00993935	0.0255519
	4:187161211:T:C:imp:v1	rs66530140	4	186240057	BAG3_O95817_OID20972_v1	BAG3	0.5132	-0.091	0.007	7.94328e-34	-0.0173057	0.00775056	0.0255597
	1:25893927:AT:A:imp:v1	-	1	25567436	ADAM8_P78325_OID21039_v1	ADAM8	0.459	0.07	0.007	3.98107e-23	-0.0172334	0.00771868	0.0255692
	3:56849749:T:C:imp:v1	rs1354034	3	56815721	STAMBP_O95630_OID20955_v1	STAMBP	0.6042	0.059	0.007	5.01187e-15	-0.0176583	0.00790973	0.0255832
	3:98431207:C:T:imp:v1	rs6762552	3	98712363	RET_P07949_OID21346_v1	RET	0.6904	-0.082	0.008	7.94328e-28	-0.0187157	0.00838802	0.0256655
	9:136149399:G:A:imp:v1	rs507666	9	133273983	ITGB1_P05556_OID20376_v1	ITGB1	0.1848	-0.108	0.009	6.30957e-32	-0.0221621	0.00993349	0.0256781
	2:20372409:G:A:imp:v1	rs2090034	2	20172648	SMOC1_Q9H4F8_OID21461_v1	SMOC1	0.4687	-0.056	0.007	1.25893e-16	-0.0171823	0.00770198	0.0256886
	8:105966314:C:T:imp:v1	rs35719208	8	104954086	TFPI2_P48307_OID21512_v1	TFPI2	0.1883	0.095	0.009	3.16228e-26	0.0223079	0.010016	0.0259316
	6:32584153:G:A:imp:v1	rs28383233	6	32616376	PSIP1_O75475_OID20534_v1	PSIP1	0.584	0.051	0.007	7.94328e-12	-0.0174116	0.00781817	0.0259424
	3:56849749:T:C:imp:v1	rs1354034	3	56815721	LACTB2_Q53H82_OID20150_v1	LACTB2	0.6041	0.069	0.007	3.16228e-20	-0.0175281	0.00787236	0.0259782
	19:57835912:C:A:imp:v1	rs13345625	19	57324544	CD40_P25942_OID20724_v1	CD40	0.3611	-0.05	0.007	2.51189e-11	0.0178809	0.00803217	0.0260032
	5:96223880:T:G:imp:v1	rs4869313	5	96888176	GNLY_P22749_OID21132_v1	GNLY	0.5508	-0.069	0.007	1.25893e-25	0.0172619	0.00775676	0.0260547
	17:74605104:G:A:imp:v1	rs4564600	17	76609022	MEP1B_Q16820_OID20168_v1	MEP1B	0.5608	-0.044	0.005	1.99526e-19	0.0179574	0.00807082	0.0260826
	15:60883281:C:A:imp:v1	rs339969	15	60591082	FUCA1_P04066_OID20261_v1	FUCA1	0.6168	0.028	0.004	1.25893e-11	-0.0175428	0.0078876	0.0261418
	6:32590364:C:T:imp:v1	rs6914950	6	32622587	RNASET2_O00584_OID20321_v1	RNASET2	0.1472	0.263	0.01	6.30957e-146	0.0242875	0.0109233	0.0261845
	11:116648917:G:C:imp:v1	rs964184	11	116778201	CCL27_Q9Y4X3_OID20121_v1	CCL27	0.8669	-0.104	0.01	3.98107e-24	0.0251852	0.0113286	0.0262058
	14:94846316:G:A:imp:v1	rs11846959	14	94379979	LRP1_Q07954_OID21293_v1	LRP1	0.2535	0.119	0.007	3.16228e-58	-0.0197299	0.0088778	0.0262571
	2:60725451:G:C:imp:v1	rs7606173	2	60498316	ICAM4_Q14773_OID20578_v1	ICAM4	0.4324	-0.062	0.006	2.51189e-22	-0.0172748	0.00777582	0.0263103
	11:268430:C:G:imp:v1	rs11605127	11	268430	RBP2_P50120_OID21365_v1	RBP2	0.2448	0.109	0.009	1.58489e-36	-0.0200396	0.00902255	0.0263471
	11:47378396:C:T:imp:v1	rs10769256	11	47356845	TIMD4_Q96H15_OID20375_v1	TIMD4	0.4003	-0.064	0.007	7.94328e-19	-0.017546	0.0079055	0.0264546
	6:31193756:A:G:imp:v1	rs4098923	6	31225979	TNFSF12_O43508_OID20624_v1	TNFSF12	0.4478	-0.054	0.007	2.51189e-13	-0.0190723	0.00861679	0.0268712
	7:150508625:C:G:imp:v1	rs6955795	7	150811537	ITGB7_P26010_OID21393_v1	ITGB7	0.4538	0.054	0.007	7.94328e-15	-0.0170493	0.00770441	0.0269023
	6:31324641:T:A:imp:v1	rs1050518	6	31356864	TEK_Q02763_OID21496_v1	TEK	0.2984	-0.224	0.007	1.99526e-204	0.0198295	0.00896279	0.026937
	17:38175426:C:T:imp:v1	rs1045929	17	40019173	CLEC7A_Q9BXN2_OID20636_v1	CLEC7A	0.3884	0.046	0.006	1.99526e-15	0.0175141	0.00791769	0.0269649
	5:115352638:G:T:imp:v1	rs17138669	5	116016941	CCL21_O00585_OID20686_v1	CCL21	0.1399	-0.085	0.011	1.58489e-15	0.025858	0.0116941	0.0270216
	14:75104905:G:A:imp:v1	rs888414	14	74638202	LTBP2_Q14767_OID20254_v1	LTBP2	0.3827	-0.103	0.006	2.51189e-58	0.0174111	0.00787404	0.0270219
	15:41145919:C:T:imp:v1	rs17658212	15	40853721	SPINT1_O43278_OID21109_v1	SPINT1	0.0597	-0.669	0.016	0	-0.0387175	0.0175098	0.0270232
	5:70665526:T:A:imp:v1	rs115216147	5	71369699	GFRA2_O00451_OID21330_v1	GFRA2	0.0668	0.101	0.015	5.01187e-12	-0.0359739	0.0162726	0.0270559
	4:100047157:C:CA:imp:v1	rs5860563	4	99126006	XPNPEP2_O43895_OID21508_v1	XPNPEP2	0.6999	-0.081	0.008	1.25893e-24	0.0186191	0.00843349	0.0272613
	7:97785500:C:T:imp:v1	rs34320230	7	98156188	OBP2B_Q9NPH6_OID20980_v1	OBP2B	0.5358	-0.06	0.005	6.30957e-31	0.0171601	0.00777425	0.0272931
	13:74183838:T:C:imp:v1	rs9543413	13	73609701	RSPO3_Q9BXY4_OID21415_v1	RSPO3	0.5557	0.047	0.007	6.30957e-12	0.017074	0.00773527	0.0272934
	10:73508791:T:C:imp:v1	rs748113	10	71749034	CXCL16_Q9H2A7_OID20282_v1	CXCL16	0.4343	-0.098	0.007	1.25893e-43	-0.017055	0.0077288	0.0273362
	16:79754440:A:T:imp:v1	rs200293726	16	79720543	CPM_P14384_OID21054_v1	CPM	0.3064	0.058	0.008	1e-13	-0.0185386	0.00840144	0.0273425
	4:69491456:T:C:imp:v1	rs34707604	4	68625738	ENPP2_Q13822_OID20288_v1	ENPP2	0.2584	0.055	0.007	1.58489e-15	0.021742	0.00985661	0.0273959
	9:34633529:C:T:imp:v1	rs11791806	9	34633532	SMPD1_P17405_OID21028_v1	SMPD1	0.1733	0.065	0.009	5.01187e-13	-0.0224477	0.0101768	0.0273996
	15:58731153:G:C:imp:v1	rs261342	15	58438954	LDLR_P01130_OID20240_v1	LDLR	0.7779	-0.059	0.009	6.30957e-12	0.0206029	0.00934153	0.0274179
	10:94839642:G:A:imp:v1	rs2068888	10	93079885	OXT_P01178_OID21047_v1	OXT	0.4502	-0.048	0.007	3.98107e-12	-0.0169921	0.00770716	0.0274736
	14:103246470:A:G:imp:v1	rs3803286	14	102780133	FCRL5_Q96RD9_OID21111_v1	FCRL5	0.6657	-0.065	0.007	3.16228e-20	-0.0180154	0.00817169	0.0274816
	6:32059867:A:G:imp:v1	rs1150753	6	32092090	PAMR1_Q6UXH9_OID21153_v1	PAMR1	0.1308	-0.22	0.01	1.58489e-107	-0.0251531	0.0114098	0.0274877
	19:35553800:AATAACGGTG:A:imp:v1	rs774552666	19	35062896	LRIG1_Q96JA1_OID21429_v1	LRIG1	0.9339	0.092	0.012	6.30957e-14	0.034135	0.0154913	0.0275602
	6:29922740:A:G:imp:v1	rs16896742	6	29954963	NPTX1_Q15818_OID21074_v1	NPTX1	0.3627	-0.238	0.007	1.58489e-267	0.0176327	0.00800695	0.0276527
	16:75255217:A:G:imp:v1	rs8051363	16	75221319	CTRB1_P17538_OID21150_v1	CTRB1	0.7145	0.57	0.008	0	0.0190036	0.00863204	0.0276993
	6:135418916:A:G:imp:v1	rs7776054	6	135097778	EPO_P01588_OID20522_v1	EPO	0.2606	0.207	0.009	5.01187e-129	-0.0193353	0.00878605	0.0277583
	12:56393337:C:G:imp:v1	rs1081975	12	55999553	GPC1_P35052_OID21438_v1	GPC1	0.4249	0.051	0.007	2.51189e-13	-0.0171696	0.00780547	0.027829
	20:19317065:G:A:imp:v1	rs6112319	20	19336421	FUT8_Q9BYC5_OID20992_v1	FUT8	0.3537	0.052	0.007	3.98107e-15	-0.0177989	0.00809482	0.0278925
	9:136141870:C:T:imp:v1	rs2519093	9	133266456	FLT1_P17948_OID21301_v1	FLT1	0.1848	-0.181	0.009	1e-83	0.0219015	0.00996448	0.0279519
	14:69176826:GT:G:imp:v1	-	14	68710109	IL12B_P29459_P29460_OID21327_v1	IL12A_IL12B	0.2581	0.061	0.008	3.16228e-15	-0.0197265	0.00897611	0.0279727
	1:185394834:A:G:imp:v1	rs10798014	1	185425702	GZMH_P20718_OID20096_v1	GZMH	0.3211	0.085	0.008	1e-27	-0.0184553	0.00840075	0.0280303
	12:7769776:G:A:imp:v1	rs11054859	12	7617180	CD163_Q86VB7_OID20360_v1	CD163	0.1024	-0.185	0.012	1.58489e-57	-0.0278211	0.0126679	0.0280785
	15:66917844:G:T:imp:v1	rs2439430	15	66625506	TNR_Q92752_OID20957_v1	TNR	0.4998	0.066	0.007	6.30957e-22	0.0170243	0.00775209	0.0280853
	11:102713777:G:C:imp:v1	rs678815	11	102843046	MMP3_P08254_OID21083_v1	MMP3	0.4834	0.477	0.006	0	-0.0169129	0.00770743	0.0282096
	12:111904371:T:A:imp:v1	rs4766578	12	111466567	FCRL2_Q96LA5_OID20639_v1	FCRL2	0.5047	-0.052	0.006	3.16228e-16	0.0168214	0.00766892	0.0282746
	5:134511366:G:T:imp:v1	rs4976271	5	135175676	CST5_P28325_OID20995_v1	CST5	0.597	-0.066	0.006	3.98107e-27	0.0175544	0.00800357	0.0282843
	19:35559624:T:C:imp:v1	rs897764	19	35068720	KLB_Q86Z14_OID20888_v1	KLB	0.9355	0.102	0.013	1e-15	-0.03484	0.0158857	0.0282956
	17:26694861:G:A:imp:v1	rs704	17	28367840	HGF_P14210_OID20656_v1	HGF	0.4737	-0.058	0.007	5.01187e-16	0.0168093	0.00767022	0.0284153
	12:111932800:C:T:imp:v1	rs7137828	12	111494996	POLR2F_P61218_OID21283_v1	POLR2F	0.5159	-0.051	0.007	1.99526e-12	-0.0169364	0.00773055	0.0284633
	16:56987369:T:C:imp:v1	rs56156922	16	56953457	TACSTD2_P09758_OID21447_v1	TACSTD2	0.3242	0.07	0.007	1.25893e-23	0.0192207	0.00877393	0.0284764
	14:106357446:G:A:imp:v1	rs113075502	14	105891588	SCARB1_Q8WTV0_OID20805_v1	SCARB1	0.2265	0.069	0.01	1e-11	0.0245916	0.0112363	0.0286266
	3:136463515:CT:C:imp:v1	rs370213063	3	136744673	MEP1B_Q16820_OID20168_v1	MEP1B	0.3069	-0.039	0.005	6.30957e-14	-0.0186023	0.00850031	0.0286383
	9:136146597:C:T:imp:v1	rs550057	9	133271182	B4GALT1_P15291_OID20780_v1	B4GALT1	0.2554	0.095	0.008	6.30957e-31	-0.0192768	0.00881107	0.0286845
	22:39855082:T:C:imp:v1	rs2006987	22	39459077	MCAM_P43121_OID20343_v1	MCAM	0.7454	-0.072	0.008	1.99526e-18	-0.0203493	0.00930285	0.0287116
	8:106581528:A:T:imp:v1	rs6993770	8	105569300	MAX_P61244_OID20877_v1	MAX	0.2868	-0.055	0.008	2.51189e-11	-0.0188411	0.00861432	0.0287287
	6:32438783:C:G:imp:v1	rs9269047	6	32471006	IGF1R_P08069_OID21274_v1	IGF1R	0.8543	-0.116	0.01	3.98107e-32	-0.0240061	0.010979	0.0287762
	8:126500031:C:G:imp:v1	rs28601761	8	125487789	LDLR_P01130_OID20240_v1	LDLR	0.4192	-0.094	0.007	3.16228e-38	-0.0174028	0.007961	0.0288151
	8:126500031:C:G:imp:v1	rs28601761	8	125487789	CCN1_O00622_OID21368_v1	CCN1	0.4186	-0.05	0.007	7.94328e-12	0.0175021	0.00801164	0.0289196
	11:64936719:A:C:imp:v1	rs12292693	11	65169248	CRACR2A_Q9BSW2_OID21249_v1	CRACR2A	0.2602	-0.063	0.008	1e-13	-0.0198132	0.00907468	0.0290103
	7:92777091:A:C:imp:v1	rs17165120	7	93147778	SAMD9L_Q8IVG5_OID20536_v1	SAMD9L	0.0692	-0.562	0.014	0	0.0332887	0.0152532	0.0290796
	17:46116462:G:A:imp:v1	rs117990138	17	48039100	CEACAM5_P06731_OID21171_v1	CEACAM5	0.0698	-0.099	0.014	3.16228e-13	-0.0337257	0.0154549	0.0290945
	19:35554479:G:A:imp:v1	rs28616221	19	35063575	NOTCH3_Q9UM47_OID20253_v1	NOTCH3	0.1807	-0.065	0.009	7.94328e-13	-0.0217277	0.0099584	0.0291205
	10:63745689:A:G:imp:v1	rs7087507	10	61985930	TNFRSF13C_Q96RJ3_OID20480_v1	TNFRSF13C	0.3481	0.058	0.007	3.98107e-15	-0.0178296	0.00817262	0.0291371
	2:62616541:T:C:imp:v1	rs6727115	2	62389406	KDR_P35968_OID21497_v1	KDR	0.1945	-0.063	0.008	1.25893e-14	-0.0212933	0.00976802	0.0292648
	4:55408999:T:C:imp:v1	rs218265	4	54542832	FLT3LG_P49771_OID20661_v1	FLT3LG	0.1534	-0.076	0.01	3.16228e-15	0.0236219	0.0108386	0.0293003
	12:102217720:C:A:imp:v1	rs10860794	12	101823942	NAAA_Q02083_OID20931_v1	NAAA	0.2882	-0.362	0.007	0	-0.018649	0.00855876	0.0293362
	12:101824506:C:T:imp:v1	rs10778118	12	101430728	TIMD4_Q96H15_OID20375_v1	TIMD4	0.7894	-0.071	0.009	1.58489e-16	-0.0209246	0.00960636	0.0293908
	13:21151047:T:C:imp:v1	rs4770059	13	20576908	IL17D_Q8TAD2_OID20481_v1	IL17D	0.7366	-0.396	0.008	0	-0.0192697	0.00884706	0.0293997
	3:47045846:C:T:imp:v1	rs2305637	3	47004356	THPO_P40225_OID20098_v1	THPO	0.1759	-0.079	0.01	3.16228e-16	-0.0222324	0.0102103	0.0294472
	1:2229917:C:T:imp:v1	rs72642137	1	2298478	PVALB_P20472_OID21420_v1	PVALB	0.205	0.052	0.008	1.25893e-11	0.0207244	0.0095226	0.0295302
	3:57582088:A:G:imp:v1	rs4340676	3	57596361	CES3_Q6UWW8_OID21340_v1	CES3	0.8226	-0.134	0.009	2.51189e-45	-0.0219358	0.0100843	0.0296117
	5:141510261:C:CA:imp:v1	rs11405616	5	142130696	ASGR1_P07306_OID20990_v1	ASGR1	0.6053	0.051	0.008	1.58489e-11	-0.0177034	0.00813996	0.0296398
	8:24188844:T:C:imp:v1	rs2278467	8	24331331	ICAM3_P32942_OID20277_v1	ICAM3	0.1551	-0.212	0.01	1e-105	-0.0231042	0.0106239	0.0296493
	4:103188709:C:T:imp:v1	rs13107325	4	102267552	HS3ST3B1_Q9Y662_OID21303_v1	HS3ST3B1	0.0751	-0.112	0.014	1.58489e-16	-0.0318534	0.0146488	0.0296692
	3:186396616:T:C:imp:v1	rs1863622	3	186678827	CANT1_Q8WVQ1_OID20181_v1	CANT1	0.2225	-0.077	0.009	3.16228e-18	0.0201449	0.00926527	0.0296869
	1:198994696:TA:T:imp:v1	-	1	199025567	ENAH_Q8N8S7_OID20497_v1	ENAH	0.7248	0.058	0.008	7.94328e-12	-0.0191255	0.00879859	0.0297275
	9:136131322:G:T:imp:v1	rs8176746	9	133255935	KIRREL2_Q6UWL6_OID20873_v1	KIRREL2	0.0613	0.542	0.015	2.51189e-278	-0.0352295	0.0162163	0.02982
	1:167515272:T:C:imp:v1	rs7513428	1	167546035	CREG1_O75629_OID21515_v1	CREG1	0.8411	-0.252	0.01	1.58489e-147	-0.0234866	0.0108133	0.0298545
	11:61542006:GA:G:imp:v1	-	11	61774534	FLT4_P35916_OID21491_v1	FLT4	0.3508	0.054	0.007	5.01187e-16	0.017734	0.00817241	0.0300077
	7:106372219:C:G:imp:v1	rs342293	7	106731773	MAGED1_Q9Y5V3_OID21181_v1	MAGED1	0.4601	-0.076	0.008	1e-23	-0.0169604	0.00781611	0.0300118
	11:126232337:C:T:imp:v1	rs4055121	11	126362442	ANPEP_P15144_OID20350_v1	ANPEP	0.135	-0.103	0.01	2.51189e-24	-0.0246677	0.0113705	0.0300479
	3:56849749:T:C:imp:v1	rs1354034	3	56815721	RAD23B_P54727_OID21166_v1	RAD23B	0.6042	0.052	0.008	7.94328e-12	-0.0172775	0.00796562	0.0300821
	3:56849749:T:C:imp:v1	rs1354034	3	56815721	FYB1_O15117_OID21140_v1	FYB1	0.6044	0.074	0.008	1.25893e-22	-0.0170773	0.00788081	0.0302393
	7:6502367:T:C:imp:v1	rs6796	7	6462736	CRELD2_Q6UXH1_OID20751_v1	CRELD2	0.2791	0.084	0.008	7.94328e-27	-0.0185616	0.00857264	0.030371
	16:11182134:C:G:imp:v1	rs7203793	16	11088277	IL10_P22301_OID20431_v1	IL10	0.3565	-0.066	0.008	2.51189e-17	0.0175496	0.00811646	0.0306006
	3:56849749:T:C:imp:v1	rs1354034	3	56815721	PEAR1_Q5VY43_OID20257_v1	PEAR1	0.6044	-0.063	0.007	6.30957e-18	-0.0169194	0.00782648	0.0306328
	12:51171090:A:G:imp:v1	rs12372718	12	50777307	SEZ6L2_Q6UXD5_OID21289_v1	SEZ6L2	0.4083	-0.079	0.007	1.99526e-31	0.0169706	0.00785233	0.0306783
	9:100699242:T:C:imp:v1	rs7870723	9	97936960	LGMN_Q99538_OID20773_v1	LGMN	0.3638	0.052	0.007	2.51189e-12	0.0172456	0.00799128	0.0309236
	1:228056868:T:C:imp:v1	rs6690181	1	227869167	WNT9A_O14904_OID20460_v1	WNT9A	0.3787	-0.127	0.007	1e-70	0.0179294	0.00831315	0.031025
	14:34398937:C:T:imp:v1	rs9630357	14	33929731	VEGFA_P15692_OID20650_v1	VEGFA	0.1775	0.055	0.008	2.51189e-11	0.0216233	0.0100298	0.0310918
	17:45709286:C:CA:imp:v1	rs35523349	17	47631920	SSC4D_Q8WTU2_OID20182_v1	SSC4D	0.4609	0.049	0.007	2.51189e-12	0.0177427	0.00823299	0.0311563
	1:17603472:G:T:imp:v1	rs72646785	1	17276977	FABP9_Q0Z7S8_OID20501_v1	FABP9	0.1658	0.156	0.01	3.98107e-60	-0.0223446	0.0103697	0.0311778
	2:27730940:T:C:imp:v1	rs1260326	2	27508073	SERPINA11_Q86U17_OID20281_v1	SERPINA11	0.6089	-0.066	0.006	3.98107e-30	-0.0168923	0.00784072	0.0312059
	10:104316581:C:A:imp:v1	rs12767683	10	102556824	LGMN_Q99538_OID20773_v1	LGMN	0.3247	0.062	0.008	2.51189e-16	0.0176915	0.00821638	0.0313027
	3:56849749:T:C:imp:v1	rs1354034	3	56815721	SNAP23_O00161_OID20218_v1	SNAP23	0.6041	0.111	0.008	3.16228e-49	-0.0169289	0.0078724	0.031523
	22:42291856:G:A:imp:v1	rs73165110	22	41895852	CR2_P20023_OID20393_v1	CR2	0.0788	-0.1	0.013	3.16228e-14	-0.0309004	0.0143698	0.0315257
	17:46143042:T:C:imp:v1	rs7209484	17	48065680	ADAMTS8_Q9UP79_OID21502_v1	ADAMTS8	0.2419	0.061	0.008	1.58489e-14	0.0194683	0.0090538	0.0315325
	7:130019491:T:C:imp:v1	rs13226219	7	130379650	CPA1_P15085_OID20280_v1	CPA1	0.1288	0.252	0.011	1.58489e-118	-0.0246485	0.011465	0.0315631
	22:44324855:G:A:imp:v1	rs3747207	22	43928975	CDCP1_Q9H5V8_OID20940_v1	CDCP1	0.2157	0.063	0.008	1.99526e-16	0.0202199	0.00941113	0.0316731
	11:61549025:G:A:imp:v1	rs174533	11	61781553	MEP1B_Q16820_OID20168_v1	MEP1B	0.3467	0.052	0.005	1.99526e-25	0.0174014	0.00810205	0.031732
	9:33117954:C:T:imp:v1	rs60988380	9	33117956	TNFSF12_O43508_OID20624_v1	TNFSF12	0.1038	-0.099	0.012	1.58489e-17	-0.0270741	0.0126104	0.0317963
	6:32626475:G:A:imp:v1	rs9273368	6	32658698	CD74_P04233_OID21040_v1	CD74	0.3042	0.175	0.008	3.16228e-116	-0.0178841	0.00833522	0.0319041
	12:121420260:A:G:imp:v1	rs7979473	12	120982457	AMN_Q9BXJ7_OID20492_v1	AMN	0.6158	0.049	0.007	5.01187e-12	0.0173225	0.00807572	0.0319518
	1:109817192:A:G:imp:v1	rs7528419	1	109274570	FGFBP1_Q14512_OID21507_v1	FGFBP1	0.2224	-0.107	0.009	6.30957e-36	0.0198189	0.00924028	0.0319657
	1:40351651:A:G:imp:v1	rs761164	1	39885979	ALPP_P05187_OID21383_v1	ALPP	0.1496	0.067	0.009	3.98107e-13	-0.023288	0.0108618	0.0320313
	15:41863181:G:A:imp:v1	rs8024626	15	41570983	TYRO3_Q06418_OID20161_v1	TYRO3	0.3025	-0.638	0.008	0	0.0180649	0.0084271	0.0320599
	1:118147675:A:C:imp:v1	rs2576570	1	117605053	KLK1_P06870_OID21499_v1	KLK1	0.5771	-0.052	0.006	1.25893e-20	0.0169613	0.0079142	0.0321016
	10:65005399:C:T:imp:v1	rs7902343	10	63245639	NCS1_P62166_OID21458_v1	NCS1	0.4688	0.048	0.007	1e-12	0.0164849	0.00769469	0.0321638
	7:150922306:T:C:imp:v1	rs73169662	7	151225220	FCRLB_Q6BAA4_OID21193_v1	FCRLB	0.1147	0.101	0.009	3.98107e-27	0.0261817	0.0122344	0.0323545
	15:50312468:T:G:imp:v1	rs2414000	15	50020271	SCGB3A2_Q96PL1_OID20723_v1	SCGB3A2	0.4322	0.057	0.007	5.01187e-15	-0.0169487	0.00792197	0.0323988
	19:55539072:T:G:imp:v1	rs892090	19	55027704	BMP6_P22004_OID20111_v1	BMP6	0.834	0.098	0.01	6.30957e-23	-0.0223819	0.0104684	0.0325131
	11:116623213:TA:T:imp:v1	-	11	116752497	NRP1_O14786_OID20390_v1	NRP1	0.8597	-0.104	0.01	3.16228e-24	-0.0236679	0.0110716	0.0325403
	2:27730940:T:C:imp:v1	rs1260326	2	27508073	CDH5_P33151_OID20243_v1	CDH5	0.6089	0.057	0.007	5.01187e-17	-0.0167574	0.00784073	0.0325799
	3:56849749:T:C:imp:v1	rs1354034	3	56815721	SUGT1_Q9Y2Z0_OID21229_v1	SUGT1	0.6042	0.064	0.008	3.16228e-17	-0.0170208	0.00796563	0.032616
	7:73025609:G:A:imp:v1	rs66530708	7	73611279	BCAN_Q96GW7_OID20998_v1	BCAN	0.0686	-0.133	0.014	3.16228e-21	-0.0326389	0.0152759	0.0326286
	5:35881130:G:GT:imp:v1	rs35467801	5	35881028	CD8A_P01732_OID21018_v1	CD8A	0.2717	-0.068	0.008	1e-17	0.0184707	0.00864847	0.0327026
	12:91778141:G:A:imp:v1	rs1389065	12	91384364	ADAMTS13_Q76LX8_OID20249_v1	ADAMTS13	0.7637	-0.055	0.008	3.16228e-11	0.0193208	0.00904996	0.0327686
	17:79218714:C:T:imp:v1	rs2659005	17	81244914	CD300C_Q08708_OID21010_v1	CD300C	0.4412	0.059	0.007	3.98107e-16	-0.016583	0.00776851	0.0327904
	3:56849749:T:C:imp:v1	rs1354034	3	56815721	KYAT1_Q16773_OID20232_v1	KYAT1	0.6043	0.06	0.008	7.94328e-16	-0.0168185	0.00788024	0.032821
	16:20366731:C:CT:imp:v1	rs777834943	16	20355409	ADAM23_O75077_OID20651_v1	ADAM23	0.1834	-0.055	0.008	1.58489e-11	-0.0216916	0.0101637	0.0328246
	7:80218961:C:T:imp:v1	rs6961069	7	80589645	TIMP3_P35625_OID20684_v1	TIMP3	0.4023	0.049	0.007	7.94328e-13	-0.0169093	0.00792395	0.0328465
	6:32633231:G:C:imp:v1	rs9274442	6	32665454	NINJ1_Q92982_OID21167_v1	NINJ1	0.2821	-0.083	0.009	6.30957e-20	-0.0236749	0.0110959	0.0328709
	2:27752463:G:A:imp:v1	rs11127048	2	27529596	OXT_P01178_OID21047_v1	OXT	0.6186	-0.056	0.007	7.94328e-15	-0.0173483	0.00813879	0.0330433
	10:7777799:C:A:imp:v1	rs36115375	10	7735836	SLITRK6_Q9H5Y7_OID20094_v1	SLITRK6	0.063	-0.148	0.015	3.16228e-23	-0.0344079	0.016154	0.0331721
	6:31326629:C:T:imp:v1	rs2523594	6	31358852	HLA-E_P13747_OID20532_v1	HLA-E	0.6217	-0.32	0.007	0	-0.0169413	0.00795592	0.0332211
	19:49206145:G:C:imp:v1	rs516316	19	48702888	TNFRSF11A_Q9Y6Q6_OID20646_v1	TNFRSF11A	0.5084	-0.12	0.007	1.99526e-73	-0.0163083	0.0076612	0.03328
	14:107072766:C:T:imp:v1	rs112988467	14	106616753	DNAJB8_Q8NHS0_OID20093_v1	DNAJB8	0.2692	0.064	0.009	1.25893e-13	0.019611	0.00921546	0.0333324
	5:159659273:C:T:imp:v1	rs1130435	5	160232266	FABP6_P51161_OID20076_v1	FABP6	0.4013	-0.131	0.008	2.51189e-64	0.0179537	0.00843698	0.0333387
	17:38153554:G:C:imp:v1	rs2241244	17	39997301	LCN2_P80188_OID20392_v1	LCN2	0.5375	-0.122	0.007	2.51189e-62	-0.0167283	0.0078634	0.0333902
	6:32386554:C:T:imp:v1	rs4355646	6	32418777	RTN4R_Q9BZR6_OID21424_v1	RTN4R	0.4016	0.047	0.007	2.51189e-11	-0.0166396	0.00782187	0.0333938
	12:111907431:A:AC:imp:v1	rs35350651	12	111469627	CD300C_Q08708_OID21010_v1	CD300C	0.5037	-0.072	0.007	3.16228e-25	-0.0163299	0.00767814	0.0334368
	16:5075248:G:A:imp:v1	rs15951	16	5025247	CPVL_Q9H3G5_OID21435_v1	CPVL	0.5337	-0.088	0.006	2.51189e-50	0.0166325	0.0078208	0.0334452
	19:55539072:T:G:imp:v1	rs892090	19	55027704	SPINT2_O43291_OID20720_v1	SPINT2	0.8344	0.133	0.01	1.25893e-41	-0.0219694	0.0103333	0.0334974
	10:65104500:A:G:imp:v1	rs7896518	10	63344740	TIMP3_P35625_OID20684_v1	TIMP3	0.4243	0.081	0.007	7.94328e-33	-0.0169488	0.00797377	0.0335393
	1:121268653:C:T:imp:v1	rs12562475	1	121526855	CD160_O95971_OID20647_v1	CD160	0.1032	-0.123	0.013	1e-21	-0.0306447	0.0144206	0.0335819
	4:88431892:T:C:imp:v1	rs4693826	4	87510740	SPARCL1_Q14515_OID20361_v1	SPARCL1	0.3551	0.707	0.008	0	-0.0172007	0.00809635	0.033628
	9:37002142:A:G:imp:v1	rs12554596	9	37002145	CD22_P20273_OID20637_v1	CD22	0.2036	-0.066	0.009	1.25893e-14	0.0201813	0.00950623	0.0337578
	12:111884608:T:C:imp:v1	rs3184504	12	111446804	ADGRG1_Q9Y653_OID21294_v1	ADGRG1	0.517	-0.08	0.007	7.94328e-30	-0.0163915	0.0077224	0.0337882
	4:142670642:T:C:imp:v1	rs13104208	4	141749489	NCR1_O76036_OID20566_v1	NCR1	0.1596	0.084	0.01	7.94328e-18	-0.0224107	0.0105618	0.0338497
	8:19820916:C:T:imp:v1	rs117199990	8	19963405	IL32_P24001_OID20605_v1	IL32	0.1009	0.103	0.012	1.99526e-18	0.0271455	0.0127968	0.0338992
	19:45411941:T:C:imp:v1	rs429358	19	44908684	CTSZ_Q9UBR2_OID20365_v1	CTSZ	0.1557	-0.086	0.01	6.30957e-19	-0.0225242	0.0106244	0.0340031
	17:67082962:C:G:imp:v1	rs740516	17	69086821	FAP_Q12884_OID20330_v1	FAP	0.1484	-0.147	0.01	2.51189e-47	-0.0229774	0.0108395	0.0340234
	6:32551453:G:T:imp:v1	rs9269915	6	32583676	SEZ6L_Q9BYH1_OID21488_v1	SEZ6L	0.7237	0.063	0.008	1.99526e-14	-0.0200925	0.00947986	0.0340487
	10:65271488:A:T:imp:v1	rs10740131	10	63511728	EPHA1_P21709_OID20677_v1	EPHA1	0.4707	0.096	0.007	1.58489e-45	-0.0163853	0.00773185	0.0340736
	12:104149874:G:A:imp:v1	rs4981022	12	103756096	TNR_Q92752_OID20957_v1	TNR	0.6812	0.079	0.007	6.30957e-26	0.0179668	0.00848379	0.0341941
	10:17875857:T:G:imp:v1	rs56278466	10	17833858	ROBO2_Q9HCK4_OID21007_v1	ROBO2	0.661	0.06	0.007	1.58489e-16	0.0171512	0.00810089	0.0342425
	7:127100039:T:C:imp:v1	rs74676624	7	127459985	HYOU1_Q9Y4L1_OID20300_v1	HYOU1	0.0661	-0.104	0.015	1.25893e-12	0.0326255	0.0154123	0.0342725
	10:17875857:T:G:imp:v1	rs56278466	10	17833858	DSC2_Q02487_OID21079_v1	DSC2	0.6607	0.065	0.008	6.30957e-18	0.0173025	0.00818116	0.0344366
	11:93823235:C:G:imp:v1	rs4753124	11	94090069	GSTA1_P08263_OID20166_v1	GSTA1	0.1069	-0.079	0.012	6.30957e-12	0.0263275	0.0124538	0.0345149
	9:136149229:T:C:imp:v1	rs505922	9	133273813	FGFR2_P21802_OID21478_v1	FGFR2	0.3165	0.05	0.007	1.99526e-11	0.0174521	0.00825818	0.0345741
	9:136141870:C:T:imp:v1	rs2519093	9	133266456	BSG_P35613_OID20626_v1	BSG	0.1845	-0.146	0.009	1e-55	0.0208923	0.0098882	0.0346132
	12:111865049:C:G:imp:v1	rs7310615	12	111427245	IL15_P40933_OID20562_v1	IL15	0.5178	0.09	0.007	3.16228e-34	0.0164203	0.00777569	0.0347083
	2:43453721:G:A:imp:v1	rs112694524	2	43226582	PRTN3_P24158_OID20329_v1	PRTN3	0.071	0.096	0.014	3.16228e-12	-0.0331471	0.015717	0.0349453
	3:197756208:T:A:imp:v1	rs6605317	3	198029337	TNFRSF19_Q9NS68_OID21446_v1	TNFRSF19	0.2263	0.063	0.008	7.94328e-15	0.0194131	0.00920549	0.0349566
	19:55539072:T:G:imp:v1	rs892090	19	55027704	BCL2L11_O43521-2_OID20513_v1	BCL2L11	0.8339	0.106	0.01	1.58489e-27	-0.0218423	0.0103622	0.0350405
	3:56849749:T:C:imp:v1	rs1354034	3	56815721	WWP2_O00308_OID20926_v1	WWP2	0.6044	0.083	0.007	6.30957e-29	-0.0166353	0.00790258	0.035287
	9:16885017:G:A:imp:v1	rs12350739	9	16885019	KIT_P10721_OID20370_v1	KIT	0.6127	-0.136	0.007	5.01187e-79	-0.016858	0.0080128	0.0353881
	11:126232186:G:A:imp:v1	rs75071241	11	126362291	ITGB2_P05107_OID20315_v1	ITGB2	0.0595	-0.121	0.015	1.25893e-15	-0.0346969	0.0164957	0.0354314
	8:106581528:A:T:imp:v1	rs6993770	8	105569300	DPY30_Q9C005_OID21410_v1	DPY30	0.2865	-0.058	0.008	1e-12	-0.0178655	0.00849674	0.0354986
	1:161575149:T:C:imp:v1	rs61802301	1	161605359	CDH5_P33151_OID20243_v1	CDH5	0.5663	0.053	0.007	1.58489e-14	0.0173244	0.00823989	0.0355096
	12:102220003:C:G:imp:v1	rs4764824	12	101826225	CTSZ_Q9UBR2_OID20365_v1	CTSZ	0.2884	-0.319	0.008	0	-0.0178739	0.00850477	0.0355859
	21:35397128:C:T:imp:v1	rs2834350	21	34024827	SPINK4_O60575_OID20509_v1	SPINK4	0.3775	-0.047	0.006	2.51189e-14	0.0167202	0.00795769	0.0356286
	1:25095394:CA:C:imp:v1	rs760192241	1	24768903	WFIKKN1_Q96NZ8_OID20939_v1	WFIKKN1	0.5486	-0.064	0.007	1e-17	0.0191857	0.00913556	0.0357186
	11:60970043:G:C:imp:v1	rs1787909	11	61202571	CBLIF_P27352_OID20179_v1	CBLIF	0.3447	-0.22	0.007	2.51189e-195	0.017172	0.0081842	0.0358891
	11:93852880:G:A:imp:v1	rs11604580	11	94119714	ADH4_P08319_OID20117_v1	ADH4	0.1074	-0.077	0.012	2.51189e-11	0.0264001	0.0125975	0.036112
	17:77018400:C:T:imp:v1	rs116539064	17	79022318	COL18A1_P39060_OID20332_v1	COL18A1	0.0975	0.109	0.012	1e-19	-0.0278653	0.0133001	0.0361596
	19:55538980:T:C:imp:v1	rs1654425	19	55027612	ESAM_Q96AP7_OID20270_v1	ESAM	0.8345	0.132	0.01	2.51189e-41	0.0215674	0.010303	0.0363222
	1:85783970:T:C:imp:v1	rs12138621	1	85318287	DDAH1_O94760_OID21299_v1	DDAH1	0.2066	-0.185	0.009	3.98107e-91	-0.0199518	0.00953293	0.0363551
	17:33886072:TAA:T:imp:v1	-	17	35559053	TPP1_O14773_OID20750_v1	TPP1	0.1721	0.065	0.01	1.58489e-11	0.0214845	0.0102667	0.036381
	3:47172407:T:C:imp:v1	rs62246443	3	47130917	ITGA5_P08648_OID21139_v1	ITGA5	0.1763	-0.066	0.009	1.99526e-12	0.0211621	0.0101152	0.0364294
	12:10597207:C:T:imp:v1	rs11053802	12	10444608	FASLG_P48023_OID20665_v1	FASLG	0.6864	-0.068	0.007	3.16228e-21	0.0172907	0.00826592	0.0364559
	8:106581528:A:T:imp:v1	rs6993770	8	105569300	EDAR_Q9UNE0_OID20525_v1	EDAR	0.2868	0.227	0.008	5.01187e-184	-0.0178203	0.00851979	0.0364713
	15:67572668:T:TTTTGTA:imp:v1	rs111791352	15	67280330	MEPE_Q9NQ76_OID20753_v1	MEPE	0.2314	0.063	0.008	2.51189e-14	0.0191462	0.00915404	0.0364784
	2:187532373:T:G:imp:v1	rs2595391	2	186667646	ITGAV_P06756_OID21416_v1	ITGAV	0.1085	0.229	0.011	1.58489e-91	0.0258104	0.0123423	0.0365088
	20:1448575:A:G:imp:v1	rs6033860	20	1467930	NSFL1C_Q9UNZ2_OID21022_v1	NSFL1C	0.2833	-0.088	0.008	6.30957e-28	0.0180244	0.00862429	0.0366221
	8:106581528:A:T:imp:v1	rs6993770	8	105569300	ENO2_P09104_OID21046_v1	ENO2	0.2864	-0.144	0.008	1e-70	-0.0177244	0.00848162	0.0366411
	12:6294534:G:A:imp:v1	rs35277580	12	6185368	APP_P05067_OID21070_v1	APP	0.4925	-0.052	0.007	1.99526e-12	0.0161431	0.00772595	0.0366661
	11:65559266:A:G:imp:v1	rs10791824	11	65791795	FCRL2_Q96LA5_OID20639_v1	FCRL2	0.5658	0.06	0.006	3.16228e-20	0.0163359	0.0078194	0.036694
	18:56105868:A:G:imp:v1	rs4940391	18	58438636	GRPEL1_Q9HAV7_OID21309_v1	GRPEL1	0.8214	-0.086	0.01	1e-18	0.0210564	0.0100792	0.0366988
	6:126767600:C:T:imp:v1	rs1361108	6	126446454	PLA2G1B_P04054_OID20252_v1	PLA2G1B	0.4556	-0.08	0.007	7.94328e-29	-0.0160671	0.00769174	0.0367188
	7:100240296:A:G:imp:v1	rs2075672	7	100642673	TFRC_P02786_OID20369_v1	TFRC	0.6231	-0.068	0.007	1.58489e-22	-0.0165624	0.00793057	0.0367595
	4:103188709:C:T:imp:v1	rs13107325	4	102267552	ANGPT2_O15123_OID21463_v1	ANGPT2	0.0752	0.125	0.014	7.94328e-20	-0.0303944	0.0145555	0.0367824
	11:93816083:C:T:imp:v1	rs58964858	11	94082917	SCLY_Q96I15_OID21425_v1	SCLY	0.1071	-0.088	0.011	1.99526e-14	0.0260547	0.0124845	0.036892
	2:62602438:A:G:imp:v1	rs12995151	2	62375303	NRP2_O60462_OID21081_v1	NRP2	0.2011	0.061	0.009	7.94328e-12	-0.0201606	0.00966037	0.0368939
	12:125303282:T:C:imp:v1	rs10846740	12	124818736	KYNU_Q16719_OID20669_v1	KYNU	0.8592	-0.084	0.01	5.01187e-16	-0.0237351	0.0113793	0.036996
	21:40463283:G:A:imp:v1	rs9977672	21	39091357	IL6_P05231_OID21276_v1	IL6	0.2586	-0.06	0.008	5.01187e-13	0.0187416	0.00898638	0.0370187
	11:102826913:A:T:imp:v1	rs562736	11	102956184	MMP13_P45452_OID20807_v1	MMP13	0.5603	-0.139	0.008	3.16228e-75	0.0163655	0.0078514	0.0371234
	1:44294411:C:A:imp:v1	rs37454	1	43828739	ITGB7_P26010_OID21393_v1	ITGB7	0.353	0.171	0.007	1.25893e-123	-0.0167518	0.00803781	0.0371492
	17:7462969:A:G:imp:v1	rs3803800	17	7559652	TNFSF13_O75888_OID20733_v1	TNFSF13	0.7892	-0.319	0.009	5.01187e-304	0.0196191	0.00941746	0.0372271
	3:186642275:C:G:imp:v1	rs9815534	3	186924486	CHRDL2_Q6WN34_OID20223_v1	CHRDL2	0.2856	0.057	0.008	3.98107e-13	-0.0179276	0.0086073	0.0372656
	1:159175354:G:A:imp:v1	rs12075	1	159205564	CCL17_Q92583_OID20745_v1	CCL17	0.583	0.052	0.007	1.99526e-13	0.0162648	0.00782039	0.0375439
	8:106592539:T:C:imp:v1	rs66489920	8	105580311	CA2_P00918_OID21149_v1	CA2	0.2914	-0.054	0.008	7.94328e-12	0.0178907	0.00860445	0.0375957
	4:102777542:TAAAG:T:imp:v1	rs755492124	4	101856385	APP_P05067_OID21070_v1	APP	0.3938	-0.071	0.008	3.16228e-21	0.016432	0.00790734	0.0377029
	7:30503280:T:C:imp:v1	rs1558067	7	30463664	CCL8_P80075_OID21466_v1	CCL8	0.444	0.044	0.006	6.30957e-13	0.0160608	0.00774367	0.0380738
	15:41145919:C:T:imp:v1	rs17658212	15	40853721	CDSN_Q15517_OID20667_v1	CDSN	0.0598	-0.262	0.014	1.58489e-83	0.0360798	0.0173976	0.0380947
	8:126500031:C:G:imp:v1	rs28601761	8	125487789	CPM_P14384_OID21054_v1	CPM	0.419	-0.082	0.007	1e-29	-0.016536	0.0079773	0.0381837
	18:394341:C:G:imp:v1	rs55639531	18	394341	SPARCL1_Q14515_OID20361_v1	SPARCL1	0.286	0.048	0.007	6.30957e-12	-0.017827	0.00860259	0.0382387
	6:31067074:TTTTTATTTCA:T:imp:v1	-	6	31099297	MSLN_Q13421_OID21380_v1	MSLN	0.32	-0.069	0.007	1.58489e-21	-0.0177322	0.00855698	0.0382419
	11:72945341:C:T:imp:v1	rs2511241	11	73234296	MMP8_P22894_OID21019_v1	MMP8	0.9294	0.193	0.014	1.99526e-41	0.0310335	0.0149854	0.0383673
	4:105945776:A:G:imp:v1	rs1490589	4	105024619	CLEC4C_Q8WTT0_OID20547_v1	CLEC4C	0.6603	0.118	0.006	5.01187e-80	0.0171133	0.0082661	0.0384246
	1:16505320:A:G:imp:v1	rs1497406	1	16178825	HAO1_Q9UJM8_OID21395_v1	HAO1	0.5799	0.062	0.007	3.98107e-18	0.0160783	0.0077676	0.0384594
	3:56849749:T:C:imp:v1	rs1354034	3	56815721	TJAP1_Q5JTD0_OID21477_v1	TJAP1	0.6044	0.064	0.007	6.30957e-18	-0.0162589	0.00785732	0.0385204
	19:807442:G:C:imp:v1	rs123698	19	807442	LTBR_P36941_OID20768_v1	LTBR	0.6051	0.064	0.007	7.94328e-19	0.0163489	0.00790197	0.0385494
	1:160553644:A:G:imp:v1	rs11265440	1	160583854	CD84_Q9UIB8_OID20607_v1	CD84	0.918	-0.202	0.013	5.01187e-51	0.0290996	0.0140654	0.0385584
	3:29458031:AT:A:imp:v1	-	3	29416540	CXCL12_P48061_OID20464_v1	CXCL12	0.5287	-0.052	0.008	3.98107e-12	-0.016272	0.00786657	0.0385928
	11:198062:C:G:imp:v1	rs11605246	11	198062	BRK1_Q8WUW1_OID20883_v1	BRK1	0.2299	0.094	0.009	5.01187e-26	0.0195267	0.0094405	0.0386029
	4:145042250:C:G:imp:v1	rs4240356	4	144121097	FCGR2B_P31994_OID21215_v1	FCGR2B	0.548	-0.049	0.007	7.94328e-12	0.0162533	0.00786164	0.0386945
	16:9038779:A:G:imp:v1	rs13338372	16	8944922	ITGB1BP2_Q9UKP3_OID20112_v1	ITGB1BP2	0.1894	-0.065	0.01	1.25893e-11	-0.0205416	0.00993594	0.0386961
	16:8903589:G:T:imp:v1	rs12597479	16	8809732	CARHSP1_Q9Y2V2_OID20859_v1	CARHSP1	0.5255	-0.078	0.007	6.30957e-27	-0.0162042	0.00783794	0.0386965
	3:56849749:T:C:imp:v1	rs1354034	3	56815721	CXCL12_P48061_OID20464_v1	CXCL12	0.6038	-0.054	0.008	1.58489e-12	0.0164159	0.00794436	0.0387948
	5:88180196:T:C:imp:v1	rs114694170	5	88884379	HEXIM1_O94992_OID20589_v1	HEXIM1	0.0598	0.119	0.015	1.58489e-14	0.0342737	0.0165889	0.0388224
	1:118128145:C:T:imp:v1	rs320366	1	117585523	GAL_P22466_OID20727_v1	GAL	0.7492	-0.063	0.008	5.01187e-15	0.0186596	0.00903237	0.0388416
	7:107613207:T:C:imp:v1	rs41281051	7	107972762	LAMA4_Q16363_OID20769_v1	LAMA4	0.4588	-0.057	0.007	7.94328e-15	0.0159637	0.007729	0.0388818
	6:52665977:C:T:imp:v1	rs6458871	6	52801179	GSTA3_Q16772_OID21242_v1	GSTA3	0.5737	0.31	0.008	0	0.0162675	0.00787756	0.0389184
	10:101924418:T:C:imp:v1	rs10883451	10	100164661	ADH4_P08319_OID20117_v1	ADH4	0.5015	-0.052	0.007	5.01187e-13	0.0160638	0.00778018	0.0389505
	3:47087837:T:A:imp:v1	rs13063578	3	47046347	GZMA_P12544_OID20663_v1	GZMA	0.3975	-0.067	0.007	6.30957e-20	0.0161793	0.00784522	0.0391779
	3:42863804:A:G:imp:v1	rs4682860	3	42822312	CCL16_O15467_OID20334_v1	CCL16	0.6077	-0.041	0.006	2.51189e-11	0.0162447	0.00787927	0.0392358
	12:589872:CCTG:C:imp:v1	rs745680717	12	480706	TNFSF12_O43508_OID20624_v1	TNFSF12	0.4035	-0.066	0.007	1.25893e-19	0.016389	0.00795719	0.0394326
	9:136141870:C:T:imp:v1	rs2519093	9	133266456	KEL_P23276_OID20881_v1	KEL	0.184	-0.419	0.009	0	0.0206857	0.0100468	0.0395013
	6:32295874:C:T:imp:v1	rs6913664	6	32328097	FLT4_P35916_OID21491_v1	FLT4	0.4725	-0.062	0.006	3.16228e-23	-0.0158492	0.00769879	0.0395266
	2:119329438:A:C:imp:v1	rs6542472	2	118571862	PSPN_O60542_OID20511_v1	PSPN	0.357	0.042	0.006	3.16228e-13	0.0166007	0.00806818	0.0396328
	5:131826413:G:C:imp:v1	rs11242115	5	132490721	CLC_Q05315_OID20126_v1	CLC	0.3886	-0.065	0.007	3.16228e-18	0.0162909	0.00792097	0.0397174
	9:136145414:C:A:imp:v1	rs587611953	9	133270004	PCDH1_Q08174_OID20614_v1	PCDH1	0.1616	0.167	0.011	3.16228e-53	-0.0272881	0.0132727	0.0397868
	19:51642784:G:T:imp:v1	rs12983058	19	51139527	AGR3_Q8TD06_OID21243_v1	AGR3	0.3263	-0.055	0.008	1e-11	-0.0170893	0.00831296	0.0398077
	11:1783757:A:G:imp:v1	rs55861089	11	1762527	CTSD_P07339_OID20358_v1	CTSD	0.1045	-0.499	0.012	0	0.0268517	0.0130628	0.039822
	19:44153100:A:G:imp:v1	rs4760	19	43648948	CLEC4A_Q9UMR7_OID20573_v1	CLEC4A	0.1565	-0.108	0.009	6.30957e-30	0.0218045	0.0106098	0.0398659
	21:33126239:G:A:imp:v1	rs7282332	21	31753926	SOD1_P00441_OID20386_v1	SOD1	0.1028	0.093	0.012	1.58489e-14	-0.0266426	0.0129658	0.0398941
	10:65149089:G:A:imp:v1	rs9414801	10	63389329	SIAE_Q9HAT2_OID21503_v1	SIAE	0.5332	-0.091	0.007	1.99526e-35	-0.015979	0.00778355	0.0400798
	2:27730940:T:C:imp:v1	rs1260326	2	27508073	CD93_Q9NPY3_OID20397_v1	CD93	0.6086	0.061	0.008	3.16228e-15	-0.0164843	0.00803164	0.0401293
	11:65532825:G:A:imp:v1	rs565427	11	65765354	GAL_P22466_OID20727_v1	GAL	0.3577	0.064	0.007	3.16228e-19	0.0165038	0.00804123	0.0401315
	10:65048306:C:A:imp:v1	rs7080386	10	63288546	MDK_P21741_OID21489_v1	MDK	0.4123	0.071	0.007	1e-21	0.016021	0.007807	0.0401562
	3:186454180:A:C:imp:v1	rs5030062	3	186736391	BCL2L11_O43521-2_OID20513_v1	BCL2L11	0.3727	-0.152	0.007	1.58489e-92	0.0163428	0.00796444	0.0401726
	2:87016506:A:G:imp:v1	rs3020726	2	86789383	CD8A_P01732_OID21018_v1	CD8A	0.1607	0.356	0.01	5.01187e-291	0.0215765	0.0105177	0.040223
	9:4744743:T:C:imp:v1	rs409801	9	4744743	DAG1_Q14118_OID20774_v1	DAG1	0.5068	0.05	0.007	7.94328e-12	-0.0157588	0.00768286	0.040251
	16:56990716:C:A:imp:v1	rs247617	16	56956804	PAG1_Q9NWQ8_OID20108_v1	PAG1	0.3246	-0.079	0.008	3.98107e-23	0.0170233	0.00830418	0.0403669
	5:176839898:T:C:imp:v1	rs2731673	5	177412897	UXS1_Q8NBZ7_OID21189_v1	UXS1	0.7444	-0.063	0.008	7.94328e-14	-0.0183602	0.00896301	0.0405168
	16:2767894:G:T:imp:v1	rs71386687	16	2717893	PRSS27_Q9BQR3_OID20212_v1	PRSS27	0.0827	0.382	0.013	3.16228e-194	-0.0320008	0.0156227	0.040526
	1:173458326:C:T:imp:v1	rs33951697	1	173489187	PRDX6_P30041_OID21404_v1	PRDX6	0.1849	0.174	0.009	6.30957e-76	-0.0202399	0.00988181	0.0405409
	3:46953721:A:G:imp:v1	rs13081778	3	46912231	CD160_O95971_OID20647_v1	CD160	0.3745	-0.051	0.007	3.98107e-12	-0.0166474	0.00812814	0.0405489
	14:106369205:A:G:imp:v1	rs3794465	14	105903347	VMO1_Q7Z5L0_OID21381_v1	VMO1	0.1376	-0.11	0.008	7.94328e-41	0.0230946	0.0112781	0.0405853
	16:57409062:AAAG:A:imp:v1	rs781264602	16	57375150	CX3CL1_P78423_OID20976_v1	CX3CL1	0.6187	-0.23	0.008	3.98107e-199	-0.0164603	0.00803892	0.0406014
	11:126234820:G:C:imp:v1	rs78689694	11	126364925	PLTP_P55058_OID20238_v1	PLTP	0.1328	-0.092	0.01	1.25893e-19	-0.0233807	0.0114264	0.0407362
	1:151744858:G:A:imp:v1	rs4845556	1	151772382	TDRKH_Q9Y2W6_OID20875_v1	TDRKH	0.4813	0.31	0.007	0	0.0159518	0.00779611	0.040744
	7:128777461:C:T:imp:v1	rs12667978	7	129137407	GAS6_Q14393_OID20318_v1	GAS6	0.5703	0.058	0.007	3.16228e-16	-0.0158682	0.00776126	0.0408998
	16:90136621:C:A:imp:v1	rs62054656	16	90070213	CCL21_O00585_OID20686_v1	CCL21	0.0635	-0.107	0.015	6.30957e-13	0.0327642	0.016026	0.0409103
	2:25488819:T:A:imp:v1	rs7578575	2	25265950	CD6_P30203_OID20649_v1	CD6	0.2904	0.047	0.007	2.51189e-12	-0.0176462	0.00863395	0.0409715
	12:29437861:A:G:imp:v1	rs7136223	12	29284928	TGFB1_P01137_OID20621_v1	TGFB1	0.2759	0.077	0.008	1.99526e-21	-0.0176461	0.00863587	0.041018
	19:45413233:G:T:imp:v1	rs1065853	19	44909976	RTN4R_Q9BZR6_OID21424_v1	RTN4R	0.0814	0.119	0.013	1e-20	0.0287444	0.0140714	0.0410769
	21:46328099:T:C:imp:v1	rs760462	21	44908184	IGF1R_P08069_OID21274_v1	IGF1R	0.8181	0.077	0.009	6.30957e-18	-0.0204317	0.0100095	0.0412284
	8:105793990:CT:C:imp:v1	-	8	104781762	DKK4_Q9UBT3_OID20934_v1	DKK4	0.3098	-0.054	0.008	5.01187e-12	0.0172467	0.00845058	0.041262
	4:121747970:C:T:imp:v1	rs1868715	4	120826815	CCN4_O95388_OID21444_v1	CCN4	0.3364	-0.05	0.007	6.30957e-13	-0.0166003	0.00813716	0.0413442
	3:52567617:A:G:imp:v1	rs66782572	3	52533601	KAZALD1_Q96I82_OID21339_v1	KAZALD1	0.5392	0.061	0.007	3.98107e-19	-0.0157985	0.00774563	0.0413833
	11:130281488:G:A:imp:v1	rs2131535	11	130411593	ADAMTS8_Q9UP79_OID21502_v1	ADAMTS8	0.7314	0.49	0.008	0	-0.0176749	0.00866888	0.0414608
	12:56401085:G:A:imp:v1	rs10876864	12	56007301	IL12B_P29460_OID20666_v1	IL12B	0.573	-0.069	0.007	2.51189e-25	0.0157804	0.00774226	0.0415282
	15:101629538:A:G:imp:v1	rs60111444	15	101089333	NCAN_O14594_OID21055_v1	NCAN	0.2259	0.072	0.008	1.99526e-18	0.0186777	0.00916428	0.0415405
	17:34207780:C:T:imp:v1	rs2107538	17	35880776	CCL5_P13501_OID20412_v1	CCL5	0.1805	-0.222	0.01	1e-120	-0.0203974	0.0100094	0.0415682
	11:126232385:C:T:imp:v1	rs3967200	11	126362490	IL6ST_P40189_OID20147_v1	IL6ST	0.1346	-0.148	0.011	3.16228e-44	-0.0231877	0.0113797	0.0415858
	16:30672719:T:C:imp:v1	rs885107	16	30661398	JCHAIN_P01591_OID20494_v1	JCHAIN	0.2591	0.084	0.008	2.51189e-23	-0.0180561	0.00886206	0.0416034
	12:591300:A:G:imp:v1	rs215226	12	482134	CBLN4_Q9NTU7_OID21386_v1	CBLN4	0.4001	0.057	0.007	7.94328e-15	-0.0161305	0.00791947	0.0416689
	2:20371380:G:A:imp:v1	rs907866	2	20171619	HS6ST1_O60243_OID21441_v1	HS6ST1	0.4477	-0.073	0.007	1.99526e-23	-0.0157905	0.00775311	0.0416835
	2:65615428:G:A:imp:v1	rs17534670	2	65388294	FLT3LG_P49771_OID20661_v1	FLT3LG	0.4933	0.095	0.007	7.94328e-43	-0.0156141	0.0076673	0.0417049
	5:100146058:ATC:A:imp:v1	-	5	100810354	GZMA_P12544_OID20663_v1	GZMA	0.6177	0.05	0.007	1.58489e-11	0.0161121	0.0079132	0.0417403
	19:55539072:T:G:imp:v1	rs892090	19	55027704	NID1_P14543_OID20362_v1	NID1	0.8346	0.129	0.01	5.01187e-40	0.0210868	0.0103602	0.0418143
	17:79218714:C:T:imp:v1	rs2659005	17	81244914	ITGB7_P26010_OID21393_v1	ITGB7	0.4413	0.086	0.007	5.01187e-32	-0.0158064	0.00776821	0.0418753
	3:56849749:T:C:imp:v1	rs1354034	3	56815721	TBL1X_O60907_OID21220_v1	TBL1X	0.6042	-0.122	0.008	3.98107e-58	-0.0162055	0.00796568	0.0419094
	19:49206674:G:A:imp:v1	rs601338	19	48703417	LGALS9_O00182_OID20781_v1	LGALS9	0.5092	0.081	0.007	1e-33	0.0156687	0.00770534	0.0420034
	22:44324727:C:G:imp:v1	rs738409	22	43928847	CA5A_P35218_OID20075_v1	CA5A	0.2171	0.052	0.008	2.51189e-11	0.0191745	0.00942946	0.0420049
	10:6015384:G:A:imp:v1	rs8177652	10	5973421	GZMA_P12544_OID20663_v1	GZMA	0.3243	0.056	0.008	6.30957e-13	-0.0172545	0.00849497	0.0422404
	9:34723035:C:A:imp:v1	rs10814138	9	34723038	CCL21_O00585_OID20686_v1	CCL21	0.3169	-0.1	0.008	2.51189e-37	0.0169596	0.00834983	0.0422411
	12:111833788:G:A:imp:v1	rs10774624	12	111395984	CR2_P20023_OID20393_v1	CR2	0.5131	-0.07	0.007	1e-22	0.0159385	0.00784823	0.0422706
	9:136143372:C:T:imp:v1	rs545971	9	133267960	CTSS_P25774_OID21056_v1	CTSS	0.3194	-0.066	0.008	6.30957e-16	0.0190101	0.0093686	0.0424454
	12:21038869:C:T:imp:v1	rs35254320	12	20885935	KLB_Q86Z14_OID20888_v1	KLB	0.1467	0.08	0.009	1.58489e-19	0.0223086	0.0110022	0.042595
	6:82463376:C:T:imp:v1	rs915125	6	81753659	DEFA1B_P59665_OID20344_v1	DEFA1_DEFA1B	0.2783	0.064	0.008	2.51189e-15	-0.0176086	0.00868585	0.0426339
	15:101994233:C:G:imp:v1	rs1552950	15	101454028	PRKAR1A_P10644_OID20146_v1	PRKAR1A	0.2932	0.073	0.008	3.16228e-19	0.0172346	0.00850193	0.0426483
	10:64916030:AT:A:imp:v1	-	10	63156270	LGALS8_O00214_OID21041_v1	LGALS8	0.4853	0.056	0.007	3.16228e-15	0.015857	0.00782412	0.0426951
	8:106581528:A:T:imp:v1	rs6993770	8	105569300	ST6GAL1_P15907_OID20302_v1	ST6GAL1	0.2866	-0.057	0.008	7.94328e-13	-0.0171342	0.00846574	0.0429755
	4:78426029:A:G:imp:v1	rs2053526	4	77504875	CXCL13_O43927_OID21024_v1	CXCL13	0.3978	-0.052	0.008	1e-11	0.0159801	0.00789666	0.0430064
	3:56849749:T:C:imp:v1	rs1354034	3	56815721	PPCDC_Q96CD2_OID21027_v1	PPCDC	0.6046	0.051	0.007	1.58489e-12	-0.0158658	0.00784126	0.0430349
	3:56849749:T:C:imp:v1	rs1354034	3	56815721	DNAJB1_P25685_OID21363_v1	DNAJB1	0.6047	0.085	0.007	5.01187e-30	-0.0159659	0.00789108	0.0430438
	19:45412079:C:T:imp:v1	rs7412	19	44908822	CRH_P06850_OID21257_v1	CRH	0.0812	0.096	0.013	3.16228e-13	0.0288677	0.0142692	0.0430649
	1:43725293:CA:C:imp:v1	-	1	43259622	HAVCR1_Q96D42_OID21422_v1	HAVCR1	0.4297	0.067	0.006	1.58489e-27	-0.0159079	0.00786544	0.043124
	14:88454910:G:A:imp:v1	rs2289511	14	87988566	OSM_P13725_OID20574_v1	OSM	0.581	-0.059	0.007	2.51189e-15	-0.0158205	0.00782791	0.0432753
	4:103198082:A:G:imp:v1	rs13135092	4	102276925	SELE_P16581_OID20290_v1	SELE	0.0836	0.08	0.011	1e-12	-0.028184	0.0139506	0.0433555
	15:58770523:C:T:imp:v1	rs7161799	15	58478324	CD28_P10747_OID21265_v1	CD28	0.0761	0.131	0.014	2.51189e-21	-0.0299021	0.014804	0.0433967
	10:64493264:GCAGCT:G:imp:v1	rs763913092	10	62733504	CHIT1_Q13231_OID20312_v1	CHIT1	0.4113	0.099	0.005	2.51189e-72	0.015862	0.00785317	0.0434026
	7:26904330:C:G:imp:v1	rs17323934	7	26864711	SKAP1_Q86WV1_OID20906_v1	SKAP1	0.2332	-0.093	0.009	7.94328e-27	0.018482	0.00915083	0.043414
	6:135419636:C:T:imp:v1	rs9376091	6	135098498	ICAM4_Q14773_OID20578_v1	ICAM4	0.2588	-0.093	0.007	5.01187e-38	-0.0178886	0.0088595	0.0434725
	8:61660163:A:G:imp:v1	rs11775560	8	60747604	PGLYRP1_O75594_OID20338_v1	PGLYRP1	0.1866	0.133	0.009	1.25893e-47	-0.0198962	0.00986113	0.0436293
	11:320836:C:T:imp:v1	rs34481144	11	320836	PLA2G10_O15496_OID21002_v1	PLA2G10	0.5019	-0.11	0.007	6.30957e-53	0.0161674	0.00801364	0.0436445
	15:58678720:T:C:imp:v1	rs261290	15	58386521	HMOX1_P09601_OID20217_v1	HMOX1	0.6546	-0.063	0.008	1.99526e-16	-0.016465	0.00816591	0.0437679
	3:56849749:T:C:imp:v1	rs1354034	3	56815721	PLPBP_O94903_OID20144_v1	PLPBP	0.6041	0.067	0.007	2.51189e-19	-0.0158711	0.00787247	0.0437974
	2:224874874:G:A:imp:v1	rs13412535	2	224010157	CCL28_Q9NRJ3_OID20569_v1	CCL28	0.2306	-0.151	0.009	7.94328e-68	-0.0184603	0.00915807	0.0438265
	11:126278203:T:C:imp:v1	rs2298475	11	126408308	TNFRSF21_O75509_OID21052_v1	TNFRSF21	0.075	-0.182	0.014	1e-40	-0.0293036	0.0145448	0.0439347
	3:58463689:TC:T:imp:v1	rs201147962	3	58477962	NELL2_Q99435_OID20706_v1	NELL2	0.6066	0.054	0.007	1e-13	0.016031	0.00795709	0.043938
	9:2622134:C:T:imp:v1	rs34881325	9	2622134	FLT1_P17948_OID21301_v1	FLT1	0.3761	0.062	0.008	6.30957e-16	0.0169391	0.0084105	0.0440046
	3:186723975:C:A:imp:v1	rs6764279	3	187006187	ICAM3_P32942_OID20277_v1	ICAM3	0.2779	-0.087	0.008	1e-28	0.0172364	0.00855815	0.0440066
	11:61588305:A:G:imp:v1	rs174564	11	61820833	KITLG_P21583_OID20196_v1	KITLG	0.3492	0.067	0.008	3.98107e-19	0.016266	0.0080844	0.044218
	12:54717508:T:TTTCTC:imp:v1	rs60822569	12	54323724	USP8_P40818_OID20110_v1	USP8	0.5538	0.05	0.007	2.51189e-11	-0.0158555	0.00788109	0.0442359
	2:62530980:T:C:imp:v1	rs11888817	2	62303845	PLAU_P00749_OID21124_v1	PLAU	0.6414	0.054	0.007	1.58489e-13	0.0162068	0.00805772	0.0442892
	19:35552963:TA:T:imp:v1	-	19	35062059	SLC39A5_Q6ZMH5_OID20539_v1	SLC39A5	0.9341	0.098	0.014	1.25893e-11	-0.0313134	0.0155735	0.044359
	16:75234872:C:A:imp:v1	rs72802342	16	75200974	PRSS2_P07478_OID20364_v1	PRSS2	0.0756	-0.267	0.014	1.58489e-79	0.0301122	0.0149876	0.0445225
	2:145486323:A:C:imp:v1	rs72852162	2	144728756	IL12B_P29460_OID20666_v1	IL12B	0.112	0.084	0.011	1.25893e-15	0.0253048	0.0125959	0.0445402
	3:56849749:T:C:imp:v1	rs1354034	3	56815721	CCL11_P51671_OID20668_v1	CCL11	0.6043	-0.054	0.007	3.98107e-14	0.0157195	0.00783115	0.0447171
	11:59940599:T:A:imp:v1	rs7232	11	60173126	F7_P08709_OID20372_v1	F7	0.3739	0.056	0.007	1e-15	0.0161643	0.00805302	0.0447242
	5:31021358:A:G:imp:v1	rs10075805	5	31021251	MME_P08473_OID21307_v1	MME	0.2763	-0.05	0.007	2.51189e-11	-0.0173303	0.00863873	0.0448435
	1:161542235:A:G:imp:v1	rs61801010	1	161572445	NOTCH3_Q9UM47_OID20253_v1	NOTCH3	0.1063	0.099	0.012	3.98107e-17	0.0295124	0.0147114	0.0448465
	6:32502901:T:A:imp:v1	rs113787140	6	32535124	CDCP1_Q9H5V8_OID20940_v1	CDCP1	0.5033	-0.082	0.006	1.99526e-38	-0.016244	0.00810042	0.0449279
	10:17875857:T:G:imp:v1	rs56278466	10	17833858	C2_P06681_OID20410_v1	C2	0.6609	0.105	0.007	3.98107e-46	-0.0162954	0.00812716	0.0449575
	9:136149399:G:A:imp:v1	rs507666	9	133273983	TGFBR2_P37173_OID21493_v1	TGFBR2	0.1847	-0.169	0.009	7.94328e-77	0.0198558	0.00990337	0.0449684
	3:56849749:T:C:imp:v1	rs1354034	3	56815721	SHMT1_P34896_OID20714_v1	SHMT1	0.6042	0.054	0.006	1.25893e-16	-0.015762	0.00786188	0.0449779
	11:17269421:CAA:C:imp:v1	-	11	17247874	MZB1_Q8WU39_OID20732_v1	MZB1	0.4409	-0.063	0.008	3.98107e-17	0.0162754	0.00812045	0.0450441
	17:37833328:A:G:imp:v1	rs2934951	17	39677075	UMOD_P07911_OID20237_v1	UMOD	0.6826	-0.044	0.006	1.58489e-12	0.0165515	0.00826114	0.0451193
	10:6016399:C:A:imp:v1	rs7086174	10	5974436	KLRB1_Q12918_OID20629_v1	KLRB1	0.3281	0.061	0.008	1.58489e-15	-0.016367	0.00817277	0.0452172
	12:57522257:C:G:imp:v1	rs138854007	12	57128474	KIT_P10721_OID20370_v1	KIT	0.0753	-0.123	0.014	6.30957e-18	0.0340814	0.017037	0.0454527
	17:74483109:G:C:imp:v1	rs12946745	17	76487027	TNFRSF11A_Q9Y6Q6_OID20646_v1	TNFRSF11A	0.6651	-0.049	0.007	1.58489e-12	0.016253	0.00812686	0.0455098
	19:7831628:G:A:imp:v1	rs2277998	19	7766742	LRP1_Q07954_OID21293_v1	LRP1	0.3029	-0.049	0.007	3.16228e-12	0.0167766	0.00839531	0.0456814
	1:230295245:C:T:imp:v1	rs12065546	1	230159498	SLC39A5_Q6ZMH5_OID20539_v1	SLC39A5	0.8522	0.077	0.01	3.16228e-14	0.0219199	0.01097	0.045698
	7:76862411:G:GTT:imp:v1	rs10645152	7	77233094	TGFBI_Q15582_OID20417_v1	TGFBI	0.7448	-0.114	0.008	1.99526e-51	-0.0177889	0.00890299	0.045708
	19:16467759:A:G:imp:v1	rs875622	19	16356948	KLRD1_Q13241_OID20632_v1	KLRD1	0.7682	0.053	0.008	3.16228e-11	0.0182542	0.00913632	0.0457182
	17:29461525:G:A:imp:v1	rs72813607	17	31134507	OMG_P23515_OID21352_v1	OMG	0.1399	-0.126	0.01	7.94328e-34	-0.0222635	0.0111439	0.0457355
	19:55999545:C:A:imp:v1	rs55799523	19	55488178	SSC5D_A1L4H1_OID20351_v1	SSC5D	0.2654	0.533	0.008	0	0.018282	0.00915672	0.0458721
	12:111884608:T:C:imp:v1	rs3184504	12	111446804	ITGAM_P11215_OID21071_v1	ITGAM	0.5175	-0.056	0.007	5.01187e-15	-0.0153705	0.00770481	0.0460515
	11:111135745:A:G:imp:v1	rs11213809	11	111265020	MLN_P12872_OID20541_v1	MLN	0.6561	-0.05	0.007	3.16228e-13	0.0162829	0.0081688	0.0462275
	12:8606523:C:A:imp:v1	rs11045427	12	8453927	CLEC6A_Q6EIG7_OID21228_v1	CLEC6A	0.2146	-0.638	0.009	0	0.0189579	0.00951386	0.0462981
	16:88684495:G:T:imp:v1	rs17700884	16	88618087	IL17C_Q9P0M4_OID20477_v1	IL17C	0.3618	-0.122	0.008	1e-55	-0.0161698	0.0081171	0.0463638
	1:120608444:A:G:imp:v1	rs12084158	1	120065830	CDH17_Q12864_OID20134_v1	CDH17	0.098	0.089	0.012	1.25893e-14	-0.0307012	0.0154132	0.0463846
	19:54755133:T:C:imp:v1	rs12986064	19	54251270	LGALS3_P17931_OID20284_v1	LGALS3	0.5073	-0.064	0.006	6.30957e-23	0.0164131	0.00824061	0.0464005
	11:263868:CTTCTAAAAAA:C:imp:v1	-	11	263868	TRIAP1_O43715_OID21403_v1	TRIAP1	0.2443	0.057	0.009	3.16228e-11	0.0179799	0.0090282	0.0464237
	5:180218668:A:G:imp:v1	rs634501	5	180791668	SIGLEC10_Q96LC7_OID20537_v1	SIGLEC10	0.7359	-0.06	0.008	2.51189e-14	-0.0174	0.00873748	0.046435
	9:107661742:A:C:imp:v1	rs2740488	9	104899461	KITLG_P21583_OID20196_v1	KITLG	0.2671	-0.101	0.008	7.94328e-35	-0.0173729	0.00873116	0.0466171
	1:109818306:G:T:imp:v1	rs629301	1	109275684	IL1R2_P27930_OID20757_v1	IL1R2	0.7775	-0.069	0.008	2.51189e-17	-0.0184557	0.0092759	0.0466302
	3:124472592:C:G:imp:v1	rs56210800	3	124753745	EDIL3_O43854_OID20081_v1	EDIL3	0.1304	-0.16	0.011	2.51189e-48	0.0229874	0.0115553	0.0466636
	11:75450576:T:C:imp:v1	rs673335	11	75739531	KITLG_P21583_OID20196_v1	KITLG	0.1549	0.082	0.01	1.99526e-16	-0.0211575	0.0106415	0.0467879
	12:54692061:A:G:imp:v1	rs6580980	12	54298277	METAP1D_Q6UB28_OID20519_v1	METAP1D	0.5647	0.061	0.008	5.01187e-16	-0.0155401	0.00781634	0.0467952
[truncated: 6,859 more rows]
