# Supplementary material for: Systematic discovery of gene-environment interactions underlying the human plasma proteome in UK Biobank
Source: Nat Commun. 2024 Aug 26;15:7346. doi: 10.1038/s41467-024-51744-5 (PMC11347662; doi:10.1038/s41467-024-51744-5)
Supplement: Supplementary file 10 — Supplementary Data 7 [file 41467_2024_51744_MOESM10_ESM.xlsx]

## Sheet: Supplementary Data 7
Supplementary Data 7. Associations between vQTL genotypes and missingness due to limit of detections (LOD, binary outcome). A Bonferroni-corrected threshold of p<7.4x10-5 was applied, reflecting the adjustment of p<0.05 for 677 tests.
Significant relationships are shown.
The statistical test used was logistic regression, asking whether LOD status was associated with genotype.
	Analyte	SNP	Odds Ratio	p	% Individuals below LOD for this analyte
	FGF2_P09038_OID20503_v1_Inflammation	4:123748616:C:G:imp:v1	6.2	0	0.0879
	FCRL3_Q96P31_OID20443_v1_Inflammation	1:157670757:C:T:imp:v1	0.1175	0	0.1053
	KIR3DL1_P43629_OID21185_v1_Oncology	19:55317100:C:T:imp:v1	0.2346	0	0.2715
	KLK12_Q9UKR0_OID21201_v1_Oncology	19:51541694:G:A:imp:v1	0.007139	0	0.3338
	TDGF1_P13385_OID20816_v1_Neurology	3:46617337:G:A:imp:v1	0.008331	0	0.3987
	GBP4_Q96PP9_OID20845_v1_Neurology	1:89553773:A:AT:imp:v1	0.4532	0	0.538
	LYPD8_Q6UX82_OID21251_v1_Oncology	1:249058896:T:C:imp:v1	0.2571	2.073e-260	0.3255
	LYPD8_Q6UX82_OID21251_v1_Oncology	1:249059216:C:T:imp:v1	0.2585	3.505e-260	0.3255
	LYPD8_Q6UX82_OID21251_v1_Oncology	1:249062490:G:A:imp:v1	0.27	9.751e-243	0.3255
	MICB_MICA_Q29980_Q29983_OID20593_v1_Inflammation	6:31331829:C:T:imp:v1	0.04685	2.194e-214	0.0492
	PON2_Q15165_OID20088_v1_Cardiometabolic	7:95043850:T:G:imp:v1	0.3314	8.648e-191	0.143
	PM20D1_Q6GTS8_OID20149_v1_Cardiometabolic	1:205744138:G:T:imp:v1	0.2685	2.702e-156	0.0449
	CEACAM5_P06731_OID21171_v1_Oncology	19:49206145:G:C:imp:v1	1.727	1.138e-151	0.1711
	PAEP_P09466_OID20925_v1_Neurology	9:138467959:G:T:imp:v1	0.05969	1.051e-144	0.0734
	KLB_Q86Z14_OID20888_v1_Neurology	4:39444337:A:G:imp:v1	0.6043	2.146e-123	0.1763
	VSTM1_Q6UX27_OID20851_v1_Neurology	19:54549586:C:T:imp:v1	0.6613	1.708e-94	0.2411
	CASP1_P29466_OID20854_v1_Neurology	19:54327869:T:G:imp:v1	0.6776	3.564e-91	0.4608
	AOC1_P19801_OID20452_v1_Inflammation	7:150554553:C:T:imp:v1	0.4887	3.984e-84	0.8899
	CEACAM5_P06731_OID21171_v1_Oncology	9:136149711:A:T:imp:v1	1.545	1.858e-71	0.1711
	IL3RA_P26951_OID20461_v1_Inflammation	9:136146227:A:T:imp:v1	1.373	2.118e-71	0.3069
	AMN_Q9BXJ7_OID20492_v1_Inflammation	14:103371412:G:A:imp:v1	0.5092	2.229e-69	0.2625
	FKBP1B_P68106_OID20618_v1_Inflammation	2:24306587:A:C:imp:v1	1.447	1.598e-66	0.2329
	NINJ1_Q92982_OID21167_v1_Oncology	9:95896099:G:A:imp:v1	0.7236	3.953e-61	0.1901
	FXYD5_Q96DB9_OID20463_v1_Inflammation	19:35656246:A:G:imp:v1	0.7161	1.109e-57	0.2037
	IL10RA_Q13651_OID20420_v1_Inflammation	11:117864063:A:G:imp:v1	0.6931	7.235e-52	0.2841
	IL17F_Q96PD4_OID20456_v1_Inflammation	6:52105863:C:CGTTTGTTT:imp:v1	1.47	1.417e-48	0.5834
	RABEPK_Q7Z6M1_OID21163_v1_Oncology	9:127986904:A:T:imp:v1	0.6224	5.857e-44	0.1614
	IL1B_P01584_OID20427_v1_Inflammation	19:54324995:G:T:imp:v1	0.7137	1.439e-42	0.2111
	SFTPA1_Q8IWL2_OID21165_v1_Oncology	10:81309722:A:G:imp:v1	1.31	3.386e-42	0.6038
	IL12RB1_P42701_OID20486_v1_Inflammation	19:18168380:C:G:imp:v1	1.286	2.91e-36	0.2014
	CEACAM3_P40198_OID21245_v1_Oncology	2:89977965:G:C:imp:v1	0.6346	3.601e-35	0.8527
	NTproBNP_NTproBNP_OID20125_v1_Cardiometabolic	1:11921181:C:G:imp:v1	0.6254	6.969e-35	0.0554
	RARRES1_P49788_OID21177_v1_Oncology	3:158457060:A:G:imp:v1	0.7957	1.993e-34	0.4571
	PBLD_P30039_OID20839_v1_Neurology	10:69969986:C:T:imp:v1	1.262	4.314e-28	0.1642
	IKZF2_Q9UKS7_OID21213_v1_Oncology	6:32624465:T:A:imp:v1	1.315	7.464e-23	0.8548
	IL13_P35225_OID20430_v1_Inflammation	14:106472916:C:T:imp:v1	0.7771	7.117e-22	0.7331
	CEACAM5_P06731_OID21171_v1_Oncology	19:42207625:T:C:imp:v1	1.206	1.37e-20	0.1711
	IDI2_Q9BXS1_OID20823_v1_Neurology	10:1080790:G:C:imp:v1	0.8581	3.118e-13	0.8224
	KIR3DL1_P43629_OID21185_v1_Oncology	6:29818004:C:T:imp:v1	0.7984	5.649e-10	0.2715
	ANXA10_Q9UJ72_OID20886_v1_Neurology	8:143773354:T:TG:imp:v1	1.138	6.586e-08	0.1082
	SFTPA2_Q8IWL1_OID21218_v1_Oncology	10:81318242:C:T:imp:v1	1.164	1.926e-07	0.0891
	IL10_P22301_OID20431_v1_Inflammation	6:32543376:C:T:imp:v1	0.8362	4.955e-05	0.0941
