# Supplementary material for: Systematic discovery of gene-environment interactions underlying the human plasma proteome in UK Biobank
Source: Nat Commun. 2024 Aug 26;15:7346. doi: 10.1038/s41467-024-51744-5 (PMC11347662; doi:10.1038/s41467-024-51744-5)
Supplement: Supplementary file 11 — Supplementary Data 8 [file 41467_2024_51744_MOESM11_ESM.xlsx]

## Sheet: Supplementary Data 8
Supplementary Data 8. Associations between vQTL genotypes and missingness - reflecting a range of technical factors aside from LODs (binary outcome). A Bonferroni-corrected threshold of p<7.4x10-5 was applied, reflecting the adjustment of p<0.05 for 677 tests.
The statistical test used was logistic regression, asking whether missing status was associated with genotype.
	Analyte	SNP	Odds Ratio	p	vQTL-Beta	vQTL-SE	vQTL-p
	DPP7_Q9UHL4_OID20142_v1_Cardiometabolic	9:139949830:A:C:imp:v1	0.864	0.003901	-0.102944	0.00837282	9.63751e-35
	LDLR_P01130_OID20240_v1_Cardiometabolic	19:45413576:C:T:imp:v1	0.8057	0.00552	0.152014	0.00946092	4.30525e-58
	BCAM_P50895_OID21076_v1_Neurology	19:45345787:A:T:imp:v1	0.7301	0.01043	0.117186	0.016375	8.28237e-13
	MMP8_P22894_OID21019_v1_Neurology	11:102512067:G:C:imp:v1	0.7226	0.01256	0.314581	0.0148278	6.85525e-100
	LRRN1_Q6UXK5_OID20438_v1_Inflammation	3:3837273:C:T:imp:v1	1.131	0.01303	-0.103353	0.0103361	1.53623e-23
	ASAH2_Q9NR71_OID20996_v1_Neurology	10:48003992:C:T:imp:v1	1.116	0.01318	-0.177387	0.0077303	1.58149e-116
	CDH1_P12830_OID20353_v1_Cardiometabolic	19:49214066:G:A:imp:v1	1.084	0.01606	-0.101551	0.00829854	1.96661e-34
	ZBTB16_Q05516_OID21205_v1_Oncology	11:113960562:A:T:imp:v1	1.205	0.01653	0.170792	0.0179887	2.21414e-21
	CD209_Q9NNX6_OID20262_v1_Cardiometabolic	19:7768952:TC:T:imp:v1	1.162	0.02325	0.073686	0.00944383	6.06653e-15
	DCXR_Q7Z4W1_OID21480_v1_Oncology	22:44340904:C:T:imp:v1	1.154	0.02335	0.0654993	0.00913021	7.28865e-13
	CEACAM5_P06731_OID21171_v1_Oncology	9:136149711:A:T:imp:v1	1.097	0.02355	0.114871	0.0101048	6.03899e-30
	SMOC1_Q9H4F8_OID21461_v1_Oncology	14:70856098:T:TC:imp:v1	0.6769	0.02425	0.135103	0.0178874	4.25419e-14
	IL13_P35225_OID20430_v1_Inflammation	14:106472916:C:T:imp:v1	0.8653	0.02434	0.102804	0.0123058	6.59486e-17
	NUCB2_P80303_OID21448_v1_Oncology	11:17293714:A:G:imp:v1	0.8732	0.02504	-0.118899	0.00778419	1.13346e-52
	CDH17_Q12864_OID20134_v1_Cardiometabolic	9:136145414:C:A:imp:v1	1.199	0.0272	0.364681	0.0131318	9.66265e-170
	CD40_P25942_OID20724_v1_Inflammation	20:44729089:C:A:imp:v1	0.8946	0.02806	0.088348	0.00784495	2.02641e-29
	CD200R1_Q8TD46_OID20595_v1_Inflammation	3:112641046:T:G:imp:v1	1.106	0.02912	-0.259523	0.00759307	5.2636e-256
	NCF2_P19878_OID20567_v1_Inflammation	1:183501350:C:T:imp:v1	1.205	0.03015	0.119813	0.0149202	9.72815e-16
	FOLR3_P41439_OID21485_v1_Oncology	11:71891184:A:G:imp:v1	1.169	0.03097			0
	SERPINA11_Q86U17_OID20281_v1_Cardiometabolic	14:94918719:T:G:imp:v1	0.8553	0.03129	-0.130648	0.00769559	1.21484e-64
	TMPRSS5_Q9H3S3_OID20947_v1_Neurology	11:113628928:C:CA:imp:v1	0.902	0.03449	-0.159952	0.00899707	1.04143e-70
	SMPD1_P17405_OID21028_v1_Neurology	11:6410679:G:C:imp:v1	1.126	0.03501	0.0836094	0.00777142	5.39992e-27
	DEFA1B_P59665_OID20344_v1_Cardiometabolic	8:6829137:A:G:imp:v1	1.089	0.03554	-0.0793689	0.00860229	2.79652e-20
	MEGF10_Q96KG7_OID20746_v1_Inflammation	5:126761536:T:C:imp:v1	0.7786	0.03926	0.251693	0.0169886	1.16522e-49
	PPCDC_Q96CD2_OID21027_v1_Neurology	15:75325077:A:C:imp:v1	1.241	0.04082	0.17506	0.0143153	2.17972e-34
	TACSTD2_P09758_OID21447_v1_Oncology	8:98812563:A:G:imp:v1	1.047	0.04408	-0.0627602	0.0082352	2.5178e-14
	CD200R1_Q8TD46_OID20595_v1_Inflammation	3:98422588:G:C:imp:v1	0.9104	0.04603	-0.0764663	0.00782257	1.44026e-22
	GRN_P28799_OID21159_v1_Neurology	1:109815252:A:G:imp:v1	0.9039	0.04614	0.0964587	0.00835252	7.51575e-31
	FGF5_P12034_OID20490_v1_Inflammation	4:81186480:G:T:imp:v1	1.08	0.04889	0.116707	0.00784362	4.4949e-50
	F7_P08709_OID20372_v1_Cardiometabolic	13:113760415:G:A:imp:v1	1.113	0.04984	0.164691	0.00804737	4.40179e-93
	CST5_P28325_OID20995_v1_Neurology	20:23858754:A:G:imp:v1	0.9168	0.05177	-0.222492	0.00888168	1.71602e-138
	SIGLEC5_O15389_OID21082_v1_Neurology	19:52130830:C:A:imp:v1	0.9046	0.05289	-0.249665	0.00775653	2.59481e-227
	NELL1_Q92832_OID21494_v1_Oncology	11:20963548:A:G:imp:v1	0.8329	0.05783	0.136347	0.0124347	5.62343e-28
	HSPB1_P04792_OID20230_v1_Cardiometabolic	7:75926618:G:GGAGGCT:imp:v1	0.9268	0.05979	0.070564	0.00793483	5.95064e-19
	LIFR_P42702_OID20606_v1_Inflammation	9:136145993:AAGAAGGGAAATTAATAAATATT:A:imp:v1	1.102	0.06656	0.0680618	0.00843411	7.0396e-16
	SELP_P16109_OID20379_v1_Cardiometabolic	9:136138765:GCGCCCACCACTA:G:imp:v1	1.134	0.06684	0.104162	0.00996921	1.48992e-25
	TACSTD2_P09758_OID21447_v1_Oncology	1:59024552:C:T:imp:v1	0.9598	0.06787	-0.149676	0.00814582	2.09703e-75
	FCRL2_Q96LA5_OID20639_v1_Inflammation	1:157755427:C:G:imp:v1	0.8483	0.0683	-0.159163	0.010342	1.91304e-53
	THBS2_P35442_OID21104_v1_Neurology	6:169599703:A:T:imp:v1	1.164	0.06841	-0.174279	0.0134759	2.94259e-38
	AMY2B_P19961_OID20340_v1_Cardiometabolic	1:103917325:G:C:imp:v1	0.952	0.07024	0.185062	0.00847432	1.01163e-105
	CXCL10_P02778_OID20697_v1_Inflammation	6:32520050:C:T:imp:v1	1.129	0.07313	-0.0766052	0.00915841	6.03899e-17
	TREML2_Q5T2D2_OID21120_v1_Neurology	6:41168337:A:C:imp:v1	0.9096	0.07346	0.0550614	0.00795562	4.48242e-12
	RSPO1_Q2MKA7_OID20938_v1_Neurology	1:38079517:T:G:imp:v1	1.175	0.074	-0.147434	0.0168331	1.97663e-18
	WFDC12_Q8WWY7_OID21462_v1_Oncology	1:152479176:T:C:imp:v1	0.8915	0.07489	0.0565509	0.0082205	6.01674e-12
	CLEC4D_Q8WXI8_OID20609_v1_Inflammation	12:8694984:T:C:imp:v1	0.9062	0.07552	-0.110031	0.00839353	2.92289e-39
	NMNAT1_Q9HAN9_OID20913_v1_Neurology	14:106424352:G:A:imp:v1	0.8882	0.07578	0.0759207	0.0111663	1.05272e-11
	GALNT7_Q86SF2_OID21377_v1_Oncology	7:100545409:AT:A:imp:v1	1.16	0.0785	0.104417	0.0149476	2.83833e-12
	CXCL9_Q07325_OID20675_v1_Inflammation	6:32450851:T:G:imp:v1	0.876	0.08231	0.0826009	0.0099	7.21126e-17
	CNTNAP2_Q9UHC6_OID20556_v1_Inflammation	7:145362472:G:A:imp:v1	0.8363	0.08281	-0.137011	0.0148105	2.2257e-20
	PROC_P04070_OID20402_v1_Cardiometabolic	20:33777068:CG:C:imp:v1	0.9013	0.0853	0.128248	0.00862631	5.38864e-50
	RBP5_P82980_OID21369_v1_Oncology	12:7292251:TA:T:imp:v1	1.097	0.0868	0.128771	0.0091994	1.60824e-44
	CCL16_O15467_OID20334_v1_Cardiometabolic	17:34305525:G:A:imp:v1	1.14	0.08982			0
	IL6_P05231_OID20563_v1_Inflammation	1:154420087:G:A:imp:v1	0.9171	0.09019	-0.0578802	0.00783941	1.54483e-13
	KIR3DL1_P43629_OID21185_v1_Oncology	19:55317100:C:T:imp:v1	1.071	0.09457			0
	TNFRSF21_O75509_OID21052_v1_Neurology	6:47236917:C:T:imp:v1	0.7788	0.0951	0.133134	0.0166333	1.20369e-15
	FLT4_P35916_OID21491_v1_Oncology	9:136144873:C:T:imp:v1	1.101	0.09755	0.057995	0.00824465	2.00334e-12
	CA5A_P35218_OID20075_v1_Cardiometabolic	16:87926856:C:G:imp:v1	0.8698	0.09803	-0.277431	0.0162098	1.1468e-65
	ADGRB3_O60242_OID20974_v1_Neurology	6:69663880:C:A:imp:v1	1.076	0.0996			0
	ITGB7_P26010_OID21393_v1_Oncology	6:32635998:G:T:imp:v1	1.126	0.1007	0.0617953	0.00907646	9.87526e-12
	FAS_P25445_OID20316_v1_Cardiometabolic	6:32592313:T:C:imp:v1	0.8243	0.1009	0.139533	0.0134927	4.57918e-25
	PVR_P15151_OID21011_v1_Neurology	19:45130550:C:T:imp:v1	0.9004	0.1015	-0.234755	0.00777417	2.62952e-200
	XPNPEP2_O43895_OID21508_v1_Oncology	17:45695242:AT:A:imp:v1	1.095	0.1025	-0.0512149	0.00768249	2.6208e-11
	LGALS4_P56470_OID20748_v1_Inflammation	9:136149722:A:G:imp:v1	0.9223	0.1028	-0.106301	0.00769261	1.96823e-43
	CD164_Q04900_OID21080_v1_Neurology	6:109799923:C:T:imp:v1	0.9157	0.104	-0.0621467	0.00814957	2.42582e-14
	FUCA1_P04066_OID20261_v1_Cardiometabolic	1:24150112:G:C:imp:v1	0.8973	0.1046	-0.122383	0.00808022	8.051e-52
	RET_P07949_OID21346_v1_Oncology	10:43358371:G:T:imp:v1	1.1	0.1075	-0.0933929	0.0101451	3.39487e-20
	AREG_P15514_OID21357_v1_Oncology	4:75321980:T:C:imp:v1	1.077	0.1076	0.0597631	0.00774115	1.16157e-14
	MME_P08473_OID21307_v1_Oncology	3:52852538:G:T:imp:v1	0.9167	0.1079	-0.312774	0.00863866	5.07101e-287
	TEK_Q02763_OID21496_v1_Oncology	9:136145409:C:A:imp:v1	1.139	0.1097	0.112247	0.0115125	1.84463e-22
	IL1RAP_Q9NPH3_OID21126_v1_Neurology	3:190351182:G:T:imp:v1	1.089	0.1098			0
	CXCL8_P10145_OID20631_v1_Inflammation	1:159175354:G:A:imp:v1	1.056	0.1114	-0.059061	0.00792838	9.38268e-14
	LAYN_Q6UX15_OID20970_v1_Neurology	11:111538212:CT:C:imp:v1	1.093	0.1165	-0.0726848	0.010361	2.29542e-12
	NPTX1_Q15818_OID21074_v1_Neurology	17:78499984:T:C:imp:v1	0.9212	0.1175	0.200057	0.00787027	1.54213e-142
	IL6R_P08887_OID20385_v1_Cardiometabolic	1:154432957:A:G:imp:v1	0.9312	0.1181	-0.261649	0.00783646	2.00427e-244
	SLAMF8_Q9P0V8_OID21214_v1_Oncology	1:159801111:G:A:imp:v1	0.9378	0.1192	0.249901	0.00854819	6.89491e-188
	KLK11_Q9UBX7_OID21518_v1_Oncology	19:51491464:A:G:imp:v1	0.8586	0.1193	0.229207	0.0149858	8.26034e-53
	TFF1_P04155_OID21154_v1_Neurology	21:43787038:G:A:imp:v1	0.9165	0.1202	0.153481	0.00925301	8.63081e-62
	LTBP3_Q9NS15_OID21191_v1_Oncology	11:65326086:T:G:imp:v1	0.9407	0.1215	0.15331	0.00835128	2.86886e-75
	IL1RL1_Q01638_OID20250_v1_Cardiometabolic	2:102966067:G:A:imp:v1	1.1	0.1219	-0.212741	0.00761433	9.37178e-172
	TFF3_Q07654_OID20371_v1_Cardiometabolic	21:43755238:C:A:imp:v1	1.135	0.1221	0.109785	0.0136928	1.07687e-15
	FETUB_Q9UGM5_OID20404_v1_Cardiometabolic	3:186415556:C:T:imp:v1	1.183	0.123	0.344024	0.0172024	5.65655e-89
	TIMD4_Q96H15_OID20375_v1_Cardiometabolic	11:126221298:G:T:imp:v1	0.8238	0.1235	-0.117997	0.0161743	2.97844e-13
	TNFRSF13C_Q96RJ3_OID20480_v1_Inflammation	22:42268253:CA:C:imp:v1	1.069	0.1251	0.114421	0.00886249	3.91944e-38
	PRTG_Q2VWP7_OID21443_v1_Oncology	15:56070705:C:A:imp:v1	1.155	0.126	0.194814	0.0121997	2.10815e-57
	FCGR3B_O75015_OID20387_v1_Cardiometabolic	1:161598742:T:G:imp:v1	0.9111	0.1308	-0.183565	0.00915881	2.3488e-89
	CD33_P20138_OID21472_v1_Oncology	19:51728477:C:T:imp:v1	1.09	0.1355			0
	PRSS27_Q9BQR3_OID20212_v1_Cardiometabolic	6:2245345:A:G:imp:v1	1.074	0.1367	0.0721294	0.00790763	7.40933e-20
	MEGF10_Q96KG7_OID20746_v1_Inflammation	17:67056662:AAAAC:A:imp:v1	1.084	0.1371	0.0570207	0.0085341	2.36499e-11
	CCL25_O15444_OID20674_v1_Inflammation	19:49214066:G:A:imp:v1	0.8971	0.1377	-0.0744784	0.00810542	3.9757e-20
	CCL24_O00175_OID20772_v1_Inflammation	7:75454452:T:C:imp:v1	0.9234	0.1384			0
	APOM_O95445_OID20374_v1_Cardiometabolic	6:31615167:G:A:imp:v1	1.125	0.1409	0.0897832	0.0122921	2.7901e-13
	GPNMB_Q14956_OID20173_v1_Cardiometabolic	7:23394890:G:A:imp:v1	1.094	0.1424	0.139984	0.0142818	1.10855e-22
	L1CAM_P32004_OID21484_v1_Oncology	9:136141646:CAA:C:imp:v1	1.088	0.1429	0.0756176	0.00813021	1.39366e-20
	CAPG_P40121_OID21431_v1_Oncology	2:85624827:AAAAG:A:imp:v1	0.9336	0.1443	-0.182436	0.0082259	5.57252e-109
	KLK8_O60259_OID21517_v1_Oncology	19:51520200:C:T:imp:v1	1.052	0.1447	0.1051	0.00793009	4.31803e-40
	C2_P06681_OID20410_v1_Cardiometabolic	6:31976139:G:C:imp:v1	0.8342	0.1479	0.348542	0.0172634	1.20774e-90
	CNDP1_Q96KN2_OID20347_v1_Cardiometabolic	18:72210190:G:A:imp:v1	0.924	0.1495	0.080906	0.00767892	5.88787e-26
	COMT_P21964_OID20086_v1_Cardiometabolic	22:19950428:A:G:imp:v1	1.053	0.1501	-0.0658844	0.00799858	1.76574e-16
	SPON2_Q9BUD6_OID20221_v1_Cardiometabolic	4:1169270:G:C:imp:v1	0.8993	0.1508	-0.0860362	0.0120343	8.72549e-13
	CCL25_O15444_OID20674_v1_Inflammation	6:32633928:G:A:imp:v1	1.116	0.1514	0.0708926	0.00883959	1.05834e-15
	AOC1_P19801_OID20452_v1_Inflammation	7:150554553:C:T:imp:v1	1.102	0.1516	-0.137593	0.0141967	3.26343e-22
	GSTA1_P08263_OID20166_v1_Cardiometabolic	6:52644884:T:C:imp:v1	1.075	0.1527	-0.0756955	0.0077092	9.33932e-23
	ENTPD2_Q9Y5L3_OID21260_v1_Oncology	9:139973614:T:C:imp:v1	1.085	0.1556	0.183317	0.0125842	4.54136e-48
	PRTN3_P24158_OID20329_v1_Cardiometabolic	19:844020:G:A:imp:v1	1.05	0.1561	-0.117535	0.00791044	6.14929e-50
	LGALS3_P17931_OID20284_v1_Cardiometabolic	14:55347410:C:CCAT:imp:v1	1.092	0.1565	0.131579	0.00949684	1.18552e-43
	PILRB_Q9UKJ0_OID20197_v1_Cardiometabolic	7:99843353:T:C:imp:v1	0.9304	0.1578	-0.285147	0.00757555	0
	FOLR3_P41439_OID21485_v1_Oncology	12:7637769:G:A:imp:v1	0.8844	0.1586	-0.102608	0.0120997	2.24798e-17
	CRELD2_Q6UXH1_OID20751_v1_Inflammation	22:50303088:G:A:imp:v1	0.8451	0.1589	0.431313	0.0157575	6.16082e-165
	XCL1_P47992_OID21398_v1_Oncology	6:32674725:A:G:imp:v1	1.139	0.1611	0.0966038	0.0120048	8.47601e-16
	SPINK5_Q9NQ38_OID21148_v1_Neurology	5:147520700:C:T:imp:v1	1.083	0.1645	-0.0739725	0.00889332	8.96407e-17
	MSR1_P21757_OID21063_v1_Neurology	8:16217465:C:T:imp:v1	1.114	0.1657	0.132629	0.00988898	5.15562e-41
	TNXB_P22105_OID21107_v1_Neurology	6:31938107:A:G:imp:v1	0.8929	0.1669	0.327394	0.0118468	4.13595e-168
	CST7_O76096_OID20704_v1_Inflammation	20:24999795:A:G:imp:v1	1.079	0.1682			0
	HAVCR1_Q96D42_OID21422_v1_Oncology	5:156478644:C:T:imp:v1	1.088	0.1713	-0.138826	0.00809575	6.49788e-66
	MLN_P12872_OID20541_v1_Inflammation	6:33768897:A:G:imp:v1	0.9333	0.172	0.0803534	0.00778423	5.56993e-25
	KLK13_Q9UKR3_OID21291_v1_Oncology	19:51553216:TG:T:imp:v1	1.078	0.1747	0.11023	0.0124123	6.64276e-19
	UMOD_P07911_OID20237_v1_Cardiometabolic	16:20383700:A:G:imp:v1	0.9142	0.1761	0.22407	0.00756521	8.98575e-193
	ICAM2_P13598_OID20248_v1_Cardiometabolic	3:98327008:G:C:imp:v1	0.8955	0.1771	-0.164835	0.00853723	4.61704e-83
	CREG1_O75629_OID21515_v1_Oncology	12:102107625:A:G:imp:v1	0.8773	0.1797	0.228507	0.0173617	1.46026e-39
	SIRPA_P78324_OID20304_v1_Cardiometabolic	20:1887584:C:A:imp:v1	1.072	0.1812			0
	CHIT1_Q13231_OID20312_v1_Cardiometabolic	1:203197257:T:G:imp:v1	0.929	0.1886			0
	BLMH_Q13867_OID20336_v1_Cardiometabolic	17:28640992:G:C:imp:v1	0.9006	0.1947	-0.135601	0.0084963	2.42771e-57
	CLEC4G_Q6UXB4_OID20590_v1_Inflammation	9:136141870:C:T:imp:v1	1.084	0.1957	-0.073096	0.0099292	1.81557e-13
	CHL1_O00533_OID20366_v1_Cardiometabolic	3:273987:A:G:imp:v1	0.9154	0.1969	0.114468	0.00937926	2.94431e-34
	IL7R_P16871_OID21136_v1_Neurology	9:136153981:C:T:imp:v1	1.103	0.1993	-0.117469	0.0120984	2.74915e-22
	PTPRM_P28827_OID20598_v1_Inflammation	9:136146046:G:A:imp:v1	1.067	0.1998	0.305417	0.00811406	0
	DKKL1_Q9UK85_OID21313_v1_Oncology	19:49841054:G:T:imp:v1	1.07	0.2004			0
	XPNPEP2_O43895_OID21508_v1_Oncology	16:79755446:G:A:imp:v1	0.9245	0.2022	-0.100106	0.00838322	7.21829e-33
	EGFL7_Q9UHF1_OID21252_v1_Oncology	9:139566020:C:T:imp:v1	1.075	0.2026	0.086452	0.0124306	3.53107e-12
	CCL8_P80075_OID21466_v1_Oncology	17:32676323:C:G:imp:v1	0.9264	0.2033	0.218729	0.00770128	2.04157e-177
	IL32_P24001_OID20605_v1_Inflammation	16:3141366:C:T:imp:v1	1.121	0.2045	0.114707	0.0146423	4.72728e-15
	IL6_P05231_OID21276_v1_Oncology	1:154425456:G:A:imp:v1	0.9415	0.2051	-0.0872482	0.00784923	1.05435e-28
	LAIR1_Q6GTX8_OID20737_v1_Inflammation	19:54860845:A:G:imp:v1	1.064	0.2056	0.182076	0.0076463	2.4932e-125
	SCG3_Q8WXD2_OID20728_v1_Inflammation	15:51698867:T:C:imp:v1	1.072	0.206	-0.116285	0.00836311	5.94349e-44
	ADAM15_Q13444_OID20109_v1_Cardiometabolic	9:136145907:G:GA:imp:v1	1.052	0.2095	0.0613954	0.00835398	1.9933e-13
	CRTAM_O95727_OID20914_v1_Neurology	11:122714782:A:G:imp:v1	1.06	0.2098	-0.0860425	0.00816269	5.59335e-26
	ENPP5_Q9UJA9_OID20736_v1_Inflammation	6:46135984:G:T:imp:v1	1.073	0.2105			0
	CD163_Q86VB7_OID20360_v1_Cardiometabolic	2:134953569:C:T:imp:v1	1.107	0.2128	0.105499	0.0118665	6.08132e-19
	CD160_O95971_OID20647_v1_Inflammation	1:145661932:A:G:imp:v1	1.106	0.2129	-0.0811198	0.00943142	7.90102e-18
	IL17RA_Q96F46_OID21089_v1_Neurology	22:17586471:C:T:imp:v1	0.9253	0.2147			0
	KLK10_O43240_OID21523_v1_Oncology	19:51521636:G:T:imp:v1	0.9232	0.216	-0.107613	0.00916392	7.65746e-32
	MICA_Q29980_Q29983_OID20593_v1_Inflammation	6:31331829:C:T:imp:v1	1.064	0.2189			0
	GNLY_P22749_OID21132_v1_Neurology	2:85932089:C:T:imp:v1	0.9382	0.2205	-0.14732	0.00785699	1.93028e-78
	AMY2A_P04746_OID20333_v1_Cardiometabolic	1:103917325:G:C:imp:v1	0.9616	0.2211	0.170172	0.00834453	1.92028e-92
	CES1_P23141_OID20244_v1_Cardiometabolic	16:55817357:G:A:imp:v1	0.8756	0.2217	0.38998	0.0144619	3.69466e-160
	HNMT_P50135_OID20975_v1_Neurology	2:138755429:T:C:imp:v1	0.9477	0.2232	0.248458	0.00811221	5.56281e-206
	SELE_P16581_OID20290_v1_Cardiometabolic	9:136157133:G:A:imp:v1	1.092	0.2261	0.228211	0.00780213	4.53888e-188
	XCL1_P47992_OID21398_v1_Oncology	1:168507463:C:T:imp:v1	1.11	0.2264	-0.233735	0.0109166	1.0539e-101
	NT5E_P21589_OID21498_v1_Oncology	6:86210162:C:T:imp:v1	1.072	0.2272	-0.221904	0.00805394	4.24564e-167
	CPA2_P48052_OID21060_v1_Neurology	6:32629371:A:G:imp:v1	1.092	0.2276	0.0923264	0.010314	3.50388e-19
	TEK_Q02763_OID21496_v1_Oncology	9:27179530:A:G:imp:v1	0.9273	0.2285	0.115545	0.00858766	2.88697e-41
	OGN_P20774_OID21123_v1_Neurology	9:94972397:T:C:imp:v1	1.076	0.2286	-0.109483	0.00937211	1.57903e-31
	KIR2DL3_P43628_OID21196_v1_Oncology	19:55223670:TTA:T:imp:v1	1.094	0.2295	0.122041	0.0164533	1.19422e-13
	WFIKKN1_Q96NZ8_OID20939_v1_Neurology	16:669708:T:G:imp:v1	1.06	0.2299	-0.0706294	0.00912276	9.77834e-15
	TIMP4_Q99727_OID21147_v1_Neurology	6:32628771:T:C:imp:v1	0.8902	0.2316	0.103646	0.0141525	2.4154e-13
	WFDC12_Q8WWY7_OID21462_v1_Oncology	20:43762074:TTTTG:T:imp:v1	1.078	0.2351	-0.0841078	0.00824884	2.05908e-24
	OPTC_Q9UBM4_OID21362_v1_Oncology	1:203380124:G:A:imp:v1	0.9008	0.2387	0.0954279	0.0141469	1.52484e-11
	FRZB_Q92765_OID20968_v1_Neurology	2:183724745:C:T:imp:v1	0.9243	0.241	0.185362	0.012033	1.52881e-53
	PNLIPRP2_P54317_OID20775_v1_Inflammation	19:49208501:A:G:imp:v1	1.06	0.2421	-0.138073	0.00770239	7.39441e-72
	SMOC2_Q9H3U7_OID20730_v1_Inflammation	6:168858029:A:G:imp:v1	0.9331	0.2444	-0.054341	0.00805109	1.48336e-11
	LTA_P01374_OID20586_v1_Inflammation	6:31562150:G:A:imp:v1	0.9221	0.245	0.387048	0.0103599	1.72742e-305
	KYNU_Q16719_OID20669_v1_Inflammation	2:143801670:C:T:imp:v1	1.105	0.2471	-0.0857182	0.0100638	1.63027e-17
	CD200R1_Q8TD46_OID20595_v1_Inflammation	9:136155000:C:T:imp:v1	1.07	0.2471	0.0720602	0.00994669	4.33588e-13
	MMP12_P39900_OID21439_v1_Oncology	11:102745469:GCAAA:G:imp:v1	0.9264	0.2472	0.254299	0.00993718	1.93601e-144
	LAIR2_Q6ISS4_OID20965_v1_Neurology	19:55017508:T:C:imp:v1	1.052	0.2476			0
	FCGR2B_P31994_OID21215_v1_Oncology	9:136138765:GCGCCCACCACTA:G:imp:v1	1.055	0.2492	-0.0925947	0.0101076	5.1483e-20
	FCRLB_Q6BAA4_OID21193_v1_Oncology	1:161684981:A:T:imp:v1	0.9409	0.2496			0
	IL6_P05231_OID20911_v1_Neurology	1:154425456:G:A:imp:v1	0.9492	0.2512	-0.0816014	0.00786241	3.10043e-25
	IL17F_Q96PD4_OID20456_v1_Inflammation	6:52105863:C:CGTTTGTTT:imp:v1	0.9286	0.2514	0.131888	0.012714	3.27539e-25
	GALNT2_Q10471_OID21423_v1_Oncology	16:72219756:C:A:imp:v1	1.097	0.2515	-0.10173	0.0102891	4.73287e-23
	TFF1_P04155_OID21154_v1_Neurology	2:69177269:C:A:imp:v1	1.115	0.252	-0.190484	0.0168379	1.13396e-29
	LYPD8_Q6UX82_OID21251_v1_Oncology	1:249058569:G:C:imp:v1	1.063	0.2523	-0.0963021	0.0116753	1.60541e-16
	ALPP_P05187_OID21383_v1_Oncology	19:49206462:C:T:imp:v1	0.9485	0.2556	-0.0994478	0.00770058	3.73714e-38
	FAM3B_P58499_OID21372_v1_Oncology	19:49206462:C:T:imp:v1	0.9485	0.2556	-0.0616067	0.00771236	1.37094e-15
	IGFBPL1_Q8WX77_OID20155_v1_Cardiometabolic	9:38440859:T:C:imp:v1	0.9431	0.2566	-0.135292	0.00776411	5.29789e-68
	C1QTNF1_Q9BXJ1_OID20367_v1_Cardiometabolic	17:77046519:C:T:imp:v1	1.142	0.2581	0.11654	0.0175091	2.81424e-11
	CPPED1_Q9BRF8_OID21053_v1_Neurology	16:12852822:C:T:imp:v1	1.073	0.2583	0.136023	0.00771118	1.22175e-69
	CLEC4C_Q8WTT0_OID20547_v1_Inflammation	12:7910360:AAAAC:A:imp:v1	1.069	0.2598	-0.168829	0.00918813	2.09319e-75
	CD244_Q9BZW8_OID20628_v1_Inflammation	1:161176519:G:A:imp:v1	1.134	0.2599	0.157964	0.0133516	2.69572e-32
	XPNPEP2_O43895_OID21508_v1_Oncology	1:27230523:A:T:imp:v1	0.8892	0.2605	0.121435	0.0138283	1.6112e-18
	CXADR_P78310_OID20561_v1_Inflammation	9:136149709:AC:A:imp:v1	1.075	0.2622	-0.122749	0.0102076	2.61657e-33
	ICAM4_Q14773_OID20578_v1_Inflammation	9:136149709:AC:A:imp:v1	1.075	0.2622	-0.0812179	0.0102201	1.91246e-15
	TCN2_P20062_OID20341_v1_Cardiometabolic	22:31020975:A:C:imp:v1	0.912	0.2634	-0.162243	0.00927356	1.55685e-68
	RAB6A_P20340_OID20608_v1_Inflammation	5:176839890:T:G:imp:v1	1.064	0.2653	-0.0858078	0.00885116	3.1813e-22
	PON2_Q15165_OID20088_v1_Cardiometabolic	7:95043850:T:G:imp:v1	0.9483	0.267	-0.209716	0.00960259	9.76624e-106
	C4BPB_P20851_OID21481_v1_Oncology	1:207278451:G:A:imp:v1	1.096	0.2688	0.146897	0.0119569	1.08203e-34
	CEACAM21_Q3KPI0_OID20548_v1_Inflammation	19:42111226:T:A:imp:v1	0.9103	0.2692			0
	DPEP1_P16444_OID20897_v1_Neurology	16:89719955:C:T:imp:v1	0.9506	0.2721	-0.202846	0.0081624	2.50842e-136
	TMPRSS15_P98073_OID21364_v1_Oncology	19:49206172:C:T:imp:v1	0.9504	0.2738	0.067973	0.00771075	1.19308e-18
	MDGA1_Q8NFP4_OID20951_v1_Neurology	6:37682839:A:G:imp:v1	0.9433	0.2739	-0.278913	0.0090427	7.04592e-209
	ICAM1_P05362_OID20411_v1_Cardiometabolic	19:10403603:C:T:imp:v1	0.9117	0.2755	-0.143528	0.0139681	9.09639e-25
	FLT1_P17948_OID21301_v1_Oncology	6:43913243:T:C:imp:v1	1.055	0.276	-0.056463	0.00843906	2.22156e-11
	MATN3_O15232_OID20979_v1_Neurology	2:20242416:T:C:imp:v1	1.048	0.2763	0.0937691	0.00772657	6.81237e-34
	LILRB1_Q8NHL6_OID20323_v1_Cardiometabolic	19:54800371:T:C:imp:v1	0.9167	0.2772	0.120183	0.00840586	2.26912e-46
	LGALS8_O00214_OID21041_v1_Neurology	1:236700542:G:C:imp:v1	1.077	0.2786	0.154187	0.00863796	2.89631e-71
	KLK4_Q9Y5K2_OID21391_v1_Oncology	19:51406129:A:G:imp:v1	1.072	0.2802	0.176332	0.00794614	4.20785e-109
	IL27_Q14213_Q8NEV9_OID21389_v1_Oncology	19:4240948:A:G:imp:v1	1.075	0.2839	-0.0764552	0.00902159	2.35714e-17
	SIGLEC9_Q9Y336_OID21390_v1_Oncology	19:51635745:C:T:imp:v1	0.9296	0.2847	-0.0613546	0.00864479	1.27219e-12
	ENTPD6_O75354_OID20100_v1_Cardiometabolic	20:25920544:C:T:imp:v1	1.083	0.2868			0
	KLB_Q86Z14_OID20888_v1_Neurology	4:39444337:A:G:imp:v1	0.9603	0.2872	-0.154514	0.00801864	9.7038e-83
	PNLIPRP2_P54317_OID20775_v1_Inflammation	10:118385272:C:T:imp:v1	1.059	0.2883			0
	CTSZ_Q9UBR2_OID20365_v1_Cardiometabolic	20:57608918:C:T:imp:v1	0.8867	0.289	0.308499	0.0164711	2.83402e-78
	VCAN_P13611_OID21026_v1_Neurology	5:82845311:C:A:imp:v1	1.075	0.29	-0.100259	0.00850424	4.43257e-32
	CRTAC1_Q9NQ79_OID20279_v1_Cardiometabolic	10:99625818:G:A:imp:v1	1.083	0.2923	-0.122928	0.00806689	1.96173e-52
	CLC_Q05315_OID20126_v1_Cardiometabolic	19:54326212:G:T:imp:v1	1.066	0.2955	0.0937741	0.00947066	4.09914e-23
	CD34_P28906_OID21025_v1_Neurology	9:136146227:A:T:imp:v1	0.9362	0.3003	0.0695327	0.00823231	3.00632e-17
	CD207_Q9UJ71_OID21298_v1_Oncology	2:71029439:A:G:imp:v1	1.04	0.3004	-0.098554	0.00814802	1.11625e-33
	CRHBP_P24387_OID20747_v1_Inflammation	5:76171252:A:C:imp:v1	1.055	0.302	-0.0633341	0.00819867	1.11916e-14
	GZMB_P10144_OID20604_v1_Inflammation	14:25099980:C:A:imp:v1	0.9407	0.3036	0.0852557	0.0090695	5.44263e-21
	CCL14_Q16627_OID20401_v1_Cardiometabolic	17:34335694:C:T:imp:v1	0.9235	0.3098	0.27656	0.0125162	3.44023e-108
	KIR2DL3_P43628_OID21196_v1_Oncology	6:31315312:A:G:imp:v1	0.9634	0.31	0.0892794	0.00783942	4.77044e-30
	OSMR_Q99650_OID20356_v1_Cardiometabolic	5:39079518:G:GT:imp:v1	0.9184	0.3111	0.151044	0.010866	6.28527e-44
	NFASC_O94856_OID20634_v1_Inflammation	1:204955716:G:A:imp:v1	1.137	0.3119	-0.118732	0.015162	4.84396e-15
	GLB1_P16278_OID20949_v1_Neurology	12:102093698:C:A:imp:v1	0.9481	0.3144	0.060504	0.00906459	2.47623e-11
	RTN4R_Q9BZR6_OID21424_v1_Oncology	22:20249918:T:C:imp:v1	1.069	0.3186	-0.0683132	0.00845684	6.59128e-16
	GDNF_P39905_OID20861_v1_Neurology	5:37816845:C:T:imp:v1	0.9511	0.319	0.0887083	0.0105327	3.69431e-17
	FOLR3_P41439_OID21485_v1_Oncology	6:32592345:C:G:imp:v1	0.9321	0.3197	0.0683125	0.0100447	1.03999e-11
	GCNT1_Q02742_OID21379_v1_Oncology	9:79113087:G:A:imp:v1	1.048	0.3216	0.0839027	0.00778342	4.29454e-27
	NAAA_Q02083_OID20931_v1_Neurology	4:76846149:A:AT:imp:v1	0.9564	0.3227	0.188577	0.00839717	1.08845e-111
	KLK12_Q9UKR0_OID21201_v1_Oncology	19:5841356:G:T:imp:v1	1.077	0.3241	0.18015	0.0165584	1.44101e-27
	RBKS_Q9H477_OID20986_v1_Neurology	2:27228772:C:T:imp:v1	0.9257	0.3294	0.254331	0.0165172	1.68787e-53
	PM20D1_Q6GTS8_OID20149_v1_Cardiometabolic	1:205744138:G:T:imp:v1	1.046	0.331			0
	CLEC10A_Q8IUN9_OID20928_v1_Neurology	17:7013753:G:A:imp:v1	0.9525	0.3324	0.117323	0.00866033	8.24012e-42
	NINJ1_Q92982_OID21167_v1_Oncology	9:95896099:G:A:imp:v1	1.036	0.3328	-0.0987713	0.00777777	5.97505e-37
	SFTPD_P35247_OID20214_v1_Cardiometabolic	10:81709809:C:T:imp:v1	1.057	0.3357	-0.255172	0.00879824	6.39216e-185
	IFNLR1_Q8IU57_OID20506_v1_Inflammation	1:24526135:G:T:imp:v1	0.924	0.34	0.200931	0.0124257	8.11859e-59
	CRISP2_P16562_OID21456_v1_Oncology	6:49537616:T:A:imp:v1	0.8867	0.3413	0.381389	0.0146641	3.97872e-149
	ICOSLG_O75144_OID21351_v1_Oncology	21:45628401:C:T:imp:v1	0.9546	0.3435	0.085337	0.0081134	7.13512e-26
	PDCD5_O14737_OID21021_v1_Neurology	19:33079522:T:C:imp:v1	0.9323	0.3445	-0.0684167	0.00900701	3.05564e-14
	FOLR3_P41439_OID21485_v1_Oncology	19:54759361:T:C:imp:v1	1.052	0.3446	0.0574576	0.0078597	2.66347e-13
	IL3RA_P26951_OID20461_v1_Inflammation	9:136146227:A:T:imp:v1	1.039	0.3455	0.150119	0.00830085	4.20044e-73
	IL5RA_Q01344_OID20601_v1_Inflammation	3:3150519:A:G:imp:v1	0.9519	0.3459	-0.08173	0.00812573	8.45471e-24
	IGFBP7_Q16270_OID20236_v1_Cardiometabolic	4:57941700:C:T:imp:v1	1.08	0.3471	-0.0614194	0.00901656	9.63543e-12
	IL10RB_Q08334_OID20696_v1_Inflammation	21:34662711:G:A:imp:v1	1.057	0.3495	-0.0970778	0.00803736	1.37517e-33
	CCL4_P13236_OID20695_v1_Inflammation	3:46384204:G:A:imp:v1	1.078	0.3502	-0.165074	0.0123485	9.30556e-41
	FABP9_Q0Z7S8_OID20501_v1_Inflammation	1:151997199:A:C:imp:v1	1.055	0.3513	0.0827574	0.0089661	2.70561e-20
	VMO1_Q7Z5L0_OID21381_v1_Oncology	17:4689572:T:C:imp:v1	0.9576	0.3518	-0.241348	0.00762163	4.37361e-220
	CXADR_P78310_OID20561_v1_Inflammation	21:18944881:G:A:imp:v1	0.9296	0.3523	-0.096269	0.0118798	5.33583e-16
	PDCD1LG2_Q9BQ51_OID21273_v1_Oncology	9:5512522:T:G:imp:v1	0.9515	0.3524	-0.101252	0.00881242	1.48708e-30
	CD6_P30203_OID20649_v1_Inflammation	11:60770683:C:T:imp:v1	0.9388	0.354	-0.165877	0.00805739	3.59199e-94
	ANXA10_Q9UJ72_OID20886_v1_Neurology	8:143773354:T:TG:imp:v1	0.9664	0.3541	0.0646137	0.00785963	2.01877e-16
	VEGFA_P15692_OID20650_v1_Inflammation	6:43932763:G:A:imp:v1	0.9388	0.3549	-0.114571	0.00871843	1.91167e-39
	KIRREL2_Q6UWL6_OID20873_v1_Neurology	9:136145993:AAGAAGGGAAATTAATAAATATT:A:imp:v1	1.037	0.3563	0.0725142	0.00852562	1.80898e-17
	TIE1_P35590_OID20303_v1_Cardiometabolic	1:43780653:G:GCAACCTCACCCATTT:imp:v1	0.9345	0.3642	-0.0534327	0.00798397	2.19391e-11
	CDH17_Q12864_OID20134_v1_Cardiometabolic	8:95203825:AC:A:imp:v1	1.047	0.3646	0.139971	0.00769845	7.21235e-74
	CRNN_Q9UBG3_OID21427_v1_Oncology	1:152358609:C:CT:imp:v1	1.042	0.3663	0.313129	0.0106085	1.80719e-191
	TGFBI_Q15582_OID20417_v1_Cardiometabolic	5:135371328:A:G:imp:v1	0.9482	0.3675	-0.0769803	0.0101347	3.06039e-14
	CD8A_P01732_OID21018_v1_Neurology	2:87019622:A:ATT:imp:v1	0.9361	0.3697	0.0716669	0.00896405	1.29645e-15
	SIRPB1_O00241_OID20739_v1_Inflammation	20:1507507:TTAAC:T:imp:v1	1.045	0.3698	0.225478	0.0077981	7.56158e-184
	ENPP2_Q13822_OID20288_v1_Cardiometabolic	8:120748454:A:G:imp:v1	0.9368	0.3706	0.0846249	0.00777426	1.3549e-27
	BTN3A2_P78410_OID20540_v1_Inflammation	6:26404958:G:A:imp:v1	1.049	0.3744			0
	ENTPD5_O75356_OID20104_v1_Cardiometabolic	14:74296791:T:C:imp:v1	1.043	0.3747	0.183358	0.00979422	3.33324e-78
	FUCA1_P04066_OID20261_v1_Cardiometabolic	6:143825104:G:T:imp:v1	0.9387	0.3759			0
	PM20D1_Q6GTS8_OID20149_v1_Cardiometabolic	2:60499861:A:AG:imp:v1	0.9594	0.3775	-0.0818665	0.00793385	5.8045e-25
	LAMA4_Q16363_OID20769_v1_Inflammation	6:112366386:C:T:imp:v1	1.056	0.3785	-0.0691634	0.00857683	7.38485e-16
	TPMT_P51580_OID21270_v1_Oncology	6:18176796:C:A:imp:v1	1.046	0.3801	0.267851	0.0110262	2.37311e-130
	HLA-E_P13747_OID20532_v1_Inflammation	6:30501142:TGG:T:imp:v1	0.9527	0.3804	-0.0799412	0.00849066	4.72198e-21
	PNLIPRP2_P54317_OID20775_v1_Inflammation	19:5841356:G:T:imp:v1	1.093	0.3811	0.146656	0.0163837	3.51168e-19
	CLEC14A_Q86T13_OID21090_v1_Neurology	9:136145907:G:GA:imp:v1	1.048	0.3853	0.0690893	0.00827183	6.69091e-17
	ICAM4_Q14773_OID20578_v1_Inflammation	1:25719599:T:A:imp:v1	0.9574	0.3863			0
	CD160_O95971_OID20647_v1_Inflammation	6:32194630:G:C:imp:v1	1.087	0.3883	0.0914099	0.0112664	4.91747e-16
	CD300LF_Q8TDQ1_OID21469_v1_Oncology	17:72700943:A:G:imp:v1	0.9326	0.3895	-0.354266	0.00963547	6.57759e-296
	IFNGR2_P38484_OID20941_v1_Neurology	21:34854711:C:G:imp:v1	0.961	0.3903			0
	PM20D1_Q6GTS8_OID20149_v1_Cardiometabolic	1:155178782:A:T:imp:v1	0.9608	0.3933	0.0746021	0.00789046	3.23878e-21
	TYMP_P19971_OID20234_v1_Cardiometabolic	22:50971266:T:C:imp:v1	0.9599	0.3934	0.0850109	0.00824071	5.96787e-25
	CCL21_O00585_OID20686_v1_Inflammation	6:33045659:T:C:imp:v1	1.104	0.3964	0.174879	0.0164756	2.55266e-26
	PTH1R_Q03431_OID20571_v1_Inflammation	3:48394419:A:G:imp:v1	0.9071	0.4009	0.145372	0.0172454	3.46771e-17
	RABEPK_Q7Z6M1_OID21163_v1_Oncology	9:127986904:A:T:imp:v1	1.044	0.4011	-0.0803717	0.0110634	3.74075e-13
	CLEC4A_Q9UMR7_OID20573_v1_Inflammation	12:8250786:C:T:imp:v1	0.9234	0.403	0.324508	0.0142046	1.62939e-115
	AGRN_O00468_OID20786_v1_Inflammation	1:985266:C:T:imp:v1	1.05	0.4036	0.0873882	0.00793271	3.19312e-28
	ACP5_P13686_OID20314_v1_Cardiometabolic	19:11690795:G:A:imp:v1	1.074	0.4036	-0.107756	0.0115983	1.53343e-20
	KIR3DL1_P43629_OID21185_v1_Oncology	6:29818004:C:T:imp:v1	0.9386	0.4065	0.240111	0.0159137	1.93386e-51
	CES3_Q6UWW8_OID21340_v1_Oncology	16:68383023:C:T:imp:v1	0.9242	0.4068	0.136985	0.0153304	4.05453e-19
	PNLIPRP2_P54317_OID20775_v1_Inflammation	9:136145409:C:A:imp:v1	1.062	0.4126	0.11889	0.0115434	7.09067e-25
	PON3_Q15166_OID20777_v1_Inflammation	7:95063702:T:G:imp:v1	0.9334	0.4128	0.147676	0.0112295	1.68681e-39
	FABP2_P12104_OID20200_v1_Cardiometabolic	4:120367277:CTTTT:C:imp:v1	1.046	0.4142	-0.0642141	0.0083736	1.73834e-14
	CNTN2_Q02246_OID21426_v1_Oncology	1:205015699:C:T:imp:v1	0.9462	0.4143			0
	LBP_P18428_OID20355_v1_Cardiometabolic	20:37010511:T:C:imp:v1	0.9413	0.4153	0.274035	0.0102157	1.65708e-158
	FLT4_P35916_OID21491_v1_Oncology	5:180057293:T:C:imp:v1	1.073	0.4166	-0.088965	0.0123488	5.83164e-13
	CCL11_P51671_OID20668_v1_Inflammation	6:32623223:A:C:imp:v1	1.079	0.4172	0.0767169	0.010919	2.12567e-12
	MSMB_P08118_OID20275_v1_Cardiometabolic	10:51532528:G:A:imp:v1	0.9616	0.4186			0
	PLXDC1_Q8IUK5_OID21258_v1_Oncology	17:37306340:T:C:imp:v1	0.9592	0.4191	0.123932	0.010819	2.21715e-30
	IL18R1_Q13478_OID20652_v1_Inflammation	2:102904244:A:C:imp:v1	1.057	0.4199	-0.184559	0.00775948	4.78434e-125
	ABHD14B_Q96IU4_OID20921_v1_Neurology	3:52044458:A:C:imp:v1	1.057	0.4212	0.150265	0.0126008	8.75828e-33
	NECTIN4_Q96NY8_OID21490_v1_Oncology	1:161014370:C:G:imp:v1	1.047	0.4219	0.0642672	0.00803937	1.30566e-15
	PLA2G15_Q8NCC3_OID21473_v1_Oncology	16:68032198:GC:G:imp:v1	1.072	0.4222	0.093677	0.0124242	4.70463e-14
	CPA2_P48052_OID21060_v1_Neurology	7:129910818:G:A:imp:v1	0.955	0.4251	-0.0692257	0.00788242	1.60173e-18
	CHRDL2_Q6WN34_OID20223_v1_Cardiometabolic	11:74477428:C:G:imp:v1	1.083	0.4264	0.210692	0.0157529	8.48776e-41
	CLEC7A_Q9BXN2_OID20636_v1_Inflammation	12:10277083:A:C:imp:v1	0.9385	0.4266			0
	MPO_P05164_OID21100_v1_Neurology	17:56436109:C:T:imp:v1	0.9455	0.427	0.103179	0.0105633	1.54911e-22
	LGALS9_O00182_OID20781_v1_Inflammation	17:25957334:A:G:imp:v1	1.04	0.4279	-0.073882	0.0077732	2.0061e-21
	GPC5_P78333_OID20944_v1_Neurology	13:92423630:G:A:imp:v1	1.036	0.4289	-0.170695	0.00781688	1.03916e-105
	ADAM23_O75077_OID20651_v1_Inflammation	2:207379077:G:C:imp:v1	1.057	0.4319	0.212041	0.00792379	9.44179e-158
	CCL15_Q16663_OID20328_v1_Cardiometabolic	19:49210869:A:G:imp:v1	0.9438	0.4322	-0.0928831	0.00782961	1.8412e-32
	ALPP_P05187_OID21383_v1_Oncology	2:233305282:G:C:imp:v1	1.044	0.4326	0.204658	0.00896886	2.99285e-115
	CEACAM5_P06731_OID21171_v1_Oncology	19:42207625:T:C:imp:v1	1.026	0.4334	0.0744794	0.00784902	2.33241e-21
	CA6_P23280_OID21096_v1_Neurology	1:9031903:C:G:imp:v1	1.038	0.4336	0.108029	0.00781525	1.85437e-43
	FLT3LG_P49771_OID20661_v1_Inflammation	13:28603466:T:TTGCAG:imp:v1	1.072	0.4405	0.0830125	0.0103611	1.12899e-15
	TNFSF13_O75888_OID20733_v1_Inflammation	17:7511934:C:CA:imp:v1	1.045	0.4405	-0.0654577	0.00780908	5.19208e-17
	ARSA_P15289_OID21138_v1_Neurology	22:51064416:T:C:imp:v1	0.9421	0.4421			0
	HBQ1_P09105_OID21433_v1_Oncology	16:72052348:A:G:imp:v1	0.9423	0.4425	0.0629066	0.00933737	1.61604e-11
	IKZF2_Q9UKS7_OID21213_v1_Oncology	6:32624465:T:A:imp:v1	1.036	0.4434	-0.0654991	0.00975451	1.88378e-11
	FUT8_Q9BYC5_OID20992_v1_Neurology	14:65811418:TCCTGGAAGTTCTTTC:T:imp:v1	1.037	0.4459	0.302698	0.00814452	2.56277e-302
	RNASE3_P12724_OID20203_v1_Cardiometabolic	14:21419823:CAT:C:imp:v1	0.9618	0.4465	0.0932281	0.00832542	4.16983e-29
	CD70_P32970_OID20599_v1_Inflammation	19:6612779:G:A:imp:v1	1.045	0.4481	-0.178807	0.00894999	8.47983e-89
	CDHR5_Q9HBB8_OID20193_v1_Cardiometabolic	11:546567:CA:C:imp:v1	1.042	0.4514	0.0937481	0.00828986	1.18751e-29
	CLEC1A_Q8NC01_OID20099_v1_Cardiometabolic	12:10178500:C:T:imp:v1	0.9536	0.4514	0.094514	0.0126508	7.9577e-14
	SELPLG_Q14242_OID20560_v1_Inflammation	12:108972251:C:T:imp:v1	1.082	0.4547	0.471824	0.0168442	1.17396e-172
	MUC13_Q9H3R2_OID20866_v1_Neurology	3:124725659:C:A:imp:v1	1.028	0.458	0.0592112	0.00801481	1.49364e-13
	ADAM15_Q13444_OID20109_v1_Cardiometabolic	1:155035611:C:T:imp:v1	0.972	0.4582	-0.258685	0.00765154	1.45755e-250
	S100A11_P31949_OID20130_v1_Cardiometabolic	19:54327313:C:A:imp:v1	1.041	0.4583	0.0757361	0.00949603	1.51708e-15
	CXCL1_P09341_OID20762_v1_Inflammation	4:74739123:TGG:T:imp:v1	1.051	0.4588	-0.167852	0.0106079	2.14593e-56
	GPA33_Q99795_OID21376_v1_Oncology	19:49203829:C:T:imp:v1	1.037	0.4594	-0.0590243	0.00814228	4.19502e-13
	IL2RA_P01589_OID20267_v1_Cardiometabolic	10:6074451:G:C:imp:v1	1.033	0.4596	-0.173086	0.00787068	3.49123e-107
	CLEC6A_Q6EIG7_OID21228_v1_Oncology	12:8637403:G:T:imp:v1	0.9731	0.4596	-0.0957242	0.00784915	3.28554e-34
	TXNDC15_Q96J42_OID21495_v1_Oncology	5:134251868:T:C:imp:v1	0.9405	0.4602	-0.256551	0.0112009	4.18266e-116
	ADAMTS8_Q9UP79_OID21502_v1_Oncology	11:130283947:GT:G:imp:v1	1.045	0.4607	-0.0685215	0.0083077	1.61139e-16
	MARCO_Q9UEW3_OID20210_v1_Cardiometabolic	2:119717694:A:AAAT:imp:v1	0.9555	0.4607	0.0874171	0.00921605	2.41658e-21
	WFIKKN2_Q8TEU8_OID20785_v1_Inflammation	17:48885762:C:T:imp:v1	0.9603	0.4612	0.0787832	0.0080805	1.84849e-22
	ICAM3_P32942_OID20277_v1_Cardiometabolic	19:10446568:T:C:imp:v1	0.9372	0.4614	-0.0658769	0.00926226	1.14045e-12
	HBQ1_P09105_OID21433_v1_Oncology	16:286008:T:C:imp:v1	0.9482	0.4629	0.190685	0.00877872	1.29244e-104
	AMN_Q9BXJ7_OID20492_v1_Inflammation	14:103371412:G:A:imp:v1	0.9476	0.4641	-0.126238	0.014545	3.9881e-18
	CCL3_P10147_OID20610_v1_Inflammation	17:34427479:C:G:imp:v1	0.9572	0.4645	-0.0977343	0.00919257	2.11787e-26
	CHGB_P05060_OID21038_v1_Neurology	20:5905779:C:A:imp:v1	0.9583	0.4653	-0.0966398	0.00798037	9.38429e-34
	HPGDS_O60760_OID21266_v1_Oncology	4:95137542:G:C:imp:v1	0.9738	0.4704	-0.0988335	0.00789975	6.50381e-36
	ARSB_P15848_OID21331_v1_Oncology	5:78287579:T:G:imp:v1	0.9615	0.4707	-0.0716261	0.00896344	1.33934e-15
	LTBR_P36941_OID20768_v1_Inflammation	12:6495275:C:A:imp:v1	0.9632	0.4711	-0.0649639	0.00900146	5.31318e-13
	GPR37_O15354_OID20095_v1_Cardiometabolic	7:124138520:G:A:imp:v1	1.028	0.472	-0.135318	0.00778274	1.03557e-67
	MEGF9_Q9H1U4_OID20285_v1_Cardiometabolic	9:123586737:T:G:imp:v1	1.046	0.4726	0.0580768	0.0077698	7.73903e-14
	DDC_P20711_OID20215_v1_Cardiometabolic	7:50690487:T:C:imp:v1	0.9222	0.4748	0.336363	0.017198	3.50844e-85
	TIE1_P35590_OID20303_v1_Cardiometabolic	16:137867:CTTT:C:imp:v1	0.9331	0.4783	0.0747116	0.010269	3.45214e-13
	IL7R_P16871_OID21136_v1_Neurology	5:35877505:G:A:imp:v1	0.9648	0.4806	-0.174272	0.00766001	1.40592e-114
	ACP6_Q9NPH0_OID21432_v1_Oncology	1:147102854:G:C:imp:v1	0.9496	0.4823			0
	KLRB1_Q12918_OID20629_v1_Inflammation	6:32207181:G:A:imp:v1	1.058	0.483	0.0636142	0.00922512	5.35785e-12
	CDHR1_Q96JP9_OID20808_v1_Neurology	10:85958218:C:T:imp:v1	1.04	0.4837	0.0830568	0.0119813	4.14268e-12
	AZU1_P20160_OID20309_v1_Cardiometabolic	19:826805:G:T:imp:v1	0.9571	0.484	0.164144	0.0149375	4.32873e-28
	CDNF_Q49AH0_OID21318_v1_Oncology	10:15025498:G:A:imp:v1	1.054	0.4868	0.110121	0.0129993	2.42606e-17
	SERPINA12_Q8IW75_OID20219_v1_Cardiometabolic	14:95000960:G:C:imp:v1	0.9754	0.488	-0.163174	0.00808461	1.37374e-90
	AOC3_Q16853_OID20389_v1_Cardiometabolic	17:40888783:C:T:imp:v1	0.9628	0.491	-0.123484	0.00771263	1.07819e-57
	IL12RB1_P42701_OID20486_v1_Inflammation	19:18168380:C:G:imp:v1	1.028	0.4913	0.0572773	0.0081276	1.82469e-12
	ITM2A_O43736_OID20504_v1_Inflammation	14:94846316:G:A:imp:v1	1.04	0.4921	0.092877	0.00884762	8.8796e-26
	FLT4_P35916_OID21491_v1_Oncology	3:98350675:A:T:imp:v1	0.9614	0.4961	-0.14774	0.00798501	1.98074e-76
	CXCL8_P10145_OID20997_v1_Neurology	1:159175354:G:A:imp:v1	1.023	0.4997	-0.0556083	0.00793072	2.35331e-12
	RNASET2_O00584_OID20321_v1_Cardiometabolic	6:167342833:G:GA:imp:v1	0.9369	0.5009	0.0971439	0.011748	1.35127e-16
	INHBC_P55103_OID21093_v1_Neurology	12:57691990:AC:A:imp:v1	1.035	0.5017	0.136741	0.00766848	4.01487e-71
	SELP_P16109_OID20379_v1_Cardiometabolic	1:169568698:T:G:imp:v1	1.037	0.5059	0.0784007	0.007738	3.98803e-24
	HS6ST1_O60243_OID21441_v1_Oncology	4:74395617:C:CTTTTTTT:imp:v1	0.9209	0.5088	0.0995668	0.0148602	2.08093e-11
	BST1_Q10588_OID21051_v1_Neurology	4:15709192:G:A:imp:v1	1.061	0.5092			0
	FGF21_Q9NSA1_OID21402_v1_Oncology	19:49260677:A:C:imp:v1	0.9593	0.5108	0.0545105	0.00808213	1.53489e-11
	SAMD9L_Q8IVG5_OID20536_v1_Inflammation	7:92797441:A:G:imp:v1	0.9529	0.5128	0.097633	0.0112666	4.48792e-18
	GBP4_Q96PP9_OID20845_v1_Neurology	1:89553773:A:AT:imp:v1	0.9706	0.5132	-0.213901	0.00955012	4.14151e-111
	PLXNB2_O15031_OID20317_v1_Cardiometabolic	22:50726673:G:A:imp:v1	0.9278	0.5161	-0.214806	0.0146908	2.03925e-48
	CXCL5_P42830_OID20207_v1_Cardiometabolic	4:74840796:T:C:imp:v1	1.04	0.5166	0.0810451	0.0101488	1.3976e-15
	PTX3_P26022_OID20570_v1_Inflammation	10:7774358:C:G:imp:v1	1.072	0.5204	-0.175418	0.01736	5.2644e-24
	MMP7_P09237_OID20087_v1_Cardiometabolic	11:102401661:T:C:imp:v1	0.9763	0.5208	0.0616221	0.007812	3.06749e-15
	CD22_P20273_OID20637_v1_Inflammation	19:35800662:G:T:imp:v1	1.054	0.5229	-0.0926417	0.00931522	2.64657e-23
	KLK1_P06870_OID21499_v1_Oncology	19:49186168:A:G:imp:v1	0.9638	0.5234	-0.351263	0.00972025	5.79221e-286
	CTRC_Q99895_OID20752_v1_Inflammation	1:15757044:A:G:imp:v1	0.9666	0.5248	0.0654609	0.00829462	2.97439e-15
	CCL14_Q16627_OID20401_v1_Cardiometabolic	1:159175354:G:A:imp:v1	0.9704	0.525	-0.120863	0.00779817	3.5312e-54
	DDX58_O95786_OID21226_v1_Oncology	9:32455674:A:G:imp:v1	0.9747	0.5257	-0.0646734	0.00854714	3.82889e-14
	CDH5_P33151_OID20243_v1_Cardiometabolic	9:136145409:C:A:imp:v1	1.068	0.5267	0.320058	0.0113296	1.46615e-175
	TIE1_P35590_OID20303_v1_Cardiometabolic	9:136145409:C:A:imp:v1	1.068	0.5267	0.202994	0.0114271	1.33551e-70
	FLRT2_O43155_OID20946_v1_Neurology	14:86067774:G:A:imp:v1	1.029	0.5276	-0.0884517	0.00779624	7.81409e-30
	ICAM1_P05362_OID20411_v1_Cardiometabolic	9:136143442:A:G:imp:v1	1.031	0.5282	0.0652352	0.00828736	3.49977e-15
	IL1R2_P27930_OID20757_v1_Inflammation	2:102615279:T:G:imp:v1	0.9705	0.5297	-0.0710809	0.00771193	3.05499e-20
	DPEP2_Q9H4A9_OID21305_v1_Oncology	16:67923472:CA:C:imp:v1	1.052	0.5326	0.155341	0.0137746	1.69865e-29
	CLEC1A_Q8NC01_OID20099_v1_Cardiometabolic	9:136145409:C:A:imp:v1	1.036	0.5377	0.166576	0.0116257	1.45699e-46
	PAM_P19021_OID20291_v1_Cardiometabolic	5:101595885:T:TGA:imp:v1	0.9599	0.5386	0.180194	0.00856862	3.52136e-98
	KEL_P23276_OID20881_v1_Neurology	9:136149722:A:G:imp:v1	1.023	0.5392	-0.0528739	0.00779372	1.16755e-11
	FXYD5_Q96DB9_OID20463_v1_Inflammation	19:35656246:A:G:imp:v1	0.9754	0.54	0.0751863	0.008202	4.87191e-20
	ICAM5_Q9UMF0_OID20145_v1_Cardiometabolic	9:136184782:A:G:imp:v1	0.9669	0.5404	0.0640176	0.00827714	1.04002e-14
	OXT_P01178_OID21047_v1_Neurology	20:3050393:T:C:imp:v1	1.059	0.5425	-0.19074	0.0116794	5.90119e-60
	LGMN_Q99538_OID20773_v1_Inflammation	14:93170741:T:C:imp:v1	0.9661	0.5435	0.0600462	0.00773522	8.3139e-15
	TNFSF14_O43557_OID20953_v1_Neurology	19:6659597:A:G:imp:v1	0.9559	0.5446	0.145943	0.0127385	2.17278e-30
	KLK12_Q9UKR0_OID21201_v1_Oncology	19:51541694:G:A:imp:v1	0.968	0.5454	-0.366101	0.0112434	1.45577e-232
	TNFRSF10B_O14763_OID20981_v1_Neurology	8:22845013:G:C:imp:v1	0.9616	0.5464	0.135646	0.0110914	2.15432e-34
	PDCD1LG2_Q9BQ51_OID21273_v1_Oncology	3:98473318:G:A:imp:v1	0.9718	0.5471	-0.0815583	0.00784893	2.72467e-25
	PDCD6_O75340_OID20163_v1_Cardiometabolic	5:362569:C:T:imp:v1	1.031	0.5476			0
	LILRB4_Q8NHJ6_OID20429_v1_Inflammation	6:32573471:A:G:imp:v1	0.9739	0.5482	0.117818	0.00886184	2.47611e-40
	TFF1_P04155_OID21154_v1_Neurology	1:155184975:A:G:imp:v1	0.9721	0.5488	-0.0709097	0.00792091	3.48392e-19
	GGH_Q92820_OID20416_v1_Cardiometabolic	8:63883593:C:T:imp:v1	0.9757	0.5495	0.0985822	0.00820148	2.788e-33
	IL12B_P29459_P29460_OID21327_v1_Oncology	5:158778566:C:CT:imp:v1	1.03	0.5515	-0.0864753	0.00819772	5.1505e-26
	PECAM1_P16284_OID21131_v1_Neurology	9:136149229:T:C:imp:v1	1.033	0.5522	0.177678	0.00821849	1.18392e-103
	CCL23_P55773_OID20693_v1_Inflammation	17:34314334:T:A:imp:v1	0.9586	0.5537	0.197583	0.00958819	2.37792e-94
	NID2_Q14112_OID21085_v1_Neurology	14:52483455:A:G:imp:v1	1.036	0.5551	-0.0699151	0.00928725	5.14958e-14
	PNLIPRP2_P54317_OID20775_v1_Inflammation	16:75234872:C:A:imp:v1	0.9437	0.5564	-0.10308	0.0150142	6.62817e-12
	CXADR_P78310_OID20561_v1_Inflammation	19:49206172:C:T:imp:v1	0.9712	0.5572	0.0748417	0.00769466	2.32557e-22
	SNCG_O76070_OID20971_v1_Neurology	10:88707842:G:A:imp:v1	1.027	0.5575			0
	CLMP_Q9H6B4_OID21419_v1_Oncology	11:123074526:G:C:imp:v1	1.037	0.5585	0.0536342	0.00766791	2.6597e-12
	CD274_Q9NZQ7_OID20966_v1_Neurology	9:5448690:G:C:imp:v1	0.9737	0.5613	0.102975	0.0079276	1.40545e-38
	IL16_Q14005_OID20633_v1_Inflammation	15:81592802:A:G:imp:v1	1.049	0.5637	0.218605	0.00929361	2.42276e-122
	CGREF1_Q99674_OID20152_v1_Cardiometabolic	2:27160610:T:TTTTG:imp:v1	1.05	0.564	0.214047	0.0131926	3.37277e-59
	GSTA1_P08263_OID20166_v1_Cardiometabolic	22:44340904:C:T:imp:v1	1.035	0.5664	0.0679654	0.00914706	1.08355e-13
	SMPDL3A_Q92484_OID20676_v1_Inflammation	6:123117805:C:T:imp:v1	0.9676	0.5668	0.211477	0.0080953	1.97692e-150
	ICAM4_Q14773_OID20578_v1_Inflammation	4:145025810:T:C:imp:v1	1.03	0.5673	0.0529124	0.00792935	2.50649e-11
	SPINK1_P00995_OID21097_v1_Neurology	5:147234635:T:C:imp:v1	1.036	0.5681	0.127514	0.00949369	3.95557e-41
	MSLN_Q13421_OID21380_v1_Oncology	16:810593:C:A:imp:v1	0.9682	0.573	-0.251292	0.0097168	1.802e-147
	F3_P13726_OID21440_v1_Oncology	9:136141870:C:T:imp:v1	1.037	0.5747	-0.135303	0.00990171	1.65204e-42
	TNFSF10_P50591_OID20611_v1_Inflammation	14:94552899:T:G:imp:v1	0.9343	0.5816	0.0946182	0.0135907	3.35539e-12
	NCAM1_P13591_OID20354_v1_Cardiometabolic	11:113090805:C:T:imp:v1	1.051	0.5884	0.108584	0.0130937	1.10585e-16
	CCL11_P51671_OID20668_v1_Inflammation	1:159175354:G:A:imp:v1	0.9638	0.5923	-0.0766375	0.00775638	5.05408e-23
	CPXM1_Q96SM3_OID21479_v1_Oncology	20:2777828:G:T:imp:v1	1.031	0.5935	0.102003	0.00781996	6.88667e-39
	CD177_Q8N6Q3_OID21119_v1_Neurology	19:43885085:T:C:imp:v1	1.027	0.5954	0.286717	0.00771006	1.14032e-302
	CPVL_Q9H3G5_OID21435_v1_Oncology	6:32626302:T:G:imp:v1	1.034	0.5956	0.0875299	0.00832949	7.89942e-26
	APOH_P02749_OID21072_v1_Neurology	17:64218459:G:A:imp:v1	0.9734	0.5958	-0.125268	0.00769428	1.35355e-59
	TBC1D17_Q9HA65_OID20844_v1_Neurology	19:50391299:C:T:imp:v1	0.9787	0.5977	-0.0822737	0.00868978	2.85618e-21
	SIGLEC9_Q9Y336_OID21390_v1_Oncology	17:7183522:C:T:imp:v1	0.9465	0.602	0.100809	0.0133929	5.18868e-14
	ENPP7_Q6UWV6_OID20689_v1_Inflammation	17:77710078:T:C:imp:v1	0.9766	0.6031	-0.345681	0.0104241	4.016e-241
	BMP6_P22004_OID20111_v1_Cardiometabolic	4:187139939:A:G:imp:v1	0.9807	0.6031	-0.0620908	0.00780175	1.74043e-15
	TGFB1_P01137_OID20621_v1_Inflammation	19:41825191:C:T:imp:v1	0.9565	0.6041	-0.0796123	0.0101614	4.69665e-15
	CD300LG_Q6UXG3_OID21130_v1_Neurology	17:41837264:G:C:imp:v1	1.04	0.6044	0.192053	0.0118065	1.69932e-59
	CGREF1_Q99674_OID20152_v1_Cardiometabolic	9:136141870:C:T:imp:v1	1.034	0.6079	-0.0883931	0.00992006	5.07841e-19
	MFAP5_Q13361_OID20239_v1_Cardiometabolic	12:8818643:A:G:imp:v1	0.9276	0.6094	0.102782	0.0153189	1.95298e-11
	LILRB5_O75023_OID20324_v1_Cardiometabolic	19:54755860:A:T:imp:v1	0.9613	0.614			0
	ACVRL1_P37023_OID20999_v1_Neurology	12:52312288:T:A:imp:v1	1.04	0.6152	-0.110034	0.014318	1.52997e-14
	SIGLEC1_Q9BZZ2_OID20690_v1_Inflammation	20:3705132:A:G:imp:v1	0.9498	0.6165	0.215377	0.0137649	3.49439e-55
	CKAP4_Q07065_OID20617_v1_Inflammation	14:94854041:G:A:imp:v1	0.951	0.6175	0.179096	0.0133726	6.67242e-41
	TDGF1_P13385_OID20816_v1_Neurology	3:46617337:G:A:imp:v1	1.021	0.62	-0.327949	0.00897194	1.6172e-292
	KLRB1_Q12918_OID20629_v1_Inflammation	12:9594298:A:G:imp:v1	0.9175	0.6209	0.128594	0.0188881	9.88071e-12
	FCRL5_Q96RD9_OID21111_v1_Neurology	1:157513569:G:A:imp:v1	1.026	0.6226	0.127844	0.00801216	2.57874e-57
	ALPP_P05187_OID21383_v1_Oncology	9:136146597:C:T:imp:v1	1.026	0.624	0.123584	0.00882708	1.54733e-44
	CCL7_P80098_OID20523_v1_Inflammation	1:159175354:G:A:imp:v1	0.9757	0.6247	-0.0957064	0.00779511	1.19291e-34
	CTRC_Q99895_OID20752_v1_Inflammation	9:136185324:C:G:imp:v1	1.035	0.6256	0.153311	0.0109508	1.55951e-44
	GLRX_P35754_OID20195_v1_Cardiometabolic	5:95161340:G:A:imp:v1	0.9746	0.6284	0.293536	0.00876833	1.07577e-245
	CD300C_Q08708_OID21010_v1_Neurology	12:89884829:T:A:imp:v1	1.032	0.6314	-0.0550642	0.00805272	8.0326e-12
	CASP1_P29466_OID20854_v1_Neurology	19:54327869:T:G:imp:v1	0.9786	0.6322	0.136576	0.00952868	1.35829e-46
	EDAR_Q9UNE0_OID20525_v1_Inflammation	2:109575736:C:G:imp:v1	1.046	0.6327	0.29917	0.0149066	1.35985e-89
	FOLR3_P41439_OID21485_v1_Oncology	3:98690592:A:T:imp:v1	1.026	0.6327	0.0524967	0.007885	2.7797e-11
	CKMT1B_P12532_OID20721_v1_Inflammation	6:32662473:A:C:imp:v1	0.9688	0.6341	0.138997	0.0109654	8.02965e-37
	NOMO1_Q15155_OID21106_v1_Neurology	16:16348803:A:G:imp:v1	0.973	0.6364	-0.0903442	0.00865429	1.64117e-25
	GP2_P55259_OID20090_v1_Cardiometabolic	9:136155444:C:T:imp:v1	0.9845	0.6378	-0.120704	0.00786898	4.17809e-53
	LRPAP1_P30533_OID21059_v1_Neurology	4:3524307:C:G:imp:v1	1.048	0.6399	0.124952	0.0125825	3.06262e-23
	THY1_P04216_OID21050_v1_Neurology	11:119344568:A:G:imp:v1	0.9545	0.6407	0.139177	0.0120659	8.81706e-31
	SIGLEC9_Q9Y336_OID21390_v1_Oncology	3:98440021:T:C:imp:v1	0.9728	0.6439	-0.174802	0.00765183	1.65653e-115
	ENG_P17813_OID20287_v1_Cardiometabolic	9:136143442:A:G:imp:v1	1.036	0.6445	0.153166	0.00817802	2.87137e-78
	CXCL8_P10145_OID20153_v1_Cardiometabolic	1:159175354:G:A:imp:v1	1.02	0.6457	-0.0559018	0.00783982	1.00003e-12
	LILRA2_Q8N149_OID21152_v1_Neurology	19:55112489:C:A:imp:v1	1.024	0.6502	0.199206	0.00801919	3.22341e-136
	F3_P13726_OID21440_v1_Oncology	19:49206145:G:C:imp:v1	0.9771	0.6531	0.105846	0.00767817	3.12395e-43
	CD8A_P01732_OID21018_v1_Neurology	6:31228410:T:C:imp:v1	1.029	0.6534	0.0645023	0.00786124	2.30405e-16
	LRP11_Q86VZ4_OID20185_v1_Cardiometabolic	6:149920717:CTCTCCCT:C:imp:v1	0.971	0.6547	-0.113718	0.00986506	9.60264e-31
	AHCY_P23526_OID20199_v1_Cardiometabolic	20:33073498:GTTC:G:imp:v1	1.044	0.655	0.176517	0.0149543	3.73305e-32
	FGF2_P09038_OID20503_v1_Inflammation	4:123748616:C:G:imp:v1	1.024	0.6613	-0.132814	0.00830027	1.25484e-57
	GLO1_Q04760_OID20107_v1_Cardiometabolic	6:38680943:G:A:imp:v1	1.018	0.6617	-0.0621481	0.008194	3.33557e-14
	PSG1_P11464_OID20916_v1_Neurology	19:43418732:G:A:imp:v1	0.9795	0.6626	-0.278098	0.00826452	3.22809e-248
	GUSB_P08236_OID20296_v1_Cardiometabolic	22:44324855:G:A:imp:v1	1.031	0.6671	0.0628496	0.0093414	1.71922e-11
	SLAMF7_Q9NQ25_OID20602_v1_Inflammation	1:160895391:G:A:imp:v1	0.9748	0.6742	0.14945	0.00932426	8.1383e-58
	TREM2_Q9NZC2_OID20731_v1_Inflammation	11:59940599:T:A:imp:v1	0.9785	0.6745	-0.0735638	0.00805505	6.68549e-20
	LRRC25_Q8N386_OID21333_v1_Oncology	19:18512932:C:T:imp:v1	1.02	0.6746	0.0558176	0.00774936	5.89597e-13
	EPHB4_P54760_OID20242_v1_Cardiometabolic	9:136145907:G:GA:imp:v1	1.032	0.6765	0.0581732	0.00822532	1.52222e-12
	PEAR1_Q5VY43_OID20257_v1_Cardiometabolic	9:136145993:AAGAAGGGAAATTAATAAATATT:A:imp:v1	1.032	0.6806	0.0564799	0.00838281	1.61043e-11
	SHMT1_P34896_OID20714_v1_Inflammation	17:18477409:T:C:imp:v1	0.9769	0.6835	-0.160631	0.00801143	2.00672e-89
	DCBLD2_Q96PD2_OID21474_v1_Oncology	3:98553103:T:A:imp:v1	1.023	0.6852	0.0648399	0.00788805	2.03471e-16
	PDGFRB_P09619_OID20268_v1_Cardiometabolic	5:149515888:T:C:imp:v1	0.97	0.6854	-0.297266	0.00789752	0
	TYRO3_Q06418_OID20161_v1_Cardiometabolic	15:41857080:A:G:imp:v1	1.021	0.6904	-0.157941	0.00785722	7.17075e-90
	KLK12_Q9UKR0_OID21201_v1_Oncology	6:2302248:T:C:imp:v1	0.9855	0.6911	-0.0792714	0.00783372	4.53881e-24
	NPTXR_O95502_OID20191_v1_Cardiometabolic	22:39202017:T:C:imp:v1	0.9674	0.6912	0.365049	0.0123625	1.22164e-191
	TNFSF12_O43508_OID20624_v1_Inflammation	17:7343539:GC:G:imp:v1	1.028	0.6913	-0.0634559	0.00786876	7.36685e-16
	FCGR2B_P31994_OID21215_v1_Oncology	1:161477028:T:C:imp:v1	0.9839	0.693	-0.231212	0.00868876	5.14263e-156
	CCL18_P55774_OID20395_v1_Cardiometabolic	17:34389418:G:A:imp:v1	1.027	0.6953	-0.200134	0.0131491	2.59206e-52
	ERP44_Q9BS26_OID21338_v1_Oncology	10:7781809:G:T:imp:v1	0.9639	0.697	-0.204474	0.0159516	1.29358e-37
	GP2_P55259_OID20090_v1_Cardiometabolic	6:96534478:G:A:imp:v1	0.9843	0.6974	-0.0924315	0.00961679	7.15178e-22
	ENTPD6_O75354_OID20100_v1_Cardiometabolic	20:29893501:C:T:imp:v1	0.9744	0.6987			0
	MATN2_O00339_OID20767_v1_Inflammation	8:98994664:A:T:imp:v1	1.02	0.7011	-0.0586767	0.00781541	6.01177e-14
	LHPP_Q9H008_OID20749_v1_Inflammation	10:126158408:T:C:imp:v1	0.9748	0.7046	-0.0967271	0.00995233	2.50139e-22
	PODXL_O00592_OID21358_v1_Oncology	9:136132908:T:TC:imp:v1	1.019	0.7056	0.0944111	0.00812891	3.48883e-31
	SORCS2_Q96PQ0_OID21262_v1_Oncology	4:7215370:C:G:imp:v1	0.9778	0.7091	-0.0850327	0.0127725	2.78519e-11
	OSCAR_Q8IYS5_OID20776_v1_Inflammation	19:54571204:GA:G:imp:v1	1.024	0.7128	0.101462	0.00933628	1.64726e-27
	LYPD8_Q6UX82_OID21251_v1_Oncology	1:249062490:G:A:imp:v1	0.9768	0.7135	-0.157126	0.0135807	5.86309e-31
	FAP_Q12884_OID20330_v1_Cardiometabolic	2:162998536:C:CTTCT:imp:v1	0.9437	0.714	0.111037	0.0166023	2.26126e-11
	CPVL_Q9H3G5_OID21435_v1_Oncology	7:29186935:C:G:imp:v1	1.023	0.7177	-0.149094	0.00813348	4.68578e-75
	ERP44_Q9BS26_OID21338_v1_Oncology	3:186395436:C:T:imp:v1	1.019	0.7195	-0.108348	0.00926805	1.42522e-31
	OBP2B_Q9NPH6_OID20980_v1_Neurology	9:136084941:C:T:imp:v1	1.016	0.7203	0.222963	0.00808332	1.80792e-167
	LYPD8_Q6UX82_OID21251_v1_Oncology	1:249058896:T:C:imp:v1	0.9777	0.7205	-0.0905311	0.0134141	1.48911e-11
	CTRB1_P17538_OID21150_v1_Neurology	16:75252526:C:T:imp:v1	1.018	0.7218	0.143039	0.00777961	1.68839e-75
	LGALS7B_P47929_OID21406_v1_Oncology	9:136149709:AC:A:imp:v1	1.022	0.722	-0.0710552	0.0102428	4.00262e-12
	SLITRK6_Q9H5Y7_OID20094_v1_Cardiometabolic	13:86606931:C:T:imp:v1	1.029	0.7225	0.250586	0.0165172	5.48348e-52
	SFTPA1_Q8IWL2_OID21165_v1_Oncology	10:81309722:A:G:imp:v1	1.016	0.723	0.116078	0.00965826	2.83821e-33
	LAMP3_Q9UQV4_OID20638_v1_Inflammation	3:182823498:A:G:imp:v1	1.024	0.7233	0.0698258	0.00803519	3.62466e-18
	TFRC_P02786_OID20369_v1_Cardiometabolic	3:195782184:C:T:imp:v1	0.9793	0.7241	-0.079922	0.00830109	6.09715e-22
	ICAM2_P13598_OID20248_v1_Cardiometabolic	9:136149095:CA:C:imp:v1	1.027	0.725	0.156947	0.00809459	9.53791e-84
	CLPS_P04118_OID21156_v1_Neurology	6:35764943:T:C:imp:v1	0.9785	0.7252	-0.16786	0.00959745	1.7048e-68
	LYPD8_Q6UX82_OID21251_v1_Oncology	1:249059216:C:T:imp:v1	0.9781	0.7258	-0.0905395	0.0133931	1.37834e-11
	CD276_Q5ZPR3_OID20680_v1_Inflammation	15:73949168:AT:A:imp:v1	1.018	0.7284	-0.195618	0.00773112	2.99e-141
	CNDP1_Q96KN2_OID20347_v1_Cardiometabolic	19:23955486:A:T:imp:v1	0.9812	0.73	-0.0587285	0.00770899	2.57282e-14
	TNFRSF8_P28908_OID21049_v1_Neurology	1:12099345:A:G:imp:v1	1.037	0.7313	-0.136998	0.0131727	2.47538e-25
	BST2_Q10589_OID21029_v1_Neurology	19:17506176:T:C:imp:v1	1.031	0.7359	0.0907679	0.0111932	5.09541e-16
	DLK1_P80370_OID20295_v1_Cardiometabolic	14:101176335:G:C:imp:v1	0.9751	0.7402	0.118024	0.00815609	1.85535e-47
	BTC_P35070_OID21199_v1_Oncology	4:75679038:A:T:imp:v1	1.015	0.7419	-0.0700048	0.00967411	4.61062e-13
	LEFTY2_O00292_OID21454_v1_Oncology	1:226078392:T:G:imp:v1	1.021	0.7489	-0.166123	0.00827457	1.18983e-89
	TFRC_P02786_OID20369_v1_Cardiometabolic	6:26101919:TACAC:T:imp:v1	0.9745	0.7497	0.0852083	0.0113001	4.68273e-14
	ANPEP_P15144_OID20350_v1_Cardiometabolic	15:90334936:A:G:imp:v1	0.9831	0.7523	0.100113	0.00789333	7.32979e-37
	TIMP4_Q99727_OID21147_v1_Neurology	3:12150014:G:T:imp:v1	0.9838	0.7527	-0.0621242	0.00785839	2.66957e-15
	CTSS_P25774_OID21056_v1_Neurology	1:150718602:T:G:imp:v1	0.9921	0.7536	0.164326	0.0123138	1.26786e-40
	ADAM22_Q9P0K1_OID21001_v1_Neurology	7:87466971:G:A:imp:v1	0.9849	0.7538	-0.082656	0.00839932	7.51188e-23
	TPP1_O14773_OID20750_v1_Inflammation	11:6665513:G:C:imp:v1	0.9735	0.7543	0.110318	0.0150999	2.75429e-13
	FCN2_Q15485_OID20382_v1_Cardiometabolic	11:114425074:T:C:imp:v1	0.986	0.7544	0.0934903	0.00773476	1.23661e-33
	LPL_P06858_OID20188_v1_Cardiometabolic	8:19934008:T:C:imp:v1	1.035	0.7554	0.339536	0.0166986	6.53795e-92
	CD109_Q6YHK3_OID21108_v1_Neurology	6:74480761:G:A:imp:v1	0.9787	0.7561	-0.214993	0.0104281	1.94702e-94
	DNPH1_O43598_OID20744_v1_Inflammation	6:43189375:A:G:imp:v1	0.9777	0.7573	0.0906976	0.0103428	1.80011e-18
	SPARCL1_Q14515_OID20361_v1_Cardiometabolic	4:88396189:T:C:imp:v1	0.9841	0.7621	-0.137288	0.00804408	2.61395e-65
	REG1A_P05451_OID20415_v1_Cardiometabolic	2:79356230:A:G:imp:v1	0.9865	0.7623	0.114945	0.0078843	3.82512e-48
	SUMF2_Q8NBJ7_OID21032_v1_Neurology	7:56307634:C:T:imp:v1	0.9689	0.7628	0.213172	0.0127577	1.12057e-62
	SIGLEC6_O43699_OID21394_v1_Oncology	19:52097177:T:C:imp:v1	1.025	0.7639	0.173286	0.0101621	3.36451e-65
	MMP3_P08254_OID21083_v1_Neurology	11:102695108:G:A:imp:v1	0.9829	0.7643	-0.107885	0.00872685	4.17244e-35
	KLRD1_Q13241_OID20632_v1_Inflammation	12:10406010:CT:C:imp:v1	0.9757	0.7654	-0.0673472	0.00928104	3.97456e-13
	CCL26_Q9Y258_OID20546_v1_Inflammation	6:32561638:C:T:imp:v1	0.98	0.7655	0.0723759	0.0104111	3.60656e-12
	REG1B_P48304_OID20266_v1_Cardiometabolic	2:79338929:C:T:imp:v1	1.022	0.7657	-0.118246	0.00775949	1.95013e-52
	IL1A_P01583_OID20488_v1_Inflammation	6:32452142:C:G:imp:v1	1.024	0.7658	0.241434	0.0161437	1.43849e-50
	RARRES1_P49788_OID21177_v1_Oncology	3:158457060:A:G:imp:v1	0.987	0.7669	-0.107186	0.00943615	6.68328e-30
	IDUA_P35475_OID21468_v1_Oncology	4:921733:C:A:imp:v1	0.9802	0.7681	-0.105292	0.00831101	8.78887e-37
	CTSH_P09668_OID20113_v1_Cardiometabolic	15:79231478:T:C:imp:v1	0.9839	0.7699			0
	LRPAP1_P30533_OID21059_v1_Neurology	6:31393910:G:C:imp:v1	0.963	0.772			0
	LRP1_Q07954_OID21293_v1_Oncology	6:31398662:A:G:imp:v1	1.028	0.7772	0.564646	0.0156725	3.17317e-284
	ACY1_Q03154_OID20137_v1_Cardiometabolic	22:44331943:G:A:imp:v1	1.019	0.7783	0.0704832	0.0104668	1.65107e-11
	FCRL6_Q6DN72_OID20529_v1_Inflammation	1:159773882:T:C:imp:v1	1.014	0.7814	-0.155846	0.00765728	4.39384e-92
	IL12B_P29460_OID20666_v1_Inflammation	5:158818184:G:A:imp:v1	1.02	0.7818	-0.0892776	0.00797721	4.48369e-29
	CCS_O14618_OID20973_v1_Neurology	11:66319313:A:G:imp:v1	0.9875	0.782	-0.0528673	0.00791952	2.46275e-11
	CD209_Q9NNX6_OID20262_v1_Cardiometabolic	9:136149722:A:G:imp:v1	0.9849	0.783	-0.210496	0.0076089	1.87115e-168
	TIMP3_P35625_OID20684_v1_Inflammation	22:33159636:G:A:imp:v1	0.9846	0.7831	0.0925771	0.00766879	1.48601e-33
	TLR3_O15455_OID20612_v1_Inflammation	4:187004074:C:T:imp:v1	1.02	0.7833			0
	PIK3IP1_Q96FE7_OID21094_v1_Neurology	22:31753849:G:A:imp:v1	0.9862	0.7836	0.0646577	0.00772238	5.62818e-17
	GMPR_P36959_OID20641_v1_Inflammation	6:16256582:TAAAAAA:T:imp:v1	0.9805	0.7842	0.0593198	0.00818839	4.3443e-13
	FAM3B_P58499_OID21372_v1_Oncology	21:42714288:T:A:imp:v1	0.9866	0.7857	0.19245	0.00813918	1.33261e-123
	CA4_P22748_OID20241_v1_Cardiometabolic	17:58226259:A:G:imp:v1	0.9748	0.7859	0.110569	0.00996717	1.35116e-28
	SPINT2_O43291_OID20720_v1_Inflammation	4:187157140:C:T:imp:v1	0.9847	0.7862	-0.0546557	0.00772095	1.45319e-12
	ANGPTL7_O43827_OID21412_v1_Oncology	1:11465509:CT:C:imp:v1	1.038	0.7864	0.254488	0.0167519	4.01909e-52
	PCSK9_Q8NBP7_OID20235_v1_Cardiometabolic	1:55514611:A:T:imp:v1	0.9768	0.7906	0.0759927	0.00944983	8.86028e-16
	IL18_Q14116_OID20694_v1_Inflammation	11:112013786:A:G:imp:v1	0.9869	0.7914	-0.0568102	0.00831483	8.351e-12
	EPS8L2_Q9H6S3_OID21397_v1_Oncology	11:705630:C:T:imp:v1	1.016	0.7928	-0.0715969	0.00770938	1.58707e-20
	CCL19_Q99731_OID21030_v1_Neurology	6:32592915:G:C:imp:v1	1.021	0.795	0.153448	0.0100714	2.03985e-52
	LTBR_P36941_OID20768_v1_Inflammation	14:94854041:G:A:imp:v1	1.02	0.7955	0.0902543	0.0134796	2.14755e-11
	CD300E_Q496F6_OID21418_v1_Oncology	17:72574710:A:C:imp:v1	0.9836	0.7967	-0.0928018	0.00873675	2.35448e-26
	CD163_Q86VB7_OID20360_v1_Cardiometabolic	17:7041006:C:T:imp:v1	0.98	0.799	0.085382	0.0110118	8.92781e-15
	TGM2_P21980_OID20141_v1_Cardiometabolic	6:32667595:G:T:imp:v1	1.019	0.8003	0.11856	0.0115604	1.11652e-24
	ARSA_P15289_OID21138_v1_Neurology	12:102092989:C:A:imp:v1	1.013	0.8032	0.0901597	0.0079677	1.09784e-29
	SPINT1_O43278_OID21109_v1_Neurology	15:41222487:G:C:imp:v1	0.9828	0.8038	0.110055	0.0113654	3.54853e-22
	CD300C_Q08708_OID21010_v1_Neurology	17:72570276:G:A:imp:v1	1.018	0.8042	0.0728977	0.00890831	2.7661e-16
	PBLD_P30039_OID20839_v1_Neurology	10:69969986:C:T:imp:v1	0.9904	0.8055	-0.0551064	0.00829778	3.11361e-11
	CCN4_O95388_OID21444_v1_Oncology	8:134124075:C:T:imp:v1	0.9851	0.8091	0.10401	0.00765956	5.3252e-42
	S100P_P25815_OID20103_v1_Cardiometabolic	4:6696460:G:A:imp:v1	0.989	0.8092	0.0862643	0.00934688	2.72649e-20
	DDC_P20711_OID20215_v1_Cardiometabolic	6:32440795:C:G:imp:v1	1.022	0.8102	0.100618	0.0147278	8.38236e-12
	TCN2_P20062_OID20341_v1_Cardiometabolic	19:8476121:CA:C:imp:v1	0.9646	0.8112	0.15777	0.0171564	3.71506e-20
	PAEP_P09466_OID20925_v1_Neurology	9:138467959:G:T:imp:v1	0.9867	0.8147			0
	BST1_Q10588_OID21051_v1_Neurology	19:44153100:A:G:imp:v1	1.02	0.8153	-0.0873058	0.0105523	1.29921e-16
	RETN_Q9HD89_OID20327_v1_Cardiometabolic	19:7735089:G:C:imp:v1	0.9838	0.8166	0.102701	0.0112894	9.27503e-20
	FCRL3_Q96P31_OID20443_v1_Inflammation	1:157670757:C:T:imp:v1	1.01	0.8213	-0.240134	0.00868759	3.45109e-168
	CPE_P16870_OID21392_v1_Oncology	4:166277976:C:T:imp:v1	0.9876	0.8216	-0.0893868	0.00818974	9.82876e-28
	LY75_O60449_OID20580_v1_Inflammation	2:160758680:G:C:imp:v1	0.9877	0.8241	-0.212578	0.00854421	1.2321e-136
	HDGF_P51858_OID21455_v1_Oncology	1:156711625:C:G:imp:v1	1.013	0.8243	-0.248015	0.00763812	2.72931e-231
	DRAXIN_Q8NBI3_OID20917_v1_Neurology	1:11749957:A:C:imp:v1	0.9892	0.8265	0.138666	0.00857698	8.59308e-59
	CHI3L1_P36222_OID20399_v1_Cardiometabolic	1:203162401:A:G:imp:v1	1.008	0.8276	0.254595	0.00811432	4.20806e-216
	KLK1_P06870_OID21499_v1_Oncology	9:136131188:C:T:imp:v1	0.9801	0.828	-0.14493	0.0160907	2.11664e-19
	PVALB_P20472_OID21420_v1_Oncology	22:37256846:G:A:imp:v1	0.9884	0.8293	-0.194716	0.00764965	6.34117e-143
	CTSC_P53634_OID20679_v1_Inflammation	11:88079703:A:G:imp:v1	1.011	0.8316			0
	CTSB_P07858_OID20276_v1_Cardiometabolic	8:11711473:G:C:imp:v1	1.017	0.8334	-0.13519	0.0119372	9.85473e-30
	ERBB3_P21860_OID20705_v1_Inflammation	12:56559840:G:A:imp:v1	1.02	0.8356	0.238196	0.016228	8.91141e-49
	QDPR_P09417_OID20174_v1_Cardiometabolic	4:17511921:C:T:imp:v1	1.009	0.8415	-0.0626877	0.00790528	2.19407e-15
	CCL4_P13236_OID20695_v1_Inflammation	17:34477480:A:G:imp:v1	1.014	0.8433	0.137068	0.0103373	3.97608e-40
	IL17RB_Q9NRM6_OID20585_v1_Inflammation	3:53865570:G:A:imp:v1	1.014	0.8433	0.237175	0.0135611	1.72473e-68
	IL10_P22301_OID20431_v1_Inflammation	6:32543376:C:T:imp:v1	1.012	0.8446	0.0976632	0.0125506	7.16359e-15
	CLUL1_Q15846_OID20198_v1_Cardiometabolic	18:598416:G:C:imp:v1	1.01	0.8451	0.161999	0.00810466	6.958e-89
	AGXT_P21549_OID20139_v1_Cardiometabolic	2:241793545:G:A:imp:v1	1.011	0.8456	0.08706	0.00843155	5.40354e-25
	SSC4D_Q8WTU2_OID20182_v1_Cardiometabolic	7:76021760:A:G:imp:v1	0.9905	0.8457	-0.17278	0.00771341	3.94197e-111
	KAZALD1_Q96I82_OID21339_v1_Oncology	10:102849455:A:G:imp:v1	0.9865	0.847			0
	VASN_Q6EMK4_OID20345_v1_Cardiometabolic	16:4474514:G:C:imp:v1	0.9921	0.8482	0.135881	0.00842898	1.82523e-58
	LYPD3_O95274_OID21530_v1_Oncology	19:43969084:TTC:T:imp:v1	1.01	0.8498	0.105979	0.00827785	1.58339e-37
	SERPINA9_Q86WD7_OID21284_v1_Oncology	14:94898572:G:A:imp:v1	1.009	0.8509	0.130801	0.00861425	4.49304e-52
	SUSD2_Q9UGT4_OID21098_v1_Neurology	22:24585594:T:C:imp:v1	1.016	0.8521	0.345812	0.0129488	3.99894e-157
	IGFBP3_P17936_OID20398_v1_Cardiometabolic	7:45959917:G:A:imp:v1	0.9897	0.853	-0.0724067	0.00781368	1.92069e-20
	ADGRG1_Q9Y653_OID21294_v1_Oncology	10:17875857:T:G:imp:v1	0.9911	0.8548	0.0617721	0.00814593	3.37164e-14
	TFF3_Q07654_OID20371_v1_Cardiometabolic	6:31407579:G:A:imp:v1	1.019	0.855	-0.228875	0.0163663	1.93769e-44
	FCAR_P24071_OID20564_v1_Inflammation	19:55386624:C:G:imp:v1	1.01	0.8558	0.1734	0.00812097	3.7267e-101
	CCL25_O15444_OID20674_v1_Inflammation	19:8119946:G:A:imp:v1	1.013	0.856	-0.125844	0.00806004	5.90633e-55
	C1QA_P02745_OID20654_v1_Inflammation	1:22923029:A:G:imp:v1	1.011	0.8592	0.112428	0.00816952	4.31831e-43
	MASP1_P48740_OID20954_v1_Neurology	1:27720178:T:C:imp:v1	1.009	0.8608	0.0616726	0.0087171	1.49557e-12
	KDR_P35968_OID21497_v1_Oncology	4:55965434:G:A:imp:v1	1.011	0.8633	0.119129	0.00899177	4.59117e-40
	CEACAM1_P13688_OID21528_v1_Oncology	19:42935766:A:AT:imp:v1	0.9892	0.8639	0.0915163	0.00879295	2.2818e-25
	SFTPA2_Q8IWL1_OID21218_v1_Oncology	10:81318242:C:T:imp:v1	1.007	0.8667	0.308682	0.00836172	2.64433e-298
	ADA_P00813_OID20645_v1_Inflammation	20:43252915:T:C:imp:v1	0.985	0.8669	0.272213	0.01001	7.9019e-163
	CD48_P09326_OID20692_v1_Inflammation	1:160652476:G:A:imp:v1	0.9893	0.8676	0.190338	0.00918612	2.28088e-95
	PROK1_P58294_OID20543_v1_Inflammation	1:110850544:C:T:imp:v1	0.9917	0.8683	0.0827155	0.0078076	3.16942e-26
	CXCL8_P10145_OID21430_v1_Oncology	1:159175354:G:A:imp:v1	1.007	0.8705	-0.0577094	0.00783029	1.70609e-13
	CST7_O76096_OID20704_v1_Inflammation	20:29587222:G:A:imp:v1	1.014	0.8711	0.187443	0.0129881	3.26072e-47
	SIGLEC10_Q96LC7_OID20537_v1_Inflammation	19:51908333:A:G:imp:v1	0.9906	0.8716	0.169957	0.00897164	4.96756e-80
	TPSAB1_Q15661_OID20642_v1_Inflammation	16:1306355:T:C:imp:v1	1.01	0.8728			0
	ADAMTS13_Q76LX8_OID20249_v1_Cardiometabolic	9:136374258:C:T:imp:v1	0.978	0.874	0.188512	0.014967	2.24349e-36
	CXCL11_O14625_OID21042_v1_Neurology	6:32592582:T:C:imp:v1	0.987	0.8744	0.0724253	0.0103193	2.24378e-12
	CD55_P08174_OID20377_v1_Cardiometabolic	1:207421807:G:A:imp:v1	0.9949	0.8755	-0.0617407	0.00797094	9.50405e-15
	ICAM5_Q9UMF0_OID20145_v1_Cardiometabolic	19:10418784:A:G:imp:v1	0.9921	0.8806	0.156014	0.00799057	6.7662e-85
	VWA1_Q6PCB0_OID21421_v1_Oncology	1:1436125:A:C:imp:v1	0.9816	0.881	0.244951	0.0159149	1.87393e-53
	BCL2L11_O43521-2_OID20513_v1_Inflammation	19:38791841:A:G:imp:v1	0.9918	0.8846	-0.101504	0.00884842	1.8349e-30
	IGF1R_P08069_OID21274_v1_Oncology	9:136149500:T:C:imp:v1	1.007	0.8846	0.066493	0.00828603	1.01772e-15
	HAVCR2_Q8TDQ0_OID21137_v1_Neurology	5:155884722:A:G:imp:v1	1.015	0.8861	0.178087	0.0157628	1.34428e-29
	TNFRSF10C_O14798_OID20265_v1_Cardiometabolic	19:44135516:T:G:imp:v1	1.008	0.8863	0.203703	0.00805717	5.01125e-141
	CEACAM3_P40198_OID21245_v1_Oncology	2:89977965:G:C:imp:v1	1.01	0.887	0.147546	0.0151186	1.68503e-22
	ARHGAP1_Q07960_OID21202_v1_Oncology	16:72008225:A:G:imp:v1	0.9941	0.8877	0.0620498	0.00899838	5.36172e-12
	PLA2G2A_P14555_OID20274_v1_Cardiometabolic	1:20306146:G:C:imp:v1	0.9919	0.888	-0.148498	0.00928469	1.41053e-57
	TNFRSF11A_Q9Y6Q6_OID20646_v1_Inflammation	18:60029217:T:C:imp:v1	1.01	0.8887	-0.105015	0.00772887	4.75641e-42
	PILRA_Q9UKJ1_OID21129_v1_Neurology	7:99843353:T:C:imp:v1	0.9933	0.8951	-0.23657	0.00762632	2.82413e-211
	HLA-DRA_P01903_OID20520_v1_Inflammation	6:32565056:T:G:imp:v1	0.993	0.8975	0.173187	0.00830861	1.71601e-96
	LY9_Q9HBG7_OID20670_v1_Inflammation	1:160780965:C:A:imp:v1	0.9947	0.8986	-0.105111	0.00774749	6.2773e-42
	CCL15_Q16663_OID20328_v1_Cardiometabolic	17:34345223:C:A:imp:v1	1.012	0.9005			0
	ULBP2_Q9BZM5_OID20919_v1_Neurology	6:150283812:T:C:imp:v1	1.007	0.9034	0.205225	0.00984342	1.55839e-96
	FUT5_P21217_Q11128_OID21013_v1_Neurology	19:5840619:C:T:imp:v1	0.9918	0.9071	0.177576	0.00868724	7.21919e-93
	LILRB2_Q8N423_OID20301_v1_Cardiometabolic	19:54791788:A:G:imp:v1	0.9928	0.9092	0.302811	0.00804483	0
	CD2AP_Q9Y5K6_OID20177_v1_Cardiometabolic	6:47481628:T:G:imp:v1	1.007	0.9096	-0.0690062	0.00881003	4.77521e-15
	NMNAT1_Q9HAN9_OID20913_v1_Neurology	17:26694861:G:A:imp:v1	1.005	0.9111	0.0660701	0.00773236	1.28969e-17
	SCARF1_Q14162_OID20297_v1_Cardiometabolic	17:1541065:G:C:imp:v1	0.9917	0.9116	-0.10905	0.00800106	2.67665e-42
	CDSN_Q15517_OID20667_v1_Inflammation	6:31096526:A:G:imp:v1	1.009	0.9143	-0.131791	0.00981136	3.90264e-41
	CLSTN2_Q9H4D0_OID20664_v1_Inflammation	3:140179559:A:G:imp:v1	0.9868	0.9163	0.208249	0.0141217	3.23074e-49
	VWC2_Q2TAL6_OID20936_v1_Neurology	7:49810966:C:T:imp:v1	1.005	0.9171	-0.0643977	0.00807645	1.5422e-15
	FKBP1B_P68106_OID20618_v1_Inflammation	2:24306587:A:C:imp:v1	1.007	0.9172	-0.0676229	0.00956184	1.52529e-12
	RAB6A_P20340_OID20608_v1_Inflammation	4:187159282:G:C:imp:v1	1.005	0.9178	-0.0765239	0.00798702	9.60769e-22
	CEACAM5_P06731_OID21171_v1_Oncology	19:49206145:G:C:imp:v1	0.9967	0.9199	0.137095	0.00780747	5.0356e-69
	FCN2_Q15485_OID20382_v1_Cardiometabolic	9:137761030:T:C:imp:v1	1.005	0.9203	0.132868	0.00801582	1.04476e-61
	ANG_P03950_OID20403_v1_Cardiometabolic	14:21158910:G:T:imp:v1	0.9927	0.9224	-0.180935	0.0124493	7.40553e-48
	PRSS27_Q9BQR3_OID20212_v1_Cardiometabolic	19:49186168:A:G:imp:v1	1.006	0.9267	-0.109961	0.00987911	8.90224e-29
	MIA_Q16674_OID21531_v1_Oncology	19:41295177:A:G:imp:v1	0.9942	0.9288	0.294237	0.00892159	1.60184e-238
	IL19_Q9UHD0_OID20158_v1_Cardiometabolic	19:49206462:C:T:imp:v1	1.003	0.9316	0.180406	0.00772458	1.23275e-120
	GP2_P55259_OID20090_v1_Cardiometabolic	16:20314682:C:T:imp:v1	0.9972	0.9318	0.098319	0.00789656	1.3833e-35
	TNFRSF6B_O95407_OID20964_v1_Neurology	20:62308612:T:G:imp:v1	1.005	0.9326	-0.0837315	0.00958699	2.46122e-18
	ANGPTL1_O95841_OID20211_v1_Cardiometabolic	1:178862779:A:G:imp:v1	0.9933	0.9355	0.153236	0.0164585	1.27306e-20
	QPCT_Q16769_OID20320_v1_Cardiometabolic	2:37600911:G:A:imp:v1	0.9905	0.9362	0.226825	0.0170655	2.59707e-40
	MEP1B_Q16820_OID20168_v1_Cardiometabolic	18:29797921:C:T:imp:v1	1.004	0.9368			0
	PDCD1_Q15116_OID21396_v1_Oncology	2:242842196:C:G:imp:v1	0.9953	0.9369	0.0779314	0.00767338	3.11367e-24
	ISLR2_Q6UXK2_OID20889_v1_Neurology	9:136145414:C:A:imp:v1	1.005	0.9371	0.243847	0.0134123	7.32635e-74
	IL6_P05231_OID20101_v1_Cardiometabolic	1:154420087:G:A:imp:v1	0.997	0.9391	-0.0681295	0.0079096	7.08502e-18
	GDF15_Q99988_OID20251_v1_Cardiometabolic	19:18501034:C:T:imp:v1	0.9926	0.9415	-0.12705	0.0108371	9.63959e-32
	BLVRB_P30043_OID21141_v1_Neurology	19:40988666:C:A:imp:v1	0.9919	0.9422	0.151967	0.0170464	4.88231e-19
	MILR1_Q7Z6M3_OID20482_v1_Inflammation	17:62569739:A:C:imp:v1	1.006	0.9427	-0.166169	0.0167819	4.09318e-23
	CNTN5_O94779_OID21006_v1_Neurology	11:99095666:C:T:imp:v1	0.9957	0.9431	0.121403	0.00824041	3.97873e-49
	CDH17_Q12864_OID20134_v1_Cardiometabolic	19:49206417:A:G:imp:v1	0.9965	0.9454	0.0896143	0.007686	2.05413e-31
	CGREF1_Q99674_OID20152_v1_Cardiometabolic	19:49206417:A:G:imp:v1	0.9965	0.9454	0.0614592	0.0076942	1.3744e-15
	TNFRSF10A_O00220_OID20967_v1_Neurology	8:23074718:T:C:imp:v1	1.003	0.9466	-0.1271	0.00880812	3.35776e-47
	ITGB7_P26010_OID21393_v1_Oncology	17:7183522:C:T:imp:v1	0.9929	0.9478	0.0890442	0.0133839	2.86996e-11
	IL1RL2_Q9HB29_OID20487_v1_Inflammation	2:102829013:C:A:imp:v1	1.002	0.9515	-0.0792874	0.00806556	8.33217e-23
	TNFRSF10C_O14798_OID20265_v1_Cardiometabolic	8:22962759:G:A:imp:v1	0.9963	0.9535	-0.186368	0.00948127	5.09372e-86
	PCDH17_O14917_OID20132_v1_Cardiometabolic	9:136064132:G:GT:imp:v1	0.9963	0.9545	0.0670415	0.0100253	2.2739e-11
	VSTM1_Q6UX27_OID20851_v1_Neurology	19:54549586:C:T:imp:v1	1.002	0.9568	-0.217219	0.00838916	8.0148e-148
	IL1B_P01584_OID20427_v1_Inflammation	19:54324995:G:T:imp:v1	0.9978	0.9612	0.12651	0.00959262	1.02565e-39
	CD38_P28907_OID21316_v1_Oncology	4:15775906:A:G:imp:v1	0.9978	0.9623	-0.0783586	0.00773455	4.02597e-24
	CDH6_P55285_OID20157_v1_Cardiometabolic	5:31111978:C:A:imp:v1	1.003	0.9623	0.132382	0.00993599	1.69141e-40
	NTproBNP_NTproBNP_OID20125_v1_Cardiometabolic	1:11921181:C:G:imp:v1	1.003	0.9624	-0.0631434	0.00823833	1.79397e-14
	CCL28_Q9NRJ3_OID20569_v1_Inflammation	2:207039604:C:T:imp:v1	1.002	0.9626	-0.0618331	0.00817941	4.04329e-14
	IDI2_Q9BXS1_OID20823_v1_Neurology	10:1080790:G:C:imp:v1	1.002	0.9632	0.0721429	0.00822009	1.68782e-18
	CCL13_Q99616_OID20655_v1_Inflammation	1:159175354:G:A:imp:v1	1.003	0.9671	-0.0682706	0.00776654	1.49096e-18
	SSC5D_A1L4H1_OID20351_v1_Cardiometabolic	19:56004856:T:C:imp:v1	0.9978	0.9688	-0.0571397	0.00777241	1.95837e-13
	ALDH3A1_P30838_OID20512_v1_Inflammation	17:19643810:G:A:imp:v1	0.9982	0.9712	-0.157578	0.00779163	6.01062e-91
	PXN_P49023_OID20822_v1_Neurology	12:120646688:C:T:imp:v1	1.001	0.9715	0.184499	0.00775197	3.31488e-125
	CBLIF_P27352_OID20179_v1_Cardiometabolic	6:119920244:A:G:imp:v1	1.002	0.9732	-0.0793685	0.00945202	4.58072e-17
	BST2_Q10589_OID21029_v1_Neurology	9:136129115:A:T:imp:v1	1.004	0.9735	-0.128236	0.015988	1.05058e-15
	LRIG1_Q96JA1_OID21429_v1_Oncology	3:66431532:A:G:imp:v1	1.002	0.9744	-0.15225	0.007837	4.55965e-84
	IL10RA_Q13651_OID20420_v1_Inflammation	11:117864063:A:G:imp:v1	1.002	0.9762	-0.101523	0.0104394	2.35957e-22
	FCGR2A_P12318_OID20391_v1_Cardiometabolic	1:161480649:A:G:imp:v1	1.002	0.9768			0
	SERPINB8_P50452_OID20630_v1_Inflammation	18:61654463:A:G:imp:v1	0.998	0.9772	-0.136496	0.00772742	7.95441e-70
	DKK4_Q9UBT3_OID20934_v1_Neurology	6:32014828:G:A:imp:v1	1.002	0.9782	0.0776892	0.0114724	1.27183e-11
	LY6D_Q14210_OID20708_v1_Inflammation	8:143872462:A:G:imp:v1	1.001	0.9788	0.117125	0.0077123	4.32612e-52
	KITLG_P21583_OID20196_v1_Cardiometabolic	20:44597958:AG:A:imp:v1	0.9986	0.9791	0.0800745	0.00819107	1.42985e-22
	ITGB5_P18084_OID21522_v1_Oncology	11:71856785:CAAA:C:imp:v1	0.9981	0.9802	0.0748834	0.0108185	4.45898e-12
	MMP10_P09238_OID20687_v1_Inflammation	11:102624885:T:C:imp:v1	0.9989	0.9817	-0.0953288	0.00798967	8.10956e-33
	CDH15_P55291_OID21005_v1_Neurology	16:89241415:C:T:imp:v1	0.9974	0.9825	0.32656	0.0153292	1.06001e-100
	NRCAM_Q92823_OID20229_v1_Cardiometabolic	7:107948721:T:C:imp:v1	1.001	0.9826	-0.0599982	0.00849307	1.61346e-12
	PLA2G7_Q13093_OID21105_v1_Neurology	19:45413576:C:T:imp:v1	1.001	0.9837	0.110115	0.00950791	5.12004e-31
	FAS_P25445_OID20316_v1_Cardiometabolic	10:90782973:A:G:imp:v1	1.001	0.9883	-0.0596932	0.00779399	1.87566e-14
	NCAM2_O15394_OID21095_v1_Neurology	21:22833716:G:A:imp:v1	1.001	0.9887	-0.0828766	0.00773906	9.24884e-27
	PRELP_P51888_OID20766_v1_Inflammation	1:203434723:T:C:imp:v1	0.9986	0.9895	0.490951	0.0168449	9.9475e-187
	CCL2_P13500_OID21004_v1_Neurology	1:159175354:G:A:imp:v1	0.9995	0.9906	-0.123342	0.00781683	4.33722e-56
	ARG1_P05089_OID21445_v1_Oncology	6:131911655:A:T:imp:v1	1.001	0.992	0.0804616	0.00988035	3.83705e-16
	TSHB_P01222_OID20129_v1_Cardiometabolic	9:100559011:T:C:imp:v1	1.001	0.992	-0.0824912	0.00825755	1.68938e-23
	BCAM_P50895_OID21076_v1_Neurology	9:136132633:A:G:imp:v1	1.001	0.9924	0.0592041	0.00819857	5.15044e-13
	PRSS27_Q9BQR3_OID20212_v1_Cardiometabolic	19:5840619:C:T:imp:v1	0.9995	0.9926	0.117348	0.00876912	7.70519e-41
	SPINK4_O60575_OID20509_v1_Inflammation	9:33230246:C:T:imp:v1	0.9994	0.9934	-0.280152	0.0110056	6.15633e-143
	CSTB_P04080_OID20294_v1_Cardiometabolic	21:45191139:C:T:imp:v1	0.9998	0.9954	-0.140841	0.00782998	2.44588e-72
	IL34_Q6ZMJ4_OID20809_v1_Neurology	16:70694747:A:AGCCCG:imp:v1	0.9999	0.9973	-0.163842	0.00899934	4.62957e-74
	IL19_Q9UHD0_OID20158_v1_Cardiometabolic	1:207032089:T:A:imp:v1	1	0.9976	0.0660266	0.00798972	1.40932e-16
	VNN2_O95498_OID21310_v1_Oncology	6:133067782:T:C:imp:v1	1	0.9992	0.158251	0.00775245	1.27996e-92
	ADAM8_P78325_OID21039_v1_Neurology	10:135158172:G:A:imp:v1	1	0.9993	-0.0797976	0.00840788	2.29242e-21
