# Supplementary material for: Systematic discovery of gene-environment interactions underlying the human plasma proteome in UK Biobank
Source: Nat Commun. 2024 Aug 26;15:7346. doi: 10.1038/s41467-024-51744-5 (PMC11347662; doi:10.1038/s41467-024-51744-5)
Supplement: Supplementary file 12 — Supplementary Data 9 [file 41467_2024_51744_MOESM12_ESM.xlsx]

## Sheet: Supplementary Data 9
Supplementary Data 9. Summary data for phenotypes used in gene-environment interaction tests in the discovery set.
	Phenotype (Field ID)	Mean	SD	n	Phenotype Full Name	Phenotype Group
	21022	56.9709	8.0302	34553	Age	Physical
	2754	25.1969	4.53237	12768	Age at first live birth	Lifestyle
	2764	30.0743	4.84811	12740	Age at last live birth	Lifestyle
	2824	43.8451	7.84214	3486	Age at hysterectomy	Health and Disease
	3581	49.6707	5.10911	10873	Age at menopause (last menstrual period)	Health and Disease
	3536	47.3667	5.42134	6731	Age started hormone-replacement therapy (HRT)	Health and Disease
	3786	31.3417	18.9511	3521	Age asthma diagnosed	Health and Disease
	22155	28.844	18.5284	1885	Age idiopathic pulmonary fibrosis diagnosed by doctor	Health and Disease
	3436	17.404	5.03646	2673	Age started smoking in current smokers	Lifestyle
	30620	22.8689	11.4078	32825	Alanine aminotransferase	Biochemical
	23479	39.3388	3.33599	19412	Albumin	Biochemical
	30600	45.2182	2.61429	30222	Albumin	Biochemical
	100022	16.6095	24.5432	4851	Alcohol	Dietary
	1558	2.84994	1.47834	34513	Alcohol intake frequency	Lifestyle
	30610	83.3724	23.2855	32914	Alkaline phosphatase	Biochemical
	30630	1.54169	0.271157	30036	Apolipoprotein A	Biochemical
	30640	1.03186	0.240069	32819	Apolipoprotein B	Biochemical
	23440	1.46676	0.24405	19418	Apolipoprotein A1	Biochemical
	23439	0.852206	0.203751	19426	Apolipoprotein B	Biochemical
	104450	38.1911	137.684	1753	Apple intake	Dietary
	23124	1.29812	0.641258	33770	Arm fat mass (left)	Physical
	23120	1.2213	0.580349	33777	Arm fat mass (right)	Physical
	23123	30.3418	10.2137	33903	Arm fat percentage (left)	Physical
	23119	29.4438	10.1123	33910	Arm fat percentage (right)	Physical
	23125	2.93237	0.834989	33902	Arm fat-free mass (left)	Physical
	23121	2.89993	0.819364	33907	Arm fat-free mass (right)	Physical
	23126	2.74653	0.795919	33899	Arm predicted mass (left)	Physical
	23122	2.71616	0.781206	33907	Arm predicted mass (right)	Physical
	30650	25.8514	7.61374	32747	Aspartate aminotransferase	Biochemical
	23433	9.64071	0.205114	19427	Average Diameter for HDL Particles	Biochemical
	23432	23.9259	0.0892513	19427	Average Diameter for LDL Particles	Biochemical
	4429	0.933389	1.94609	2387	Average monthly beer plus cider intake	Dietary
	4418	1.02516	1.57855	2385	Average monthly champagne plus white wine intake	Dietary
	4451	0.119647	0.436136	2382	Average monthly fortified wine intake	Dietary
	4462	0.0456258	0.263677	2389	Average monthly intake of other alcoholic drinks	Dietary
	4407	0.880184	1.55018	2387	Average monthly red wine intake	Dietary
	4440	0.671135	1.61651	2387	Average monthly spirits intake	Dietary
	21044	6.14984	4.50576	12173	Average number of times bowels opened per day	Physical
	1588	2.91006	4.93833	24661	Average weekly beer plus cider intake	Lifestyle
	1578	2.46712	3.92219	24576	Average weekly champagne plus white wine intake	Lifestyle
	1608	0.175817	0.662279	24645	Average weekly fortified wine intake	Lifestyle
	1568	3.73303	4.93732	24598	Average weekly red wine intake	Lifestyle
	1598	1.58156	3.52744	24558	Average weekly spirits intake	Lifestyle
	104460	34.9609	132.523	2199	Banana intake	Dietary
	23105	6625.6	1364.08	33917	Basal metabolic rate	Physical
	30160	0.0320524	0.0369622	33463	Basophill count	Biochemical
	30220	0.5484	0.402985	33468	Basophill percentage	Biochemical
	1369	1.45727	0.826155	34411	Beef intake	Dietary
	2744	7.03114	1.19756	14997	Birth weight of first child	Physical
	20022	3.32574	0.664337	19478	Birth weight	Physical
	21001	27.3894	4.6862	34397	Body mass index (BMI)	Physical
	23099	31.444	8.51752	33891	Body fat percentage	Physical
	23104	27.3869	4.67711	33888	Body mass index (BMI)	Physical
	22427	10.5277	4.51933	2799	Body surface area	Physical
	1438	12.4986	8.1987	33734	Bread intake	Dietary
	30680	2.37966	0.0921133	30200	Calcium	Biochemical
	100024	980.141	405.977	4841	Calcium	Dietary
	26018	993.114	388.346	4850	Calcium	Dietary
	100005	255.216	94.5628	4844	Carbohydrate	Dietary
	26013	256.281	89.9094	4854	Carbohydrate	Dietary
	100019	3211.53	3070.07	4849	Carotene	Dietary
	1458	4.77621	2.7021	33004	Cereal intake	Dietary
	1408	2.54188	1.06845	33664	Cheese intake	Dietary
	30690	5.70033	1.15277	32990	Cholesterol	Biochemical
	23473	0.0655072	0.0130194	19424	Citrate	Biochemical
	1498	2.1651	2.04809	31962	Coffee intake	Dietary
	23430	0.0153522	0.00245274	19419	Concentration of HDL Particles	Biochemical
	23429	0.00120588	0.000288476	19426	Concentration of LDL Particles	Biochemical
	23428	0.000146206	4.49824e-05	19423	Concentration of VLDL Particles	Biochemical
	1289	2.70297	1.52326	33347	Cooked vegetable intake	Dietary
	30710	2.35826	3.04816	32663	C-reactive protein	Biochemical
	23478	0.0672998	0.0130066	18919	Creatinine	Biochemical
	30700	72.0253	14.7065	32938	Creatinine	Biochemical
	30510	8717.23	5599.75	33542	Creatinine (enzymatic) in urine	Biochemical
	21038	3.06563	2.65268	3489	Currently suffer from abdominal distension	Physical
	30720	0.906006	0.147146	32901	Cystatin C	Biochemical
	21041	3.39306	2.95471	12268	Degree to which abdominal pain/discomfort/altered bowel habits affect/interfere with life in general	Physical
	22189	-1.3	3	34479	Deprivation index (Townsend)	Lifestyle
	4079	82.1981	10.2611	31947	Diastolic blood pressure, automated reading	Physical
	30660	1.82621	0.761729	27872	Direct bilirubin	Biochemical
	1319	0.819924	1.47865	31420	Dried fruit intake	Dietary
	100150	84.1731	201.684	4085	Drinking water intake	Dietary
	894	64.1824	67.8034	25585	Duration of moderate activity	Lifestyle
	914	42.342	36.9386	18461	Duration of vigorous activity	Lifestyle
	874	58.9359	65.6015	29313	Duration of walks	Lifestyle
	100002	8837.19	2995.3	4848	Energy	Dietary
	100009	16.6095	7.36326	4855	Englyst dietary fibre	Dietary
	26203	-0.120978	0.977044	34454	Enhanced PRS for age at menopause (AAM)	Health and Disease
	30150	0.169685	0.118693	33465	Eosinophil count	Biochemical
	30210	2.49711	1.64688	33468	Eosinophil percentage	Biochemical
	20401	0.423732	0.885018	27674	Ever addicted to any substance or behaviour	Psychological
	1269	0.211344	1.42701	30907	Exposure to tobacco smoke at home	Lifestyle
	1279	0.365351	1.13495	29057	Exposure to tobacco smoke outside home	Lifestyle
	2296	1.2688	0.5757	34476	Falls in the last year	Physical
	100004	77.3791	35.3287	4852	Fat	Dietary
	1807	70.4908	12.9168	25627	Father's age at death	Physical
	20258	0.177308	1.05173	27677	FEV1/ FVC ratio Z-score	Physical
	20016	6.14435	2.10569	10987	Fluid intelligence score	Psychological
	100014	311.584	129.133	4855	Folate	Dietary
	100001	3280.39	900.875	4855	Food weight	Dietary
	3063	2.6211	0.86672	22990	Forced expiratory volume in 1-second (FEV1)	Physical
	20256	0.39	1.1	27654	Forced expiratory volume in 1-second (FEV1) Z-score	Physical
	3062	3.46812	1.09816	22989	Forced vital capacity (FVC)	Physical
	20257	0.394977	1.11618	27676	Forced vital capacity (FVC) Z-score	Physical
	23528	0.220136	0.0573666	19429	Free Cholesterol in IDL	Biochemical
	23535	0.297413	0.0785032	19425	Free Cholesterol in Large LDL	Biochemical
	20439	3.02988	1.52963	6192	Frequency of depressed days during worst episode of depression	Psychological
	20414	1.00768	0.145028	6117	Frequency of drinking alcohol	Lifestyle
	1309	2.24614	1.45488	33241	Fresh fruit intake	Dietary
	30730	35.0583	28.3651	32767	Gamma glutamyltransferase	Biochemical
	30740	5.05389	0.826677	29960	Glucose	Biochemical
	30750	35.6992	5.14401	32786	Glycated haemoglobin (HbA1c)	Biochemical
	23480	0.814622	0.118289	19425	Glycoprotein Acetyls	Biochemical
	21042	1.66707	2.38966	12252	Greatest number of times bowels opened per day	Physical
	30030	41.1046	3.49468	33606	Haematocrit percentage	Biochemical
	30020	14.1909	1.22352	33611	Haemoglobin concentration	Biochemical
	46	29.7034	11.3409	34393	Hand grip strength (left)	Physical
	47	31.8845	11.2282	34391	Hand grip strength (right)	Physical
	30760	1.45182	0.383091	30198	HDL cholesterol	Biochemical
	30300	0.0178861	0.00927378	33030	High light scatter reticulocyte count	Biochemical
	30290	0.396279	0.201624	33020	High light scatter reticulocyte percentage	Biochemical
	49	103.401	9.05209	34448	Hip circumference	Physical
	23463	0.0653921	0.0104927	19396	Histidine	Biochemical
	1518	1.98314	0.567643	34165	Hot drink temperature	Dietary
	30770	21.2823	5.56864	32797	IGF-1	Biochemical
	30280	0.289593	0.0607297	33063	Immature reticulocyte fraction	Biochemical
	23110	331.807	56.5314	33912	Impedance of arm (left)	Physical
	23109	324.792	54.5141	33902	Impedance of arm (right)	Physical
	23108	247.487	35.3488	33913	Impedance of leg (left)	Physical
	23107	246.677	35.5494	33914	Impedance of leg (right)	Physical
	23106	599.366	88.3101	33913	Impedance of whole body	Physical
	100250	31.442	128.166	2414	Instant coffee intake	Dietary
	5263	15.8206	3.69053	6933	Intra-ocular pressure, Goldmann-correlated (left)	Physical
	100011	13.7683	5.09687	4856	Iron	Dietary
	1379	1.10382	0.701815	34299	Lamb/mutton intake	Dietary
	30780	3.55774	0.876675	32922	LDL direct	Biochemical
	21043	2.73428	2.22178	12265	Least number of times bowels opened per week	Physical
	23116	4.22101	1.8049	33856	Leg fat mass (left)	Physical
	23112	4.28839	1.83243	33862	Leg fat mass (right)	Physical
	23115	31.9254	10.608	33912	Leg fat percentage (left)	Physical
	23111	32.0256	10.6511	33916	Leg fat percentage (right)	Physical
	23117	8.87596	2.00855	33906	Leg fat-free mass (left)	Physical
	23113	8.97862	2.02118	33910	Leg fat-free mass (right)	Physical
	23118	8.39872	1.91177	33906	Leg predicted mass (left)	Physical
	23114	8.4951	1.92396	33909	Leg predicted mass (right)	Physical
	3710	26.7076	4.88474	3068	Length of menstrual cycle	Health and Disease
	23449	3.46309	0.684157	19403	Linoleic Acid	Biochemical
	4609	13.1293	20.7478	4718	Longest period of depression	Health and Disease
	20492	3.73246	0.73715	11060	Longest period of mania or irritability	Psychological
	4836	1.50802	3.96138	11092	Loud music exposure frequency	Lifestyle
	30120	1.93269	0.610105	33549	Lymphocyte count	Biochemical
	30180	28.609	7.24234	33544	Lymphocyte percentage	Biochemical
	100017	349.858	119.526	4848	Magnesium	Dietary
	4282	6.68875	1.339	3759	Maximum digits remembered correctly	Psychological
	20454	0.446421	0.978813	11133	Maximum frequency of taking cannabis	Lifestyle
	30100	9.32238	1.0742	33615	Mean platelet (thrombocyte) volume	Biochemical
	30270	82.8465	5.16378	33044	Mean sphered cell volume	Biochemical
	20023	565.1	118	34211	Mean time to correctly identify matches	Psychological
	30050	31.5467	1.65473	33528	Mean corpuscular haemoglobin	Biochemical
	30060	34.526	0.91916	33573	Mean corpuscular haemoglobin concentration	Biochemical
	30040	91.3573	4.23625	33559	Mean corpuscular volume	Biochemical
	30260	105.844	7.59615	33016	Mean reticulocyte volume	Biochemical
	30500	23.7536	47.7849	10379	Microalbumin in urine	Biochemical
	30130	0.474495	0.165348	33517	Monocyte count	Biochemical
	30190	7.04129	2.14764	33517	Monocyte percentage	Biochemical
	3526	74.1524	13.1936	20741	Mother's age at death	Physical
	30140	4.23898	1.3693	33526	Neutrophill count	Biochemical
	30200	61.2101	8.21411	33533	Neutrophill percentage	Biochemical
	4825	2.81694	5.02442	11155	Noisy workplace	Lifestyle
	1339	1.7994	0.779145	34391	Non-oily fish intake	Dietary
	30170	0.00025671	0.00499438	33384	Nucleated red blood cell count	Biochemical
	21037	4.15426	2.25884	3520	Number of days (out of 10) with abdominal pain	Physical
	884	3.64356	2.3347	32895	Number of days/week of moderate physical activity 10+ minutes	Lifestyle
	904	1.82601	1.95659	32870	Number of days/week of vigorous physical activity 10+ minutes	Lifestyle
	864	5.3826	1.97592	34059	Number of days/week walked 10+ minutes	Lifestyle
	4620	4.69507	11.246	4260	Number of depression episodes	Health and Disease
	1873	1.06508	1.1393	33971	Number of full brothers	Lifestyle
	1883	0.98305	1.08528	33924	Number of full sisters	Lifestyle
	2734	1.82095	1.16596	18682	Number of live births	Physical
	5057	1.06069	1.23746	9721	Number of older siblings	Lifestyle
	136	1.76164	1.53249	34511	Number of operations, self-reported	Physical
	135	1.86656	1.81468	34488	Number of self-reported non-cancer illnesses	Health and Disease
	137	2.46196	2.59246	34492	Number of treatments/medications taken	Health and Disease
	21045	1.41106	0.808006	12227	Number of weeks absent from work due to IBS, in the last year	Health and Disease
	1329	1.63371	0.921681	34350	Oily fish intake	Dietary
	23445	4.51414	0.684542	19405	Omega-6 Fatty Acids	Biochemical
	2178	2.12564	0.724896	34393	Overall health rating	Physical
	3064	328.314	152.519	22992	Peak expiratory flow (PEF)	Physical
	30810	1.15967	0.160645	30165	Phosphate	Biochemical
	23525	0.293928	0.0674078	19427	Phospholipids in IDL	Biochemical
	23532	0.359031	0.0839807	19427	Phospholipids in Large LDL	Biochemical
	23539	0.163457	0.0427557	19427	Phospholipids in Medium LDL	Biochemical
	23504	0.130374	0.0483991	19425	Phospholipids in Medium VLDL	Biochemical
	23511	0.0985523	0.0305092	19422	Phospholipids in Small VLDL	Biochemical
	30080	253.318	58.3668	33597	Platelet count	Biochemical
	30090	0.23282	0.0476269	33589	Platelet crit	Biochemical
	30110	16.4909	0.512042	33593	Platelet distribution width	Biochemical
	100007	14.3581	8.73875	4855	Polyunsaturated fat	Dietary
	23446	5.04684	0.810215	19407	Polyunsaturated Fatty Acids	Biochemical
	1389	1.14281	0.70383	34305	Pork intake	Dietary
	100010	10.2563	2.22109	4857	Portion size	Dietary
	100016	3786.27	1334.07	4843	Potassium	Dietary
	30520	63.1751	33.8749	33517	Potassium in urine	Biochemical
	1359	2.28473	0.878952	34475	Poultry intake	Dietary
	1349	1.89279	1.04721	34475	Processed meat intake	Dietary
	100003	81.911	29.2678	4850	Protein	Dietary
	102	69.0976	11.2156	31940	Pulse rate, automated reading	Physical
	22331	NA	NA	34398	QT interval	Physical
	30010	4.50708	0.403832	33605	Red blood cell (erythrocyte) count	Biochemical
	30070	13.4462	0.819789	33464	Red blood cell (erythrocyte) distribution width	Biochemical
	23402	1.56711	0.422967	19427	Remnant Cholesterol (Non-HDL, Non-LDL -Cholesterol)	Biochemical
	30240	1.32907	0.520429	33007	Reticulocyte percentage	Biochemical
	30250	0.0599772	0.0242222	33008	Reticulocyte count	Biochemical
	100018	318.556	198.66	4699	Retinol	Dietary
	30820	24.5511	19.8872	3002	Rheumatoid factor	Biochemical
	2040	8654	0.259296	33375	Risk taking	Psychological
	1299	2.16672	1.7782	32360	Salad / raw vegetable intake	Dietary
	1478	1.64379	0.851283	34530	Salt added to food	Dietary
	21040	4.37491	2.26054	2758	Satisfaction with bowel habits	Physical
	100006	29.7253	15.0392	4847	Saturated fat	Dietary
	51	137.259	6.98803	34449	Seated height	Physical
	3077	47.9638	4.09275	34451	Seating box height	Physical
	20493	1.87879	0.764208	2640	Severity of problems due to mania or irritability	Psychological
	30830	51.6285	26.6007	29851	SHBG	Biochemical
	20015	89.2925	4.80005	34444	Sitting height	Physical
	1160	7.16826	1.09157	34304	Sleep duration	Lifestyle
	30530	75.9799	43.7319	33492	Sodium in urine	Biochemical
	23438	0.45315	0.0732506	19407	Sphingomyelins	Biochemical
	26202	6.17778	3.69022	7097	Standard PRS for age at menopause (AAM)	Health and Disease
	100400	72.065	191.096	3523	Standard tea intake	Dietary
	50	168.624	9.22823	34472	Standing height	Physical
	100023	123.436	53.8941	4857	Starch	Dietary
	4080	135.994	18.4822	31942	Systolic blood pressure, automated reading	Physical
	1488	3.57871	2.75052	33381	Tea intake	Dietary
	30850	6.57069	6.04532	29849	Testosterone	Biochemical
	104920	14.3579	16.8357	4823	Time spent doing light physical activity	Physical
	104910	714.926	1086.35	4857	Time spent doing moderate physical activity	Physical
	104900	402.206	906.087	4857	Time spent doing vigorous physical activity	Physical
	30840	9.00742	3.98056	32721	Total bilirubin	Biochemical
	23427	0.0170143	0.00255476	19418	Total Concentration of Lipoprotein Particles	Biochemical
	23524	1.23716	0.293855	19429	Total Lipids in IDL	Biochemical
	23559	0.653119	0.325851	19424	Total Lipids in Large HDL	Biochemical
	23531	1.60008	0.384618	19425	Total Lipids in Large LDL	Biochemical
	23538	0.626764	0.168055	19426	Total Lipids in Medium LDL	Biochemical
	23545	0.286908	0.0663583	19425	Total Lipids in Small LDL	Biochemical
	23510	0.419382	0.132655	19422	Total Lipids in Small VLDL	Biochemical
	23517	0.361179	0.0900602	19424	Total Lipids in Very Small VLDL	Biochemical
	30860	72.3397	3.99705	30195	Total protein	Biochemical
	100008	121.939	55.4197	4848	Total sugars	Dietary
	22410	10.155	2.51834	2748	Total trunk fat	Physical
	23400	4.65167	0.957035	19428	Total Cholesterol	Biochemical
	23436	2.58554	0.414338	19403	Total Cholines	Biochemical
	23415	3.37987	0.689015	19429	Total Esterified Cholesterol	Biochemical
	23442	12.1204	2.40123	19399	Total Fatty Acids	Biochemical
	23419	1.27196	0.273923	19428	Total Free Cholesterol	Biochemical
	23411	2.95056	0.477065	19428	Total Phospholipids in Lipoprotein Particles	Biochemical
	26011	126.199	54.7644	4854	Total sugars	Dietary
	23407	1.32905	0.576002	19412	Total Triglycerides	Biochemical
	30870	1.73265	0.95468	32854	Triglycerides	Biochemical
	23409	0.147928	0.0407937	19411	Triglycerides in LDL	Biochemical
	23128	13.7512	5.12774	33881	Trunk fat mass	Physical
	23127	31.1807	7.98544	33897	Trunk fat percentage	Physical
	23129	29.6479	5.98128	33888	Trunk fat-free mass	Physical
	23130	28.4258	5.80934	33885	Trunk predicted mass	Physical
	23469	0.0629942	0.0143731	19394	Tyrosine	Biochemical
	30880	309.713	79.7827	32946	Urate	Biochemical
	30670	5.40851	1.30294	32905	Urea	Biochemical
	27855	0.0101329	0.972295	3498	Vertical cup to disc ratio (VCDR) regressed and transformed (left)	Physical
	100013	6.34685	5.04599	4848	Vitamin B12	Dietary
	100012	2.22208	0.836027	4857	Vitamin B6	Dietary
	100015	153.421	116.608	4849	Vitamin C	Dietary
	100021	2.71322	3.0596	4840	Vitamin D	Dietary
	100025	9.14624	5.148	4842	Vitamin E	Dietary
	26021	6.10632	3.66509	4844	Vitamin B12	Dietary
	30890	49.6569	20.7793	31532	Vitamin D	Biochemical
	48	90.3147	13.4466	34497	Waist circumference	Physical
	1528	2.77066	2.14173	31870	Water intake	Dietary
	21002	78.1467	15.8132	34434	Weight	Physical
	23098	77.8	15.8	33871	Weight	Physical
	2306	1.02836	1.21181	33954	Weight change compared with 1 year ago	Physical
	30000	6.87417	1.75037	33594	White blood cell (leukocyte) count	Biochemical
	23100	24.8165	9.3701	33825	Whole body fat mass	Physical
	23101	53.3134	11.4952	33914	Whole body fat-free mass	Physical
	23102	39.0175	8.41248	33917	Whole body water mass	Physical
	2684	2.23254	2.21685	11241	Years since last breast cancer screening / mammogram	Health and Disease
	2704	4.80193	5.87268	14298	Years since last cervical smear test	Health and Disease
	Phenotype (Field ID)	N='Yes'	%	n	Phenotype Full Name	Phenotype Group
	21027	62	0.0395156	1569	Abdominal discomfort/pain for 6 months or longer	Physical
	100580	2382	0.490426	4857	Alcohol consumed	Dietary
	1618	11739	0.667254	17593	Alcohol usually taken with meals	Lifestyle
	20403	688	0.0622794	11047	Amount of alcohol drunk on a typical drinking day	Lifestyle
	3571	5999	0.684661	8762	Back pain for 3+ months	Health and Disease
	2834	1467	0.0795424	18443	Bilateral oophorectomy (both ovaries removed)	Health and Disease
	21066	2449	0.217921	11238	Born by caesarian section	Physical
	100760	3178	0.654313	4857	Breakfast cereal consumed	Dietary
	22504	1144	0.131995	8667	Bring up phlegm/sputum/mucus on most days	Physical
	2453	2781	0.0807538	34438	Cancer diagnosed by doctor	Health and Disease
	102800	2190	0.450896	4857	Cheese consumers	Dietary
	3616	1703	0.823899	2067	Chest pain due to walking ceases when standing still	Health and Disease
	2335	5474	0.160012	34210	Chest pain or discomfort	Health and Disease
	3606	992	0.182622	5432	Chest pain or discomfort walking normally	Health and Disease
	3751	1192	0.276118	4317	Chest pain or discomfort when walking uphill or hurrying	Health and Disease
	100240	3397	0.699403	4857	Coffee consumed	Dietary
	130018	11691	0.33835	34553	Date A09 first reported (diarrhoea and gastro-enteritis of presumed infectious origin)	Health and Disease
	130256	1890	0.0546986	34553	Date B50 first reported (plasmodium falciparum malaria)	Health and Disease
	130830	2965	0.0858102	34553	Date E88 first reported (other metabolic disorders)	Health and Disease
	131186	1540	0.0445692	34553	Date H40 first reported (glaucoma)	Health and Disease
	131286	1419	0.0410673	34553	Date I10 first reported (essential (primary) hypertension)	Health and Disease
	131308	14108	0.4083	34553	Date I26 first reported (pulmonary embolism)	Health and Disease
	131430	1763	0.0510231	34553	Date J03 first reported (acute tonsillitis)	Health and Disease
	131592	1490	0.0431222	34553	Date K26 first reported (duodenal ulcer)	Health and Disease
	131626	2489	0.0720343	34553	Date K50 first reported (crohn's disease [regional enteritis])	Health and Disease
	131720	2542	0.0735681	34553	Date L20 first reported (atopic dermatitis)	Health and Disease
	42008	2073	0.0599948	34553	Date of ischaemic stroke	Health and Disease
	20447	6086	0.546958	11127	Depression possibly related to stressful or traumatic event	Psychological
	102130	1485	0.305744	4857	Dessert consumers	Dietary
	2443	1639	0.0475638	34459	Diabetes diagnosed by doctor	Health and Disease
	21068	1626	0.145075	11208	Diagnosed with coeliac disease or gluten sensitivity	Health and Disease
	20541	2534	0.756418	3350	Difficulty stopping worrying during worst period of anxiety	Psychological
	22127	1885	0.217492	8667	Doctor diagnosed asthma	Health and Disease
	22128	1115	0.128649	8667	Doctor diagnosed emphysema	Health and Disease
	20438	3122	0.526742	5927	Duration of worst depression	Psychological
	20429	2091	0.602767	3469	Easily tired during worst period of anxiety	Psychological
	6138	10920	0.316384	34515	Education (College Degree)	Lifestyle
	102930	1055	0.217212	4857	Egg consumers	Dietary
	20431	2360	0.718636	3284	Ever addicted to a behaviour or miscellanous	Psychological
	21063	2760	0.224591	12289	Ever been offered/sought treatment for depression	Health and Disease
	20474	363	0.0329401	11020	Ever believed in un-real communications or signs	Psychological
	4598	5951	0.537871	11064	Ever depressed for a whole week	Health and Disease
	2674	15227	0.81515	18680	Ever had breast cancer screening / mammogram	Health and Disease
	20502	463	0.0424771	10900	Ever had period extreme irritability	Psychological
	20501	3615	0.328905	10991	Ever had period of mania / excitability	Psychological
	20446	482	0.133002	3624	Ever had prolonged feelings of sadness or depression	Psychological
	2774	5962	0.323196	18447	Ever had stillbirth, spontaneous miscarriage or termination	Health and Disease
	120007	968	0.0847116	11427	Ever had diabetes (Type I or Type II)	Health and Disease
	120011	687	0.05897	11650	Ever had gout	Health and Disease
	3591	1391	0.0842877	16503	Ever had hysterectomy (womb removed)	Health and Disease
	4653	2003	0.182107	10999	Ever highly irritable/argumentative for 2 days	Psychological
	4642	651	0.0592896	10980	Ever manic/hyper for 2 days	Psychological
	20466	201	0.0181114	11098	Ever prescribed a medication for unusual or psychotic experiences	Psychological
	20471	89	0.00799928	11126	Ever seen an un-real vision	Psychological
	20160	20980	0.60937	34429	Ever smoked	Lifestyle
	20500	4359	0.392491	11106	Ever suffered mental distress preventing usual activities	Psychological
	20453	2979	0.512032	5818	Ever taken cannabis	Lifestyle
	2784	15341	0.821781	18668	Ever taken oral contraceptive pill	Health and Disease
	20477	87	0.00783149	11109	Ever talked to a health professional about unusual or psychotic experiences	Psychological
	4631	3952	0.36579	10804	Ever unenthusiastic/disinterested for a whole week	Psychological
	2814	7509	0.402627	18650	Ever used hormone-replacement therapy (HRT)	Health and Disease
	20425	2648	0.795434	3329	Ever worried more than most people would in similar situation	Psychological
	1960	13865	0.409444	33863	Fed-up feelings	Psychological
	20449	4037	0.643142	6277	Feelings of tiredness during worst episode of depression	Psychological
	20450	4654	0.821681	5664	Feelings of worthlessness during worst period of depression	Psychological
	20494	778	0.302488	2572	Felt irritable or had angry outbursts in past month	Psychological
	103140	1356	0.279185	4857	Fish consumer	Dietary
	20436	4334	0.785714	5516	Fraction of day affected during worst episode of depression	Psychological
	3005	1973	0.592492	3330	Fracture resulting from simple fall	Health and Disease
	2463	3385	0.098447	34384	Fractured/broken bones in last 5 years	Health and Disease
	20537	3195	0.747718	4273	Frequency of difficulty controlling worry during worst period of anxiety	Psychological
	21028	3390	0.513403	6603	Frequency of discomfort/pain getting better or stopping after a bowel movement	Physical
	21025	1447	0.120825	11976	Frequency of discomfort/pain in abdomen in last 3 months	Physical
	20539	2972	0.887429	3349	Frequency of inability to stop worrying during worst period of anxiety	Psychological
	20427	1886	0.582818	3236	Frequent trouble falling or staying asleep during worst period of anxiety	Psychological
	104400	3932	0.809553	4857	Fruit consumers	Dietary
	2030	9622	0.285927	33652	Guilty feelings	Psychological
	2415	10079	0.640954	15725	Had major operations	Health and Disease
	3799	3102	0.460716	6733	Headaches for 3+ months	Health and Disease
	2257	12834	0.379177	33847	Hearing difficulty/problems with background noise	Physical
	3414	3059	0.783154	3906	Hip pain for 3+ months	Health and Disease
	20418	1237	0.387653	3191	Impact on normal roles during worst period of anxiety	Psychological
	1940	9152	0.277266	33008	Irritability	Psychological
	20423	2258	0.706066	3198	Keyed up or on edge during worst period of anxiety	Psychological
	3773	5815	0.787407	7385	Knee pain for 3+ months	Health and Disease
	4728	2521	0.225856	11162	Leg pain on walking	Health and Disease
	20442	4430	0.398238	11124	Lifetime number of depressed periods	Psychological
	2020	6073	0.17866	33992	Loneliness, isolation	Psychological
	20420	2494	0.751205	3320	Longest period spent worried or anxious	Psychological
	2188	11163	0.331001	33725	Long-standing illness, disability or infirmity	Health and Disease
	21067	320	0.027534	11622	Long-term/recurrent antibiotics as child or teenager	Health and Disease
	103000	3412	0.702491	4857	Meat consumers	Dietary
	1930	14705	0.433035	33958	Miserableness	Psychological
	1920	15354	0.455406	33715	Mood swings	Psychological
	20422	2778	0.266628	10419	More irritable than usual during worst period of anxiety	Psychological
	3404	5493	0.691291	7946	Neck/shoulder pain for 3+ months	Health and Disease
	1970	8061	0.239348	33679	Nervous feelings	Psychological
	4501	2876	0.271295	10601	Non-accidental death in close genetic family	Health and Disease
	134	2831	0.0823803	34365	Number of self-reported cancers	Health and Disease
	20543	1929	0.816335	2363	Number of things worried about during worst period of anxiety	Psychological
	21087	240	0.0195902	12251	Pancreas volume	Physical
	20428	2747	0.809847	3392	Professional informed about anxiety	Psychological
	20448	4555	0.72555	6278	Professional informed about depression	Psychological
	20505	2845	0.263719	10788	Recent easy annoyance or irritability	Psychological
	20426	2420	0.260271	9298	Restless during period of worst anxiety	Psychological
	102400	1748	0.359893	4857	Savoury snack consumers	Dietary
	2100	4017	0.116739	34410	Seen a psychiatrist for nerves, anxiety, tension or depression	Psychological
	2090	12046	0.350919	34327	Seen doctor (GP) for nerves, anxiety, tension or depression	Psychological
	21064	2989	0.243463	12277	Sensitive stomach	Physical
	1950	18640	0.556103	33519	Sensitivity / hurt feelings	Psychological
	21039	2772	0.225439	12296	Severity of current abdominal distension/tightness	Physical
	21036	3534	0.287224	12304	Severity of current abdominal pain	Physical
	4717	1189	0.107407	11070	Shortness of breath walking on level ground	Physical
	20534	3219	0.753335	4273	Sleeping too much	Physical
	1259	2840	0.0904949	31383	Smoking/smokers in household	Lifestyle
	102520	647	0.13321	4857	Soup consumers	Dietary
	103310	2453	0.505044	4857	Spreads/sauces consumers	Dietary
	102700	1254	0.258184	4857	Starchy food consumers	Dietary
	3741	1564	0.554413	2821	Stomach/abdominal pain for 3+ months	Health and Disease
	20542	3176	0.939367	3381	Stronger worrying (than other people) during period of worst anxiety	Psychological
	2010	7152	0.214627	33323	Suffer from 'nerves'	Psychological
	102250	2647	0.544987	4857	Sweet snack consumers	Dietary
	100390	3887	0.800288	4857	Tea consumed	Dietary
	1990	5741	0.171348	33505	Tense / 'highly strung'	Psychological
	20533	4273	0.791296	5400	Trouble falling asleep	Physical
	100020	3994	0.822318	4857	Typical diet yesterday	Dietary
	103990	4078	0.839613	4857	Vegetable consumers	Dietary
	103250	197	0.04056	4857	Vegetarian alternatives intake	Dietary
	104670	1983	0.408277	4857	Vitamin supplement user	Dietary
	20535	908	0.212497	4273	Waking too early	Physical
	2316	7233	0.213218	33923	Wheeze or whistling in the chest in last year	Health and Disease
	1980	19147	0.568616	33673	Worrier / anxious feelings	Psychological
	2000	16008	0.482852	33153	Worry too long after embarrassment	Psychological
	102080	1968	0.405188	4857	Yogurt/ice-cream consumers	Dietary
	Phenotype (Field ID)	Mode (n)	-	n	Phenotype Full Name	Phenotype Group
	20525	Never true (n=10510)	NA	11107	Able to pay rent/mortgage as an adult	Psychological
	Derived	Once Or Twice A Week (n=9283)	NA	34475	Alcohol intake frequency	Lifestyle
	1628	Less Nowadays (n=14601)	NA	32073	Alcohol intake versus 10 years previously	Lifestyle
	20495	Never true (n=3011)	NA	4983	Avoided activities or situations because of previous stressful experience in past month	Psychological
	20522	Very often true (n=8470)	NA	11110	Been in a confiding relationship as an adult	Psychological
	20526	NA	NA	NA	Been in serious accident believed to be life-threatening	Psychological
	20527	Never (n=10077)	NA	11136	Been involved in combat or exposed to war-zone	Psychological
	20460	Very much (n=4629)	NA	11110	Belief that own life is meaningful	Psychological
	20521	NA	NA	NA	Belittlement by partner or ex-partner as an adult	Psychological
	20486	NA	NA	NA	Contemplated self-harm in past year	Psychological
	1239	No (n=30887)	NA	34520	Current tobacco smoking	Lifestyle
	21035	Sometimes (n=5769)	NA	12323	Currently (in last 3 months) suffer from abdominal pain	Physical
	21052	Not Bothered At All (n=7596)	NA	12323	Degree bothered by chest pain in the last 3 months	Health and Disease
	21053	Not Bothered At All (n=10644)	NA	12321	Degree bothered by dizziness in the last 3 months	Health and Disease
	21054	Not Bothered At All (n=8981)	NA	12322	Degree bothered by fainting spells in the last 3 months	Health and Disease
	21055	Not Bothered At All (n=11928)	NA	12321	Degree bothered by feeling heart pound/race in the last 3 months	Health and Disease
	21060	Not Bothered At All (n=10565)	NA	12322	Degree bothered by feeling tired all the time in the last 3 months	Health and Disease
	21051	Not Bothered At All (n=1839)	NA	6933	Degree bothered by headaches in the last 3 months	Health and Disease
	21050	Bothered A Little (n=6359)	NA	12317	Degree bothered by menstrual cramps or other problems with period in the last 3 months	Health and Disease
	21059	Not Bothered At All (n=6768)	NA	12318	Degree bothered by nausea in the last 3 months	Health and Disease
	21049	Bothered A Little (n=5796)	NA	12326	Degree bothered by pain in arms/legs/joints in the past 3 months	Health and Disease
	21057	Not Bothered At All (n=8442)	NA	12323	Degree bothered by pain/problems during intercourse in the last 3 months	Health and Disease
	21056	Not Bothered At All (n=8612)	NA	12325	Degree bothered by shortness of breath in the last 3 months	Health and Disease
	21061	Bothered A Little (n=6115)	NA	12326	Degree bothered by trouble sleeping in the last 3 months	Health and Disease
	21058	Not Bothered At All (n=6494)	NA	12031	Degree bothered by urinary frequency/bladder irritability in the last 3 months	Health and Disease
	20445	NA	NA	NA	Depression possibly related to childbirth	Psychological
	20528	Never (n=20528)	NA	11138	Diagnosed with life-threatening illness	Health and Disease
	20532	No (n=9358)	NA	11012	Did your sleep change?	Health and Disease
	20419	Yes (n=1266)	NA	3479	Difficulty concentrating during worst period of anxiety	Psychological
	21026	Never (n=5688)	NA	12309	Discomfort/pain occurring only during menstrual bleed	Physical
	20406	Never (n=10113)	NA	11128	Ever addicted to alcohol	Health and Disease
	20456	Never (n=1490)	NA	2354	Ever addicted to illicit or recreational drugs	Psychological
	20411	Never (n=4896)	NA	6103	Ever been injured or injured someone else through drinking alcohol	Psychological
	21062	NA	NA	12323	Ever been offered/sought treatment for anxiety	Health and Disease
	20421	NA	NA	NA	Ever felt worried, tense, or anxious for most of a month or longer	Psychological
	5181	Never (n=6744)	NA	7248	Ever had eye surgery	Health and Disease
	20441	Never (n=2219)	NA	6287	Ever had prolonged loss of interest in normal activities	Psychological
	120003	NA	NA	NA	Ever had carpal tunnel syndrome	Health and Disease
	20463	NA	NA	NA	Ever heard an un-real voice	Psychological
	20404	Never (n=5214)	NA	10215	Ever physically dependent on alcohol	Health and Disease
	20480	NA	NA	NA	Ever self-harmed	Psychological
	20499	Never true (n=6967)	NA	11128	Ever sought or received professional help for mental distress	Psychological
	20496	Never true (n=8869)	NA	11127	Felt distant from other people in past month	Psychological
	20489	Very often true (n=9112)	NA	11125	Felt loved as a child	Psychological
	20498	Never true (n=8062)	NA	11127	Felt very upset when reminded of stressful experience in past month	Psychological
	2050	Not at all (n=25410)	NA	33118	Frequency of depressed mood in last 2 weeks	Psychological
	20409	Never (n=5260)	NA	6110	Frequency of feeling guilt or remorse after drinking alcohol in last year	Psychological
	21033	Never (n=3360)	NA	6591	Frequency of hard/lumpy stools in the last 3 months	Physical
	21032	Sometimes (n=2506)	NA	6592	Frequency of harder stools when abdominal discomfort/pain started	Physical
	21034	Never (n=6006)	NA	12320	Frequency of loose/mushy/watery stools in the last 3 months	Physical
	20408	Never (n=20408)	NA	6114	Frequency of memory loss due to drinking alcohol in last year	Psychological
	20412	Never (n=10647)	NA	11135	Frequency of needing morning drink of alcohol after heavy drinking session in last year	Psychological
	2070	Never (n=24662)	NA	33259	Frequency of tenseness / restlessness in last 2 weeks	Psychological
	2080	Never (n=1317)	NA	33537	Frequency of tiredness / lethargy in last 2 weeks	Psychological
	2060	Never (n=26660)	NA	33484	Frequency of unenthusiasm / disinterest in last 2 weeks	Psychological
	20459	Very Happy (n=4886)	NA	11084	General happiness with own health	Psychological
	2724	Yes (n=11672)	NA	18681	Had menopause	Physical
	20440	Yes (n=3133)	NA	6100	Impact on normal roles during worst period of depression	Psychological
	21030	Never (n=2338)	NA	6589	Less frequent bowel movements when abdominal discomfort/pain started	Physical
	21029	Sometimes (n=1769)	NA	6579	More frequent bowel movements when abdominal discomfort/pain started	Physical
	20540	Yes (n=1562)	NA	3451	Multiple worries during worst period of anxiety	Psychological
	20415	NA	NA	NA	Ongoing addiction to alcohol	Health and Disease
	1249	No (n=13452)	NA	31711	Past tobacco smoking	Lifestyle
	20523	NA	NA	NA	Physical violence by partner or ex-partner as an adult	Psychological
	20488	NA	NA	NA	Physically abused by family as a child	Psychological
	20518	Not at all (n=5570)	NA	11122	Recent changes in speed/amount of moving or speaking	Psychological
	20510	Not at all (n=8419)	NA	11103	Recent feelings of depression	Psychological
	20512	Not at all (n=9059)	NA	11134	Recent feelings of foreboding	Psychological
	20507	Not at all (n=7957)	NA	11098	Recent feelings of inadequacy	Psychological
	20519	Not at all (n=10473)	NA	11127	Recent feelings of tiredness or low energy	Psychological
	20506	Not at all (n=7985)	NA	11089	Recent feelings or nervousness or anxiety	Psychological
	20509	Not at all (n=9117)	NA	11133	Recent inability to stop or control worrying	Psychological
	20514	Not at all (n=10582)	NA	11066	Recent lack of interest or pleasure in doing things	Psychological
	20511	Not at all (n=8592)	NA	11110	Recent poor appetite or overeating	Psychological
	20516	Not at all (n=7928)	NA	11110	Recent restlessness	Psychological
	20513	NA	NA	NA	Recent thoughts of suicide or self-harm	Psychological
	20508	Not at all (n=8868)	NA	11098	Recent trouble concentrating on things	Psychological
	20515	Not at all (n=8958)	NA	11120	Recent trouble relaxing	Psychological
	20520	Not at all (n=5506)	NA	11130	Recent worrying too much about different things	Psychological
	20497	Never true (n=2886)	NA	4983	Repeated disturbing thoughts of stressful experience in past month	Psychological
	Derived	Summer/Autumn (n=17410)	NA	34515	Season of blood draw	Technical
	20481	NA	NA	NA	Self-harmed in past year	Psychological
	31	Female (n=18709)	NA	34553	Sex	Physical
	20524	NA	NA	NA	Sexual interference by partner or ex-partner without consent as an adult	Psychological
	20490	NA	NA	NA	Sexually molested as a child	Psychological
	1200	Sometimes (n=16476)	NA	34511	Sleeplessness / insomnia	Health and Disease
	20161	No (n=18484)	NA	34991	Smoking status	Lifestyle
	20116	Never (n=18499)	NA	34429	Smoking status	Lifestyle
	20491	Never (n=10039)	NA	11009	Someone to take to doctor when needed as a child	Psychological
	21031	Never (n=3916)	NA	6578	Stools looser when abdominal discomfort/pain started	Physical
	20417	Never (n=5112)	NA	10229	Tense, sore, or aching muscles during worst period of anxiety	Psychological
	20437	No (n=2876	NA	5906	Thoughts of death during worst depression	Psychological
	20517	Never (n=9765)	NA	11129	Trouble falling or staying asleep, or sleeping too much	Psychological
	1548	Sometimes (n=19825)	NA	34430	Variation in diet	Dietary
	20529	NA	NA	NA	Victim of physically violent crime	Psychological
	20531	NA	NA	NA	Victim of sexual assault	Health and Disease
	20530	Never (n=9022)	NA	11123	Witnessed sudden violent death	Psychological
	20538	Yes (n=1527)	NA	3452	Worried most days during period of worst anxiety	Psychological
