# Supplementary material for: Systematic discovery of gene-environment interactions underlying the human plasma proteome in UK Biobank
Source: Nat Commun. 2024 Aug 26;15:7346. doi: 10.1038/s41467-024-51744-5 (PMC11347662; doi:10.1038/s41467-024-51744-5)
Supplement: Supplementary file 13 — Supplementary Data 10 [file 41467_2024_51744_MOESM13_ESM.xlsx]

## Sheet: Supplementary Data 10
Supplementary Data 10. Variance QTLs: All significant associations involving gene-environment interactions and protein levels in the discovery set at a Bonferroni-corrected threshold of p<1.4x10-7.
	SNP	Protein	Analyte	Phenotype	Phenotype Full Name	Interaction-Beta	Interaction-SE	Interaction-p
	3:52852538:G:T:imp:v1	MME	MME_P08473_OID21307_v1_Oncology	30730	Gamma glutamyltransferase	-0.2084	0.00563119	1.43456e-293
	9:138467959:G:T:imp:v1	PAEP	PAEP_P09466_OID20925_v1_Neurology	31	Sex	0.495522	0.0162644	4.0596e-201
	19:45413576:C:T:imp:v1	LDLR	LDLR_P01130_OID20240_v1_Cardiometabolic	30640	Apolipoprotein B	-0.226179	0.00825479	2.10336e-163
	9:138467959:G:T:imp:v1	PAEP	PAEP_P09466_OID20925_v1_Neurology	23126	Arm predicted mass (left)	0.209848	0.00824938	2.25407e-141
	9:138467959:G:T:imp:v1	PAEP	PAEP_P09466_OID20925_v1_Neurology	23125	Arm fat-free mass (left)	0.209984	0.00825638	2.55451e-141
	9:138467959:G:T:imp:v1	PAEP	PAEP_P09466_OID20925_v1_Neurology	23122	Arm predicted mass (right)	0.2096	0.00825178	5.73536e-141
	9:138467959:G:T:imp:v1	PAEP	PAEP_P09466_OID20925_v1_Neurology	23121	Arm fat-free mass (right)	0.208307	0.00823812	1.00006e-139
	9:138467959:G:T:imp:v1	PAEP	PAEP_P09466_OID20925_v1_Neurology	23102	Whole body water mass	0.202637	0.00821642	4.40762e-133
	9:138467959:G:T:imp:v1	PAEP	PAEP_P09466_OID20925_v1_Neurology	23101	Whole body fat-free mass	0.202449	0.00821297	5.97614e-133
	9:138467959:G:T:imp:v1	PAEP	PAEP_P09466_OID20925_v1_Neurology	23130	Trunk predicted mass	0.202741	0.00823505	1.25707e-132
	9:138467959:G:T:imp:v1	PAEP	PAEP_P09466_OID20925_v1_Neurology	23129	Trunk fat-free mass	0.202201	0.00823297	5.29285e-132
	9:138467959:G:T:imp:v1	PAEP	PAEP_P09466_OID20925_v1_Neurology	23105	Basal metabolic rate	0.199473	0.0082136	3.83598e-129
	9:138467959:G:T:imp:v1	PAEP	PAEP_P09466_OID20925_v1_Neurology	30850	Testosterone	0.208762	0.00861548	2.00591e-128
	9:138467959:G:T:imp:v1	PAEP	PAEP_P09466_OID20925_v1_Neurology	23114	Leg predicted mass (right)	0.19758	0.00821992	1.4283e-126
	9:138467959:G:T:imp:v1	PAEP	PAEP_P09466_OID20925_v1_Neurology	23118	Leg predicted mass (left)	0.197555	0.00821969	1.51249e-126
	9:138467959:G:T:imp:v1	PAEP	PAEP_P09466_OID20925_v1_Neurology	23113	Leg fat-free mass (right)	0.196755	0.00821481	1.07749e-125
	9:138467959:G:T:imp:v1	PAEP	PAEP_P09466_OID20925_v1_Neurology	23117	Leg fat-free mass (left)	0.196501	0.008218	2.77902e-125
	9:138467959:G:T:imp:v1	PAEP	PAEP_P09466_OID20925_v1_Neurology	23109	Impedance of arm (right)	-0.190863	0.0082236	3.30383e-118
	9:138467959:G:T:imp:v1	PAEP	PAEP_P09466_OID20925_v1_Neurology	23110	Impedance of arm (left)	-0.190701	0.00823287	9.40551e-118
	9:138467959:G:T:imp:v1	PAEP	PAEP_P09466_OID20925_v1_Neurology	30020	Haemoglobin concentration	0.178773	0.00830308	4.13196e-102
	9:138467959:G:T:imp:v1	PAEP	PAEP_P09466_OID20925_v1_Neurology	23106	Impedance of whole body	-0.17611	0.00821872	3.62115e-101
	9:138467959:G:T:imp:v1	PAEP	PAEP_P09466_OID20925_v1_Neurology	30030	Haematocrit percentage	0.173595	0.00833441	1.00434e-95
	9:138467959:G:T:imp:v1	PAEP	PAEP_P09466_OID20925_v1_Neurology	23115	Leg fat percentage (left)	-0.17153	0.00827575	8.04932e-95
	9:138467959:G:T:imp:v1	PAEP	PAEP_P09466_OID20925_v1_Neurology	23111	Leg fat percentage (right)	-0.170291	0.00825895	7.3006e-94
	9:138467959:G:T:imp:v1	PAEP	PAEP_P09466_OID20925_v1_Neurology	50	Standing height	0.165867	0.00810992	2.11147e-92
	17:72700943:A:G:imp:v1	CD300LF	CD300LF_Q8TDQ1_OID21469_v1_Oncology	30720	Cystatin C	-0.115275	0.00567728	4.32346e-91
	9:138467959:G:T:imp:v1	PAEP	PAEP_P09466_OID20925_v1_Neurology	46	Hand grip strength (left)	0.166926	0.00822437	4.91864e-91
	9:138467959:G:T:imp:v1	PAEP	PAEP_P09466_OID20925_v1_Neurology	47	Hand grip strength (right)	0.160421	0.00819064	6.14122e-85
	19:45413576:C:T:imp:v1	LDLR	LDLR_P01130_OID20240_v1_Cardiometabolic	23545	Total Lipids in Small LDL	-0.212533	0.010988	1.47413e-82
	3:52852538:G:T:imp:v1	MME	MME_P08473_OID21307_v1_Oncology	30620	Alanine aminotransferase	-0.13793	0.00722445	8.29643e-81
	9:138467959:G:T:imp:v1	PAEP	PAEP_P09466_OID20925_v1_Neurology	30880	Urate	0.155823	0.00833466	1.39469e-77
	9:138467959:G:T:imp:v1	PAEP	PAEP_P09466_OID20925_v1_Neurology	23098	Weight	0.1494	0.00824447	4.91901e-73
	9:138467959:G:T:imp:v1	PAEP	PAEP_P09466_OID20925_v1_Neurology	21002	Weight	0.147278	0.00816416	2.10615e-72
	9:138467959:G:T:imp:v1	PAEP	PAEP_P09466_OID20925_v1_Neurology	20015	Sitting height	0.146656	0.0081451	3.88142e-72
	9:138467959:G:T:imp:v1	PAEP	PAEP_P09466_OID20925_v1_Neurology	48	Waist circumference	0.146683	0.00815282	4.95596e-72
	19:45413576:C:T:imp:v1	LDLR	LDLR_P01130_OID20240_v1_Cardiometabolic	23539	Phospholipids in Medium LDL	-0.194332	0.0111084	5.41511e-68
	9:138467959:G:T:imp:v1	PAEP	PAEP_P09466_OID20925_v1_Neurology	30010	Red blood cell (erythrocyte) count	0.145004	0.0083428	2.32828e-67
	19:45413576:C:T:imp:v1	LDLR	LDLR_P01130_OID20240_v1_Cardiometabolic	30780	LDL direct	-0.151171	0.00869963	2.51173e-67
	9:138467959:G:T:imp:v1	PAEP	PAEP_P09466_OID20925_v1_Neurology	51	Seated height	0.140418	0.0081442	2.51718e-66
	9:138467959:G:T:imp:v1	PAEP	PAEP_P09466_OID20925_v1_Neurology	30700	Creatinine	0.142959	0.00833211	1.08798e-65
	9:138467959:G:T:imp:v1	PAEP	PAEP_P09466_OID20925_v1_Neurology	23123	Arm fat percentage (left)	-0.140751	0.00827622	1.38677e-64
	19:45413576:C:T:imp:v1	LDLR	LDLR_P01130_OID20240_v1_Cardiometabolic	23532	Phospholipids in Large LDL	-0.198843	0.0116963	2.43715e-64
	19:45413576:C:T:imp:v1	LDLR	LDLR_P01130_OID20240_v1_Cardiometabolic	23531	Total Lipids in Large LDL	-0.196681	0.0116378	1.30859e-63
	9:138467959:G:T:imp:v1	PAEP	PAEP_P09466_OID20925_v1_Neurology	23119	Arm fat percentage (right)	-0.139437	0.00827537	1.95075e-63
	19:45413576:C:T:imp:v1	LDLR	LDLR_P01130_OID20240_v1_Cardiometabolic	23535	Free Cholesterol in Large LDL	-0.200788	0.011938	5.04081e-63
	19:45413576:C:T:imp:v1	LDLR	LDLR_P01130_OID20240_v1_Cardiometabolic	23538	Total Lipids in Medium LDL	-0.183254	0.0110146	1.02091e-61
	19:45413576:C:T:imp:v1	LDLR	LDLR_P01130_OID20240_v1_Cardiometabolic	23429	Concentration of LDL Particles	-0.18429	0.0111263	3.43987e-61
	9:138467959:G:T:imp:v1	PAEP	PAEP_P09466_OID20925_v1_Neurology	23099	Body fat percentage	-0.137039	0.00831667	9.33461e-61
	19:45413576:C:T:imp:v1	LDLR	LDLR_P01130_OID20240_v1_Cardiometabolic	23439	Apolipoprotein B	-0.181432	0.0110762	6.79175e-60
	19:45413576:C:T:imp:v1	LDLR	LDLR_P01130_OID20240_v1_Cardiometabolic	23524	Total Lipids in IDL	-0.189944	0.0118723	3.07623e-57
	9:138467959:G:T:imp:v1	PAEP	PAEP_P09466_OID20925_v1_Neurology	23116	Leg fat mass (left)	-0.128561	0.00830076	6.50653e-54
	19:45413576:C:T:imp:v1	LDLR	LDLR_P01130_OID20240_v1_Cardiometabolic	23528	Free Cholesterol in IDL	-0.184898	0.0120346	5.95319e-53
	9:138467959:G:T:imp:v1	PAEP	PAEP_P09466_OID20925_v1_Neurology	23112	Leg fat mass (right)	-0.12714	0.00830754	1.09188e-52
	19:45413576:C:T:imp:v1	LDLR	LDLR_P01130_OID20240_v1_Cardiometabolic	23525	Phospholipids in IDL	-0.178672	0.0118591	5.32456e-51
	9:138467959:G:T:imp:v1	PAEP	PAEP_P09466_OID20925_v1_Neurology	23107	Impedance of leg (right)	-0.123384	0.00823549	1.41501e-50
	9:138467959:G:T:imp:v1	PAEP	PAEP_P09466_OID20925_v1_Neurology	1588	Average weekly beer plus cider intake	0.162855	0.0110991	1.56324e-48
	12:7910360:AAAAC:A:imp:v1	CLEC4C	CLEC4C_Q8WTT0_OID20547_v1_Inflammation	30140	Neutrophill count	0.120509	0.00824565	3.37006e-48
	9:138467959:G:T:imp:v1	PAEP	PAEP_P09466_OID20925_v1_Neurology	3062	Forced vital capacity (FVC)	0.142583	0.0100581	2.03333e-45
	19:45413576:C:T:imp:v1	LDLR	LDLR_P01130_OID20240_v1_Cardiometabolic	23400	Total Cholesterol	-0.168255	0.0119728	1.23295e-44
	9:138467959:G:T:imp:v1	PAEP	PAEP_P09466_OID20925_v1_Neurology	23108	Impedance of leg (left)	-0.1158	0.00825445	1.39811e-44
	9:138467959:G:T:imp:v1	PAEP	PAEP_P09466_OID20925_v1_Neurology	30830	SHBG	-0.123557	0.00884054	3.03586e-44
	19:45413576:C:T:imp:v1	LDLR	LDLR_P01130_OID20240_v1_Cardiometabolic	23419	Total Free Cholesterol	-0.164205	0.0117453	3.39264e-44
	19:45413576:C:T:imp:v1	LDLR	LDLR_P01130_OID20240_v1_Cardiometabolic	23415	Total Esterified Cholesterol	-0.168277	0.0120371	3.42636e-44
	19:45413576:C:T:imp:v1	LDLR	LDLR_P01130_OID20240_v1_Cardiometabolic	23402	Remnant Cholesterol (Non-HDL, Non-LDL -Cholesterol)	-0.155205	0.0112594	5.0916e-43
	3:52852538:G:T:imp:v1	MME	MME_P08473_OID21307_v1_Oncology	30650	Aspartate aminotransferase	-0.104243	0.00761522	1.56453e-42
	9:138467959:G:T:imp:v1	PAEP	PAEP_P09466_OID20925_v1_Neurology	30620	Alanine aminotransferase	0.113036	0.00846144	1.35105e-40
	7:76021760:A:G:imp:v1	SSC4D	SSC4D_Q8WTU2_OID20182_v1_Cardiometabolic	48	Waist circumference	-0.095097	0.00719553	8.9112e-40
	9:138467959:G:T:imp:v1	PAEP	PAEP_P09466_OID20925_v1_Neurology	2724	Had menopause	0.193065	0.014631	1.41664e-39
	19:49206462:C:T:imp:v1	IL19	IL19_Q9UHD0_OID20158_v1_Cardiometabolic	31	Sex	0.19639	0.0150093	5.04885e-39
	12:7910360:AAAAC:A:imp:v1	CLEC4C	CLEC4C_Q8WTT0_OID20547_v1_Inflammation	30000	White blood cell (leukocyte) count	0.106807	0.00819279	9.74778e-39
	9:138467959:G:T:imp:v1	PAEP	PAEP_P09466_OID20925_v1_Neurology	3063	Forced expiratory volume in 1-second (FEV1)	0.129553	0.00996716	1.7346e-38
	19:49206462:C:T:imp:v1	IL19	IL19_Q9UHD0_OID20158_v1_Cardiometabolic	23101	Whole body fat-free mass	0.0975279	0.00753974	3.54427e-38
	19:49206462:C:T:imp:v1	IL19	IL19_Q9UHD0_OID20158_v1_Cardiometabolic	23102	Whole body water mass	0.0973311	0.00754453	5.52142e-38
	19:49206462:C:T:imp:v1	IL19	IL19_Q9UHD0_OID20158_v1_Cardiometabolic	23114	Leg predicted mass (right)	0.0973344	0.00755268	6.57173e-38
	19:49206462:C:T:imp:v1	IL19	IL19_Q9UHD0_OID20158_v1_Cardiometabolic	23113	Leg fat-free mass (right)	0.0972984	0.00755283	7.01111e-38
	19:49206462:C:T:imp:v1	IL19	IL19_Q9UHD0_OID20158_v1_Cardiometabolic	23118	Leg predicted mass (left)	0.09722	0.00755659	8.70348e-38
	19:49206462:C:T:imp:v1	IL19	IL19_Q9UHD0_OID20158_v1_Cardiometabolic	23121	Arm fat-free mass (right)	0.0971145	0.00756547	1.26459e-37
	19:49206462:C:T:imp:v1	IL19	IL19_Q9UHD0_OID20158_v1_Cardiometabolic	23117	Leg fat-free mass (left)	0.096917	0.00755631	1.44854e-37
	19:49206462:C:T:imp:v1	IL19	IL19_Q9UHD0_OID20158_v1_Cardiometabolic	23126	Arm predicted mass (left)	0.0967458	0.00757818	3.10846e-37
	19:49206462:C:T:imp:v1	IL19	IL19_Q9UHD0_OID20158_v1_Cardiometabolic	23129	Trunk fat-free mass	0.096256	0.00754625	3.57266e-37
	19:49206462:C:T:imp:v1	IL19	IL19_Q9UHD0_OID20158_v1_Cardiometabolic	23130	Trunk predicted mass	0.0961268	0.00754754	4.56992e-37
	19:49206462:C:T:imp:v1	IL19	IL19_Q9UHD0_OID20158_v1_Cardiometabolic	23122	Arm predicted mass (right)	0.0962297	0.00757639	7.12858e-37
	19:49206462:C:T:imp:v1	IL19	IL19_Q9UHD0_OID20158_v1_Cardiometabolic	23125	Arm fat-free mass (left)	0.0960444	0.00757009	8.50651e-37
	19:49206462:C:T:imp:v1	IL19	IL19_Q9UHD0_OID20158_v1_Cardiometabolic	23105	Basal metabolic rate	0.0956539	0.00754343	9.28796e-37
	3:46617337:G:A:imp:v1	TDGF1	TDGF1_P13385_OID20816_v1_Neurology	30720	Cystatin C	0.0684637	0.00545329	4.58731e-36
	12:10277083:A:C:imp:v1	CLEC7A	CLEC7A_Q9BXN2_OID20636_v1_Inflammation	30720	Cystatin C	-0.0931072	0.00741777	4.70674e-36
	19:45413576:C:T:imp:v1	LDLR	LDLR_P01130_OID20240_v1_Cardiometabolic	30690	Cholesterol	-0.111874	0.00896122	1.10028e-35
	6:86210162:C:T:imp:v1	NT5E	NT5E_P21589_OID21498_v1_Oncology	30730	Gamma glutamyltransferase	-0.0759982	0.00609112	1.20837e-35
	19:49206462:C:T:imp:v1	IL19	IL19_Q9UHD0_OID20158_v1_Cardiometabolic	23110	Impedance of arm (left)	-0.0938271	0.00752063	1.21992e-35
	18:29797921:C:T:imp:v1	MEP1B	MEP1B_Q16820_OID20168_v1_Cardiometabolic	23100	Whole body fat mass	-0.063644	0.00510298	1.27842e-35
	7:76021760:A:G:imp:v1	SSC4D	SSC4D_Q8WTU2_OID20182_v1_Cardiometabolic	23098	Weight	-0.0906731	0.00732327	3.94147e-35
	19:45413576:C:T:imp:v1	LDLR	LDLR_P01130_OID20240_v1_Cardiometabolic	23438	Sphingomyelins	-0.149999	0.0121184	4.70559e-35
	7:76021760:A:G:imp:v1	SSC4D	SSC4D_Q8WTU2_OID20182_v1_Cardiometabolic	21002	Weight	-0.0899089	0.00727819	5.58205e-35
	19:49206462:C:T:imp:v1	IL19	IL19_Q9UHD0_OID20158_v1_Cardiometabolic	23109	Impedance of arm (right)	-0.0927134	0.00752442	8.29021e-35
	3:52852538:G:T:imp:v1	MME	MME_P08473_OID21307_v1_Oncology	48	Waist circumference	-0.0969306	0.00796675	5.50304e-34
	19:49206462:C:T:imp:v1	IL19	IL19_Q9UHD0_OID20158_v1_Cardiometabolic	23106	Impedance of whole body	-0.0910353	0.00755548	2.31698e-33
	9:138467959:G:T:imp:v1	PAEP	PAEP_P09466_OID20925_v1_Neurology	23478	Creatinine	0.132502	0.0110105	3.13935e-33
	18:29797921:C:T:imp:v1	MEP1B	MEP1B_Q16820_OID20168_v1_Cardiometabolic	23112	Leg fat mass (right)	-0.0618235	0.0051562	4.68888e-33
	18:29797921:C:T:imp:v1	MEP1B	MEP1B_Q16820_OID20168_v1_Cardiometabolic	23124	Arm fat mass (left)	-0.0614066	0.005134	6.6727e-33
	18:29797921:C:T:imp:v1	MEP1B	MEP1B_Q16820_OID20168_v1_Cardiometabolic	23120	Arm fat mass (right)	-0.0611373	0.00513671	1.34739e-32
	18:29797921:C:T:imp:v1	MEP1B	MEP1B_Q16820_OID20168_v1_Cardiometabolic	23116	Leg fat mass (left)	-0.0612272	0.00515619	1.87002e-32
	9:138467959:G:T:imp:v1	PAEP	PAEP_P09466_OID20925_v1_Neurology	30760	HDL cholesterol	-0.103214	0.00878074	7.89058e-32
	9:138467959:G:T:imp:v1	PAEP	PAEP_P09466_OID20925_v1_Neurology	23559	Total Lipids in Large HDL	-0.125392	0.0107118	1.52972e-31
	9:138467959:G:T:imp:v1	PAEP	PAEP_P09466_OID20925_v1_Neurology	30730	Gamma glutamyltransferase	0.0983178	0.00840783	1.59528e-31
	9:138467959:G:T:imp:v1	PAEP	PAEP_P09466_OID20925_v1_Neurology	23433	Average Diameter for HDL Particles	-0.125179	0.0107376	2.67609e-31
	7:76021760:A:G:imp:v1	SSC4D	SSC4D_Q8WTU2_OID20182_v1_Cardiometabolic	23104	Body mass index (BMI)	-0.0817723	0.00704121	4.05294e-31
	3:52852538:G:T:imp:v1	MME	MME_P08473_OID21307_v1_Oncology	30870	Triglycerides	-0.0930819	0.00802256	4.61921e-31
	7:76021760:A:G:imp:v1	SSC4D	SSC4D_Q8WTU2_OID20182_v1_Cardiometabolic	21001	Body mass index (BMI)	-0.0803293	0.0069978	1.91414e-30
	3:46617337:G:A:imp:v1	TDGF1	TDGF1_P13385_OID20816_v1_Neurology	30700	Creatinine	0.0627841	0.00547479	2.20153e-30
	9:138467959:G:T:imp:v1	PAEP	PAEP_P09466_OID20925_v1_Neurology	3064	Peak expiratory flow (PEF)	0.114993	0.0100525	3.23412e-30
	18:29797921:C:T:imp:v1	MEP1B	MEP1B_Q16820_OID20168_v1_Cardiometabolic	23127	Trunk fat percentage	-0.0586169	0.00514894	5.69537e-30
	4:15709192:G:A:imp:v1	BST1	BST1_Q10588_OID21051_v1_Neurology	31	Sex	0.177986	0.0157225	1.17457e-29
	18:29797921:C:T:imp:v1	MEP1B	MEP1B_Q16820_OID20168_v1_Cardiometabolic	23099	Body fat percentage	-0.0578549	0.00516983	5.09728e-29
	3:52852538:G:T:imp:v1	MME	MME_P08473_OID21307_v1_Oncology	30880	Urate	-0.091584	0.00821162	7.82746e-29
	6:143825104:G:T:imp:v1	FUCA1	FUCA1_P04066_OID20261_v1_Cardiometabolic	30730	Gamma glutamyltransferase	-0.0556214	0.0049878	7.9511e-29
	12:7910360:AAAAC:A:imp:v1	CLEC4C	CLEC4C_Q8WTT0_OID20547_v1_Inflammation	30200	Neutrophill percentage	0.0918014	0.00825845	1.19947e-28
	18:29797921:C:T:imp:v1	MEP1B	MEP1B_Q16820_OID20168_v1_Cardiometabolic	21001	Body mass index (BMI)	-0.0563302	0.00508211	1.68084e-28
	18:29797921:C:T:imp:v1	MEP1B	MEP1B_Q16820_OID20168_v1_Cardiometabolic	23128	Trunk fat mass	-0.0563325	0.00509997	2.57886e-28
	18:29797921:C:T:imp:v1	MEP1B	MEP1B_Q16820_OID20168_v1_Cardiometabolic	23104	Body mass index (BMI)	-0.0555836	0.00511437	1.82004e-27
	19:45413576:C:T:imp:v1	LDLR	LDLR_P01130_OID20240_v1_Cardiometabolic	23504	Phospholipids in Medium VLDL	-0.111701	0.0102974	2.46525e-27
	18:29797921:C:T:imp:v1	MEP1B	MEP1B_Q16820_OID20168_v1_Cardiometabolic	23123	Arm fat percentage (left)	-0.0545135	0.0051734	6.39313e-26
	4:166277976:C:T:imp:v1	CPE	CPE_P16870_OID21392_v1_Oncology	31	Sex	-0.172963	0.0164492	8.08989e-26
	18:29797921:C:T:imp:v1	MEP1B	MEP1B_Q16820_OID20168_v1_Cardiometabolic	23111	Leg fat percentage (right)	-0.0545828	0.00521002	1.21479e-25
	1:20306146:G:C:imp:v1	PLA2G2A	PLA2G2A_P14555_OID20274_v1_Cardiometabolic	48	Waist circumference	-0.0854972	0.00819902	2.0299e-25
	7:76021760:A:G:imp:v1	SSC4D	SSC4D_Q8WTU2_OID20182_v1_Cardiometabolic	23125	Arm fat-free mass (left)	-0.0799215	0.00770318	3.51917e-25
	18:29797921:C:T:imp:v1	MEP1B	MEP1B_Q16820_OID20168_v1_Cardiometabolic	23115	Leg fat percentage (left)	-0.0539158	0.00520724	4.38348e-25
	7:76021760:A:G:imp:v1	SSC4D	SSC4D_Q8WTU2_OID20182_v1_Cardiometabolic	23105	Basal metabolic rate	-0.0792887	0.00765976	4.51013e-25
	18:29797921:C:T:imp:v1	MEP1B	MEP1B_Q16820_OID20168_v1_Cardiometabolic	23119	Arm fat percentage (right)	-0.0533468	0.00517465	6.97989e-25
	9:138467959:G:T:imp:v1	PAEP	PAEP_P09466_OID20925_v1_Neurology	1349	Processed meat intake	0.0922223	0.00895795	8.08122e-25
	7:76021760:A:G:imp:v1	SSC4D	SSC4D_Q8WTU2_OID20182_v1_Cardiometabolic	23126	Arm predicted mass (left)	-0.0793836	0.00771407	8.45956e-25
	9:138467959:G:T:imp:v1	PAEP	PAEP_P09466_OID20925_v1_Neurology	2674	Ever had breast cancer screening / mammogram	0.210445	0.0204409	8.66265e-25
	9:138467959:G:T:imp:v1	PAEP	PAEP_P09466_OID20925_v1_Neurology	30630	Apolipoprotein A	-0.0896756	0.00883271	3.53793e-24
	7:76021760:A:G:imp:v1	SSC4D	SSC4D_Q8WTU2_OID20182_v1_Cardiometabolic	23128	Trunk fat mass	-0.0715159	0.0071293	1.20128e-23
	7:76021760:A:G:imp:v1	SSC4D	SSC4D_Q8WTU2_OID20182_v1_Cardiometabolic	23122	Arm predicted mass (right)	-0.0772901	0.00772077	1.47865e-23
	9:138467959:G:T:imp:v1	PAEP	PAEP_P09466_OID20925_v1_Neurology	20446	Ever had prolonged feelings of sadness or depression	-0.251191	0.0250201	1.55447e-23
	19:49206462:C:T:imp:v1	IL19	IL19_Q9UHD0_OID20158_v1_Cardiometabolic	50	Standing height	0.0747339	0.00750727	2.59095e-23
	19:45413576:C:T:imp:v1	LDLR	LDLR_P01130_OID20240_v1_Cardiometabolic	23511	Phospholipids in Small VLDL	-0.1003	0.0101008	3.51344e-23
	12:7910360:AAAAC:A:imp:v1	CLEC4C	CLEC4C_Q8WTT0_OID20547_v1_Inflammation	30180	Lymphocyte percentage	-0.0819346	0.00827119	4.26937e-23
	7:76021760:A:G:imp:v1	SSC4D	SSC4D_Q8WTU2_OID20182_v1_Cardiometabolic	23117	Leg fat-free mass (left)	-0.0754227	0.00768703	1.07729e-22
	7:76021760:A:G:imp:v1	SSC4D	SSC4D_Q8WTU2_OID20182_v1_Cardiometabolic	23121	Arm fat-free mass (right)	-0.0756368	0.00772402	1.30313e-22
	7:76021760:A:G:imp:v1	SSC4D	SSC4D_Q8WTU2_OID20182_v1_Cardiometabolic	23118	Leg predicted mass (left)	-0.0752742	0.0076898	1.35003e-22
	3:52852538:G:T:imp:v1	MME	MME_P08473_OID21307_v1_Oncology	30830	SHBG	0.0837103	0.00855444	1.40717e-22
	18:29797921:C:T:imp:v1	MEP1B	MEP1B_Q16820_OID20168_v1_Cardiometabolic	49	Hip circumference	-0.0495498	0.00511576	3.70722e-22
	9:138467959:G:T:imp:v1	PAEP	PAEP_P09466_OID20925_v1_Neurology	23440	Apolipoprotein A1	-0.103357	0.0107112	5.55969e-22
	7:76021760:A:G:imp:v1	SSC4D	SSC4D_Q8WTU2_OID20182_v1_Cardiometabolic	23102	Whole body water mass	-0.0742576	0.00771253	6.49888e-22
	3:52852538:G:T:imp:v1	MME	MME_P08473_OID21307_v1_Oncology	21002	Weight	-0.0772288	0.00802208	6.56403e-22
	3:52852538:G:T:imp:v1	MME	MME_P08473_OID21307_v1_Oncology	23098	Weight	-0.0777719	0.00808129	6.78644e-22
	19:49206462:C:T:imp:v1	IL19	IL19_Q9UHD0_OID20158_v1_Cardiometabolic	23115	Leg fat percentage (left)	-0.0724938	0.00754958	8.35427e-22
	7:76021760:A:G:imp:v1	SSC4D	SSC4D_Q8WTU2_OID20182_v1_Cardiometabolic	23101	Whole body fat-free mass	-0.0739253	0.00771199	9.79838e-22
	3:46617337:G:A:imp:v1	TDGF1	TDGF1_P13385_OID20816_v1_Neurology	21002	Weight	0.0512309	0.00537249	1.5868e-21
	17:34345223:C:A:imp:v1	CCL15	CCL15_Q16663_OID20328_v1_Cardiometabolic	30720	Cystatin C	-0.0854196	0.00896236	1.66326e-21
	6:143825104:G:T:imp:v1	FUCA1	FUCA1_P04066_OID20261_v1_Cardiometabolic	30650	Aspartate aminotransferase	-0.0473804	0.00497514	1.78821e-21
	19:49206462:C:T:imp:v1	IL19	IL19_Q9UHD0_OID20158_v1_Cardiometabolic	23111	Leg fat percentage (right)	-0.071797	0.00754104	1.83294e-21
	7:76021760:A:G:imp:v1	SSC4D	SSC4D_Q8WTU2_OID20182_v1_Cardiometabolic	23114	Leg predicted mass (right)	-0.0731122	0.00769937	2.32578e-21
	1:20306146:G:C:imp:v1	PLA2G2A	PLA2G2A_P14555_OID20274_v1_Cardiometabolic	21002	Weight	-0.0779742	0.00821382	2.38991e-21
	7:76021760:A:G:imp:v1	SSC4D	SSC4D_Q8WTU2_OID20182_v1_Cardiometabolic	23113	Leg fat-free mass (right)	-0.0730415	0.00769801	2.49913e-21
	3:46617337:G:A:imp:v1	TDGF1	TDGF1_P13385_OID20816_v1_Neurology	23098	Weight	0.0511189	0.00540509	3.35897e-21
	19:49206462:C:T:imp:v1	IL19	IL19_Q9UHD0_OID20158_v1_Cardiometabolic	30850	Testosterone	0.0763366	0.0080738	3.47482e-21
	19:49206462:C:T:imp:v1	IL19	IL19_Q9UHD0_OID20158_v1_Cardiometabolic	30880	Urate	0.0723518	0.00767324	4.41014e-21
	1:20306146:G:C:imp:v1	PLA2G2A	PLA2G2A_P14555_OID20274_v1_Cardiometabolic	23098	Weight	-0.0777228	0.00826653	5.68859e-21
	19:17506176:T:C:imp:v1	BST2	BST2_Q10589_OID21029_v1_Neurology	30730	Gamma glutamyltransferase	0.0904518	0.00962278	5.81755e-21
	7:76021760:A:G:imp:v1	SSC4D	SSC4D_Q8WTU2_OID20182_v1_Cardiometabolic	23110	Impedance of arm (left)	0.0722577	0.00768914	5.94328e-21
	7:76021760:A:G:imp:v1	SSC4D	SSC4D_Q8WTU2_OID20182_v1_Cardiometabolic	23106	Impedance of whole body	0.0721354	0.00768497	6.58395e-21
	19:49206462:C:T:imp:v1	IL19	IL19_Q9UHD0_OID20158_v1_Cardiometabolic	21002	Weight	0.0699915	0.00747928	8.62057e-21
	1:161480649:A:G:imp:v1	FCGR2A	FCGR2A_P12318_OID20391_v1_Cardiometabolic	30860	Total protein	-0.0860509	0.00920675	9.68858e-21
	9:138467959:G:T:imp:v1	PAEP	PAEP_P09466_OID20925_v1_Neurology	1438	Bread intake	0.0769128	0.0082395	1.07387e-20
	9:138467959:G:T:imp:v1	PAEP	PAEP_P09466_OID20925_v1_Neurology	30090	Platelet crit	-0.0772454	0.00827889	1.11928e-20
	9:136149709:AC:A:imp:v1	CXADR	CXADR_P78310_OID20561_v1_Inflammation	30730	Gamma glutamyltransferase	0.0910258	0.00976145	1.17987e-20
	9:138467959:G:T:imp:v1	PAEP	PAEP_P09466_OID20925_v1_Neurology	30650	Aspartate aminotransferase	0.0776168	0.00839382	2.45137e-20
	19:49206462:C:T:imp:v1	IL19	IL19_Q9UHD0_OID20158_v1_Cardiometabolic	23098	Weight	0.0694849	0.00752143	2.65382e-20
	17:72700943:A:G:imp:v1	CD300LF	CD300LF_Q8TDQ1_OID21469_v1_Oncology	30710	C-reactive protein	-0.0591759	0.00643194	3.77803e-20
	3:52852538:G:T:imp:v1	MME	MME_P08473_OID21307_v1_Oncology	23125	Arm fat-free mass (left)	-0.0759098	0.00826053	4.17296e-20
	9:138467959:G:T:imp:v1	PAEP	PAEP_P09466_OID20925_v1_Neurology	23438	Sphingomyelins	-0.0986039	0.0107369	4.59029e-20
	7:76021760:A:G:imp:v1	SSC4D	SSC4D_Q8WTU2_OID20182_v1_Cardiometabolic	23109	Impedance of arm (right)	0.0705355	0.00768959	4.86696e-20
	19:49206462:C:T:imp:v1	IL19	IL19_Q9UHD0_OID20158_v1_Cardiometabolic	23107	Impedance of leg (right)	-0.0692312	0.00756402	5.86904e-20
	19:49206462:C:T:imp:v1	IL19	IL19_Q9UHD0_OID20158_v1_Cardiometabolic	47	Hand grip strength (right)	0.0684098	0.00750188	7.99957e-20
	3:52852538:G:T:imp:v1	MME	MME_P08473_OID21307_v1_Oncology	23126	Arm predicted mass (left)	-0.0754191	0.00827321	8.21897e-20
	19:49206462:C:T:imp:v1	IL19	IL19_Q9UHD0_OID20158_v1_Cardiometabolic	20015	Sitting height	0.0685434	0.00752359	8.65437e-20
	1:161480649:A:G:imp:v1	FCGR2A	FCGR2A_P12318_OID20391_v1_Cardiometabolic	30720	Cystatin C	-0.0797069	0.00875097	8.84322e-20
	9:138467959:G:T:imp:v1	PAEP	PAEP_P09466_OID20925_v1_Neurology	30720	Cystatin C	0.0760403	0.00836831	1.07829e-19
	19:49206462:C:T:imp:v1	IL19	IL19_Q9UHD0_OID20158_v1_Cardiometabolic	48	Waist circumference	0.0674916	0.00746516	1.63706e-19
	6:143825104:G:T:imp:v1	FUCA1	FUCA1_P04066_OID20261_v1_Cardiometabolic	30020	Haemoglobin concentration	-0.0453928	0.00503758	2.15204e-19
	4:15709192:G:A:imp:v1	BST1	BST1_Q10588_OID21051_v1_Neurology	23126	Arm predicted mass (left)	0.0710012	0.00788539	2.28589e-19
	7:76021760:A:G:imp:v1	SSC4D	SSC4D_Q8WTU2_OID20182_v1_Cardiometabolic	23130	Trunk predicted mass	-0.0697308	0.00774966	2.42066e-19
	7:76021760:A:G:imp:v1	SSC4D	SSC4D_Q8WTU2_OID20182_v1_Cardiometabolic	23129	Trunk fat-free mass	-0.0696562	0.00774245	2.44838e-19
	19:49206462:C:T:imp:v1	IL19	IL19_Q9UHD0_OID20158_v1_Cardiometabolic	23108	Impedance of leg (left)	-0.0681207	0.00757746	2.60519e-19
	3:52852538:G:T:imp:v1	MME	MME_P08473_OID21307_v1_Oncology	30300	High light scatter reticulocyte count	-0.0726935	0.0081068	3.20884e-19
	4:15709192:G:A:imp:v1	BST1	BST1_Q10588_OID21051_v1_Neurology	30850	Testosterone	0.0753321	0.00840319	3.29111e-19
	1:20306146:G:C:imp:v1	PLA2G2A	PLA2G2A_P14555_OID20274_v1_Cardiometabolic	21001	Body mass index (BMI)	-0.0731551	0.00818322	4.10397e-19
	4:15709192:G:A:imp:v1	BST1	BST1_Q10588_OID21051_v1_Neurology	23130	Trunk predicted mass	0.0703575	0.00788344	4.69119e-19
	17:72700943:A:G:imp:v1	CD300LF	CD300LF_Q8TDQ1_OID21469_v1_Oncology	30000	White blood cell (leukocyte) count	-0.0576758	0.00647397	5.41232e-19
	1:20306146:G:C:imp:v1	PLA2G2A	PLA2G2A_P14555_OID20274_v1_Cardiometabolic	23104	Body mass index (BMI)	-0.0733677	0.0082408	5.71401e-19
	1:161480649:A:G:imp:v1	FCGR2A	FCGR2A_P12318_OID20391_v1_Cardiometabolic	30610	Alkaline phosphatase	-0.0778291	0.00874305	5.7798e-19
	9:138467959:G:T:imp:v1	PAEP	PAEP_P09466_OID20925_v1_Neurology	23436	Total Cholines	-0.0956365	0.0107649	7.01322e-19
	4:15709192:G:A:imp:v1	BST1	BST1_Q10588_OID21051_v1_Neurology	23125	Arm fat-free mass (left)	0.0698734	0.00787905	7.79097e-19
	12:7910360:AAAAC:A:imp:v1	CLEC4C	CLEC4C_Q8WTT0_OID20547_v1_Inflammation	30030	Haematocrit percentage	0.0731052	0.00824684	8.11044e-19
	4:15709192:G:A:imp:v1	BST1	BST1_Q10588_OID21051_v1_Neurology	23129	Trunk fat-free mass	0.0698309	0.00788183	8.40864e-19
	4:15709192:G:A:imp:v1	BST1	BST1_Q10588_OID21051_v1_Neurology	23121	Arm fat-free mass (right)	0.0697042	0.00786891	8.5264e-19
	3:52852538:G:T:imp:v1	MME	MME_P08473_OID21307_v1_Oncology	23122	Arm predicted mass (right)	-0.0732266	0.00826657	8.53334e-19
	19:45413576:C:T:imp:v1	PLA2G7	PLA2G7_Q13093_OID21105_v1_Neurology	30780	LDL direct	0.0634175	0.00717593	1.02744e-18
	9:138467959:G:T:imp:v1	PAEP	PAEP_P09466_OID20925_v1_Neurology	23127	Trunk fat percentage	-0.0735922	0.00833509	1.10541e-18
	19:49206462:C:T:imp:v1	IL19	IL19_Q9UHD0_OID20158_v1_Cardiometabolic	51	Seated height	0.0663361	0.00751839	1.16634e-18
	3:52852538:G:T:imp:v1	MME	MME_P08473_OID21307_v1_Oncology	23121	Arm fat-free mass (right)	-0.0729084	0.00826934	1.23532e-18
	17:72700943:A:G:imp:v1	CD300LF	CD300LF_Q8TDQ1_OID21469_v1_Oncology	30880	Urate	-0.0577623	0.00656605	1.47177e-18
	9:138467959:G:T:imp:v1	PAEP	PAEP_P09466_OID20925_v1_Neurology	30510	Creatinine (enzymatic) in urine	0.0733628	0.00834019	1.48237e-18
	4:166277976:C:T:imp:v1	CPE	CPE_P16870_OID21392_v1_Oncology	23125	Arm fat-free mass (left)	-0.0732566	0.00833496	1.57995e-18
	4:166277976:C:T:imp:v1	CPE	CPE_P16870_OID21392_v1_Oncology	23121	Arm fat-free mass (right)	-0.0730688	0.00833082	1.85629e-18
	4:15709192:G:A:imp:v1	BST1	BST1_Q10588_OID21051_v1_Neurology	23122	Arm predicted mass (right)	0.0689755	0.00786519	1.87446e-18
	4:166277976:C:T:imp:v1	CPE	CPE_P16870_OID21392_v1_Oncology	23126	Arm predicted mass (left)	-0.073141	0.00834146	1.89832e-18
	1:20306146:G:C:imp:v1	PLA2G2A	PLA2G2A_P14555_OID20274_v1_Cardiometabolic	23106	Impedance of whole body	0.0730825	0.00834217	2.03494e-18
	3:52852538:G:T:imp:v1	MME	MME_P08473_OID21307_v1_Oncology	21001	Body mass index (BMI)	-0.0697224	0.0079643	2.14715e-18
	4:166277976:C:T:imp:v1	CPE	CPE_P16870_OID21392_v1_Oncology	23122	Arm predicted mass (right)	-0.0729125	0.0083297	2.1691e-18
	6:143825104:G:T:imp:v1	FUCA1	FUCA1_P04066_OID20261_v1_Cardiometabolic	30620	Alanine aminotransferase	-0.0436976	0.00499242	2.18077e-18
	4:166277976:C:T:imp:v1	CPE	CPE_P16870_OID21392_v1_Oncology	23130	Trunk predicted mass	-0.0726251	0.00832887	2.91894e-18
	22:44324855:G:A:imp:v1	GUSB	GUSB_P08236_OID20296_v1_Cardiometabolic	30650	Aspartate aminotransferase	0.0795173	0.00912685	3.11371e-18
	3:52852538:G:T:imp:v1	MME	MME_P08473_OID21307_v1_Oncology	31	Sex	-0.141995	0.0163058	3.22325e-18
	19:49206462:C:T:imp:v1	IL19	IL19_Q9UHD0_OID20158_v1_Cardiometabolic	46	Hand grip strength (left)	0.0653446	0.00752226	3.89638e-18
	3:52852538:G:T:imp:v1	MME	MME_P08473_OID21307_v1_Oncology	30250	Reticulocyte count	-0.0703646	0.0081169	4.56473e-18
	1:20306146:G:C:imp:v1	PLA2G2A	PLA2G2A_P14555_OID20274_v1_Cardiometabolic	30880	Urate	-0.0734477	0.00847699	4.75452e-18
	20:3050393:T:C:imp:v1	OXT	OXT_P01178_OID21047_v1_Neurology	31	Sex	0.197473	0.0228029	4.95692e-18
	3:52852538:G:T:imp:v1	MME	MME_P08473_OID21307_v1_Oncology	23104	Body mass index (BMI)	-0.0693296	0.00802443	5.88017e-18
	3:52852538:G:T:imp:v1	MME	MME_P08473_OID21307_v1_Oncology	23105	Basal metabolic rate	-0.0707691	0.00820568	6.72591e-18
	4:166277976:C:T:imp:v1	CPE	CPE_P16870_OID21392_v1_Oncology	23129	Trunk fat-free mass	-0.0718047	0.00832793	6.86048e-18
	1:20306146:G:C:imp:v1	PLA2G2A	PLA2G2A_P14555_OID20274_v1_Cardiometabolic	23126	Arm predicted mass (left)	-0.0722496	0.00840481	8.60326e-18
	4:166277976:C:T:imp:v1	CPE	CPE_P16870_OID21392_v1_Oncology	23101	Whole body fat-free mass	-0.0713125	0.00831258	9.99601e-18
	1:20306146:G:C:imp:v1	PLA2G2A	PLA2G2A_P14555_OID20274_v1_Cardiometabolic	23125	Arm fat-free mass (left)	-0.0720503	0.00840674	1.07511e-17
	1:20306146:G:C:imp:v1	PLA2G2A	PLA2G2A_P14555_OID20274_v1_Cardiometabolic	23110	Impedance of arm (left)	0.0715768	0.00837539	1.32845e-17
	4:15709192:G:A:imp:v1	BST1	BST1_Q10588_OID21051_v1_Neurology	23102	Whole body water mass	0.0668813	0.00783247	1.41052e-17
	4:166277976:C:T:imp:v1	CPE	CPE_P16870_OID21392_v1_Oncology	23102	Whole body water mass	-0.0709895	0.00831409	1.4179e-17
	3:52852538:G:T:imp:v1	MME	MME_P08473_OID21307_v1_Oncology	23117	Leg fat-free mass (left)	-0.0699252	0.00819652	1.51102e-17
	4:166277976:C:T:imp:v1	CPE	CPE_P16870_OID21392_v1_Oncology	23109	Impedance of arm (right)	0.0701854	0.00823775	1.663e-17
	1:20306146:G:C:imp:v1	PLA2G2A	PLA2G2A_P14555_OID20274_v1_Cardiometabolic	23109	Impedance of arm (right)	0.0711945	0.00836888	1.85986e-17
	4:15709192:G:A:imp:v1	BST1	BST1_Q10588_OID21051_v1_Neurology	23101	Whole body fat-free mass	0.0665125	0.00782724	2.01534e-17
	3:52852538:G:T:imp:v1	MME	MME_P08473_OID21307_v1_Oncology	23118	Leg predicted mass (left)	-0.0696863	0.00820337	2.06413e-17
	7:76021760:A:G:imp:v1	SSC4D	SSC4D_Q8WTU2_OID20182_v1_Cardiometabolic	30830	SHBG	0.0662056	0.00779622	2.12659e-17
	22:44340904:C:T:imp:v1	GSTA1	GSTA1_P08263_OID20166_v1_Cardiometabolic	30650	Aspartate aminotransferase	0.0688104	0.00811236	2.30471e-17
	4:166277976:C:T:imp:v1	CPE	CPE_P16870_OID21392_v1_Oncology	23111	Leg fat percentage (right)	0.0693787	0.0081917	2.56824e-17
	4:187004074:C:T:imp:v1	TLR3	TLR3_O15455_OID20612_v1_Inflammation	30620	Alanine aminotransferase	-0.0454744	0.00537023	2.6034e-17
	4:166277976:C:T:imp:v1	CPE	CPE_P16870_OID21392_v1_Oncology	23115	Leg fat percentage (left)	0.0692308	0.00820196	3.28056e-17
	6:143825104:G:T:imp:v1	FUCA1	FUCA1_P04066_OID20261_v1_Cardiometabolic	48	Waist circumference	-0.0413531	0.00490997	3.83554e-17
	9:138467959:G:T:imp:v1	PAEP	PAEP_P09466_OID20925_v1_Neurology	23104	Body mass index (BMI)	0.0694425	0.00826377	4.51555e-17
	4:15709192:G:A:imp:v1	BST1	BST1_Q10588_OID21051_v1_Neurology	23109	Impedance of arm (right)	-0.0660474	0.00786262	4.632e-17
	7:76021760:A:G:imp:v1	SSC4D	SSC4D_Q8WTU2_OID20182_v1_Cardiometabolic	23124	Arm fat mass (left)	-0.059887	0.00715519	6.00145e-17
	12:7910360:AAAAC:A:imp:v1	CLEC4C	CLEC4C_Q8WTT0_OID20547_v1_Inflammation	30020	Haemoglobin concentration	0.0690891	0.00825408	6.00489e-17
	4:15709192:G:A:imp:v1	BST1	BST1_Q10588_OID21051_v1_Neurology	23105	Basal metabolic rate	0.0653943	0.00782001	6.37956e-17
	4:166277976:C:T:imp:v1	CPE	CPE_P16870_OID21392_v1_Oncology	23105	Basal metabolic rate	-0.0693203	0.00830134	7.06162e-17
	4:166277976:C:T:imp:v1	CPE	CPE_P16870_OID21392_v1_Oncology	30850	Testosterone	-0.073764	0.00883318	7.08091e-17
	1:20306146:G:C:imp:v1	PLA2G2A	PLA2G2A_P14555_OID20274_v1_Cardiometabolic	30720	Cystatin C	-0.0701832	0.00840678	7.20034e-17
	4:166277976:C:T:imp:v1	CPE	CPE_P16870_OID21392_v1_Oncology	23110	Impedance of arm (left)	0.0686571	0.008229	7.50325e-17
	22:44331943:G:A:imp:v1	ACY1	ACY1_Q03154_OID20137_v1_Cardiometabolic	30650	Aspartate aminotransferase	0.0744124	0.00892368	7.80591e-17
	7:76021760:A:G:imp:v1	SSC4D	SSC4D_Q8WTU2_OID20182_v1_Cardiometabolic	23120	Arm fat mass (right)	-0.0595139	0.00714986	8.84576e-17
	14:101176335:G:C:imp:v1	DLK1	DLK1_P80370_OID20295_v1_Cardiometabolic	23129	Trunk fat-free mass	-0.0643406	0.00774024	9.72608e-17
	3:46617337:G:A:imp:v1	TDGF1	TDGF1_P13385_OID20816_v1_Neurology	23125	Arm fat-free mass (left)	0.0450164	0.00541607	9.80559e-17
	1:20306146:G:C:imp:v1	PLA2G2A	PLA2G2A_P14555_OID20274_v1_Cardiometabolic	23121	Arm fat-free mass (right)	-0.0698927	0.00841004	9.8876e-17
	3:46617337:G:A:imp:v1	TDGF1	TDGF1_P13385_OID20816_v1_Neurology	23105	Basal metabolic rate	0.0447765	0.00538882	1.00141e-16
	3:52852538:G:T:imp:v1	MME	MME_P08473_OID21307_v1_Oncology	23102	Whole body water mass	-0.0683105	0.00822579	1.04083e-16
	3:46617337:G:A:imp:v1	TDGF1	TDGF1_P13385_OID20816_v1_Neurology	23126	Arm predicted mass (left)	0.0450127	0.00542253	1.07179e-16
	4:166277976:C:T:imp:v1	CPE	CPE_P16870_OID21392_v1_Oncology	23114	Leg predicted mass (right)	-0.0689234	0.00830597	1.09831e-16
	7:76021760:A:G:imp:v1	SSC4D	SSC4D_Q8WTU2_OID20182_v1_Cardiometabolic	49	Hip circumference	-0.0604306	0.00728807	1.15767e-16
	4:15709192:G:A:imp:v1	BST1	BST1_Q10588_OID21051_v1_Neurology	23110	Impedance of arm (left)	-0.0653626	0.00788558	1.18551e-16
	19:45413576:C:T:imp:v1	LDLR	LDLR_P01130_OID20240_v1_Cardiometabolic	23445	Omega-6 Fatty Acids	-0.0967777	0.0116745	1.21066e-16
	9:136149709:AC:A:imp:v1	CXADR	CXADR_P78310_OID20561_v1_Inflammation	23118	Leg predicted mass (left)	0.0844003	0.0101864	1.21967e-16
	7:76021760:A:G:imp:v1	SSC4D	SSC4D_Q8WTU2_OID20182_v1_Cardiometabolic	30880	Urate	-0.0643428	0.00776674	1.23279e-16
	14:101176335:G:C:imp:v1	DLK1	DLK1_P80370_OID20295_v1_Cardiometabolic	23130	Trunk predicted mass	-0.0640631	0.00773661	1.27203e-16
	6:143825104:G:T:imp:v1	FUCA1	FUCA1_P04066_OID20261_v1_Cardiometabolic	30030	Haematocrit percentage	-0.0416928	0.00503823	1.32906e-16
	3:52852538:G:T:imp:v1	MME	MME_P08473_OID21307_v1_Oncology	23128	Trunk fat mass	-0.0663552	0.00802197	1.37002e-16
	19:49206462:C:T:imp:v1	IL19	IL19_Q9UHD0_OID20158_v1_Cardiometabolic	30760	HDL cholesterol	-0.0662924	0.00801605	1.39707e-16
	9:138467959:G:T:imp:v1	PAEP	PAEP_P09466_OID20925_v1_Neurology	21001	Body mass index (BMI)	0.0676807	0.0081891	1.45142e-16
	17:72700943:A:G:imp:v1	CD300LF	CD300LF_Q8TDQ1_OID21469_v1_Oncology	30140	Neutrophill count	-0.0536541	0.0064938	1.48102e-16
	4:166277976:C:T:imp:v1	CPE	CPE_P16870_OID21392_v1_Oncology	23113	Leg fat-free mass (right)	-0.0686334	0.00830675	1.4812e-16
	3:46617337:G:A:imp:v1	TDGF1	TDGF1_P13385_OID20816_v1_Neurology	23122	Arm predicted mass (right)	0.0449406	0.00544111	1.51882e-16
	9:136149709:AC:A:imp:v1	CXADR	CXADR_P78310_OID20561_v1_Inflammation	23117	Leg fat-free mass (left)	0.0840624	0.0101915	1.66662e-16
	17:72700943:A:G:imp:v1	CD300LF	CD300LF_Q8TDQ1_OID21469_v1_Oncology	21001	Body mass index (BMI)	-0.0527372	0.00640124	1.80453e-16
	9:138467959:G:T:imp:v1	PAEP	PAEP_P09466_OID20925_v1_Neurology	30840	Total bilirubin	0.0690136	0.00838604	1.94988e-16
	14:101176335:G:C:imp:v1	DLK1	DLK1_P80370_OID20295_v1_Cardiometabolic	23126	Arm predicted mass (left)	-0.0639945	0.0077769	1.95951e-16
	9:138467959:G:T:imp:v1	PAEP	PAEP_P09466_OID20925_v1_Neurology	4080	Systolic blood pressure, automated reading	0.0697029	0.00847075	1.96657e-16
	1:20306146:G:C:imp:v1	PLA2G2A	PLA2G2A_P14555_OID20274_v1_Cardiometabolic	23122	Arm predicted mass (right)	-0.06915	0.00841309	2.12202e-16
	1:20306146:G:C:imp:v1	PLA2G2A	PLA2G2A_P14555_OID20274_v1_Cardiometabolic	23105	Basal metabolic rate	-0.0684983	0.00833448	2.13376e-16
	17:72700943:A:G:imp:v1	CD300LF	CD300LF_Q8TDQ1_OID21469_v1_Oncology	23480	Glycoprotein Acetyls	-0.07019	0.00853789	2.14574e-16
	4:166277976:C:T:imp:v1	CPE	CPE_P16870_OID21392_v1_Oncology	23118	Leg predicted mass (left)	-0.0682182	0.00831407	2.3865e-16
	3:52852538:G:T:imp:v1	MME	MME_P08473_OID21307_v1_Oncology	23114	Leg predicted mass (right)	-0.0672769	0.0081999	2.39674e-16
	14:101176335:G:C:imp:v1	DLK1	DLK1_P80370_OID20295_v1_Cardiometabolic	23125	Arm fat-free mass (left)	-0.0635916	0.00776428	2.69888e-16
	14:101176335:G:C:imp:v1	DLK1	DLK1_P80370_OID20295_v1_Cardiometabolic	23121	Arm fat-free mass (right)	-0.0634561	0.00775134	2.78515e-16
	3:46617337:G:A:imp:v1	TDGF1	TDGF1_P13385_OID20816_v1_Neurology	23117	Leg fat-free mass (left)	0.0441006	0.00538934	2.87145e-16
	3:52852538:G:T:imp:v1	MME	MME_P08473_OID21307_v1_Oncology	23101	Whole body fat-free mass	-0.0672844	0.00822436	2.91257e-16
	3:46617337:G:A:imp:v1	TDGF1	TDGF1_P13385_OID20816_v1_Neurology	23118	Leg predicted mass (left)	0.0441013	0.00539115	2.93432e-16
	4:166277976:C:T:imp:v1	CPE	CPE_P16870_OID21392_v1_Oncology	23117	Leg fat-free mass (left)	-0.0680058	0.00831477	2.96661e-16
	7:76021760:A:G:imp:v1	SSC4D	SSC4D_Q8WTU2_OID20182_v1_Cardiometabolic	23107	Impedance of leg (right)	0.062764	0.00768086	3.15444e-16
	22:44324855:G:A:imp:v1	GUSB	GUSB_P08236_OID20296_v1_Cardiometabolic	30620	Alanine aminotransferase	0.07179	0.00878588	3.16786e-16
	6:143825104:G:T:imp:v1	FUCA1	FUCA1_P04066_OID20261_v1_Cardiometabolic	30880	Urate	-0.0410804	0.0050286	3.21217e-16
	17:72700943:A:G:imp:v1	CD300LF	CD300LF_Q8TDQ1_OID21469_v1_Oncology	23104	Body mass index (BMI)	-0.0524618	0.0064273	3.40052e-16
	9:138467959:G:T:imp:v1	PAEP	PAEP_P09466_OID20925_v1_Neurology	23411	Total Phospholipids in Lipoprotein Particles	-0.0878105	0.0107552	3.43106e-16
	19:45345787:A:T:imp:v1	BCAM	BCAM_P50895_OID21076_v1_Neurology	30640	Apolipoprotein B	0.130296	0.0159749	3.58096e-16
	3:46617337:G:A:imp:v1	TDGF1	TDGF1_P13385_OID20816_v1_Neurology	23121	Arm fat-free mass (right)	0.0443138	0.0054351	3.66984e-16
	4:166277976:C:T:imp:v1	CPE	CPE_P16870_OID21392_v1_Oncology	46	Hand grip strength (left)	-0.0673992	0.00826807	3.71165e-16
	3:52852538:G:T:imp:v1	MME	MME_P08473_OID21307_v1_Oncology	23113	Leg fat-free mass (right)	-0.0668454	0.00820027	3.71722e-16
	3:52852538:G:T:imp:v1	MME	MME_P08473_OID21307_v1_Oncology	30290	High light scatter reticulocyte percentage	-0.0658347	0.00808539	4.01322e-16
	9:38440859:T:C:imp:v1	IGFBPL1	IGFBPL1_Q8WX77_OID20155_v1_Cardiometabolic	23104	Body mass index (BMI)	-0.0628417	0.00773033	4.4706e-16
	1:205744138:G:T:imp:v1	PM20D1	PM20D1_Q6GTS8_OID20149_v1_Cardiometabolic	31	Sex	0.12643	0.0155849	5.13446e-16
	19:49206462:C:T:imp:v1	IL19	IL19_Q9UHD0_OID20158_v1_Cardiometabolic	30630	Apolipoprotein A	-0.0651938	0.00804608	5.59353e-16
	9:38440859:T:C:imp:v1	IGFBPL1	IGFBPL1_Q8WX77_OID20155_v1_Cardiometabolic	21001	Body mass index (BMI)	-0.0622925	0.00768885	5.60464e-16
	9:136149709:AC:A:imp:v1	CXADR	CXADR_P78310_OID20561_v1_Inflammation	23106	Impedance of whole body	-0.0820885	0.0101383	5.8326e-16
	9:136149709:AC:A:imp:v1	CXADR	CXADR_P78310_OID20561_v1_Inflammation	23114	Leg predicted mass (right)	0.0825222	0.0101942	5.92356e-16
	3:52852538:G:T:imp:v1	MME	MME_P08473_OID21307_v1_Oncology	23110	Impedance of arm (left)	0.0666234	0.00824077	6.44787e-16
	22:44340904:C:T:imp:v1	DCXR	DCXR_Q7Z4W1_OID21480_v1_Oncology	30730	Gamma glutamyltransferase	0.0665829	0.00824303	6.84262e-16
	14:101176335:G:C:imp:v1	DLK1	DLK1_P80370_OID20295_v1_Cardiometabolic	23122	Arm predicted mass (right)	-0.0626473	0.00776104	7.14576e-16
	9:136149709:AC:A:imp:v1	CXADR	CXADR_P78310_OID20561_v1_Inflammation	23113	Leg fat-free mass (right)	0.0822141	0.0101916	7.46184e-16
	19:45413576:C:T:imp:v1	PLA2G7	PLA2G7_Q13093_OID21105_v1_Neurology	30690	Cholesterol	0.0634652	0.00787448	7.9176e-16
	3:52852538:G:T:imp:v1	MME	MME_P08473_OID21307_v1_Oncology	23109	Impedance of arm (right)	0.0665581	0.00826545	8.37873e-16
	19:49206462:C:T:imp:v1	IL19	IL19_Q9UHD0_OID20158_v1_Cardiometabolic	23099	Body fat percentage	-0.0605256	0.007518	8.50778e-16
	9:123586737:T:G:imp:v1	MEGF9	MEGF9_Q9H1U4_OID20285_v1_Cardiometabolic	23123	Arm fat percentage (left)	0.061226	0.00760664	8.62022e-16
	9:138467959:G:T:imp:v1	PAEP	PAEP_P09466_OID20925_v1_Neurology	23430	Concentration of HDL Particles	-0.0864828	0.0107531	9.3127e-16
	9:138467959:G:T:imp:v1	PAEP	PAEP_P09466_OID20925_v1_Neurology	23427	Total Concentration of Lipoprotein Particles	-0.086449	0.0107538	9.5942e-16
	17:72700943:A:G:imp:v1	CD300LF	CD300LF_Q8TDQ1_OID21469_v1_Oncology	23128	Trunk fat mass	-0.0517336	0.00643856	9.66735e-16
	1:20306146:G:C:imp:v1	PLA2G2A	PLA2G2A_P14555_OID20274_v1_Cardiometabolic	23118	Leg predicted mass (left)	-0.0669829	0.00833682	9.7062e-16
	3:46617337:G:A:imp:v1	TDGF1	TDGF1_P13385_OID20816_v1_Neurology	23113	Leg fat-free mass (right)	0.0432898	0.00539427	1.04821e-15
	3:46617337:G:A:imp:v1	TDGF1	TDGF1_P13385_OID20816_v1_Neurology	23114	Leg predicted mass (right)	0.0432556	0.00539222	1.07667e-15
	14:101176335:G:C:imp:v1	DLK1	DLK1_P80370_OID20295_v1_Cardiometabolic	23102	Whole body water mass	-0.0618745	0.0077242	1.17981e-15
	9:38440859:T:C:imp:v1	IGFBPL1	IGFBPL1_Q8WX77_OID20155_v1_Cardiometabolic	30730	Gamma glutamyltransferase	-0.0626867	0.0078299	1.22459e-15
	3:46617337:G:A:imp:v1	TDGF1	TDGF1_P13385_OID20816_v1_Neurology	23102	Whole body water mass	0.0430566	0.00538323	1.30365e-15
	14:101176335:G:C:imp:v1	DLK1	DLK1_P80370_OID20295_v1_Cardiometabolic	23101	Whole body fat-free mass	-0.0617828	0.00773014	1.36539e-15
	19:49206462:C:T:imp:v1	IL19	IL19_Q9UHD0_OID20158_v1_Cardiometabolic	23123	Arm fat percentage (left)	-0.0599128	0.00749728	1.37958e-15
	9:123586737:T:G:imp:v1	MEGF9	MEGF9_Q9H1U4_OID20285_v1_Cardiometabolic	23119	Arm fat percentage (right)	0.060804	0.00760945	1.38585e-15
	9:123586737:T:G:imp:v1	MEGF9	MEGF9_Q9H1U4_OID20285_v1_Cardiometabolic	23099	Body fat percentage	0.0606253	0.00759902	1.53397e-15
	1:20306146:G:C:imp:v1	PLA2G2A	PLA2G2A_P14555_OID20274_v1_Cardiometabolic	23117	Leg fat-free mass (left)	-0.0665274	0.00833953	1.54415e-15
	1:20306146:G:C:imp:v1	PLA2G2A	PLA2G2A_P14555_OID20274_v1_Cardiometabolic	23113	Leg fat-free mass (right)	-0.0664189	0.00832849	1.57492e-15
	19:49206462:C:T:imp:v1	IL19	IL19_Q9UHD0_OID20158_v1_Cardiometabolic	30700	Creatinine	0.0605973	0.00761781	1.85575e-15
	1:20306146:G:C:imp:v1	PLA2G2A	PLA2G2A_P14555_OID20274_v1_Cardiometabolic	23114	Leg predicted mass (right)	-0.0662232	0.0083276	1.89092e-15
	11:66319313:A:G:imp:v1	CCS	CCS_O14618_OID20973_v1_Neurology	30080	Platelet count	0.0606091	0.00762423	1.93272e-15
	6:43932763:G:A:imp:v1	VEGFA	VEGFA_P15692_OID20650_v1_Inflammation	30720	Cystatin C	0.0627115	0.00789224	2.00139e-15
	9:136149709:AC:A:imp:v1	CXADR	CXADR_P78310_OID20561_v1_Inflammation	23126	Arm predicted mass (left)	0.0812607	0.0102313	2.04723e-15
	3:52852538:G:T:imp:v1	MME	MME_P08473_OID21307_v1_Oncology	23409	Triglycerides in LDL	-0.0828461	0.0104351	2.14809e-15
	9:136149709:AC:A:imp:v1	CXADR	CXADR_P78310_OID20561_v1_Inflammation	23105	Basal metabolic rate	0.0807485	0.0101775	2.18885e-15
	17:72700943:A:G:imp:v1	CD300LF	CD300LF_Q8TDQ1_OID21469_v1_Oncology	23100	Whole body fat mass	-0.0511596	0.0064499	2.2262e-15
	19:49206462:C:T:imp:v1	IL19	IL19_Q9UHD0_OID20158_v1_Cardiometabolic	30020	Haemoglobin concentration	0.0605875	0.00764163	2.2876e-15
	3:46617337:G:A:imp:v1	TDGF1	TDGF1_P13385_OID20816_v1_Neurology	23101	Whole body fat-free mass	0.0427068	0.00538943	2.37039e-15
	17:72700943:A:G:imp:v1	CD300LF	CD300LF_Q8TDQ1_OID21469_v1_Oncology	30700	Creatinine	-0.0515779	0.00651066	2.41039e-15
	14:101176335:G:C:imp:v1	DLK1	DLK1_P80370_OID20295_v1_Cardiometabolic	23105	Basal metabolic rate	-0.0611225	0.00771957	2.4911e-15
	9:123586737:T:G:imp:v1	MEGF9	MEGF9_Q9H1U4_OID20285_v1_Cardiometabolic	23115	Leg fat percentage (left)	0.0603451	0.00763014	2.679e-15
	9:123586737:T:G:imp:v1	MEGF9	MEGF9_Q9H1U4_OID20285_v1_Cardiometabolic	23116	Leg fat mass (left)	0.0602358	0.00761966	2.75458e-15
	9:136157133:G:A:imp:v1	SELE	SELE_P16581_OID20290_v1_Cardiometabolic	30610	Alkaline phosphatase	0.0576883	0.0073016	2.86058e-15
	1:20306146:G:C:imp:v1	PLA2G2A	PLA2G2A_P14555_OID20274_v1_Cardiometabolic	23107	Impedance of leg (right)	0.0655174	0.00830562	3.15882e-15
	1:20306146:G:C:imp:v1	PLA2G2A	PLA2G2A_P14555_OID20274_v1_Cardiometabolic	23101	Whole body fat-free mass	-0.0658574	0.00835218	3.2424e-15
	7:76021760:A:G:imp:v1	SSC4D	SSC4D_Q8WTU2_OID20182_v1_Cardiometabolic	23108	Impedance of leg (left)	0.0606791	0.00769723	3.28819e-15
	9:136149709:AC:A:imp:v1	CXADR	CXADR_P78310_OID20561_v1_Inflammation	23102	Whole body water mass	0.0802196	0.010183	3.43613e-15
	9:123586737:T:G:imp:v1	MEGF9	MEGF9_Q9H1U4_OID20285_v1_Cardiometabolic	23112	Leg fat mass (right)	0.0599631	0.00762238	3.7504e-15
	9:136149709:AC:A:imp:v1	CXADR	CXADR_P78310_OID20561_v1_Inflammation	23125	Arm fat-free mass (left)	0.0804099	0.0102281	3.90642e-15
	1:20306146:G:C:imp:v1	PLA2G2A	PLA2G2A_P14555_OID20274_v1_Cardiometabolic	23102	Whole body water mass	-0.0656823	0.0083583	4.01283e-15
	19:45413576:C:T:imp:v1	LDLR	LDLR_P01130_OID20240_v1_Cardiometabolic	23449	Linoleic Acid	-0.0924346	0.0117607	4.05734e-15
	3:46617337:G:A:imp:v1	TDGF1	TDGF1_P13385_OID20816_v1_Neurology	48	Waist circumference	0.0422353	0.00537999	4.27152e-15
	18:29797921:C:T:imp:v1	MEP1B	MEP1B_Q16820_OID20168_v1_Cardiometabolic	30780	LDL direct	-0.0416398	0.00531254	4.71762e-15
	17:72700943:A:G:imp:v1	CD300LF	CD300LF_Q8TDQ1_OID21469_v1_Oncology	23120	Arm fat mass (right)	-0.0505772	0.00645623	4.87162e-15
	3:46617337:G:A:imp:v1	TDGF1	TDGF1_P13385_OID20816_v1_Neurology	30880	Urate	0.043419	0.00555605	5.68041e-15
	17:72700943:A:G:imp:v1	CD300LF	CD300LF_Q8TDQ1_OID21469_v1_Oncology	49	Hip circumference	-0.050198	0.00642514	5.7567e-15
	9:123586737:T:G:imp:v1	MEGF9	MEGF9_Q9H1U4_OID20285_v1_Cardiometabolic	23111	Leg fat percentage (right)	0.0597314	0.00764557	5.7682e-15
	17:72700943:A:G:imp:v1	CD300LF	CD300LF_Q8TDQ1_OID21469_v1_Oncology	23124	Arm fat mass (left)	-0.0502917	0.0064459	6.26466e-15
	9:136149709:AC:A:imp:v1	CXADR	CXADR_P78310_OID20561_v1_Inflammation	23101	Whole body fat-free mass	0.0793556	0.0101803	6.63099e-15
	6:143825104:G:T:imp:v1	FUCA1	FUCA1_P04066_OID20261_v1_Cardiometabolic	4080	Systolic blood pressure, automated reading	-0.039763	0.00510144	6.66698e-15
	3:46617337:G:A:imp:v1	TDGF1	TDGF1_P13385_OID20816_v1_Neurology	23478	Creatinine	0.0567334	0.00727912	6.84528e-15
	3:52852538:G:T:imp:v1	MME	MME_P08473_OID21307_v1_Oncology	30020	Haemoglobin concentration	-0.0639478	0.0082318	8.18134e-15
	2:102966067:G:A:imp:v1	IL1RL1	IL1RL1_Q01638_OID20250_v1_Cardiometabolic	23127	Trunk fat percentage	-0.0574109	0.00740255	9.04566e-15
	3:52852538:G:T:imp:v1	MME	MME_P08473_OID21307_v1_Oncology	23129	Trunk fat-free mass	-0.063973	0.00825859	9.73624e-15
	17:72700943:A:G:imp:v1	CD300LF	CD300LF_Q8TDQ1_OID21469_v1_Oncology	48	Waist circumference	-0.0498497	0.00643728	9.90785e-15
	4:166277976:C:T:imp:v1	CPE	CPE_P16870_OID21392_v1_Oncology	30020	Haemoglobin concentration	-0.0645973	0.00834621	1.02522e-14
	3:52852538:G:T:imp:v1	MME	MME_P08473_OID21307_v1_Oncology	23407	Total Triglycerides	-0.0812625	0.0105027	1.06671e-14
	19:43418732:G:A:imp:v1	PSG1	PSG1_P11464_OID20916_v1_Neurology	21022	Age	0.0582661	0.00753503	1.08641e-14
	9:138467959:G:T:imp:v1	PAEP	PAEP_P09466_OID20925_v1_Neurology	30080	Platelet count	-0.0645552	0.00835276	1.11844e-14
	3:52852538:G:T:imp:v1	MME	MME_P08473_OID21307_v1_Oncology	23130	Trunk predicted mass	-0.0638101	0.00826117	1.15838e-14
	4:15709192:G:A:imp:v1	BST1	BST1_Q10588_OID21051_v1_Neurology	23118	Leg predicted mass (left)	0.0601501	0.00779216	1.20209e-14
	9:136149709:AC:A:imp:v1	CXADR	CXADR_P78310_OID20561_v1_Inflammation	23121	Arm fat-free mass (right)	0.0785689	0.0101845	1.24882e-14
	9:38440859:T:C:imp:v1	IGFBPL1	IGFBPL1_Q8WX77_OID20155_v1_Cardiometabolic	23124	Arm fat mass (left)	-0.0596243	0.00775777	1.56349e-14
	3:52852538:G:T:imp:v1	MME	MME_P08473_OID21307_v1_Oncology	30240	Reticulocyte percentage	-0.0622138	0.00809586	1.57789e-14
	19:49206462:C:T:imp:v1	IL19	IL19_Q9UHD0_OID20158_v1_Cardiometabolic	23119	Arm fat percentage (right)	-0.0576739	0.00751037	1.64547e-14
	4:15709192:G:A:imp:v1	BST1	BST1_Q10588_OID21051_v1_Neurology	23117	Leg fat-free mass (left)	0.0598012	0.00779097	1.68978e-14
	18:29797921:C:T:imp:v1	MEP1B	MEP1B_Q16820_OID20168_v1_Cardiometabolic	30640	Apolipoprotein B	-0.0409042	0.00532955	1.70148e-14
	9:138467959:G:T:imp:v1	PAEP	PAEP_P09466_OID20925_v1_Neurology	2814	Ever used hormone-replacement therapy (HRT)	0.138927	0.0181223	1.86289e-14
	2:102966067:G:A:imp:v1	IL1RL1	IL1RL1_Q01638_OID20250_v1_Cardiometabolic	23099	Body fat percentage	-0.0566394	0.00740208	2.03505e-14
	9:38440859:T:C:imp:v1	IGFBPL1	IGFBPL1_Q8WX77_OID20155_v1_Cardiometabolic	23120	Arm fat mass (right)	-0.0594433	0.0077712	2.07814e-14
	9:136149709:AC:A:imp:v1	CXADR	CXADR_P78310_OID20561_v1_Inflammation	23122	Arm predicted mass (right)	0.0779086	0.0101867	2.09696e-14
	9:136149709:AC:A:imp:v1	CXADR	CXADR_P78310_OID20561_v1_Inflammation	23110	Impedance of arm (left)	-0.0777727	0.0101777	2.20627e-14
	18:29797921:C:T:imp:v1	MEP1B	MEP1B_Q16820_OID20168_v1_Cardiometabolic	30690	Cholesterol	-0.040601	0.00531744	2.31275e-14
	4:15709192:G:A:imp:v1	BST1	BST1_Q10588_OID21051_v1_Neurology	23114	Leg predicted mass (right)	0.0593901	0.00778691	2.46828e-14
	4:15709192:G:A:imp:v1	BST1	BST1_Q10588_OID21051_v1_Neurology	23115	Leg fat percentage (left)	-0.0605689	0.00794299	2.49646e-14
	2:102966067:G:A:imp:v1	IL1RL1	IL1RL1_Q01638_OID20250_v1_Cardiometabolic	23119	Arm fat percentage (right)	-0.0564134	0.00740668	2.67412e-14
	14:101176335:G:C:imp:v1	DLK1	DLK1_P80370_OID20295_v1_Cardiometabolic	23110	Impedance of arm (left)	0.0591607	0.00777262	2.78264e-14
	14:21158910:G:T:imp:v1	ANG	ANG_P03950_OID20403_v1_Cardiometabolic	31	Sex	-0.182972	0.0240488	2.84933e-14
	4:15709192:G:A:imp:v1	BST1	BST1_Q10588_OID21051_v1_Neurology	23113	Leg fat-free mass (right)	0.0591664	0.00778623	3.06598e-14
	6:32592915:G:C:imp:v1	CCL19	CCL19_Q99731_OID21030_v1_Neurology	31	Sex	-0.151927	0.0200069	3.19066e-14
	4:166277976:C:T:imp:v1	CPE	CPE_P16870_OID21392_v1_Oncology	23119	Arm fat percentage (right)	0.0620696	0.00817411	3.19786e-14
	22:44340904:C:T:imp:v1	DCXR	DCXR_Q7Z4W1_OID21480_v1_Oncology	30650	Aspartate aminotransferase	0.0592293	0.00780247	3.25853e-14
	7:76021760:A:G:imp:v1	SSC4D	SSC4D_Q8WTU2_OID20182_v1_Cardiometabolic	30300	High light scatter reticulocyte count	-0.0580121	0.00764307	3.28181e-14
	2:102966067:G:A:imp:v1	IL1RL1	IL1RL1_Q01638_OID20250_v1_Cardiometabolic	23123	Arm fat percentage (left)	-0.0562048	0.00740727	3.339e-14
	4:166277976:C:T:imp:v1	CPE	CPE_P16870_OID21392_v1_Oncology	23123	Arm fat percentage (left)	0.0618759	0.00816399	3.57067e-14
	6:143825104:G:T:imp:v1	FUCA1	FUCA1_P04066_OID20261_v1_Cardiometabolic	31	Sex	-0.0753394	0.0099455	3.67598e-14
	2:102966067:G:A:imp:v1	IL1RL1	IL1RL1_Q01638_OID20250_v1_Cardiometabolic	23112	Leg fat mass (right)	-0.0562868	0.00743109	3.69879e-14
	9:138467959:G:T:imp:v1	PAEP	PAEP_P09466_OID20925_v1_Neurology	30810	Phosphate	-0.0657956	0.00868666	3.71665e-14
	3:52852538:G:T:imp:v1	MME	MME_P08473_OID21307_v1_Oncology	23106	Impedance of whole body	0.0621453	0.0082107	3.86452e-14
	4:166277976:C:T:imp:v1	CPE	CPE_P16870_OID21392_v1_Oncology	50	Standing height	-0.0627269	0.00829177	3.97969e-14
	7:76021760:A:G:imp:v1	SSC4D	SSC4D_Q8WTU2_OID20182_v1_Cardiometabolic	23100	Whole body fat mass	-0.0536612	0.00709972	4.19289e-14
	1:20306146:G:C:imp:v1	PLA2G2A	PLA2G2A_P14555_OID20274_v1_Cardiometabolic	23128	Trunk fat mass	-0.0625178	0.00827504	4.29985e-14
	9:136149709:AC:A:imp:v1	CXADR	CXADR_P78310_OID20561_v1_Inflammation	31	Sex	0.152374	0.0201769	4.39972e-14
	9:136149709:AC:A:imp:v1	CXADR	CXADR_P78310_OID20561_v1_Inflammation	23109	Impedance of arm (right)	-0.0766566	0.0101619	4.69378e-14
	2:102966067:G:A:imp:v1	IL1RL1	IL1RL1_Q01638_OID20250_v1_Cardiometabolic	23116	Leg fat mass (left)	-0.055876	0.00741282	4.90325e-14
	4:15709192:G:A:imp:v1	BST1	BST1_Q10588_OID21051_v1_Neurology	50	Standing height	0.0592237	0.00785931	4.98638e-14
	6:32592915:G:C:imp:v1	CCL19	CCL19_Q99731_OID21030_v1_Neurology	23125	Arm fat-free mass (left)	-0.0765701	0.0101918	5.93197e-14
	1:20306146:G:C:imp:v1	PLA2G2A	PLA2G2A_P14555_OID20274_v1_Cardiometabolic	31	Sex	-0.124542	0.0165989	6.39474e-14
	4:123748616:C:G:imp:v1	FGF2	FGF2_P09038_OID20503_v1_Inflammation	30080	Platelet count	-0.052613	0.0070144	6.50761e-14
	3:46617337:G:A:imp:v1	TDGF1	TDGF1_P13385_OID20816_v1_Neurology	23129	Trunk fat-free mass	0.0403102	0.00537699	6.7077e-14
	10:7781809:G:T:imp:v1	ERP44	ERP44_Q9BS26_OID21338_v1_Oncology	30080	Platelet count	-0.111883	0.0149491	7.37779e-14
	9:38440859:T:C:imp:v1	IGFBPL1	IGFBPL1_Q8WX77_OID20155_v1_Cardiometabolic	23100	Whole body fat mass	-0.0579338	0.00774247	7.46975e-14
	1:20306146:G:C:imp:v1	PLA2G2A	PLA2G2A_P14555_OID20274_v1_Cardiometabolic	23108	Impedance of leg (left)	0.0622706	0.00832369	7.55546e-14
	11:66319313:A:G:imp:v1	CCS	CCS_O14618_OID20973_v1_Neurology	30090	Platelet crit	0.0571629	0.00764378	7.71677e-14
	4:15709192:G:A:imp:v1	BST1	BST1_Q10588_OID21051_v1_Neurology	23111	Leg fat percentage (right)	-0.0594126	0.00795259	8.16288e-14
	4:15709192:G:A:imp:v1	BST1	BST1_Q10588_OID21051_v1_Neurology	46	Hand grip strength (left)	0.0588932	0.00788656	8.36769e-14
	4:187004074:C:T:imp:v1	TLR3	TLR3_O15455_OID20612_v1_Inflammation	30870	Triglycerides	-0.0406475	0.00544647	8.66356e-14
	19:49206462:C:T:imp:v1	IL19	IL19_Q9UHD0_OID20158_v1_Cardiometabolic	30030	Haematocrit percentage	0.0568242	0.00762192	9.18834e-14
	6:32592915:G:C:imp:v1	CCL19	CCL19_Q99731_OID21030_v1_Neurology	23126	Arm predicted mass (left)	-0.0758724	0.0101823	9.47001e-14
	3:46617337:G:A:imp:v1	TDGF1	TDGF1_P13385_OID20816_v1_Neurology	23130	Trunk predicted mass	0.0400297	0.00537799	1.00699e-13
	19:49206462:C:T:imp:v1	IL19	IL19_Q9UHD0_OID20158_v1_Cardiometabolic	1588	Average weekly beer plus cider intake	0.074718	0.0100376	1.01167e-13
	4:166277976:C:T:imp:v1	CPE	CPE_P16870_OID21392_v1_Oncology	23106	Impedance of whole body	0.0613054	0.00824061	1.03598e-13
	4:166277976:C:T:imp:v1	CPE	CPE_P16870_OID21392_v1_Oncology	23099	Body fat percentage	0.0606823	0.00817353	1.16185e-13
	3:52852538:G:T:imp:v1	MME	MME_P08473_OID21307_v1_Oncology	30030	Haematocrit percentage	-0.0610125	0.00821877	1.16803e-13
	19:41825191:C:T:imp:v1	TGFB1	TGFB1_P01137_OID20621_v1_Inflammation	31	Sex	0.149773	0.0201888	1.21085e-13
	9:136149709:AC:A:imp:v1	CXADR	CXADR_P78310_OID20561_v1_Inflammation	48	Waist circumference	0.0743114	0.010028	1.28919e-13
	3:46617337:G:A:imp:v1	TDGF1	TDGF1_P13385_OID20816_v1_Neurology	23106	Impedance of whole body	-0.0400818	0.00541169	1.32834e-13
	3:46617337:G:A:imp:v1	TDGF1	TDGF1_P13385_OID20816_v1_Neurology	23104	Body mass index (BMI)	0.0402332	0.00543459	1.36228e-13
	19:49206462:C:T:imp:v1	IL19	IL19_Q9UHD0_OID20158_v1_Cardiometabolic	30830	SHBG	-0.0592489	0.00802667	1.60784e-13
	9:136149709:AC:A:imp:v1	CXADR	CXADR_P78310_OID20561_v1_Inflammation	23129	Trunk fat-free mass	0.0751692	0.0101918	1.67715e-13
	3:46617337:G:A:imp:v1	TDGF1	TDGF1_P13385_OID20816_v1_Neurology	21001	Body mass index (BMI)	0.0398332	0.0054018	1.69433e-13
	2:102966067:G:A:imp:v1	IL1RL1	IL1RL1_Q01638_OID20250_v1_Cardiometabolic	23124	Arm fat mass (left)	-0.0548292	0.00745098	1.90078e-13
	4:166277976:C:T:imp:v1	CPE	CPE_P16870_OID21392_v1_Oncology	47	Hand grip strength (right)	-0.0605782	0.0082411	2.01636e-13
	3:190351182:G:T:imp:v1	IL1RAP	IL1RAP_Q9NPH3_OID21126_v1_Neurology	31	Sex	0.104931	0.0142969	2.19358e-13
	9:136149709:AC:A:imp:v1	CXADR	CXADR_P78310_OID20561_v1_Inflammation	23130	Trunk predicted mass	0.0747878	0.0101936	2.23959e-13
	1:20306146:G:C:imp:v1	PLA2G2A	PLA2G2A_P14555_OID20274_v1_Cardiometabolic	23129	Trunk fat-free mass	-0.0613585	0.00837769	2.46234e-13
	19:45413576:C:T:imp:v1	LDLR	LDLR_P01130_OID20240_v1_Cardiometabolic	23411	Total Phospholipids in Lipoprotein Particles	-0.0879678	0.0120142	2.5402e-13
	6:143825104:G:T:imp:v1	FUCA1	FUCA1_P04066_OID20261_v1_Cardiometabolic	30850	Testosterone	-0.0396687	0.00542083	2.58465e-13
	1:20306146:G:C:imp:v1	PLA2G2A	PLA2G2A_P14555_OID20274_v1_Cardiometabolic	23130	Trunk predicted mass	-0.0612108	0.00838074	2.86344e-13
	2:102966067:G:A:imp:v1	IL1RL1	IL1RL1_Q01638_OID20250_v1_Cardiometabolic	23100	Whole body fat mass	-0.054053	0.00740291	2.90761e-13
	1:20306146:G:C:imp:v1	PLA2G2A	PLA2G2A_P14555_OID20274_v1_Cardiometabolic	30730	Gamma glutamyltransferase	-0.0621665	0.00851716	2.96872e-13
	20:3050393:T:C:imp:v1	OXT	OXT_P01178_OID21047_v1_Neurology	23115	Leg fat percentage (left)	-0.0815179	0.0111781	3.11865e-13
	7:76021760:A:G:imp:v1	SSC4D	SSC4D_Q8WTU2_OID20182_v1_Cardiometabolic	30250	Reticulocyte count	-0.0557862	0.0076524	3.17059e-13
	12:7910360:AAAAC:A:imp:v1	CLEC4C	CLEC4C_Q8WTT0_OID20547_v1_Inflammation	30010	Red blood cell (erythrocyte) count	0.0599388	0.00822321	3.20356e-13
	2:102966067:G:A:imp:v1	IL1RL1	IL1RL1_Q01638_OID20250_v1_Cardiometabolic	23120	Arm fat mass (right)	-0.0543322	0.00745515	3.21894e-13
	6:32592915:G:C:imp:v1	CCL19	CCL19_Q99731_OID21030_v1_Neurology	23101	Whole body fat-free mass	-0.0739374	0.0101491	3.28849e-13
	4:15709192:G:A:imp:v1	BST1	BST1_Q10588_OID21051_v1_Neurology	47	Hand grip strength (right)	0.0576809	0.00792126	3.36612e-13
	9:136149709:AC:A:imp:v1	CXADR	CXADR_P78310_OID20561_v1_Inflammation	23108	Impedance of leg (left)	-0.0738444	0.0101428	3.40214e-13
	19:49206462:C:T:imp:v1	IL19	IL19_Q9UHD0_OID20158_v1_Cardiometabolic	30620	Alanine aminotransferase	0.0561719	0.00772741	3.70155e-13
	6:32592915:G:C:imp:v1	CCL19	CCL19_Q99731_OID21030_v1_Neurology	23118	Leg predicted mass (left)	-0.0733513	0.010101	3.90714e-13
	6:32592915:G:C:imp:v1	CCL19	CCL19_Q99731_OID21030_v1_Neurology	23130	Trunk predicted mass	-0.0737498	0.0101753	4.32667e-13
	9:123586737:T:G:imp:v1	MEGF9	MEGF9_Q9H1U4_OID20285_v1_Cardiometabolic	23127	Trunk fat percentage	0.0546956	0.00755034	4.44661e-13
	6:32592915:G:C:imp:v1	CCL19	CCL19_Q99731_OID21030_v1_Neurology	23129	Trunk fat-free mass	-0.0735982	0.0101657	4.59317e-13
	7:76021760:A:G:imp:v1	SSC4D	SSC4D_Q8WTU2_OID20182_v1_Cardiometabolic	31	Sex	-0.112281	0.0155112	4.62705e-13
	14:101176335:G:C:imp:v1	DLK1	DLK1_P80370_OID20295_v1_Cardiometabolic	23118	Leg predicted mass (left)	-0.0558644	0.00772482	4.86909e-13
	14:101176335:G:C:imp:v1	DLK1	DLK1_P80370_OID20295_v1_Cardiometabolic	23117	Leg fat-free mass (left)	-0.0558327	0.00772362	4.97703e-13
	7:76021760:A:G:imp:v1	SSC4D	SSC4D_Q8WTU2_OID20182_v1_Cardiometabolic	30870	Triglycerides	-0.0543982	0.00752711	5.04954e-13
	6:32592915:G:C:imp:v1	CCL19	CCL19_Q99731_OID21030_v1_Neurology	23102	Whole body water mass	-0.0732216	0.0101366	5.18063e-13
	6:32592915:G:C:imp:v1	CCL19	CCL19_Q99731_OID21030_v1_Neurology	23117	Leg fat-free mass (left)	-0.0729078	0.0100957	5.25086e-13
	6:32592915:G:C:imp:v1	CCL19	CCL19_Q99731_OID21030_v1_Neurology	23122	Arm predicted mass (right)	-0.0734608	0.0101822	5.52798e-13
	18:29797921:C:T:imp:v1	MEP1B	MEP1B_Q16820_OID20168_v1_Cardiometabolic	30620	Alanine aminotransferase	-0.0378216	0.00524743	5.81882e-13
	6:32592915:G:C:imp:v1	CCL19	CCL19_Q99731_OID21030_v1_Neurology	23105	Basal metabolic rate	-0.0726863	0.0101093	6.6188e-13
	19:45413576:C:T:imp:v1	LDLR	LDLR_P01130_OID20240_v1_Cardiometabolic	23517	Total Lipids in Very Small VLDL	-0.07834	0.0109013	6.90434e-13
	9:138467959:G:T:imp:v1	PAEP	PAEP_P09466_OID20925_v1_Neurology	23525	Phospholipids in IDL	-0.0774264	0.0107806	7.12483e-13
	9:138467959:G:T:imp:v1	PAEP	PAEP_P09466_OID20925_v1_Neurology	23415	Total Esterified Cholesterol	-0.0770674	0.0107582	8.15048e-13
	7:76021760:A:G:imp:v1	SSC4D	SSC4D_Q8WTU2_OID20182_v1_Cardiometabolic	23433	Average Diameter for HDL Particles	0.0677294	0.00945636	8.22427e-13
	7:76021760:A:G:imp:v1	SSC4D	SSC4D_Q8WTU2_OID20182_v1_Cardiometabolic	30010	Red blood cell (erythrocyte) count	-0.05433	0.00758898	8.29435e-13
	7:76021760:A:G:imp:v1	SSC4D	SSC4D_Q8WTU2_OID20182_v1_Cardiometabolic	23559	Total Lipids in Large HDL	0.0677771	0.00946576	8.34991e-13
	1:161480649:A:G:imp:v1	FCGR2A	FCGR2A_P12318_OID20391_v1_Cardiometabolic	23112	Leg fat mass (right)	-0.0627095	0.00877304	8.99175e-13
	2:102966067:G:A:imp:v1	IL1RL1	IL1RL1_Q01638_OID20250_v1_Cardiometabolic	30710	C-reactive protein	-0.0536376	0.0075075	9.2223e-13
	7:76021760:A:G:imp:v1	SSC4D	SSC4D_Q8WTU2_OID20182_v1_Cardiometabolic	30760	HDL cholesterol	0.0550721	0.00771274	9.52295e-13
	16:20383700:A:G:imp:v1	UMOD	UMOD_P07911_OID20237_v1_Cardiometabolic	30700	Creatinine	0.0543664	0.00761624	9.65315e-13
	9:38440859:T:C:imp:v1	IGFBPL1	IGFBPL1_Q8WX77_OID20155_v1_Cardiometabolic	30870	Triglycerides	-0.0564308	0.00791053	9.98529e-13
	6:32592915:G:C:imp:v1	CCL19	CCL19_Q99731_OID21030_v1_Neurology	23121	Arm fat-free mass (right)	-0.0724689	0.0101736	1.07662e-12
	6:33045659:T:C:imp:v1	CCL21	CCL21_O00585_OID20686_v1_Inflammation	31	Sex	-0.235608	0.0330822	1.08582e-12
	3:46617337:G:A:imp:v1	TDGF1	TDGF1_P13385_OID20816_v1_Neurology	23109	Impedance of arm (right)	-0.0387345	0.00544573	1.1606e-12
	6:32592915:G:C:imp:v1	CCL19	CCL19_Q99731_OID21030_v1_Neurology	23114	Leg predicted mass (right)	-0.0720095	0.010131	1.2036e-12
	4:15709192:G:A:imp:v1	BST1	BST1_Q10588_OID21051_v1_Neurology	48	Waist circumference	0.0552088	0.00777071	1.22934e-12
	6:32592915:G:C:imp:v1	CCL19	CCL19_Q99731_OID21030_v1_Neurology	23113	Leg fat-free mass (right)	-0.0717936	0.0101286	1.38673e-12
	1:20306146:G:C:imp:v1	PLA2G2A	PLA2G2A_P14555_OID20274_v1_Cardiometabolic	21022	Age	-0.0603988	0.00852317	1.40392e-12
	9:136149709:AC:A:imp:v1	CXADR	CXADR_P78310_OID20561_v1_Inflammation	30720	Cystatin C	0.0715209	0.0100936	1.41167e-12
	17:72700943:A:G:imp:v1	CD300LF	CD300LF_Q8TDQ1_OID21469_v1_Oncology	23409	Triglycerides in LDL	-0.060896	0.00859254	1.41746e-12
	14:101176335:G:C:imp:v1	DLK1	DLK1_P80370_OID20295_v1_Cardiometabolic	23113	Leg fat-free mass (right)	-0.0547519	0.00772893	1.42825e-12
	19:49186168:A:G:imp:v1	KLK1	KLK1_P06870_OID21499_v1_Oncology	30610	Alkaline phosphatase	0.0703021	0.00993814	1.53807e-12
	9:38440859:T:C:imp:v1	IGFBPL1	IGFBPL1_Q8WX77_OID20155_v1_Cardiometabolic	48	Waist circumference	-0.0542974	0.00768726	1.65783e-12
	1:161480649:A:G:imp:v1	FCGR2A	FCGR2A_P12318_OID20391_v1_Cardiometabolic	23099	Body fat percentage	-0.0622348	0.00881186	1.66676e-12
	9:138467959:G:T:imp:v1	PAEP	PAEP_P09466_OID20925_v1_Neurology	30530	Sodium in urine	0.0587073	0.00831533	1.69686e-12
	4:15709192:G:A:imp:v1	BST1	BST1_Q10588_OID21051_v1_Neurology	23106	Impedance of whole body	-0.0553993	0.00784733	1.70196e-12
	14:101176335:G:C:imp:v1	DLK1	DLK1_P80370_OID20295_v1_Cardiometabolic	23114	Leg predicted mass (right)	-0.0544663	0.00772675	1.83638e-12
	17:72700943:A:G:imp:v1	CD300LF	CD300LF_Q8TDQ1_OID21469_v1_Oncology	23478	Creatinine	-0.0612887	0.00869265	1.84348e-12
	9:136149709:AC:A:imp:v1	CXADR	CXADR_P78310_OID20561_v1_Inflammation	23098	Weight	0.0713686	0.0101321	1.90802e-12
	2:102966067:G:A:imp:v1	IL1RL1	IL1RL1_Q01638_OID20250_v1_Cardiometabolic	23111	Leg fat percentage (right)	-0.0520544	0.00740312	2.08395e-12
	4:166277976:C:T:imp:v1	CPE	CPE_P16870_OID21392_v1_Oncology	23112	Leg fat mass (right)	0.0575414	0.00820315	2.35165e-12
	14:94854041:G:A:imp:v1	CKAP4	CKAP4_Q07065_OID20617_v1_Inflammation	30600	Albumin	0.0979955	0.0139797	2.43744e-12
	18:29797921:C:T:imp:v1	MEP1B	MEP1B_Q16820_OID20168_v1_Cardiometabolic	21002	Weight	-0.0361036	0.00515177	2.46315e-12
	9:38440859:T:C:imp:v1	IGFBPL1	IGFBPL1_Q8WX77_OID20155_v1_Cardiometabolic	23128	Trunk fat mass	-0.0541139	0.00772684	2.54689e-12
	4:166277976:C:T:imp:v1	CPE	CPE_P16870_OID21392_v1_Oncology	30030	Haematocrit percentage	-0.058457	0.00834836	2.56842e-12
	7:76021760:A:G:imp:v1	SSC4D	SSC4D_Q8WTU2_OID20182_v1_Cardiometabolic	30730	Gamma glutamyltransferase	-0.0547415	0.00782083	2.62077e-12
	17:72700943:A:G:imp:v1	CD300LF	CD300LF_Q8TDQ1_OID21469_v1_Oncology	21002	Weight	-0.0449806	0.00643697	2.84268e-12
	19:49206462:C:T:imp:v1	IL19	IL19_Q9UHD0_OID20158_v1_Cardiometabolic	3063	Forced expiratory volume in 1-second (FEV1)	0.0635761	0.00910003	2.90161e-12
	18:29797921:C:T:imp:v1	MEP1B	MEP1B_Q16820_OID20168_v1_Cardiometabolic	23098	Weight	-0.0362671	0.0051935	2.94061e-12
	11:71891184:A:G:imp:v1	FOLR3	FOLR3_P41439_OID21485_v1_Oncology	30720	Cystatin C	-0.0716364	0.010265	3.03702e-12
	14:101176335:G:C:imp:v1	DLK1	DLK1_P80370_OID20295_v1_Cardiometabolic	23109	Impedance of arm (right)	0.0541983	0.00776821	3.07341e-12
	3:46617337:G:A:imp:v1	TDGF1	TDGF1_P13385_OID20816_v1_Neurology	23110	Impedance of arm (left)	-0.0377962	0.00541791	3.09206e-12
	1:161480649:A:G:imp:v1	FCGR2A	FCGR2A_P12318_OID20391_v1_Cardiometabolic	23111	Leg fat percentage (right)	-0.0616253	0.00884282	3.25348e-12
	19:49206417:A:G:imp:v1	CDH17	CDH17_Q12864_OID20134_v1_Cardiometabolic	30610	Alkaline phosphatase	0.0519712	0.00747398	3.6286e-12
	22:44340904:C:T:imp:v1	GSTA1	GSTA1_P08263_OID20166_v1_Cardiometabolic	30730	Gamma glutamyltransferase	0.0585827	0.00842659	3.66758e-12
	1:205744138:G:T:imp:v1	PM20D1	PM20D1_Q6GTS8_OID20149_v1_Cardiometabolic	23109	Impedance of arm (right)	-0.0545011	0.00784124	3.7059e-12
	22:44340904:C:T:imp:v1	DCXR	DCXR_Q7Z4W1_OID21480_v1_Oncology	23124	Arm fat mass (left)	0.0622071	0.00895504	3.81144e-12
	19:45413576:C:T:imp:v1	LDLR	LDLR_P01130_OID20240_v1_Cardiometabolic	23446	Polyunsaturated Fatty Acids	-0.0808381	0.0116343	3.81831e-12
	9:136149709:AC:A:imp:v1	CXADR	CXADR_P78310_OID20561_v1_Inflammation	21002	Weight	0.069877	0.0100697	4.01245e-12
	20:3050393:T:C:imp:v1	OXT	OXT_P01178_OID21047_v1_Neurology	23116	Leg fat mass (left)	-0.0763031	0.0110016	4.13074e-12
	22:44340904:C:T:imp:v1	DCXR	DCXR_Q7Z4W1_OID21480_v1_Oncology	23100	Whole body fat mass	0.0612773	0.00884268	4.29415e-12
	9:138467959:G:T:imp:v1	PAEP	PAEP_P09466_OID20925_v1_Neurology	23400	Total Cholesterol	-0.0747524	0.0107968	4.54649e-12
	19:45413576:C:T:imp:v1	LDLR	LDLR_P01130_OID20240_v1_Cardiometabolic	23428	Concentration of VLDL Particles	-0.0665168	0.00961577	4.74413e-12
	3:46617337:G:A:imp:v1	TDGF1	TDGF1_P13385_OID20816_v1_Neurology	30670	Urea	0.0382649	0.00553501	4.8283e-12
	1:161480649:A:G:imp:v1	FCGR2A	FCGR2A_P12318_OID20391_v1_Cardiometabolic	23116	Leg fat mass (left)	-0.0605471	0.00876065	4.89219e-12
	4:166277976:C:T:imp:v1	CPE	CPE_P16870_OID21392_v1_Oncology	23116	Leg fat mass (left)	0.0566291	0.00820132	5.11658e-12
	17:72700943:A:G:imp:v1	CD300LF	CD300LF_Q8TDQ1_OID21469_v1_Oncology	23098	Weight	-0.0446002	0.00646467	5.32751e-12
	22:44340904:C:T:imp:v1	DCXR	DCXR_Q7Z4W1_OID21480_v1_Oncology	23128	Trunk fat mass	0.0611543	0.0088743	5.63251e-12
	9:138467959:G:T:imp:v1	PAEP	PAEP_P09466_OID20925_v1_Neurology	30190	Monocyte percentage	0.0578976	0.00840298	5.67614e-12
	9:138467959:G:T:imp:v1	PAEP	PAEP_P09466_OID20925_v1_Neurology	23524	Total Lipids in IDL	-0.0740149	0.0107443	5.80642e-12
	14:101176335:G:C:imp:v1	DLK1	DLK1_P80370_OID20295_v1_Cardiometabolic	31	Sex	-0.106294	0.0154398	5.90411e-12
	4:166277976:C:T:imp:v1	CPE	CPE_P16870_OID21392_v1_Oncology	20015	Sitting height	-0.0571175	0.00830238	6.10563e-12
	2:102966067:G:A:imp:v1	IL1RL1	IL1RL1_Q01638_OID20250_v1_Cardiometabolic	23115	Leg fat percentage (left)	-0.0507612	0.007393	6.7131e-12
	18:29797921:C:T:imp:v1	MEP1B	MEP1B_Q16820_OID20168_v1_Cardiometabolic	48	Waist circumference	-0.0353502	0.00514984	6.79674e-12
	6:37682839:A:G:imp:v1	MDGA1	MDGA1_Q8NFP4_OID20951_v1_Neurology	23116	Leg fat mass (left)	0.0543588	0.00792176	6.91716e-12
	3:46617337:G:A:imp:v1	TDGF1	TDGF1_P13385_OID20816_v1_Neurology	23128	Trunk fat mass	0.0370209	0.00540592	7.61235e-12
	7:76021760:A:G:imp:v1	SSC4D	SSC4D_Q8WTU2_OID20182_v1_Cardiometabolic	30620	Alanine aminotransferase	-0.0530058	0.00774153	7.68122e-12
	1:161480649:A:G:imp:v1	FCGR2A	FCGR2A_P12318_OID20391_v1_Cardiometabolic	23119	Arm fat percentage (right)	-0.0594615	0.00870439	8.5682e-12
	22:44340904:C:T:imp:v1	DCXR	DCXR_Q7Z4W1_OID21480_v1_Oncology	23120	Arm fat mass (right)	0.0612794	0.00897209	8.63812e-12
	20:3050393:T:C:imp:v1	OXT	OXT_P01178_OID21047_v1_Neurology	23111	Leg fat percentage (right)	-0.0762499	0.0111654	8.71209e-12
	9:136149709:AC:A:imp:v1	CXADR	CXADR_P78310_OID20561_v1_Inflammation	23107	Impedance of leg (right)	-0.0691702	0.0101292	8.71261e-12
	6:143825104:G:T:imp:v1	FUCA1	FUCA1_P04066_OID20261_v1_Cardiometabolic	21022	Age	-0.0345023	0.00505668	9.05833e-12
	11:66319313:A:G:imp:v1	CCS	CCS_O14618_OID20973_v1_Neurology	30020	Haemoglobin concentration	-0.0524375	0.00769222	9.46201e-12
	19:49206172:C:T:imp:v1	CXADR	CXADR_P78310_OID20561_v1_Inflammation	30730	Gamma glutamyltransferase	-0.0498547	0.00731681	9.67936e-12
	6:143825104:G:T:imp:v1	FUCA1	FUCA1_P04066_OID20261_v1_Cardiometabolic	30870	Triglycerides	-0.0345949	0.00508046	9.97234e-12
	1:161480649:A:G:imp:v1	FCGR2A	FCGR2A_P12318_OID20391_v1_Cardiometabolic	23123	Arm fat percentage (left)	-0.0593306	0.00874174	1.16415e-11
	17:34345223:C:A:imp:v1	CCL15	CCL15_Q16663_OID20328_v1_Cardiometabolic	30880	Urate	-0.0628336	0.00926799	1.22538e-11
	3:52852538:G:T:imp:v1	MME	MME_P08473_OID21307_v1_Oncology	30720	Cystatin C	-0.0556857	0.00822291	1.29197e-11
	1:205744138:G:T:imp:v1	PM20D1	PM20D1_Q6GTS8_OID20149_v1_Cardiometabolic	23111	Leg fat percentage (right)	-0.0525386	0.00779179	1.57912e-11
	14:94854041:G:A:imp:v1	CKAP4	CKAP4_Q07065_OID20617_v1_Inflammation	23479	Albumin	0.114545	0.0170079	1.6886e-11
	1:205744138:G:T:imp:v1	PM20D1	PM20D1_Q6GTS8_OID20149_v1_Cardiometabolic	23115	Leg fat percentage (left)	-0.0524027	0.00780476	1.92175e-11
	11:66319313:A:G:imp:v1	CCS	CCS_O14618_OID20973_v1_Neurology	30030	Haematocrit percentage	-0.051594	0.00768444	1.92376e-11
	17:72700943:A:G:imp:v1	CD300LF	CD300LF_Q8TDQ1_OID21469_v1_Oncology	30870	Triglycerides	-0.0442487	0.00659641	2.00574e-11
	6:33045659:T:C:imp:v1	CCL21	CCL21_O00585_OID20686_v1_Inflammation	23111	Leg fat percentage (right)	0.111679	0.0166651	2.0978e-11
	20:3050393:T:C:imp:v1	OXT	OXT_P01178_OID21047_v1_Neurology	30010	Red blood cell (erythrocyte) count	0.0768915	0.0114773	2.13114e-11
	9:138467959:G:T:imp:v1	PAEP	PAEP_P09466_OID20925_v1_Neurology	30870	Triglycerides	0.0567884	0.00847748	2.13729e-11
	4:187004074:C:T:imp:v1	TLR3	TLR3_O15455_OID20612_v1_Inflammation	23409	Triglycerides in LDL	-0.0470033	0.00701518	2.13893e-11
	19:43418732:G:A:imp:v1	PSG1	PSG1_P11464_OID20916_v1_Neurology	23433	Average Diameter for HDL Particles	0.0655214	0.00978117	2.17021e-11
	22:44340904:C:T:imp:v1	DCXR	DCXR_Q7Z4W1_OID21480_v1_Oncology	23104	Body mass index (BMI)	0.0590828	0.00882316	2.17138e-11
	6:32662473:A:C:imp:v1	CKMT1A_CKMT1B	CKMT1B_P12532_OID20721_v1_Inflammation	30650	Aspartate aminotransferase	0.07426	0.0110917	2.1919e-11
	19:18501034:C:T:imp:v1	GDF15	GDF15_Q99988_OID20251_v1_Cardiometabolic	30720	Cystatin C	-0.0665234	0.00993655	2.19459e-11
	3:52852538:G:T:imp:v1	MME	MME_P08473_OID21307_v1_Oncology	4079	Diastolic blood pressure, automated reading	-0.0565362	0.00844474	2.19584e-11
	9:138467959:G:T:imp:v1	PAEP	PAEP_P09466_OID20925_v1_Neurology	4079	Diastolic blood pressure, automated reading	0.0565108	0.00844122	2.19911e-11
	17:72700943:A:G:imp:v1	CD300LF	CD300LF_Q8TDQ1_OID21469_v1_Oncology	30610	Alkaline phosphatase	-0.044088	0.00659935	2.41724e-11
	3:46617337:G:A:imp:v1	TDGF1	TDGF1_P13385_OID20816_v1_Neurology	23108	Impedance of leg (left)	-0.0361577	0.00541906	2.55883e-11
	6:33045659:T:C:imp:v1	CCL21	CCL21_O00585_OID20686_v1_Inflammation	23115	Leg fat percentage (left)	0.110799	0.0166385	2.79633e-11
	6:86210162:C:T:imp:v1	NT5E	NT5E_P21589_OID21498_v1_Oncology	23120	Arm fat mass (right)	-0.0496391	0.00746321	2.95314e-11
	6:32592915:G:C:imp:v1	CCL19	CCL19_Q99731_OID21030_v1_Neurology	47	Hand grip strength (right)	-0.0665584	0.0100175	3.09653e-11
	10:7781809:G:T:imp:v1	ERP44	ERP44_Q9BS26_OID21338_v1_Oncology	30090	Platelet crit	-0.1002	0.0150865	3.15013e-11
	1:161480649:A:G:imp:v1	FCGR2A	FCGR2A_P12318_OID20391_v1_Cardiometabolic	23115	Leg fat percentage (left)	-0.058598	0.0088236	3.16356e-11
	1:161480649:A:G:imp:v1	FCGR2A	FCGR2A_P12318_OID20391_v1_Cardiometabolic	23100	Whole body fat mass	-0.058478	0.00880586	3.16896e-11
	8:98812563:A:G:imp:v1	TACSTD2	TACSTD2_P09758_OID21447_v1_Oncology	20116	Smoking Status	0.0804992	0.0121238	3.1961e-11
	9:138467959:G:T:imp:v1	PAEP	PAEP_P09466_OID20925_v1_Neurology	22410	Total trunk fat	0.198661	0.0298282	3.30777e-11
	7:76021760:A:G:imp:v1	SSC4D	SSC4D_Q8WTU2_OID20182_v1_Cardiometabolic	30020	Haemoglobin concentration	-0.050961	0.00769199	3.52143e-11
	9:38440859:T:C:imp:v1	IGFBPL1	IGFBPL1_Q8WX77_OID20155_v1_Cardiometabolic	23112	Leg fat mass (right)	-0.0515369	0.00778444	3.63512e-11
	20:3050393:T:C:imp:v1	OXT	OXT_P01178_OID21047_v1_Neurology	23112	Leg fat mass (right)	-0.072758	0.010991	3.66033e-11
	20:3050393:T:C:imp:v1	OXT	OXT_P01178_OID21047_v1_Neurology	23099	Body fat percentage	-0.0728763	0.011014	3.73729e-11
	9:138467959:G:T:imp:v1	PAEP	PAEP_P09466_OID20925_v1_Neurology	30130	Monocyte count	0.0557257	0.00842605	3.8114e-11
	17:72700943:A:G:imp:v1	CD300LF	CD300LF_Q8TDQ1_OID21469_v1_Oncology	30130	Monocyte count	-0.0437462	0.00664136	4.55752e-11
	19:49206462:C:T:imp:v1	IL19	IL19_Q9UHD0_OID20158_v1_Cardiometabolic	30010	Red blood cell (erythrocyte) count	0.0501482	0.00762859	4.98284e-11
	20:3050393:T:C:imp:v1	OXT	OXT_P01178_OID21047_v1_Neurology	30850	Testosterone	0.079332	0.012072	5.07527e-11
	22:44340904:C:T:imp:v1	DCXR	DCXR_Q7Z4W1_OID21480_v1_Oncology	21001	Body mass index (BMI)	0.0576395	0.00877216	5.08e-11
	19:49206462:C:T:imp:v1	IL19	IL19_Q9UHD0_OID20158_v1_Cardiometabolic	3062	Forced vital capacity (FVC)	0.059729	0.00909215	5.16889e-11
	6:143825104:G:T:imp:v1	FUCA1	FUCA1_P04066_OID20261_v1_Cardiometabolic	23109	Impedance of arm (right)	0.032524	0.00495249	5.20233e-11
	14:101176335:G:C:imp:v1	DLK1	DLK1_P80370_OID20295_v1_Cardiometabolic	20015	Sitting height	-0.0505029	0.00769809	5.44229e-11
	3:124725659:C:A:imp:v1	MUC13	MUC13_Q9H3R2_OID20866_v1_Neurology	31	Sex	-0.104841	0.0159833	5.48165e-11
	8:98812563:A:G:imp:v1	TACSTD2	TACSTD2_P09758_OID21447_v1_Oncology	20116	Smoking status	0.0695055	0.0106075	5.75165e-11
	1:89553773:A:AT:imp:v1	GBP4	GBP4_Q96PP9_OID20845_v1_Neurology	30080	Platelet count	0.0610688	0.00932152	5.78757e-11
	1:161480649:A:G:imp:v1	FCGR2A	FCGR2A_P12318_OID20391_v1_Cardiometabolic	23127	Trunk fat percentage	-0.0579214	0.00884152	5.79781e-11
	9:138467959:G:T:imp:v1	PAEP	PAEP_P09466_OID20925_v1_Neurology	23528	Free Cholesterol in IDL	-0.0704561	0.0107594	5.96798e-11
	14:101176335:G:C:imp:v1	DLK1	DLK1_P80370_OID20295_v1_Cardiometabolic	50	Standing height	-0.050144	0.007662	6.05473e-11
	4:187004074:C:T:imp:v1	TLR3	TLR3_O15455_OID20612_v1_Inflammation	30730	Gamma glutamyltransferase	-0.0358954	0.00548606	6.11888e-11
	2:102829013:C:A:imp:v1	IL1RL2	IL1RL2_Q9HB29_OID20487_v1_Inflammation	23122	Arm predicted mass (right)	0.0517977	0.00792106	6.27503e-11
	6:37682839:A:G:imp:v1	MDGA1	MDGA1_Q8NFP4_OID20951_v1_Neurology	23112	Leg fat mass (right)	0.0518325	0.00792658	6.28388e-11
	17:72700943:A:G:imp:v1	CD300LF	CD300LF_Q8TDQ1_OID21469_v1_Oncology	23127	Trunk fat percentage	-0.0426086	0.00651769	6.35082e-11
	9:38440859:T:C:imp:v1	IGFBPL1	IGFBPL1_Q8WX77_OID20155_v1_Cardiometabolic	23116	Leg fat mass (left)	-0.050917	0.00779399	6.54696e-11
	19:49206462:C:T:imp:v1	IL19	IL19_Q9UHD0_OID20158_v1_Cardiometabolic	30510	Creatinine (enzymatic) in urine	0.0497732	0.00762076	6.61947e-11
	19:45413576:C:T:imp:v1	PLA2G7	PLA2G7_Q13093_OID21105_v1_Neurology	23538	Total Lipids in Medium LDL	0.0656994	0.0100695	6.99329e-11
	16:72052348:A:G:imp:v1	HBQ1	HBQ1_P09105_OID21433_v1_Oncology	23099	Body fat percentage	-0.061697	0.00945928	7.02035e-11
	16:72219756:C:A:imp:v1	GALNT2	GALNT2_Q10471_OID21423_v1_Oncology	23111	Leg fat percentage (right)	0.0669633	0.0102745	7.25494e-11
	6:143825104:G:T:imp:v1	FUCA1	FUCA1_P04066_OID20261_v1_Cardiometabolic	23121	Arm fat-free mass (right)	-0.0326291	0.00501176	7.59578e-11
	16:72052348:A:G:imp:v1	HBQ1	HBQ1_P09105_OID21433_v1_Oncology	23111	Leg fat percentage (right)	-0.0616917	0.00949183	8.17579e-11
	4:166277976:C:T:imp:v1	CPE	CPE_P16870_OID21392_v1_Oncology	51	Seated height	-0.0541372	0.00833096	8.23707e-11
	2:102829013:C:A:imp:v1	IL1RL2	IL1RL2_Q9HB29_OID20487_v1_Inflammation	23121	Arm fat-free mass (right)	0.0514144	0.0079148	8.36851e-11
	20:3050393:T:C:imp:v1	OXT	OXT_P01178_OID21047_v1_Neurology	23119	Arm fat percentage (right)	-0.0719355	0.0110835	8.70612e-11
	9:138467959:G:T:imp:v1	PAEP	PAEP_P09466_OID20925_v1_Neurology	30670	Urea	0.0545404	0.00841098	9.03735e-11
	1:205744138:G:T:imp:v1	PM20D1	PM20D1_Q6GTS8_OID20149_v1_Cardiometabolic	23110	Impedance of arm (left)	-0.0507691	0.00783096	9.11161e-11
	13:28603466:T:TTGCAG:imp:v1	FLT3LG	FLT3LG_P49771_OID20661_v1_Inflammation	30130	Monocyte count	0.0668424	0.0103148	9.28728e-11
	1:20306146:G:C:imp:v1	PLA2G2A	PLA2G2A_P14555_OID20274_v1_Cardiometabolic	49	Hip circumference	-0.0536393	0.00828238	9.53178e-11
	16:72219756:C:A:imp:v1	GALNT2	GALNT2_Q10471_OID21423_v1_Oncology	23115	Leg fat percentage (left)	0.0664268	0.0102577	9.56202e-11
	16:72219756:C:A:imp:v1	GALNT2	GALNT2_Q10471_OID21423_v1_Oncology	30020	Haemoglobin concentration	-0.0676259	0.0104621	1.03491e-10
	7:76021760:A:G:imp:v1	SSC4D	SSC4D_Q8WTU2_OID20182_v1_Cardiometabolic	30290	High light scatter reticulocyte percentage	-0.0498447	0.00771244	1.04192e-10
	3:52852538:G:T:imp:v1	MME	MME_P08473_OID21307_v1_Oncology	131308	Date I26 first reported (pulmonary embolism)	-0.0777011	0.0120317	1.07525e-10
	19:45413576:C:T:imp:v1	LDLR	LDLR_P01130_OID20240_v1_Cardiometabolic	23436	Total Cholines	-0.0792183	0.0122779	1.1299e-10
	16:72219756:C:A:imp:v1	GALNT2	GALNT2_Q10471_OID21423_v1_Oncology	23099	Body fat percentage	0.0659947	0.0102437	1.19161e-10
	14:101176335:G:C:imp:v1	DLK1	DLK1_P80370_OID20295_v1_Cardiometabolic	47	Hand grip strength (right)	-0.0493989	0.00766788	1.19254e-10
	4:15709192:G:A:imp:v1	BST1	BST1_Q10588_OID21051_v1_Neurology	23123	Arm fat percentage (left)	-0.0510271	0.00792124	1.19665e-10
	16:72219756:C:A:imp:v1	GALNT2	GALNT2_Q10471_OID21423_v1_Oncology	23119	Arm fat percentage (right)	0.0658011	0.0102168	1.20741e-10
	6:143825104:G:T:imp:v1	FUCA1	FUCA1_P04066_OID20261_v1_Cardiometabolic	30250	Reticulocyte count	-0.0322613	0.00501572	1.27649e-10
	6:32592915:G:C:imp:v1	CCL19	CCL19_Q99731_OID21030_v1_Neurology	23110	Impedance of arm (left)	0.0653009	0.0101699	1.37259e-10
	2:102829013:C:A:imp:v1	IL1RL2	IL1RL2_Q9HB29_OID20487_v1_Inflammation	23114	Leg predicted mass (right)	0.0505487	0.00788802	1.49179e-10
	20:3050393:T:C:imp:v1	OXT	OXT_P01178_OID21047_v1_Neurology	23123	Arm fat percentage (left)	-0.0707755	0.0110506	1.53022e-10
	19:49186168:A:G:imp:v1	PRSS27	PRSS27_Q9BQR3_OID20212_v1_Cardiometabolic	30610	Alkaline phosphatase	0.0648167	0.0101231	1.54696e-10
	2:102829013:C:A:imp:v1	IL1RL2	IL1RL2_Q9HB29_OID20487_v1_Inflammation	23130	Trunk predicted mass	0.0506538	0.00791198	1.55281e-10
	19:49206462:C:T:imp:v1	IL19	IL19_Q9UHD0_OID20158_v1_Cardiometabolic	23559	Total Lipids in Large HDL	-0.0637697	0.00995859	1.55525e-10
	6:86210162:C:T:imp:v1	NT5E	NT5E_P21589_OID21498_v1_Oncology	23124	Arm fat mass (left)	-0.0477597	0.00746267	1.57642e-10
	6:143825104:G:T:imp:v1	FUCA1	FUCA1_P04066_OID20261_v1_Cardiometabolic	23122	Arm predicted mass (right)	-0.0321016	0.00501913	1.61757e-10
	6:86210162:C:T:imp:v1	NT5E	NT5E_P21589_OID21498_v1_Oncology	23112	Leg fat mass (right)	-0.0474512	0.00742421	1.66542e-10
	16:72052348:A:G:imp:v1	HBQ1	HBQ1_P09105_OID21433_v1_Oncology	23115	Leg fat percentage (left)	-0.0606804	0.00949501	1.67256e-10
	9:136146046:G:A:imp:v1	PTPRM	PTPRM_P28827_OID20598_v1_Inflammation	30610	Alkaline phosphatase	0.0535522	0.00838019	1.67798e-10
	6:143825104:G:T:imp:v1	FUCA1	FUCA1_P04066_OID20261_v1_Cardiometabolic	4079	Diastolic blood pressure, automated reading	-0.0329638	0.00516185	1.72612e-10
	14:101176335:G:C:imp:v1	DLK1	DLK1_P80370_OID20295_v1_Cardiometabolic	46	Hand grip strength (left)	-0.0492278	0.00771586	1.79303e-10
	2:102966067:G:A:imp:v1	IL1RL1	IL1RL1_Q01638_OID20250_v1_Cardiometabolic	23128	Trunk fat mass	-0.0471293	0.00738717	1.79546e-10
	19:49206462:C:T:imp:v1	IL19	IL19_Q9UHD0_OID20158_v1_Cardiometabolic	30530	Sodium in urine	0.0484004	0.00759164	1.84866e-10
	2:102829013:C:A:imp:v1	IL1RL2	IL1RL2_Q9HB29_OID20487_v1_Inflammation	23102	Whole body water mass	0.0502282	0.00788454	1.90981e-10
	11:71891184:A:G:imp:v1	FOLR3	FOLR3_P41439_OID21485_v1_Oncology	23111	Leg fat percentage (right)	-0.0669377	0.0105092	1.92213e-10
	16:72219756:C:A:imp:v1	GALNT2	GALNT2_Q10471_OID21423_v1_Oncology	23123	Arm fat percentage (left)	0.0649928	0.0102099	1.97027e-10
	9:136149722:A:G:imp:v1	CD209	CD209_Q9NNX6_OID20262_v1_Cardiometabolic	30690	Cholesterol	-0.0464841	0.00730653	2.0181e-10
	3:52852538:G:T:imp:v1	MME	MME_P08473_OID21307_v1_Oncology	4080	Systolic blood pressure, automated reading	-0.0538229	0.00846328	2.05116e-10
	19:45345787:A:T:imp:v1	BCAM	BCAM_P50895_OID21076_v1_Neurology	30780	LDL direct	0.1036	0.0162968	2.08399e-10
	19:45413576:C:T:imp:v1	PLA2G7	PLA2G7_Q13093_OID21105_v1_Neurology	23539	Phospholipids in Medium LDL	0.0634501	0.00998147	2.10745e-10
	2:102829013:C:A:imp:v1	IL1RL2	IL1RL2_Q9HB29_OID20487_v1_Inflammation	23113	Leg fat-free mass (right)	0.050128	0.00788839	2.11656e-10
	3:46617337:G:A:imp:v1	TDGF1	TDGF1_P13385_OID20816_v1_Neurology	23107	Impedance of leg (right)	-0.0345432	0.00543596	2.11809e-10
	9:136155444:C:T:imp:v1	GP2	GP2_P55259_OID20090_v1_Cardiometabolic	21022	Age	0.0494125	0.00777648	2.12453e-10
	2:102829013:C:A:imp:v1	IL1RL2	IL1RL2_Q9HB29_OID20487_v1_Inflammation	23101	Whole body fat-free mass	0.050155	0.00789386	2.13016e-10
	6:86210162:C:T:imp:v1	NT5E	NT5E_P21589_OID21498_v1_Oncology	23116	Leg fat mass (left)	-0.0472248	0.00743335	2.13773e-10
	6:86210162:C:T:imp:v1	NT5E	NT5E_P21589_OID21498_v1_Oncology	21001	Body mass index (BMI)	-0.0466243	0.00734012	2.1527e-10
	16:72052348:A:G:imp:v1	HBQ1	HBQ1_P09105_OID21433_v1_Oncology	23112	Leg fat mass (right)	-0.0601326	0.00946838	2.16867e-10
	4:15709192:G:A:imp:v1	BST1	BST1_Q10588_OID21051_v1_Neurology	23119	Arm fat percentage (right)	-0.0502182	0.00790992	2.19845e-10
	4:15709192:G:A:imp:v1	BST1	BST1_Q10588_OID21051_v1_Neurology	51	Seated height	0.049403	0.00778175	2.20072e-10
	9:138467959:G:T:imp:v1	PAEP	PAEP_P09466_OID20925_v1_Neurology	30660	Direct bilirubin	0.0572302	0.00901929	2.25503e-10
	6:143825104:G:T:imp:v1	FUCA1	FUCA1_P04066_OID20261_v1_Cardiometabolic	30300	High light scatter reticulocyte count	-0.0318833	0.00503167	2.38075e-10
	2:102829013:C:A:imp:v1	IL1RL2	IL1RL2_Q9HB29_OID20487_v1_Inflammation	23129	Trunk fat-free mass	0.0501128	0.00791114	2.41283e-10
	9:38440859:T:C:imp:v1	IGFBPL1	IGFBPL1_Q8WX77_OID20155_v1_Cardiometabolic	30620	Alanine aminotransferase	-0.0503961	0.00796128	2.48182e-10
	9:138467959:G:T:imp:v1	PAEP	PAEP_P09466_OID20925_v1_Neurology	131626	Date K50 first reported (crohn's disease [regional enteritis])	0.106444	0.0168429	2.65174e-10
	9:138467959:G:T:imp:v1	PAEP	PAEP_P09466_OID20925_v1_Neurology	3077	Seating box height	0.0823823	0.0130588	2.85148e-10
	6:86210162:C:T:imp:v1	NT5E	NT5E_P21589_OID21498_v1_Oncology	23104	Body mass index (BMI)	-0.0465925	0.00738989	2.92011e-10
	9:38440859:T:C:imp:v1	IGFBPL1	IGFBPL1_Q8WX77_OID20155_v1_Cardiometabolic	23098	Weight	-0.0487235	0.00773056	2.96205e-10
	9:38440859:T:C:imp:v1	IGFBPL1	IGFBPL1_Q8WX77_OID20155_v1_Cardiometabolic	30830	SHBG	0.0531684	0.00843705	2.985e-10
	6:86210162:C:T:imp:v1	NT5E	NT5E_P21589_OID21498_v1_Oncology	23100	Whole body fat mass	-0.0466482	0.00740417	3.00887e-10
	16:72219756:C:A:imp:v1	GALNT2	GALNT2_Q10471_OID21423_v1_Oncology	23480	Glycoprotein Acetyls	0.0843853	0.0133964	3.05968e-10
	18:29797921:C:T:imp:v1	MEP1B	MEP1B_Q16820_OID20168_v1_Cardiometabolic	2674	Ever had breast cancer screening / mammogram	-0.0742783	0.011824	3.41835e-10
	6:37682839:A:G:imp:v1	MDGA1	MDGA1_Q8NFP4_OID20951_v1_Neurology	23100	Whole body fat mass	0.0496882	0.00791451	3.47156e-10
	7:76021760:A:G:imp:v1	SSC4D	SSC4D_Q8WTU2_OID20182_v1_Cardiometabolic	30630	Apolipoprotein A	0.0492879	0.00785094	3.47877e-10
	9:123586737:T:G:imp:v1	MEGF9	MEGF9_Q9H1U4_OID20285_v1_Cardiometabolic	31	Sex	-0.0960879	0.0153092	3.50508e-10
	3:52852538:G:T:imp:v1	MME	MME_P08473_OID21307_v1_Oncology	23433	Average Diameter for HDL Particles	0.0671767	0.0107015	3.52016e-10
	14:101176335:G:C:imp:v1	DLK1	DLK1_P80370_OID20295_v1_Cardiometabolic	23106	Impedance of whole body	0.0486671	0.00775726	3.56821e-10
	17:7041006:C:T:imp:v1	CD163	CD163_Q86VB7_OID20360_v1_Cardiometabolic	30610	Alkaline phosphatase	0.0674775	0.0107616	3.65358e-10
	17:34345223:C:A:imp:v1	CCL15	CCL15_Q16663_OID20328_v1_Cardiometabolic	30870	Triglycerides	-0.0584863	0.00932953	3.68077e-10
	6:32592915:G:C:imp:v1	CCL19	CCL19_Q99731_OID21030_v1_Neurology	23109	Impedance of arm (right)	0.0636272	0.0101511	3.70361e-10
	1:154425456:G:A:imp:v1	IL6	IL6_P05231_OID21276_v1_Oncology	30710	C-reactive protein	-0.0421733	0.00673123	3.7686e-10
	1:20306146:G:C:imp:v1	PLA2G2A	PLA2G2A_P14555_OID20274_v1_Cardiometabolic	4080	Systolic blood pressure, automated reading	-0.0540427	0.00863429	3.92418e-10
	22:44340904:C:T:imp:v1	GSTA1	GSTA1_P08263_OID20166_v1_Cardiometabolic	21001	Body mass index (BMI)	0.0525261	0.00839379	3.95336e-10
	9:136141870:C:T:imp:v1	CGREF1	CGREF1_Q99674_OID20152_v1_Cardiometabolic	30610	Alkaline phosphatase	-0.0626161	0.0100093	4.00534e-10
	1:205744138:G:T:imp:v1	PM20D1	PM20D1_Q6GTS8_OID20149_v1_Cardiometabolic	30850	Testosterone	0.0523487	0.00837878	4.22133e-10
	1:205744138:G:T:imp:v1	PM20D1	PM20D1_Q6GTS8_OID20149_v1_Cardiometabolic	23121	Arm fat-free mass (right)	0.0491805	0.00787728	4.33573e-10
	14:101176335:G:C:imp:v1	DLK1	DLK1_P80370_OID20295_v1_Cardiometabolic	30700	Creatinine	-0.0478228	0.00766029	4.34759e-10
	9:38440859:T:C:imp:v1	IGFBPL1	IGFBPL1_Q8WX77_OID20155_v1_Cardiometabolic	21002	Weight	-0.0479634	0.00768737	4.44962e-10
	6:37682839:A:G:imp:v1	MDGA1	MDGA1_Q8NFP4_OID20951_v1_Neurology	23120	Arm fat mass (right)	0.0497638	0.00797667	4.46883e-10
	1:161684981:A:T:imp:v1	FCRLB	FCRLB_Q6BAA4_OID21193_v1_Oncology	31	Sex	-0.136548	0.021896	4.53753e-10
	3:52852538:G:T:imp:v1	MME	MME_P08473_OID21307_v1_Oncology	23480	Glycoprotein Acetyls	-0.0662719	0.0106257	4.55638e-10
	11:71891184:A:G:imp:v1	FOLR3	FOLR3_P41439_OID21485_v1_Oncology	23119	Arm fat percentage (right)	-0.0654212	0.010493	4.57906e-10
	4:166277976:C:T:imp:v1	CPE	CPE_P16870_OID21392_v1_Oncology	1558	Alcohol intake frequency	0.0559453	0.00897367	4.58997e-10
	19:43418732:G:A:imp:v1	PSG1	PSG1_P11464_OID20916_v1_Neurology	23559	Total Lipids in Large HDL	0.061065	0.00980004	4.74397e-10
	19:49206462:C:T:imp:v1	IL19	IL19_Q9UHD0_OID20158_v1_Cardiometabolic	23116	Leg fat mass (left)	-0.0470168	0.00755067	4.81783e-10
	1:205744138:G:T:imp:v1	PM20D1	PM20D1_Q6GTS8_OID20149_v1_Cardiometabolic	23119	Arm fat percentage (right)	-0.0487023	0.00782165	4.8242e-10
	22:44340904:C:T:imp:v1	GSTA1	GSTA1_P08263_OID20166_v1_Cardiometabolic	23104	Body mass index (BMI)	0.0525748	0.00844604	4.88017e-10
	2:102829013:C:A:imp:v1	IL1RL2	IL1RL2_Q9HB29_OID20487_v1_Inflammation	23126	Arm predicted mass (left)	0.0493359	0.00792662	4.90319e-10
	3:52852538:G:T:imp:v1	MME	MME_P08473_OID21307_v1_Oncology	30710	C-reactive protein	-0.0510905	0.00821111	4.96601e-10
	6:143825104:G:T:imp:v1	FUCA1	FUCA1_P04066_OID20261_v1_Cardiometabolic	23126	Arm predicted mass (left)	-0.0312468	0.00502255	4.98921e-10
	4:15709192:G:A:imp:v1	BST1	BST1_Q10588_OID21051_v1_Neurology	21002	Weight	0.0482189	0.00775323	5.05524e-10
	4:166277976:C:T:imp:v1	CPE	CPE_P16870_OID21392_v1_Oncology	1588	Alcohol Intake Frequency	0.0343122	0.00551848	5.10511e-10
	3:46617337:G:A:imp:v1	TDGF1	TDGF1_P13385_OID20816_v1_Neurology	30010	Red blood cell (erythrocyte) count	0.0339932	0.00547456	5.38733e-10
	6:143825104:G:T:imp:v1	FUCA1	FUCA1_P04066_OID20261_v1_Cardiometabolic	23125	Arm fat-free mass (left)	-0.0311416	0.00501779	5.49039e-10
	1:205744138:G:T:imp:v1	PM20D1	PM20D1_Q6GTS8_OID20149_v1_Cardiometabolic	23122	Arm predicted mass (right)	0.0489006	0.00788024	5.51808e-10
	3:190351182:G:T:imp:v1	IL1RAP	IL1RAP_Q9NPH3_OID21126_v1_Neurology	48	Waist circumference	0.0429458	0.00692208	5.56255e-10
	9:138467959:G:T:imp:v1	PAEP	PAEP_P09466_OID20925_v1_Neurology	23419	Total Free Cholesterol	-0.0670305	0.0108064	5.6603e-10
	7:76021760:A:G:imp:v1	SSC4D	SSC4D_Q8WTU2_OID20182_v1_Cardiometabolic	51	Seated height	-0.0482777	0.00778516	5.66697e-10
	1:161684981:A:T:imp:v1	FCRLB	FCRLB_Q6BAA4_OID21193_v1_Oncology	23111	Leg fat percentage (right)	0.0682517	0.0110146	5.84284e-10
	11:71891184:A:G:imp:v1	FOLR3	FOLR3_P41439_OID21485_v1_Oncology	23115	Leg fat percentage (left)	-0.0652004	0.0105271	5.95049e-10
	2:102829013:C:A:imp:v1	IL1RL2	IL1RL2_Q9HB29_OID20487_v1_Inflammation	23118	Leg predicted mass (left)	0.0488884	0.00789838	6.10105e-10
	2:102829013:C:A:imp:v1	IL1RL2	IL1RL2_Q9HB29_OID20487_v1_Inflammation	23105	Basal metabolic rate	0.0488061	0.00789113	6.28719e-10
	1:161684981:A:T:imp:v1	FCRLB	FCRLB_Q6BAA4_OID21193_v1_Oncology	23115	Leg fat percentage (left)	0.0676695	0.0109655	6.86018e-10
	2:102829013:C:A:imp:v1	IL1RL2	IL1RL2_Q9HB29_OID20487_v1_Inflammation	23125	Arm fat-free mass (left)	0.048843	0.00791766	6.95938e-10
	12:10277083:A:C:imp:v1	CLEC7A	CLEC7A_Q9BXN2_OID20636_v1_Inflammation	904	Number of days/week of vigorous physical activity 10+ minutes	0.0525556	0.00852708	7.20082e-10
	9:138467959:G:T:imp:v1	PAEP	PAEP_P09466_OID20925_v1_Neurology	21051	Degree bothered by headaches in the last 3 months	0.171391	0.0278081	7.53485e-10
	2:102829013:C:A:imp:v1	IL1RL2	IL1RL2_Q9HB29_OID20487_v1_Inflammation	23117	Leg fat-free mass (left)	0.0485362	0.00789383	7.90684e-10
	3:46617337:G:A:imp:v1	TDGF1	TDGF1_P13385_OID20816_v1_Neurology	49	Hip circumference	0.0331357	0.00539109	8.01813e-10
	1:205744138:G:T:imp:v1	PM20D1	PM20D1_Q6GTS8_OID20149_v1_Cardiometabolic	23123	Arm fat percentage (left)	-0.0479674	0.00781469	8.44623e-10
	4:187004074:C:T:imp:v1	TLR3	TLR3_O15455_OID20612_v1_Inflammation	23116	Leg fat mass (left)	-0.0334057	0.00544496	8.60234e-10
	4:15709192:G:A:imp:v1	BST1	BST1_Q10588_OID21051_v1_Neurology	30700	Creatinine	0.0495282	0.00807627	8.74732e-10
	6:37682839:A:G:imp:v1	MDGA1	MDGA1_Q8NFP4_OID20951_v1_Neurology	23124	Arm fat mass (left)	0.0488262	0.00797037	9.11942e-10
	4:187004074:C:T:imp:v1	TLR3	TLR3_O15455_OID20612_v1_Inflammation	23112	Leg fat mass (right)	-0.0334193	0.00545785	9.27565e-10
	6:43932763:G:A:imp:v1	VEGFA	VEGFA_P15692_OID20650_v1_Inflammation	48	Waist circumference	0.047245	0.0077181	9.40199e-10
	6:31562150:G:A:imp:v1	LTA	LTA_P01374_OID20586_v1_Inflammation	26203	Enhanced PRS for age at menopause (AAM)	-0.0613036	0.0100224	9.66271e-10
	19:49206462:C:T:imp:v1	IL19	IL19_Q9UHD0_OID20158_v1_Cardiometabolic	23112	Leg fat mass (right)	-0.0461098	0.00754001	9.74516e-10
	1:154425456:G:A:imp:v1	IL6	IL6_P05231_OID20911_v1_Neurology	30710	C-reactive protein	-0.0412869	0.00675141	9.75024e-10
	7:76021760:A:G:imp:v1	SSC4D	SSC4D_Q8WTU2_OID20182_v1_Cardiometabolic	30530	Sodium in urine	-0.0481805	0.00788134	9.87366e-10
	3:52852538:G:T:imp:v1	MME	MME_P08473_OID21307_v1_Oncology	30700	Creatinine	-0.0508319	0.00831744	9.98492e-10
	3:46617337:G:A:imp:v1	TDGF1	TDGF1_P13385_OID20816_v1_Neurology	31	Sex	0.0657108	0.0107567	1.01483e-09
	9:38440859:T:C:imp:v1	IGFBPL1	IGFBPL1_Q8WX77_OID20155_v1_Cardiometabolic	30710	C-reactive protein	-0.0484152	0.00792665	1.02123e-09
	1:161480649:A:G:imp:v1	FCGR2A	FCGR2A_P12318_OID20391_v1_Cardiometabolic	23120	Arm fat mass (right)	-0.0538668	0.00881986	1.02389e-09
	4:15709192:G:A:imp:v1	BST1	BST1_Q10588_OID21051_v1_Neurology	30880	Urate	0.0489576	0.00802098	1.04825e-09
	6:37682839:A:G:imp:v1	MDGA1	MDGA1_Q8NFP4_OID20951_v1_Neurology	23123	Arm fat percentage (left)	0.0483674	0.00792936	1.0744e-09
	16:72052348:A:G:imp:v1	HBQ1	HBQ1_P09105_OID21433_v1_Oncology	23116	Leg fat mass (left)	-0.0578268	0.00948528	1.09635e-09
	4:166277976:C:T:imp:v1	CPE	CPE_P16870_OID21392_v1_Oncology	30010	Red blood cell (erythrocyte) count	-0.0510547	0.00837466	1.09757e-09
	3:124725659:C:A:imp:v1	MUC13	MUC13_Q9H3R2_OID20866_v1_Neurology	30850	Testosterone	-0.052185	0.00856169	1.10725e-09
	1:20306146:G:C:imp:v1	PLA2G2A	PLA2G2A_P14555_OID20274_v1_Cardiometabolic	30830	SHBG	0.0545118	0.00894371	1.10856e-09
	6:86210162:C:T:imp:v1	NT5E	NT5E_P21589_OID21498_v1_Oncology	30620	Alanine aminotransferase	-0.0434164	0.00712951	1.14424e-09
	9:138467959:G:T:imp:v1	PAEP	PAEP_P09466_OID20925_v1_Neurology	4825	Noisy workplace	0.117299	0.0192791	1.20975e-09
	9:38440859:T:C:imp:v1	IGFBPL1	IGFBPL1_Q8WX77_OID20155_v1_Cardiometabolic	49	Hip circumference	-0.0467118	0.00768991	1.25775e-09
	1:205744138:G:T:imp:v1	PM20D1	PM20D1_Q6GTS8_OID20149_v1_Cardiometabolic	23125	Arm fat-free mass (left)	0.047838	0.00787765	1.27212e-09
	6:143825104:G:T:imp:v1	FUCA1	FUCA1_P04066_OID20261_v1_Cardiometabolic	23110	Impedance of arm (left)	0.0301128	0.0049637	1.32047e-09
	14:101176335:G:C:imp:v1	DLK1	DLK1_P80370_OID20295_v1_Cardiometabolic	51	Seated height	-0.046946	0.00774489	1.36258e-09
	6:32592915:G:C:imp:v1	CCL19	CCL19_Q99731_OID21030_v1_Neurology	23106	Impedance of whole body	0.0615386	0.0101759	1.48722e-09
	14:21158910:G:T:imp:v1	ANG	ANG_P03950_OID20403_v1_Cardiometabolic	30850	Testosterone	-0.0779266	0.0128892	1.50449e-09
	4:15709192:G:A:imp:v1	BST1	BST1_Q10588_OID21051_v1_Neurology	30760	HDL cholesterol	-0.0499062	0.00825577	1.5118e-09
	16:20383700:A:G:imp:v1	UMOD	UMOD_P07911_OID20237_v1_Cardiometabolic	30720	Cystatin C	0.0450161	0.00744837	1.52208e-09
	6:31398662:A:G:imp:v1	LRP1	LRP1_Q07954_OID21293_v1_Oncology	1628	Alcohol intake versus 10 years previously	0.123597	0.0204536	1.53153e-09
	3:190351182:G:T:imp:v1	IL1RAP	IL1RAP_Q9NPH3_OID21126_v1_Neurology	23118	Leg predicted mass (left)	0.0431535	0.00714239	1.53953e-09
	1:20306146:G:C:imp:v1	PLA2G2A	PLA2G2A_P14555_OID20274_v1_Cardiometabolic	30850	Testosterone	-0.0539544	0.00893151	1.55156e-09
	1:205744138:G:T:imp:v1	PM20D1	PM20D1_Q6GTS8_OID20149_v1_Cardiometabolic	23099	Body fat percentage	-0.0471839	0.00781219	1.55981e-09
	19:49206462:C:T:imp:v1	IL19	IL19_Q9UHD0_OID20158_v1_Cardiometabolic	23433	Average Diameter for HDL Particles	-0.0600659	0.00994478	1.5711e-09
	9:136149722:A:G:imp:v1	CD209	CD209_Q9NNX6_OID20262_v1_Cardiometabolic	30780	LDL direct	-0.0443137	0.00733957	1.58085e-09
	3:124725659:C:A:imp:v1	MUC13	MUC13_Q9H3R2_OID20866_v1_Neurology	23123	Arm fat percentage (left)	0.0483296	0.00800505	1.58339e-09
	19:45413576:C:T:imp:v1	PLA2G7	PLA2G7_Q13093_OID21105_v1_Neurology	23402	Remnant Cholesterol (Non-HDL, Non-LDL -Cholesterol)	0.0601069	0.00995983	1.62002e-09
	17:72700943:A:G:imp:v1	CD300LF	CD300LF_Q8TDQ1_OID21469_v1_Oncology	30760	HDL cholesterol	0.0415365	0.00688564	1.63514e-09
	16:72219756:C:A:imp:v1	GALNT2	GALNT2_Q10471_OID21423_v1_Oncology	23112	Leg fat mass (right)	0.0617982	0.0102622	1.74183e-09
	9:123586737:T:G:imp:v1	MEGF9	MEGF9_Q9H1U4_OID20285_v1_Cardiometabolic	3062	Forced vital capacity (FVC)	-0.0561778	0.00932889	1.75025e-09
	4:15709192:G:A:imp:v1	BST1	BST1_Q10588_OID21051_v1_Neurology	23099	Body fat percentage	-0.0474287	0.00788045	1.77841e-09
	16:72052348:A:G:imp:v1	HBQ1	HBQ1_P09105_OID21433_v1_Oncology	23127	Trunk fat percentage	-0.0566471	0.00941462	1.79634e-09
	3:124725659:C:A:imp:v1	MUC13	MUC13_Q9H3R2_OID20866_v1_Neurology	23119	Arm fat percentage (right)	0.0480692	0.00799111	1.81447e-09
	19:51728477:C:T:imp:v1	CD33	CD33_P20138_OID21472_v1_Oncology	30720	Cystatin C	-0.0374194	0.00622265	1.83606e-09
	16:72052348:A:G:imp:v1	HBQ1	HBQ1_P09105_OID21433_v1_Oncology	23119	Arm fat percentage (right)	-0.056773	0.00944312	1.8506e-09
	14:21158910:G:T:imp:v1	ANG	ANG_P03950_OID20403_v1_Cardiometabolic	30020	Haemoglobin concentration	-0.0730168	0.0121493	1.87562e-09
	9:136149709:AC:A:imp:v1	CXADR	CXADR_P78310_OID20561_v1_Inflammation	30510	Creatinine (enzymatic) in urine	0.0613662	0.010211	1.87762e-09
	19:49206462:C:T:imp:v1	IL19	IL19_Q9UHD0_OID20158_v1_Cardiometabolic	3064	Peak expiratory flow (PEF)	0.0547136	0.00910539	1.89703e-09
	16:72219756:C:A:imp:v1	GALNT2	GALNT2_Q10471_OID21423_v1_Oncology	23116	Leg fat mass (left)	0.0617599	0.01028	1.90018e-09
	9:138467959:G:T:imp:v1	PAEP	PAEP_P09466_OID20925_v1_Neurology	131308	Date I26 first reported (pulmonary embolism)	0.0736355	0.0122598	1.9181e-09
	1:205744138:G:T:imp:v1	PM20D1	PM20D1_Q6GTS8_OID20149_v1_Cardiometabolic	23129	Trunk fat-free mass	0.0471021	0.00784241	1.92068e-09
	6:32592915:G:C:imp:v1	CCL19	CCL19_Q99731_OID21030_v1_Neurology	50	Standing height	-0.0600346	0.01	1.95223e-09
	9:38440859:T:C:imp:v1	IGFBPL1	IGFBPL1_Q8WX77_OID20155_v1_Cardiometabolic	23407	Total Triglycerides	-0.062405	0.0103954	1.97106e-09
	3:52852538:G:T:imp:v1	MME	MME_P08473_OID21307_v1_Oncology	30010	Red blood cell (erythrocyte) count	-0.0495193	0.00825669	2.02513e-09
	4:166277976:C:T:imp:v1	CPE	CPE_P16870_OID21392_v1_Oncology	30880	Urate	-0.0501407	0.00836122	2.03384e-09
	1:205744138:G:T:imp:v1	PM20D1	PM20D1_Q6GTS8_OID20149_v1_Cardiometabolic	30020	Haemoglobin concentration	0.0472013	0.0078756	2.07702e-09
	19:45413576:C:T:imp:v1	LDLR	LDLR_P01130_OID20240_v1_Cardiometabolic	30620	Alanine aminotransferase	0.0566154	0.0094477	2.08838e-09
	9:38440859:T:C:imp:v1	IGFBPL1	IGFBPL1_Q8WX77_OID20155_v1_Cardiometabolic	23127	Trunk fat percentage	-0.0466962	0.0077927	2.09061e-09
	6:86210162:C:T:imp:v1	NT5E	NT5E_P21589_OID21498_v1_Oncology	30650	Aspartate aminotransferase	-0.0438738	0.00732225	2.09678e-09
	1:205744138:G:T:imp:v1	PM20D1	PM20D1_Q6GTS8_OID20149_v1_Cardiometabolic	23126	Arm predicted mass (left)	0.0472698	0.00789025	2.10834e-09
	16:72052348:A:G:imp:v1	HBQ1	HBQ1_P09105_OID21433_v1_Oncology	23123	Arm fat percentage (left)	-0.056538	0.00944726	2.19175e-09
	4:15709192:G:A:imp:v1	BST1	BST1_Q10588_OID21051_v1_Neurology	23098	Weight	0.0466295	0.00780113	2.292e-09
	11:71891184:A:G:imp:v1	FOLR3	FOLR3_P41439_OID21485_v1_Oncology	20015	Sitting height	0.0623065	0.0104376	2.40499e-09
	1:20306146:G:C:imp:v1	PLA2G2A	PLA2G2A_P14555_OID20274_v1_Cardiometabolic	30300	High light scatter reticulocyte count	-0.0502601	0.00842343	2.44682e-09
	7:76021760:A:G:imp:v1	SSC4D	SSC4D_Q8WTU2_OID20182_v1_Cardiometabolic	30240	Reticulocyte percentage	-0.0463309	0.0077683	2.48557e-09
	9:123586737:T:G:imp:v1	MEGF9	MEGF9_Q9H1U4_OID20285_v1_Cardiometabolic	23100	Whole body fat mass	0.0449555	0.00753913	2.50198e-09
	6:43932763:G:A:imp:v1	VEGFA	VEGFA_P15692_OID20650_v1_Inflammation	30880	Urate	0.0482067	0.00809055	2.57879e-09
	3:124725659:C:A:imp:v1	MUC13	MUC13_Q9H3R2_OID20866_v1_Neurology	23115	Leg fat percentage (left)	0.0475779	0.00798645	2.59044e-09
	6:143825104:G:T:imp:v1	FUCA1	FUCA1_P04066_OID20261_v1_Cardiometabolic	23118	Leg predicted mass (left)	-0.0297839	0.00500287	2.65305e-09
	3:52852538:G:T:imp:v1	MME	MME_P08473_OID21307_v1_Oncology	46	Hand grip strength (left)	-0.0486716	0.00817549	2.65316e-09
	6:33045659:T:C:imp:v1	CCL21	CCL21_O00585_OID20686_v1_Inflammation	23099	Body fat percentage	0.0990682	0.0166464	2.68677e-09
	9:138467959:G:T:imp:v1	PAEP	PAEP_P09466_OID20925_v1_Neurology	23432	Average Diameter for LDL Particles	-0.0648026	0.0108946	2.75995e-09
	3:52852538:G:T:imp:v1	MME	MME_P08473_OID21307_v1_Oncology	2178	Overall health rating	-0.0555318	0.00933994	2.78125e-09
	3:190351182:G:T:imp:v1	IL1RAP	IL1RAP_Q9NPH3_OID21126_v1_Neurology	23117	Leg fat-free mass (left)	0.0424234	0.00714035	2.85493e-09
	9:138467959:G:T:imp:v1	PAEP	PAEP_P09466_OID20925_v1_Neurology	21022	Age	0.0503949	0.00848506	2.89137e-09
	14:101176335:G:C:imp:v1	DLK1	DLK1_P80370_OID20295_v1_Cardiometabolic	21002	Weight	-0.0453407	0.00763498	2.90361e-09
	3:52852538:G:T:imp:v1	MME	MME_P08473_OID21307_v1_Oncology	23442	Total Fatty Acids	-0.0628378	0.0105801	2.91341e-09
	22:44340904:C:T:imp:v1	DCXR	DCXR_Q7Z4W1_OID21480_v1_Oncology	23127	Trunk fat percentage	0.0534415	0.00900504	2.97467e-09
	6:32592915:G:C:imp:v1	CCL19	CCL19_Q99731_OID21030_v1_Neurology	20015	Sitting height	-0.0594309	0.0100187	3.02263e-09
	13:28603466:T:TTGCAG:imp:v1	FLT3LG	FLT3LG_P49771_OID20661_v1_Inflammation	30190	Monocyte percentage	0.0612746	0.0103315	3.04366e-09
	19:51541694:G:A:imp:v1	KLK12	KLK12_Q9UKR0_OID21201_v1_Oncology	31	Sex	-0.122019	0.0205734	3.0462e-09
	4:187004074:C:T:imp:v1	TLR3	TLR3_O15455_OID20612_v1_Inflammation	23100	Whole body fat mass	-0.0323471	0.00545735	3.11051e-09
	22:44324855:G:A:imp:v1	GUSB	GUSB_P08236_OID20296_v1_Cardiometabolic	30730	Gamma glutamyltransferase	0.0534974	0.00902646	3.12167e-09
	6:37682839:A:G:imp:v1	MDGA1	MDGA1_Q8NFP4_OID20951_v1_Neurology	23099	Body fat percentage	0.0467695	0.00789355	3.15477e-09
	6:143825104:G:T:imp:v1	FUCA1	FUCA1_P04066_OID20261_v1_Cardiometabolic	23117	Leg fat-free mass (left)	-0.0296157	0.00499879	3.16194e-09
	22:44340904:C:T:imp:v1	GSTA1	GSTA1_P08263_OID20166_v1_Cardiometabolic	48	Waist circumference	0.0505299	0.00852942	3.16894e-09
	11:71891184:A:G:imp:v1	FOLR3	FOLR3_P41439_OID21485_v1_Oncology	47	Hand grip strength (right)	0.0614725	0.0103788	3.19394e-09
	4:15709192:G:A:imp:v1	BST1	BST1_Q10588_OID21051_v1_Neurology	20015	Sitting height	0.0462805	0.00781475	3.20737e-09
	1:161684981:A:T:imp:v1	FCRLB	FCRLB_Q6BAA4_OID21193_v1_Oncology	23119	Arm fat percentage (right)	0.0650612	0.0109861	3.20981e-09
	14:101176335:G:C:imp:v1	DLK1	DLK1_P80370_OID20295_v1_Cardiometabolic	23098	Weight	-0.0454651	0.00767925	3.24085e-09
	3:52852538:G:T:imp:v1	MME	MME_P08473_OID21307_v1_Oncology	23100	Whole body fat mass	-0.047427	0.00801092	3.24562e-09
	3:46617337:G:A:imp:v1	TDGF1	TDGF1_P13385_OID20816_v1_Neurology	50	Standing height	0.0317217	0.00535865	3.25713e-09
	3:46617337:G:A:imp:v1	TDGF1	TDGF1_P13385_OID20816_v1_Neurology	46	Hand grip strength (left)	0.0319156	0.0053918	3.26574e-09
	1:205744138:G:T:imp:v1	PM20D1	PM20D1_Q6GTS8_OID20149_v1_Cardiometabolic	23130	Trunk predicted mass	0.0463821	0.00784347	3.38292e-09
	11:71891184:A:G:imp:v1	FOLR3	FOLR3_P41439_OID21485_v1_Oncology	23099	Body fat percentage	-0.0622331	0.010524	3.38349e-09
	6:26404958:G:A:imp:v1	BTN3A2	BTN3A2_P78410_OID20540_v1_Inflammation	26203	Enhanced PRS for age at menopause (AAM)	0.0484611	0.00820027	3.46023e-09
	14:101176335:G:C:imp:v1	DLK1	DLK1_P80370_OID20295_v1_Cardiometabolic	30630	Apolipoprotein A	0.0484258	0.00819667	3.50137e-09
	1:161480649:A:G:imp:v1	FCGR2A	FCGR2A_P12318_OID20391_v1_Cardiometabolic	23124	Arm fat mass (left)	-0.0522029	0.0088387	3.53628e-09
	14:21158910:G:T:imp:v1	ANG	ANG_P03950_OID20403_v1_Cardiometabolic	47	Hand grip strength (right)	-0.0707761	0.0119841	3.54303e-09
	1:161684981:A:T:imp:v1	FCRLB	FCRLB_Q6BAA4_OID21193_v1_Oncology	30030	Haematocrit percentage	-0.0655478	0.0111059	3.62521e-09
	18:29797921:C:T:imp:v1	MEP1B	MEP1B_Q16820_OID20168_v1_Cardiometabolic	2724	Had menopause	-0.0512191	0.00867769	3.64624e-09
	4:15709192:G:A:imp:v1	BST1	BST1_Q10588_OID21051_v1_Neurology	30020	Haemoglobin concentration	0.0464741	0.00787692	3.66964e-09
	4:15709192:G:A:imp:v1	BST1	BST1_Q10588_OID21051_v1_Neurology	23116	Leg fat mass (left)	-0.0467653	0.00792632	3.67009e-09
	14:21158910:G:T:imp:v1	ANG	ANG_P03950_OID20403_v1_Cardiometabolic	23111	Leg fat percentage (right)	0.070416	0.0119368	3.69142e-09
	9:136145409:C:A:imp:v1	CDH5	CDH5_P33151_OID20243_v1_Cardiometabolic	30610	Alkaline phosphatase	0.0673226	0.0114164	3.7468e-09
	6:37682839:A:G:imp:v1	MDGA1	MDGA1_Q8NFP4_OID20951_v1_Neurology	23119	Arm fat percentage (right)	0.0468304	0.00794437	3.78942e-09
	6:32592915:G:C:imp:v1	CCL19	CCL19_Q99731_OID21030_v1_Neurology	30850	Testosterone	-0.0632197	0.010725	3.79816e-09
	3:190351182:G:T:imp:v1	IL1RAP	IL1RAP_Q9NPH3_OID21126_v1_Neurology	23106	Impedance of whole body	-0.0420794	0.00713927	3.80451e-09
	1:205744138:G:T:imp:v1	PM20D1	PM20D1_Q6GTS8_OID20149_v1_Cardiometabolic	30030	Haematocrit percentage	0.0464806	0.00789036	3.88059e-09
	22:44331943:G:A:imp:v1	ACY1	ACY1_Q03154_OID20137_v1_Cardiometabolic	23104	Body mass index (BMI)	0.0578215	0.00981676	3.89736e-09
	1:161480649:A:G:imp:v1	FCGR2A	FCGR2A_P12318_OID20391_v1_Cardiometabolic	30710	C-reactive protein	-0.0526318	0.00893785	3.93345e-09
	9:123586737:T:G:imp:v1	MEGF9	MEGF9_Q9H1U4_OID20285_v1_Cardiometabolic	23124	Arm fat mass (left)	0.0446762	0.00759232	4.03347e-09
	4:15709192:G:A:imp:v1	BST1	BST1_Q10588_OID21051_v1_Neurology	23559	Total Lipids in Large HDL	-0.0627985	0.0106732	4.07708e-09
	1:205744138:G:T:imp:v1	PM20D1	PM20D1_Q6GTS8_OID20149_v1_Cardiometabolic	23102	Whole body water mass	0.0460921	0.00783868	4.14005e-09
	22:44340904:C:T:imp:v1	GSTA1	GSTA1_P08263_OID20166_v1_Cardiometabolic	23128	Trunk fat mass	0.0502222	0.00854728	4.24814e-09
	6:37682839:A:G:imp:v1	MDGA1	MDGA1_Q8NFP4_OID20951_v1_Neurology	23115	Leg fat percentage (left)	0.0463407	0.00789094	4.33154e-09
	19:45413576:C:T:imp:v1	PLA2G7	PLA2G7_Q13093_OID21105_v1_Neurology	23439	Apolipoprotein B	0.0564409	0.00961638	4.451e-09
	3:52852538:G:T:imp:v1	MME	MME_P08473_OID21307_v1_Oncology	30280	Immature reticulocyte fraction	-0.0485856	0.00828509	4.55672e-09
	3:52852538:G:T:imp:v1	MME	MME_P08473_OID21307_v1_Oncology	23124	Arm fat mass (left)	-0.0473906	0.00808177	4.56474e-09
	22:44331943:G:A:imp:v1	ACY1	ACY1_Q03154_OID20137_v1_Cardiometabolic	21001	Body mass index (BMI)	0.0571943	0.0097543	4.57477e-09
	14:21158910:G:T:imp:v1	ANG	ANG_P03950_OID20403_v1_Cardiometabolic	23115	Leg fat percentage (left)	0.06986	0.01192	4.65193e-09
	6:143825104:G:T:imp:v1	FUCA1	FUCA1_P04066_OID20261_v1_Cardiometabolic	21002	Weight	-0.0289621	0.0049439	4.7241e-09
	6:119920244:A:G:imp:v1	CBLIF	CBLIF_P27352_OID20179_v1_Cardiometabolic	135	Number of self-reported non-cancer illnesses	-0.0577998	0.00986844	4.75582e-09
	1:20306146:G:C:imp:v1	PLA2G2A	PLA2G2A_P14555_OID20274_v1_Cardiometabolic	30250	Reticulocyte count	-0.0492713	0.00841358	4.78387e-09
	17:72700943:A:G:imp:v1	CD300LF	CD300LF_Q8TDQ1_OID21469_v1_Oncology	23407	Total Triglycerides	-0.050425	0.00861137	4.83011e-09
	3:124725659:C:A:imp:v1	MUC13	MUC13_Q9H3R2_OID20866_v1_Neurology	23111	Leg fat percentage (right)	0.0467703	0.00799572	4.98074e-09
	1:20306146:G:C:imp:v1	PLA2G2A	PLA2G2A_P14555_OID20274_v1_Cardiometabolic	30870	Triglycerides	-0.049946	0.00854309	5.07426e-09
	3:52852538:G:T:imp:v1	MME	MME_P08473_OID21307_v1_Oncology	23120	Arm fat mass (right)	-0.047218	0.00808783	5.32782e-09
	6:143825104:G:T:imp:v1	FUCA1	FUCA1_P04066_OID20261_v1_Cardiometabolic	23098	Weight	-0.0289933	0.00497006	5.47464e-09
	1:161684981:A:T:imp:v1	FCRLB	FCRLB_Q6BAA4_OID21193_v1_Oncology	23123	Arm fat percentage (left)	0.0640712	0.0109851	5.50978e-09
	6:32592915:G:C:imp:v1	CCL19	CCL19_Q99731_OID21030_v1_Neurology	46	Hand grip strength (left)	-0.0583289	0.0100034	5.56383e-09
	2:102829013:C:A:imp:v1	IL1RL2	IL1RL2_Q9HB29_OID20487_v1_Inflammation	31	Sex	0.0913512	0.0156845	5.78872e-09
	22:44340904:C:T:imp:v1	GSTA1	GSTA1_P08263_OID20166_v1_Cardiometabolic	23100	Whole body fat mass	0.0495656	0.00851251	5.84486e-09
	4:123748616:C:G:imp:v1	FGF2	FGF2_P09038_OID20503_v1_Inflammation	30100	Mean platelet (thrombocyte) volume	0.0422115	0.00724967	5.85002e-09
	9:123586737:T:G:imp:v1	MEGF9	MEGF9_Q9H1U4_OID20285_v1_Cardiometabolic	23120	Arm fat mass (right)	0.0441873	0.00758946	5.86174e-09
	22:44331943:G:A:imp:v1	ACY1	ACY1_Q03154_OID20137_v1_Cardiometabolic	30730	Gamma glutamyltransferase	0.0537657	0.00923666	5.90932e-09
	17:34345223:C:A:imp:v1	CCL15	CCL15_Q16663_OID20328_v1_Cardiometabolic	21022	Age	-0.0547043	0.00940011	5.95385e-09
	4:187004074:C:T:imp:v1	TLR3	TLR3_O15455_OID20612_v1_Inflammation	23124	Arm fat mass (left)	-0.0318718	0.00548169	6.14699e-09
	9:136149709:AC:A:imp:v1	CXADR	CXADR_P78310_OID20561_v1_Inflammation	30710	C-reactive protein	0.059941	0.0103101	6.1663e-09
	1:161684981:A:T:imp:v1	FCRLB	FCRLB_Q6BAA4_OID21193_v1_Oncology	50	Standing height	-0.0635864	0.0109403	6.22493e-09
	3:52852538:G:T:imp:v1	MME	MME_P08473_OID21307_v1_Oncology	135	Number of self-reported non-cancer illnesses	-0.0508572	0.00875813	6.42311e-09
	1:205744138:G:T:imp:v1	PM20D1	PM20D1_Q6GTS8_OID20149_v1_Cardiometabolic	23101	Whole body fat-free mass	0.0455013	0.00783593	6.42808e-09
	4:15709192:G:A:imp:v1	BST1	BST1_Q10588_OID21051_v1_Neurology	23433	Average Diameter for HDL Particles	-0.0621351	0.0106998	6.45654e-09
	22:44340904:C:T:imp:v1	GSTA1	GSTA1_P08263_OID20166_v1_Cardiometabolic	30620	Alanine aminotransferase	0.0418025	0.00720096	6.49282e-09
	6:143825104:G:T:imp:v1	FUCA1	FUCA1_P04066_OID20261_v1_Cardiometabolic	23114	Leg predicted mass (right)	-0.029041	0.00500328	6.51818e-09
	2:102829013:C:A:imp:v1	IL1RL2	IL1RL2_Q9HB29_OID20487_v1_Inflammation	50	Standing height	0.045253	0.00780101	6.65561e-09
	7:76021760:A:G:imp:v1	SSC4D	SSC4D_Q8WTU2_OID20182_v1_Cardiometabolic	47	Hand grip strength (right)	-0.0452824	0.00780664	6.67156e-09
	6:86210162:C:T:imp:v1	NT5E	NT5E_P21589_OID21498_v1_Oncology	23119	Arm fat percentage (right)	-0.0431393	0.00743782	6.69205e-09
	6:143825104:G:T:imp:v1	FUCA1	FUCA1_P04066_OID20261_v1_Cardiometabolic	23105	Basal metabolic rate	-0.0290299	0.0050054	6.70221e-09
	9:138467959:G:T:imp:v1	PAEP	PAEP_P09466_OID20925_v1_Neurology	1588	Alcohol Intake Frequency	-0.0321599	0.00554556	6.72211e-09
	9:136145409:C:A:imp:v1	CLEC1A	CLEC1A_Q8NC01_OID20099_v1_Cardiometabolic	30610	Alkaline phosphatase	0.0677084	0.0116761	6.75367e-09
	6:43932763:G:A:imp:v1	VEGFA	VEGFA_P15692_OID20650_v1_Inflammation	30710	C-reactive protein	0.0459817	0.00793356	6.87399e-09
	19:41825191:C:T:imp:v1	TGFB1	TGFB1_P01137_OID20621_v1_Inflammation	30850	Testosterone	0.0617669	0.0106595	6.92056e-09
	20:3050393:T:C:imp:v1	OXT	OXT_P01178_OID21047_v1_Neurology	46	Hand grip strength (left)	0.0662036	0.0114369	7.17084e-09
	6:143825104:G:T:imp:v1	FUCA1	FUCA1_P04066_OID20261_v1_Cardiometabolic	130830	Date E88 first reported (other metabolic disorders)	-0.0549515	0.0095004	7.35314e-09
	9:138467959:G:T:imp:v1	PAEP	PAEP_P09466_OID20925_v1_Neurology	102	Pulse rate, automated reading	-0.0491298	0.0084957	7.41305e-09
	19:45413576:C:T:imp:v1	PLA2G7	PLA2G7_Q13093_OID21105_v1_Neurology	23532	Phospholipids in Large LDL	0.0585855	0.0101298	7.43273e-09
	1:205744138:G:T:imp:v1	PM20D1	PM20D1_Q6GTS8_OID20149_v1_Cardiometabolic	30010	Red blood cell (erythrocyte) count	0.0458454	0.00793109	7.51688e-09
	9:136149709:AC:A:imp:v1	CXADR	CXADR_P78310_OID20561_v1_Inflammation	30700	Creatinine	0.0592714	0.0102576	7.61843e-09
	3:190351182:G:T:imp:v1	IL1RAP	IL1RAP_Q9NPH3_OID21126_v1_Neurology	23114	Leg predicted mass (right)	0.0413627	0.00716048	7.69398e-09
	22:44340904:C:T:imp:v1	GSTA1	GSTA1_P08263_OID20166_v1_Cardiometabolic	23124	Arm fat mass (left)	0.0496986	0.00860505	7.74096e-09
	4:187004074:C:T:imp:v1	TLR3	TLR3_O15455_OID20612_v1_Inflammation	23407	Total Triglycerides	-0.0406997	0.0070458	7.74735e-09
	19:49206462:C:T:imp:v1	ALPP	ALPP_P05187_OID21383_v1_Oncology	1239	Current tobacco smoking	-0.0720085	0.0124691	7.76438e-09
	6:143825104:G:T:imp:v1	FUCA1	FUCA1_P04066_OID20261_v1_Cardiometabolic	23433	Average Diameter for HDL Particles	0.0382148	0.00661856	7.86678e-09
	9:136145409:C:A:imp:v1	CDH5	CDH5_P33151_OID20243_v1_Cardiometabolic	30070	Red blood cell (erythrocyte) distribution width	-0.0655071	0.011351	7.96576e-09
	4:166277976:C:T:imp:v1	CPE	CPE_P16870_OID21392_v1_Oncology	1588	Average weekly beer plus cider intake	-0.0638465	0.0110652	8.02477e-09
	18:29797921:C:T:imp:v1	MEP1B	MEP1B_Q16820_OID20168_v1_Cardiometabolic	30180	Lymphocyte percentage	-0.0307103	0.00532322	8.04022e-09
	18:29797921:C:T:imp:v1	MEP1B	MEP1B_Q16820_OID20168_v1_Cardiometabolic	21022	Age	-0.0310035	0.00537509	8.09253e-09
	9:138467959:G:T:imp:v1	PAEP	PAEP_P09466_OID20925_v1_Neurology	49	Hip circumference	0.0472289	0.00818811	8.09343e-09
	17:72700943:A:G:imp:v1	CD300LF	CD300LF_Q8TDQ1_OID21469_v1_Oncology	23428	Concentration of VLDL Particles	-0.0502574	0.00871223	8.11655e-09
	3:52852538:G:T:imp:v1	MME	MME_P08473_OID21307_v1_Oncology	49	Hip circumference	-0.0462658	0.00802411	8.19598e-09
	4:187004074:C:T:imp:v1	TLR3	TLR3_O15455_OID20612_v1_Inflammation	23099	Body fat percentage	-0.0316365	0.00549076	8.39681e-09
	6:143825104:G:T:imp:v1	FUCA1	FUCA1_P04066_OID20261_v1_Cardiometabolic	23113	Leg fat-free mass (right)	-0.0287929	0.00500258	8.70814e-09
	19:45413576:C:T:imp:v1	PLA2G7	PLA2G7_Q13093_OID21105_v1_Neurology	23531	Total Lipids in Large LDL	0.0587252	0.0102017	8.72638e-09
	11:71891184:A:G:imp:v1	FOLR3	FOLR3_P41439_OID21485_v1_Oncology	23123	Arm fat percentage (left)	-0.0605193	0.0105191	8.82882e-09
	6:32592915:G:C:imp:v1	CCL19	CCL19_Q99731_OID21030_v1_Neurology	30830	SHBG	0.062032	0.0107825	8.85647e-09
	4:15709192:G:A:imp:v1	BST1	BST1_Q10588_OID21051_v1_Neurology	23112	Leg fat mass (right)	-0.0456756	0.00794395	9.01633e-09
	6:143825104:G:T:imp:v1	FUCA1	FUCA1_P04066_OID20261_v1_Cardiometabolic	30010	Red blood cell (erythrocyte) count	-0.0290248	0.00504957	9.11128e-09
	3:52852538:G:T:imp:v1	MME	MME_P08473_OID21307_v1_Oncology	23559	Total Lipids in Large HDL	0.0618355	0.0107566	9.13804e-09
	18:29797921:C:T:imp:v1	MEP1B	MEP1B_Q16820_OID20168_v1_Cardiometabolic	30300	High light scatter reticulocyte count	-0.0306379	0.00533087	9.15197e-09
	15:79231478:T:C:imp:v1	CTSH	CTSH_P09668_OID20113_v1_Cardiometabolic	30720	Cystatin C	-0.0635189	0.0110522	9.1572e-09
	4:187004074:C:T:imp:v1	TLR3	TLR3_O15455_OID20612_v1_Inflammation	130830	Date E88 first reported (other metabolic disorders)	-0.0601471	0.0104661	9.17037e-09
	8:98812563:A:G:imp:v1	TACSTD2	TACSTD2_P09758_OID21447_v1_Oncology	1239	Current tobacco smoking	0.0836856	0.0145712	9.38117e-09
	3:190351182:G:T:imp:v1	IL1RAP	IL1RAP_Q9NPH3_OID21126_v1_Neurology	23113	Leg fat-free mass (right)	0.0411209	0.00716118	9.4278e-09
	11:71891184:A:G:imp:v1	FOLR3	FOLR3_P41439_OID21485_v1_Oncology	46	Hand grip strength (left)	0.0598978	0.0104335	9.49762e-09
	22:44340904:C:T:imp:v1	DCXR	DCXR_Q7Z4W1_OID21480_v1_Oncology	48	Waist circumference	0.0505979	0.0088215	9.79147e-09
	16:72219756:C:A:imp:v1	GALNT2	GALNT2_Q10471_OID21423_v1_Oncology	23127	Trunk fat percentage	0.0589024	0.0102736	9.92898e-09
	7:76021760:A:G:imp:v1	SSC4D	SSC4D_Q8WTU2_OID20182_v1_Cardiometabolic	30710	C-reactive protein	-0.0438861	0.00766059	1.02054e-08
	4:187004074:C:T:imp:v1	TLR3	TLR3_O15455_OID20612_v1_Inflammation	23123	Arm fat percentage (left)	-0.0314276	0.00548642	1.02341e-08
	7:76021760:A:G:imp:v1	SSC4D	SSC4D_Q8WTU2_OID20182_v1_Cardiometabolic	20015	Sitting height	-0.0446815	0.00780425	1.04145e-08
	19:45345787:A:T:imp:v1	BCAM	BCAM_P50895_OID21076_v1_Neurology	30690	Cholesterol	0.0942852	0.0164747	1.05588e-08
	22:44331943:G:A:imp:v1	ACY1	ACY1_Q03154_OID20137_v1_Cardiometabolic	23128	Trunk fat mass	0.056818	0.00992863	1.05788e-08
	9:123586737:T:G:imp:v1	MEGF9	MEGF9_Q9H1U4_OID20285_v1_Cardiometabolic	30850	Testosterone	-0.0467326	0.00816838	1.06831e-08
	22:44331943:G:A:imp:v1	ACY1	ACY1_Q03154_OID20137_v1_Cardiometabolic	48	Waist circumference	0.0560931	0.0098049	1.06846e-08
	3:52852538:G:T:imp:v1	MME	MME_P08473_OID21307_v1_Oncology	137	Number of treatments/medications taken	-0.0501781	0.00877273	1.07563e-08
	19:45413576:C:T:imp:v1	LDLR	LDLR_P01130_OID20240_v1_Cardiometabolic	23432	Average Diameter for LDL Particles	-0.0719841	0.0125847	1.08154e-08
	3:190351182:G:T:imp:v1	IL1RAP	IL1RAP_Q9NPH3_OID21126_v1_Neurology	23105	Basal metabolic rate	0.0407298	0.00712471	1.09554e-08
	10:90782973:A:G:imp:v1	FAS	FAS_P25445_OID20316_v1_Cardiometabolic	48	Waist circumference	-0.0427515	0.00747976	1.10217e-08
	8:120748454:A:G:imp:v1	ENPP2	ENPP2_Q13822_OID20288_v1_Cardiometabolic	23115	Leg fat percentage (left)	0.0434695	0.00760625	1.10657e-08
	17:72700943:A:G:imp:v1	CD300LF	CD300LF_Q8TDQ1_OID21469_v1_Oncology	23510	Total Lipids in Small VLDL	-0.0497603	0.00870551	1.10715e-08
	6:32592915:G:C:imp:v1	CCL19	CCL19_Q99731_OID21030_v1_Neurology	23115	Leg fat percentage (left)	0.0568308	0.00994687	1.11694e-08
	16:72219756:C:A:imp:v1	GALNT2	GALNT2_Q10471_OID21423_v1_Oncology	30030	Haematocrit percentage	-0.0598476	0.0104779	1.12763e-08
	7:76021760:A:G:imp:v1	SSC4D	SSC4D_Q8WTU2_OID20182_v1_Cardiometabolic	46	Hand grip strength (left)	-0.044476	0.00778694	1.12853e-08
	7:76021760:A:G:imp:v1	SSC4D	SSC4D_Q8WTU2_OID20182_v1_Cardiometabolic	30030	Haematocrit percentage	-0.0438959	0.00768756	1.13959e-08
	9:136141870:C:T:imp:v1	F3	F3_P13726_OID21440_v1_Oncology	30610	Alkaline phosphatase	-0.0571846	0.0100158	1.14345e-08
	22:44340904:C:T:imp:v1	GSTA1	GSTA1_P08263_OID20166_v1_Cardiometabolic	23120	Arm fat mass (right)	0.0492237	0.00862304	1.15033e-08
	1:205744138:G:T:imp:v1	PM20D1	PM20D1_Q6GTS8_OID20149_v1_Cardiometabolic	23106	Impedance of whole body	-0.0446957	0.00783145	1.15832e-08
	6:32629371:A:G:imp:v1	CPA2	CPA2_P48052_OID21060_v1_Neurology	21087	Pancreas volume	0.240883	0.0421982	1.17145e-08
	14:21419823:CAT:C:imp:v1	RNASE3	RNASE3_P12724_OID20203_v1_Cardiometabolic	30210	Eosinophil percentage	0.0451302	0.00791342	1.1876e-08
	19:18501034:C:T:imp:v1	GDF15	GDF15_Q99988_OID20251_v1_Cardiometabolic	21022	Age	-0.0613577	0.0107594	1.18893e-08
	8:120748454:A:G:imp:v1	ENPP2	ENPP2_Q13822_OID20288_v1_Cardiometabolic	23111	Leg fat percentage (right)	0.0433654	0.00760526	1.19386e-08
	1:161684981:A:T:imp:v1	FCRLB	FCRLB_Q6BAA4_OID21193_v1_Oncology	30020	Haemoglobin concentration	-0.0632231	0.0110916	1.20796e-08
	3:190351182:G:T:imp:v1	IL1RAP	IL1RAP_Q9NPH3_OID21126_v1_Neurology	30880	Urate	0.0414692	0.00727919	1.23033e-08
	19:45413576:C:T:imp:v1	PLA2G7	PLA2G7_Q13093_OID21105_v1_Neurology	23429	Concentration of LDL Particles	0.0549302	0.00964147	1.23546e-08
	14:94854041:G:A:imp:v1	LTBR	LTBR_P36941_OID20768_v1_Inflammation	23479	Albumin	0.0978334	0.0171826	1.26163e-08
	12:7910360:AAAAC:A:imp:v1	CLEC4C	CLEC4C_Q8WTT0_OID20547_v1_Inflammation	30830	SHBG	-0.0496296	0.00872455	1.2956e-08
	9:38440859:T:C:imp:v1	IGFBPL1	IGFBPL1_Q8WX77_OID20155_v1_Cardiometabolic	23409	Triglycerides in LDL	-0.0586338	0.0103065	1.29688e-08
	19:49206145:G:C:imp:v1	CEACAM5	CEACAM5_P06731_OID21171_v1_Oncology	30610	Alkaline phosphatase	0.0444459	0.00781415	1.29788e-08
	22:44340904:C:T:imp:v1	DCXR	DCXR_Q7Z4W1_OID21480_v1_Oncology	23116	Leg fat mass (left)	0.0511324	0.00899625	1.32885e-08
	17:72700943:A:G:imp:v1	CD300LF	CD300LF_Q8TDQ1_OID21469_v1_Oncology	30180	Lymphocyte percentage	0.0372832	0.00656246	1.34815e-08
	18:29797921:C:T:imp:v1	MEP1B	MEP1B_Q16820_OID20168_v1_Cardiometabolic	30870	Triglycerides	-0.0302774	0.00532959	1.35062e-08
	9:138467959:G:T:imp:v1	PAEP	PAEP_P09466_OID20925_v1_Neurology	23445	Omega-6 Fatty Acids	-0.0618843	0.0108966	1.37313e-08
	1:205744138:G:T:imp:v1	PM20D1	PM20D1_Q6GTS8_OID20149_v1_Cardiometabolic	23114	Leg predicted mass (right)	0.0445402	0.00784478	1.3768e-08
	3:46617337:G:A:imp:v1	TDGF1	TDGF1_P13385_OID20816_v1_Neurology	47	Hand grip strength (right)	0.0306947	0.00541038	1.41259e-08
	12:7292251:TA:T:imp:v1	RBP5	RBP5_P82980_OID21369_v1_Oncology	30620	Alanine aminotransferase	0.0458623	0.00808698	1.43195e-08
	3:124725659:C:A:imp:v1	MUC13	MUC13_Q9H3R2_OID20866_v1_Neurology	50	Standing height	-0.0452821	0.00798557	1.43588e-08
	1:205744138:G:T:imp:v1	PM20D1	PM20D1_Q6GTS8_OID20149_v1_Cardiometabolic	23113	Leg fat-free mass (right)	0.044463	0.0078442	1.45457e-08
	6:143825104:G:T:imp:v1	FUCA1	FUCA1_P04066_OID20261_v1_Cardiometabolic	23102	Whole body water mass	-0.0283428	0.00500734	1.52393e-08
	6:143825104:G:T:imp:v1	FUCA1	FUCA1_P04066_OID20261_v1_Cardiometabolic	23101	Whole body fat-free mass	-0.0283614	0.00501277	1.54558e-08
	2:102829013:C:A:imp:v1	IL1RL2	IL1RL2_Q9HB29_OID20487_v1_Inflammation	23109	Impedance of arm (right)	-0.044595	0.00788271	1.55045e-08
	1:20306146:G:C:imp:v1	PLA2G2A	PLA2G2A_P14555_OID20274_v1_Cardiometabolic	23100	Whole body fat mass	-0.0469074	0.00829213	1.55476e-08
	6:43932763:G:A:imp:v1	VEGFA	VEGFA_P15692_OID20650_v1_Inflammation	30090	Platelet crit	-0.044071	0.00779043	1.55502e-08
	4:187004074:C:T:imp:v1	TLR3	TLR3_O15455_OID20612_v1_Inflammation	23115	Leg fat percentage (left)	-0.0310618	0.00549591	1.60073e-08
	4:15709192:G:A:imp:v1	BST1	BST1_Q10588_OID21051_v1_Neurology	30510	Creatinine (enzymatic) in urine	0.0450448	0.00797195	1.61382e-08
	17:72700943:A:G:imp:v1	CD300LF	CD300LF_Q8TDQ1_OID21469_v1_Oncology	21022	Age	-0.0380115	0.00672922	1.62934e-08
	1:161684981:A:T:imp:v1	FCRLB	FCRLB_Q6BAA4_OID21193_v1_Oncology	23116	Leg fat mass (left)	0.0622194	0.0110184	1.64775e-08
	3:190351182:G:T:imp:v1	IL1RAP	IL1RAP_Q9NPH3_OID21126_v1_Neurology	23126	Arm predicted mass (left)	0.0405117	0.00717514	1.65465e-08
	4:187004074:C:T:imp:v1	TLR3	TLR3_O15455_OID20612_v1_Inflammation	23120	Arm fat mass (right)	-0.0309124	0.00547918	1.69639e-08
	1:205744138:G:T:imp:v1	PM20D1	PM20D1_Q6GTS8_OID20149_v1_Cardiometabolic	23105	Basal metabolic rate	0.0442674	0.00784784	1.70735e-08
	6:86210162:C:T:imp:v1	NT5E	NT5E_P21589_OID21498_v1_Oncology	30610	Alkaline phosphatase	-0.0411861	0.00730727	1.75179e-08
	22:44340904:C:T:imp:v1	DCXR	DCXR_Q7Z4W1_OID21480_v1_Oncology	23112	Leg fat mass (right)	0.0506722	0.00899106	1.75618e-08
	4:187004074:C:T:imp:v1	TLR3	TLR3_O15455_OID20612_v1_Inflammation	30300	High light scatter reticulocyte count	-0.031009	0.00550734	1.81185e-08
	18:29797921:C:T:imp:v1	MEP1B	MEP1B_Q16820_OID20168_v1_Cardiometabolic	23545	Total Lipids in Small LDL	-0.0386498	0.00686459	1.82429e-08
	17:34345223:C:A:imp:v1	CCL15	CCL15_Q16663_OID20328_v1_Cardiometabolic	48	Waist circumference	-0.0513953	0.00913223	1.83838e-08
	4:187004074:C:T:imp:v1	TLR3	TLR3_O15455_OID20612_v1_Inflammation	23111	Leg fat percentage (right)	-0.0309525	0.00550149	1.85697e-08
	17:77710078:T:C:imp:v1	ENPP7	ENPP7_Q6UWV6_OID20689_v1_Inflammation	30730	Gamma glutamyltransferase	-0.0525708	0.00934489	1.86497e-08
	1:205744138:G:T:imp:v1	PM20D1	PM20D1_Q6GTS8_OID20149_v1_Cardiometabolic	23116	Leg fat mass (left)	-0.0440728	0.00783676	1.88252e-08
	18:29797921:C:T:imp:v1	MEP1B	MEP1B_Q16820_OID20168_v1_Cardiometabolic	23539	Phospholipids in Medium LDL	-0.0385732	0.00686114	1.91447e-08
	9:123586737:T:G:imp:v1	MEGF9	MEGF9_Q9H1U4_OID20285_v1_Cardiometabolic	46	Hand grip strength (left)	-0.0431215	0.0076735	1.92977e-08
	4:187004074:C:T:imp:v1	TLR3	TLR3_O15455_OID20612_v1_Inflammation	30250	Reticulocyte count	-0.0309652	0.00551605	1.99712e-08
	6:37682839:A:G:imp:v1	MDGA1	MDGA1_Q8NFP4_OID20951_v1_Neurology	23111	Leg fat percentage (right)	0.0443249	0.00789625	2.00023e-08
	4:187004074:C:T:imp:v1	TLR3	TLR3_O15455_OID20612_v1_Inflammation	30650	Aspartate aminotransferase	-0.0302805	0.00539459	2.00339e-08
	1:205744138:G:T:imp:v1	PM20D1	PM20D1_Q6GTS8_OID20149_v1_Cardiometabolic	23118	Leg predicted mass (left)	0.0440715	0.00785363	2.02058e-08
	7:76021760:A:G:imp:v1	SSC4D	SSC4D_Q8WTU2_OID20182_v1_Cardiometabolic	30510	Creatinine (enzymatic) in urine	-0.0439167	0.00782636	2.02348e-08
	19:45413576:C:T:imp:v1	LDLR	LDLR_P01130_OID20240_v1_Cardiometabolic	23129	Trunk fat-free mass	0.053024	0.00945412	2.05634e-08
	8:98812563:A:G:imp:v1	TACSTD2	TACSTD2_P09758_OID21447_v1_Oncology	23559	Total Lipids in Large HDL	-0.0585153	0.0104312	2.05992e-08
	6:86210162:C:T:imp:v1	NT5E	NT5E_P21589_OID21498_v1_Oncology	49	Hip circumference	-0.0412876	0.00736375	2.07627e-08
	4:187004074:C:T:imp:v1	TLR3	TLR3_O15455_OID20612_v1_Inflammation	30290	High light scatter reticulocyte percentage	-0.0308372	0.00550246	2.10834e-08
	11:71891184:A:G:imp:v1	FOLR3	FOLR3_P41439_OID21485_v1_Oncology	31	Sex	0.116221	0.0207406	2.11655e-08
	6:143825104:G:T:imp:v1	FUCA1	FUCA1_P04066_OID20261_v1_Cardiometabolic	30290	High light scatter reticulocyte percentage	-0.028126	0.00502095	2.13953e-08
	1:161684981:A:T:imp:v1	FCRLB	FCRLB_Q6BAA4_OID21193_v1_Oncology	23112	Leg fat mass (right)	0.0619254	0.0110595	2.16984e-08
	6:86210162:C:T:imp:v1	NT5E	NT5E_P21589_OID21498_v1_Oncology	23099	Body fat percentage	-0.0415275	0.00741932	2.19548e-08
	3:190351182:G:T:imp:v1	IL1RAP	IL1RAP_Q9NPH3_OID21126_v1_Neurology	23102	Whole body water mass	0.0400172	0.00715114	2.21199e-08
	9:33230246:C:T:imp:v1	SPINK4	SPINK4_O60575_OID20509_v1_Inflammation	30720	Cystatin C	-0.050435	0.00901373	2.22006e-08
	8:98812563:A:G:imp:v1	TACSTD2	TACSTD2_P09758_OID21447_v1_Oncology	23433	Average Diameter for HDL Particles	-0.0585071	0.0104571	2.2417e-08
	11:71891184:A:G:imp:v1	FOLR3	FOLR3_P41439_OID21485_v1_Oncology	1588	Average weekly beer plus cider intake	0.0783348	0.0140033	2.24284e-08
	18:61654463:A:G:imp:v1	SERPINB8	SERPINB8_P50452_OID20630_v1_Inflammation	30720	Cystatin C	-0.0355955	0.0063637	2.24303e-08
	14:101176335:G:C:imp:v1	DLK1	DLK1_P80370_OID20295_v1_Cardiometabolic	30850	Testosterone	-0.045834	0.0081993	2.2911e-08
	19:49206462:C:T:imp:v1	IL19	IL19_Q9UHD0_OID20158_v1_Cardiometabolic	23478	Creatinine	0.0557898	0.00999008	2.3773e-08
	16:72219756:C:A:imp:v1	GALNT2	GALNT2_Q10471_OID21423_v1_Oncology	30080	Platelet count	0.0579242	0.0103761	2.39033e-08
	9:38440859:T:C:imp:v1	IGFBPL1	IGFBPL1_Q8WX77_OID20155_v1_Cardiometabolic	23123	Arm fat percentage (left)	-0.0436344	0.00781808	2.40719e-08
	17:7183522:C:T:imp:v1	ITGB7	ITGB7_P26010_OID21393_v1_Oncology	30610	Alkaline phosphatase	0.0736317	0.0131969	2.43199e-08
	19:45413576:C:T:imp:v1	LDLR	LDLR_P01130_OID20240_v1_Cardiometabolic	23122	Arm predicted mass (right)	0.0528326	0.00946973	2.43643e-08
	4:187004074:C:T:imp:v1	TLR3	TLR3_O15455_OID20612_v1_Inflammation	23119	Arm fat percentage (right)	-0.0305504	0.00547635	2.4433e-08
	9:138467959:G:T:imp:v1	PAEP	PAEP_P09466_OID20925_v1_Neurology	23449	Linoleic Acid	-0.0609498	0.0109293	2.48446e-08
	18:29797921:C:T:imp:v1	MEP1B	MEP1B_Q16820_OID20168_v1_Cardiometabolic	23538	Total Lipids in Medium LDL	-0.0382747	0.00686416	2.49443e-08
	4:15709192:G:A:imp:v1	BST1	BST1_Q10588_OID21051_v1_Neurology	30830	SHBG	-0.0465841	0.00835611	2.49915e-08
	3:190351182:G:T:imp:v1	IL1RAP	IL1RAP_Q9NPH3_OID21126_v1_Neurology	23125	Arm fat-free mass (left)	0.0399364	0.00716724	2.53678e-08
	6:119920244:A:G:imp:v1	CBLIF	CBLIF_P27352_OID20179_v1_Cardiometabolic	137	Number of treatments/medications taken	-0.0548201	0.00983969	2.54742e-08
	3:190351182:G:T:imp:v1	IL1RAP	IL1RAP_Q9NPH3_OID21126_v1_Neurology	21002	Weight	0.0388273	0.00696922	2.54846e-08
	6:143825104:G:T:imp:v1	FUCA1	FUCA1_P04066_OID20261_v1_Cardiometabolic	23106	Impedance of whole body	0.0277494	0.00498223	2.57173e-08
	1:20306146:G:C:imp:v1	PLA2G2A	PLA2G2A_P14555_OID20274_v1_Cardiometabolic	30020	Haemoglobin concentration	-0.0464667	0.00835246	2.66942e-08
	16:72219756:C:A:imp:v1	GALNT2	GALNT2_Q10471_OID21423_v1_Oncology	47	Hand grip strength (right)	-0.0582829	0.0104776	2.67797e-08
	17:72700943:A:G:imp:v1	CD300LF	CD300LF_Q8TDQ1_OID21469_v1_Oncology	23112	Leg fat mass (right)	-0.0360612	0.0064829	2.67949e-08
	6:143825104:G:T:imp:v1	FUCA1	FUCA1_P04066_OID20261_v1_Cardiometabolic	23409	Triglycerides in LDL	-0.0364585	0.0065558	2.71427e-08
	2:102966067:G:A:imp:v1	IL1RL1	IL1RL1_Q01638_OID20250_v1_Cardiometabolic	30280	Immature reticulocyte fraction	-0.0418852	0.00753347	2.72081e-08
	1:205744138:G:T:imp:v1	PM20D1	PM20D1_Q6GTS8_OID20149_v1_Cardiometabolic	23117	Leg fat-free mass (left)	0.0436441	0.00785095	2.7329e-08
	14:101176335:G:C:imp:v1	DLK1	DLK1_P80370_OID20295_v1_Cardiometabolic	30760	HDL cholesterol	0.0452757	0.00814715	2.76429e-08
	14:21158910:G:T:imp:v1	ANG	ANG_P03950_OID20403_v1_Cardiometabolic	23109	Impedance of arm (right)	0.0669959	0.0120612	2.80344e-08
	6:33045659:T:C:imp:v1	CCL21	CCL21_O00585_OID20686_v1_Inflammation	23130	Trunk predicted mass	-0.093009	0.016756	2.86561e-08
	1:20306146:G:C:imp:v1	PLA2G2A	PLA2G2A_P14555_OID20274_v1_Cardiometabolic	30700	Creatinine	-0.0469238	0.00846356	2.97649e-08
	19:45413576:C:T:imp:v1	LDLR	LDLR_P01130_OID20240_v1_Cardiometabolic	23130	Trunk predicted mass	0.0524326	0.00945859	2.98931e-08
	3:46617337:G:A:imp:v1	TDGF1	TDGF1_P13385_OID20816_v1_Neurology	30510	Creatinine (enzymatic) in urine	0.0299976	0.00541248	3.009e-08
	9:138467959:G:T:imp:v1	PAEP	PAEP_P09466_OID20925_v1_Neurology	1558	Alcohol intake frequency	-0.0500531	0.00903784	3.07938e-08
	4:187004074:C:T:imp:v1	TLR3	TLR3_O15455_OID20612_v1_Inflammation	30240	Reticulocyte percentage	-0.0305794	0.00552471	3.13579e-08
	9:38440859:T:C:imp:v1	IGFBPL1	IGFBPL1_Q8WX77_OID20155_v1_Cardiometabolic	23099	Body fat percentage	-0.0433685	0.00783613	3.14634e-08
	22:44340904:C:T:imp:v1	DCXR	DCXR_Q7Z4W1_OID21480_v1_Oncology	23407	Total Triglycerides	0.0656013	0.0118572	3.19667e-08
	19:51541694:G:A:imp:v1	KLK12	KLK12_Q9UKR0_OID21201_v1_Oncology	20015	Sitting height	-0.0569063	0.010289	3.21486e-08
	1:205744138:G:T:imp:v1	PM20D1	PM20D1_Q6GTS8_OID20149_v1_Cardiometabolic	23112	Leg fat mass (right)	-0.0432826	0.00783009	3.26871e-08
	19:45413576:C:T:imp:v1	LDLR	LDLR_P01130_OID20240_v1_Cardiometabolic	23101	Whole body fat-free mass	0.0519727	0.00940257	3.27269e-08
	1:161477028:T:C:imp:v1	FCGR2B	FCGR2B_P31994_OID21215_v1_Oncology	102	Pulse rate, automated reading	-0.049654	0.0089846	3.29321e-08
	4:166277976:C:T:imp:v1	CPE	CPE_P16870_OID21392_v1_Oncology	30700	Creatinine	-0.046349	0.00838724	3.29931e-08
	11:71891184:A:G:imp:v1	FOLR3	FOLR3_P41439_OID21485_v1_Oncology	50	Standing height	0.057217	0.010359	3.34971e-08
	20:3050393:T:C:imp:v1	OXT	OXT_P01178_OID21047_v1_Neurology	47	Hand grip strength (right)	0.0627472	0.0113606	3.35648e-08
	9:136138765:GCGCCCACCACTA:G:imp:v1	FCGR2B	FCGR2B_P31994_OID21215_v1_Oncology	30600	Albumin	-0.0600897	0.0108801	3.36333e-08
	19:45413576:C:T:imp:v1	PLA2G7	PLA2G7_Q13093_OID21105_v1_Neurology	30640	Apolipoprotein B	0.0383457	0.00694336	3.36532e-08
	3:46617337:G:A:imp:v1	TDGF1	TDGF1_P13385_OID20816_v1_Neurology	23124	Arm fat mass (left)	0.0301645	0.00546265	3.37872e-08
	4:187004074:C:T:imp:v1	TLR3	TLR3_O15455_OID20612_v1_Inflammation	23442	Total Fatty Acids	-0.0387685	0.00702268	3.42497e-08
	1:205744138:G:T:imp:v1	PM20D1	PM20D1_Q6GTS8_OID20149_v1_Cardiometabolic	47	Hand grip strength (right)	0.0430089	0.00779414	3.45222e-08
	22:44331943:G:A:imp:v1	ACY1	ACY1_Q03154_OID20137_v1_Cardiometabolic	23100	Whole body fat mass	0.0545231	0.00988122	3.45765e-08
	6:33045659:T:C:imp:v1	CCL21	CCL21_O00585_OID20686_v1_Inflammation	23123	Arm fat percentage (left)	0.0914123	0.0165773	3.52753e-08
	6:32194630:G:C:imp:v1	CD160	CD160_O95971_OID20647_v1_Inflammation	23446	Polyunsaturated Fatty Acids	-0.0825278	0.0149719	3.59017e-08
	14:21158910:G:T:imp:v1	ANG	ANG_P03950_OID20403_v1_Cardiometabolic	23110	Impedance of arm (left)	0.0669021	0.0121411	3.60743e-08
	18:61654463:A:G:imp:v1	SERPINB8	SERPINB8_P50452_OID20630_v1_Inflammation	30140	Neutrophill count	-0.0356521	0.00647154	3.63431e-08
	3:190351182:G:T:imp:v1	IL1RAP	IL1RAP_Q9NPH3_OID21126_v1_Neurology	23098	Weight	0.038701	0.00702506	3.63568e-08
	6:32592915:G:C:imp:v1	CCL19	CCL19_Q99731_OID21030_v1_Neurology	23098	Weight	-0.0550871	0.0100138	3.8022e-08
	19:49206172:C:T:imp:v1	TMPRSS15	TMPRSS15_P98073_OID21364_v1_Oncology	30610	Alkaline phosphatase	0.0428578	0.0077911	3.80821e-08
	6:46135984:G:T:imp:v1	ENPP5	ENPP5_Q9UJA9_OID20736_v1_Inflammation	46	Hand grip strength (left)	0.0407449	0.00740823	3.82637e-08
	6:33045659:T:C:imp:v1	CCL21	CCL21_O00585_OID20686_v1_Inflammation	23129	Trunk fat-free mass	-0.0920124	0.0167358	3.8706e-08
	19:45413576:C:T:imp:v1	LDLR	LDLR_P01130_OID20240_v1_Cardiometabolic	23102	Whole body water mass	0.051699	0.00940633	3.90933e-08
	14:21158910:G:T:imp:v1	ANG	ANG_P03950_OID20403_v1_Cardiometabolic	30030	Haematocrit percentage	-0.066901	0.0121732	3.91984e-08
	6:86210162:C:T:imp:v1	NT5E	NT5E_P21589_OID21498_v1_Oncology	23123	Arm fat percentage (left)	-0.0408878	0.00744103	3.93763e-08
	19:45413576:C:T:imp:v1	LDLR	LDLR_P01130_OID20240_v1_Cardiometabolic	23125	Arm fat-free mass (left)	0.0517412	0.00941703	3.94851e-08
	20:3050393:T:C:imp:v1	OXT	OXT_P01178_OID21047_v1_Neurology	30030	Haematocrit percentage	0.0628723	0.0114439	3.96425e-08
	14:21158910:G:T:imp:v1	ANG	ANG_P03950_OID20403_v1_Cardiometabolic	46	Hand grip strength (left)	-0.0662221	0.0120565	3.98829e-08
	3:190351182:G:T:imp:v1	IL1RAP	IL1RAP_Q9NPH3_OID21126_v1_Neurology	23101	Whole body fat-free mass	0.0392476	0.00714644	4.00556e-08
	3:52852538:G:T:imp:v1	MME	MME_P08473_OID21307_v1_Oncology	23510	Total Lipids in Small VLDL	-0.0582073	0.010598	4.01845e-08
	4:187004074:C:T:imp:v1	TLR3	TLR3_O15455_OID20612_v1_Inflammation	23127	Trunk fat percentage	-0.0300433	0.00548026	4.23368e-08
	6:32592915:G:C:imp:v1	CCL19	CCL19_Q99731_OID21030_v1_Neurology	23111	Leg fat percentage (right)	0.0545282	0.00994896	4.26586e-08
	6:86210162:C:T:imp:v1	NT5E	NT5E_P21589_OID21498_v1_Oncology	23111	Leg fat percentage (right)	-0.0407862	0.0074439	4.30505e-08
	8:98812563:A:G:imp:v1	TACSTD2	TACSTD2_P09758_OID21447_v1_Oncology	30720	Cystatin C	0.0454569	0.00830433	4.44051e-08
	3:186415556:C:T:imp:v1	FETUB	FETUB_Q9UGM5_OID20404_v1_Cardiometabolic	23440	Apolipoprotein A1	-0.123734	0.0226161	4.53034e-08
	3:124725659:C:A:imp:v1	MUC13	MUC13_Q9H3R2_OID20866_v1_Neurology	23099	Body fat percentage	0.0436927	0.00799196	4.60909e-08
	18:29797921:C:T:imp:v1	MEP1B	MEP1B_Q16820_OID20168_v1_Cardiometabolic	30250	Reticulocyte count	-0.0291038	0.00532468	4.6415e-08
	17:72700943:A:G:imp:v1	CD300LF	CD300LF_Q8TDQ1_OID21469_v1_Oncology	23116	Leg fat mass (left)	-0.0354978	0.00649561	4.66512e-08
	19:45413576:C:T:imp:v1	LDLR	LDLR_P01130_OID20240_v1_Cardiometabolic	23126	Arm predicted mass (left)	0.0514979	0.00942634	4.70992e-08
	19:45413576:C:T:imp:v1	LDLR	LDLR_P01130_OID20240_v1_Cardiometabolic	23121	Arm fat-free mass (right)	0.051652	0.0094553	4.72172e-08
	6:33045659:T:C:imp:v1	CCL21	CCL21_O00585_OID20686_v1_Inflammation	23101	Whole body fat-free mass	-0.0909535	0.0166505	4.72794e-08
	9:138467959:G:T:imp:v1	PAEP	PAEP_P09466_OID20925_v1_Neurology	30860	Total protein	0.0480103	0.00879597	4.84863e-08
	6:143825104:G:T:imp:v1	FUCA1	FUCA1_P04066_OID20261_v1_Cardiometabolic	30240	Reticulocyte percentage	-0.0273849	0.00502	4.92849e-08
	6:37682839:A:G:imp:v1	MDGA1	MDGA1_Q8NFP4_OID20951_v1_Neurology	30710	C-reactive protein	0.0438178	0.00803336	4.94953e-08
	7:76021760:A:G:imp:v1	SSC4D	SSC4D_Q8WTU2_OID20182_v1_Cardiometabolic	30850	Testosterone	-0.0450754	0.00826444	4.96133e-08
	1:205744138:G:T:imp:v1	PM20D1	PM20D1_Q6GTS8_OID20149_v1_Cardiometabolic	46	Hand grip strength (left)	0.0425337	0.00779914	4.97004e-08
	4:15709192:G:A:imp:v1	BST1	BST1_Q10588_OID21051_v1_Neurology	30030	Haematocrit percentage	0.0430774	0.0079035	5.06101e-08
	6:32667595:G:T:imp:v1	TGM2	TGM2_P21980_OID20141_v1_Cardiometabolic	23430	Concentration of HDL Particles	0.0802231	0.0147193	5.0943e-08
	6:33045659:T:C:imp:v1	CCL21	CCL21_O00585_OID20686_v1_Inflammation	23102	Whole body water mass	-0.0906588	0.0166514	5.2313e-08
	3:46617337:G:A:imp:v1	TDGF1	TDGF1_P13385_OID20816_v1_Neurology	20015	Sitting height	0.0292026	0.00536477	5.26493e-08
	6:32194630:G:C:imp:v1	CD160	CD160_O95971_OID20647_v1_Inflammation	23445	Omega-6 Fatty Acids	-0.0818857	0.0150429	5.28884e-08
	2:102966067:G:A:imp:v1	IL1RL1	IL1RL1_Q01638_OID20250_v1_Cardiometabolic	23104	Body mass index (BMI)	-0.0400512	0.00736112	5.33825e-08
	4:15709192:G:A:imp:v1	BST1	BST1_Q10588_OID21051_v1_Neurology	3062	Forced vital capacity (FVC)	0.0514895	0.00946473	5.37885e-08
	9:138467959:G:T:imp:v1	PAEP	PAEP_P09466_OID20925_v1_Neurology	2704	Years since last cervical smear test	0.0719407	0.0132275	5.43769e-08
	19:51541694:G:A:imp:v1	KLK12	KLK12_Q9UKR0_OID21201_v1_Oncology	50	Standing height	-0.0560621	0.0103105	5.45003e-08
	10:90782973:A:G:imp:v1	FAS	FAS_P25445_OID20316_v1_Cardiometabolic	23104	Body mass index (BMI)	-0.0405821	0.00746491	5.47552e-08
	1:161684981:A:T:imp:v1	FCRLB	FCRLB_Q6BAA4_OID21193_v1_Oncology	23099	Body fat percentage	0.0598484	0.0110097	5.49015e-08
	1:207278451:G:A:imp:v1	C4BPB	C4BPB_P20851_OID21481_v1_Oncology	31	Sex	-0.130156	0.0239523	5.54884e-08
	11:71891184:A:G:imp:v1	FOLR3	FOLR3_P41439_OID21485_v1_Oncology	23112	Leg fat mass (right)	-0.0570396	0.0105109	5.78105e-08
	19:51541694:G:A:imp:v1	KLK12	KLK12_Q9UKR0_OID21201_v1_Oncology	23121	Arm fat-free mass (right)	-0.0564287	0.0104029	5.8646e-08
	10:90782973:A:G:imp:v1	FAS	FAS_P25445_OID20316_v1_Cardiometabolic	21001	Body mass index (BMI)	-0.0402054	0.00741347	5.89133e-08
	1:20306146:G:C:imp:v1	PLA2G2A	PLA2G2A_P14555_OID20274_v1_Cardiometabolic	30290	High light scatter reticulocyte percentage	-0.0455937	0.00841225	6.00623e-08
	7:76021760:A:G:imp:v1	SSC4D	SSC4D_Q8WTU2_OID20182_v1_Cardiometabolic	30270	Mean sphered cell volume	0.0416776	0.0076912	6.04086e-08
	6:43932763:G:A:imp:v1	VEGFA	VEGFA_P15692_OID20650_v1_Inflammation	23480	Glycoprotein Acetyls	0.0544066	0.0100386	6.05549e-08
	12:7910360:AAAAC:A:imp:v1	CLEC4C	CLEC4C_Q8WTT0_OID20547_v1_Inflammation	30190	Monocyte percentage	-0.0444914	0.00821111	6.0605e-08
	6:32592915:G:C:imp:v1	CCL19	CCL19_Q99731_OID21030_v1_Neurology	21002	Weight	-0.0537979	0.0099366	6.20274e-08
	3:186415556:C:T:imp:v1	FETUB	FETUB_Q9UGM5_OID20404_v1_Cardiometabolic	23430	Concentration of HDL Particles	-0.124069	0.0229219	6.28391e-08
	16:72219756:C:A:imp:v1	GALNT2	GALNT2_Q10471_OID21423_v1_Oncology	30090	Platelet crit	0.0561312	0.0103746	6.32991e-08
	8:98812563:A:G:imp:v1	TACSTD2	TACSTD2_P09758_OID21447_v1_Oncology	23407	Total Triglycerides	0.0582941	0.0107789	6.45531e-08
	1:161480649:A:G:imp:v1	FCGR2A	FCGR2A_P12318_OID20391_v1_Cardiometabolic	23128	Trunk fat mass	-0.0477914	0.00883947	6.46895e-08
	19:49206462:C:T:imp:v1	IL19	IL19_Q9UHD0_OID20158_v1_Cardiometabolic	23438	Sphingomyelins	-0.054086	0.0100051	6.53026e-08
	6:32662473:A:C:imp:v1	CKMT1A_CKMT1B	CKMT1B_P12532_OID20721_v1_Inflammation	21087	Pancreas volume	0.248111	0.0458899	6.54772e-08
	3:190351182:G:T:imp:v1	IL1RAP	IL1RAP_Q9NPH3_OID21126_v1_Neurology	23110	Impedance of arm (left)	-0.0386331	0.00714849	6.54869e-08
	3:46617337:G:A:imp:v1	TDGF1	TDGF1_P13385_OID20816_v1_Neurology	23559	Total Lipids in Large HDL	-0.0390472	0.00722552	6.59559e-08
	9:38440859:T:C:imp:v1	IGFBPL1	IGFBPL1_Q8WX77_OID20155_v1_Cardiometabolic	23119	Arm fat percentage (right)	-0.0422284	0.00781906	6.68411e-08
	3:124725659:C:A:imp:v1	MUC13	MUC13_Q9H3R2_OID20866_v1_Neurology	23116	Leg fat mass (left)	0.043144	0.00799727	6.90677e-08
	9:136149722:A:G:imp:v1	CD209	CD209_Q9NNX6_OID20262_v1_Cardiometabolic	23400	Total Cholesterol	-0.0516075	0.00956537	6.92462e-08
	18:29797921:C:T:imp:v1	MEP1B	MEP1B_Q16820_OID20168_v1_Cardiometabolic	4080	Systolic blood pressure, automated reading	-0.0291306	0.0054017	6.98494e-08
	5:126761536:T:C:imp:v1	MEGF10	MEGF10_Q96KG7_OID20746_v1_Inflammation	31	Sex	0.1814	0.0336395	6.99622e-08
	6:133067782:T:C:imp:v1	VNN2	VNN2_O95498_OID21310_v1_Oncology	30140	Neutrophill count	-0.0367453	0.00681421	6.99873e-08
	18:29797921:C:T:imp:v1	MEP1B	MEP1B_Q16820_OID20168_v1_Cardiometabolic	23402	Remnant Cholesterol (Non-HDL, Non-LDL -Cholesterol)	-0.0371357	0.00689079	7.16231e-08
	22:39202017:T:C:imp:v1	NPTXR	NPTXR_O95502_OID20191_v1_Cardiometabolic	30830	SHBG	-0.0704264	0.0130732	7.21665e-08
	18:29797921:C:T:imp:v1	MEP1B	MEP1B_Q16820_OID20168_v1_Cardiometabolic	23439	Apolipoprotein B	-0.0371754	0.00689996	7.21857e-08
	17:34345223:C:A:imp:v1	CCL15	CCL15_Q16663_OID20328_v1_Cardiometabolic	30300	High light scatter reticulocyte count	-0.0510687	0.0094813	7.24383e-08
	22:44331943:G:A:imp:v1	ACY1	ACY1_Q03154_OID20137_v1_Cardiometabolic	23124	Arm fat mass (left)	0.0537163	0.00997803	7.35709e-08
	6:143825104:G:T:imp:v1	FUCA1	FUCA1_P04066_OID20261_v1_Cardiometabolic	23130	Trunk predicted mass	-0.0270129	0.00501778	7.35727e-08
	6:86210162:C:T:imp:v1	NT5E	NT5E_P21589_OID21498_v1_Oncology	23128	Trunk fat mass	-0.0398584	0.00740453	7.37612e-08
	6:32667595:G:T:imp:v1	TGM2	TGM2_P21980_OID20141_v1_Cardiometabolic	23427	Total Concentration of Lipoprotein Particles	0.0795791	0.0147816	7.38538e-08
	9:136149722:A:G:imp:v1	CD209	CD209_Q9NNX6_OID20262_v1_Cardiometabolic	23415	Total Esterified Cholesterol	-0.0514751	0.00956152	7.38916e-08
	6:143825104:G:T:imp:v1	FUCA1	FUCA1_P04066_OID20261_v1_Cardiometabolic	23129	Trunk fat-free mass	-0.0269966	0.00501667	7.44135e-08
	20:3050393:T:C:imp:v1	OXT	OXT_P01178_OID21047_v1_Neurology	30700	Creatinine	0.062624	0.0116393	7.49198e-08
	2:102829013:C:A:imp:v1	IL1RL2	IL1RL2_Q9HB29_OID20487_v1_Inflammation	47	Hand grip strength (right)	0.0421037	0.00782606	7.50203e-08
	3:46617337:G:A:imp:v1	TDGF1	TDGF1_P13385_OID20816_v1_Neurology	23120	Arm fat mass (right)	0.0293879	0.00546358	7.54787e-08
	6:37682839:A:G:imp:v1	MDGA1	MDGA1_Q8NFP4_OID20951_v1_Neurology	23127	Trunk fat percentage	0.0424964	0.00790085	7.55542e-08
	9:136149709:AC:A:imp:v1	CXADR	CXADR_P78310_OID20561_v1_Inflammation	30760	HDL cholesterol	-0.057468	0.0106846	7.56655e-08
	6:33045659:T:C:imp:v1	CCL21	CCL21_O00585_OID20686_v1_Inflammation	23116	Leg fat mass (left)	0.0891898	0.0165877	7.63067e-08
	19:51541694:G:A:imp:v1	KLK12	KLK12_Q9UKR0_OID21201_v1_Oncology	23118	Leg predicted mass (left)	-0.0560963	0.0104335	7.65078e-08
	19:45413576:C:T:imp:v1	LDLR	LDLR_P01130_OID20240_v1_Cardiometabolic	23105	Basal metabolic rate	0.0502924	0.00935483	7.66322e-08
	1:109815252:A:G:imp:v1	GRN	GRN_P28799_OID21159_v1_Neurology	48	Waist circumference	-0.0426845	0.00794588	7.84375e-08
	19:49206462:C:T:imp:v1	IL19	IL19_Q9UHD0_OID20158_v1_Cardiometabolic	1438	Bread intake	0.0405978	0.00755936	7.90344e-08
	1:20306146:G:C:imp:v1	PLA2G2A	PLA2G2A_P14555_OID20274_v1_Cardiometabolic	30030	Haematocrit percentage	-0.044717	0.00832674	7.91567e-08
	6:33045659:T:C:imp:v1	CCL21	CCL21_O00585_OID20686_v1_Inflammation	23114	Leg predicted mass (right)	-0.0896132	0.0166894	7.9495e-08
	9:136149722:A:G:imp:v1	CD209	CD209_Q9NNX6_OID20262_v1_Cardiometabolic	23532	Phospholipids in Large LDL	-0.0514032	0.00957498	8.0327e-08
	9:136149722:A:G:imp:v1	CD209	CD209_Q9NNX6_OID20262_v1_Cardiometabolic	23531	Total Lipids in Large LDL	-0.0514038	0.00957667	8.07237e-08
	9:136149722:A:G:imp:v1	CD209	CD209_Q9NNX6_OID20262_v1_Cardiometabolic	30640	Apolipoprotein B	-0.0395644	0.0073723	8.0778e-08
	19:51541694:G:A:imp:v1	KLK12	KLK12_Q9UKR0_OID21201_v1_Oncology	23122	Arm predicted mass (right)	-0.0559087	0.0104232	8.20713e-08
	17:77710078:T:C:imp:v1	ENPP7	ENPP7_Q6UWV6_OID20689_v1_Inflammation	23109	Impedance of arm (right)	0.0527147	0.00982821	8.21581e-08
	17:72700943:A:G:imp:v1	CD300LF	CD300LF_Q8TDQ1_OID21469_v1_Oncology	23099	Body fat percentage	-0.0350992	0.00654512	8.25509e-08
	6:33045659:T:C:imp:v1	CCL21	CCL21_O00585_OID20686_v1_Inflammation	23126	Arm predicted mass (left)	-0.0895123	0.0166921	8.26098e-08
	14:21158910:G:T:imp:v1	ANG	ANG_P03950_OID20403_v1_Cardiometabolic	23123	Arm fat percentage (left)	0.064258	0.0119864	8.33678e-08
	6:86210162:C:T:imp:v1	NT5E	NT5E_P21589_OID21498_v1_Oncology	23115	Leg fat percentage (left)	-0.0399704	0.00745628	8.34811e-08
	22:44331943:G:A:imp:v1	ACY1	ACY1_Q03154_OID20137_v1_Cardiometabolic	23120	Arm fat mass (right)	0.0535446	0.00999077	8.40585e-08
	19:51541694:G:A:imp:v1	KLK12	KLK12_Q9UKR0_OID21201_v1_Oncology	23101	Whole body fat-free mass	-0.0556955	0.0103923	8.41823e-08
	19:51541694:G:A:imp:v1	KLK12	KLK12_Q9UKR0_OID21201_v1_Oncology	23113	Leg fat-free mass (right)	-0.0558992	0.0104373	8.58715e-08
	1:20306146:G:C:imp:v1	PLA2G2A	PLA2G2A_P14555_OID20274_v1_Cardiometabolic	23120	Arm fat mass (right)	-0.0445421	0.00831964	8.66932e-08
	17:77710078:T:C:imp:v1	ENPP7	ENPP7_Q6UWV6_OID20689_v1_Inflammation	23106	Impedance of whole body	0.0525102	0.0098094	8.70985e-08
	4:123748616:C:G:imp:v1	FGF2	FGF2_P09038_OID20503_v1_Inflammation	30090	Platelet crit	-0.0381746	0.00713188	8.72506e-08
	3:190351182:G:T:imp:v1	IL1RAP	IL1RAP_Q9NPH3_OID21126_v1_Neurology	23122	Arm predicted mass (right)	0.0383933	0.00717767	8.90354e-08
	6:43932763:G:A:imp:v1	VEGFA	VEGFA_P15692_OID20650_v1_Inflammation	30700	Creatinine	0.0431753	0.00807304	8.96095e-08
	14:21158910:G:T:imp:v1	ANG	ANG_P03950_OID20403_v1_Cardiometabolic	1588	Average weekly beer plus cider intake	-0.0844341	0.0157899	9.00695e-08
	6:33045659:T:C:imp:v1	CCL21	CCL21_O00585_OID20686_v1_Inflammation	23112	Leg fat mass (right)	0.0885014	0.0165676	9.26149e-08
	11:66319313:A:G:imp:v1	CCS	CCS_O14618_OID20973_v1_Neurology	30010	Red blood cell (erythrocyte) count	-0.0409435	0.00766605	9.31137e-08
	22:44340904:C:T:imp:v1	DCXR	DCXR_Q7Z4W1_OID21480_v1_Oncology	23098	Weight	0.0477737	0.00895216	9.53508e-08
	6:143825104:G:T:imp:v1	FUCA1	FUCA1_P04066_OID20261_v1_Cardiometabolic	23407	Total Triglycerides	-0.035064	0.00657098	9.60045e-08
	20:3050393:T:C:imp:v1	OXT	OXT_P01178_OID21047_v1_Neurology	23109	Impedance of arm (right)	-0.0610049	0.0114383	9.71272e-08
	18:29797921:C:T:imp:v1	MEP1B	MEP1B_Q16820_OID20168_v1_Cardiometabolic	23429	Concentration of LDL Particles	-0.0368308	0.00690598	9.7613e-08
	8:98812563:A:G:imp:v1	TACSTD2	TACSTD2_P09758_OID21447_v1_Oncology	21022	Age	0.0442874	0.00830542	9.76653e-08
	8:120748454:A:G:imp:v1	ENPP2	ENPP2_Q13822_OID20288_v1_Cardiometabolic	23116	Leg fat mass (left)	0.0405837	0.00761126	9.77344e-08
	3:190351182:G:T:imp:v1	IL1RAP	IL1RAP_Q9NPH3_OID21126_v1_Neurology	23109	Impedance of arm (right)	-0.0380306	0.00713446	9.85574e-08
	19:45413576:C:T:imp:v1	PLA2G7	PLA2G7_Q13093_OID21105_v1_Neurology	23545	Total Lipids in Small LDL	0.0509942	0.00956548	9.87625e-08
	19:51541694:G:A:imp:v1	KLK12	KLK12_Q9UKR0_OID21201_v1_Oncology	23102	Whole body water mass	-0.0553785	0.0103901	9.89688e-08
	19:49206462:C:T:imp:v1	IL19	IL19_Q9UHD0_OID20158_v1_Cardiometabolic	30250	Reticulocyte count	0.0408067	0.0076621	1.01211e-07
	6:33045659:T:C:imp:v1	CCL21	CCL21_O00585_OID20686_v1_Inflammation	23118	Leg predicted mass (left)	-0.0882313	0.016569	1.0156e-07
	2:102966067:G:A:imp:v1	IL1RL1	IL1RL1_Q01638_OID20250_v1_Cardiometabolic	21001	Body mass index (BMI)	-0.0389734	0.00731928	1.01731e-07
	3:52852538:G:T:imp:v1	MME	MME_P08473_OID21307_v1_Oncology	23107	Impedance of leg (right)	0.0436025	0.00818984	1.02193e-07
	20:3050393:T:C:imp:v1	OXT	OXT_P01178_OID21047_v1_Neurology	23559	Total Lipids in Large HDL	-0.079201	0.0148777	1.0314e-07
	6:32194630:G:C:imp:v1	CD160	CD160_O95971_OID20647_v1_Inflammation	23449	Linoleic Acid	-0.0802558	0.0150771	1.03205e-07
	20:3050393:T:C:imp:v1	OXT	OXT_P01178_OID21047_v1_Neurology	30020	Haemoglobin concentration	0.060902	0.0114468	1.04312e-07
	14:21158910:G:T:imp:v1	ANG	ANG_P03950_OID20403_v1_Cardiometabolic	23130	Trunk predicted mass	-0.0641503	0.0120623	1.05453e-07
	6:33045659:T:C:imp:v1	CCL21	CCL21_O00585_OID20686_v1_Inflammation	23117	Leg fat-free mass (left)	-0.0881801	0.0165812	1.05546e-07
	6:33045659:T:C:imp:v1	CCL21	CCL21_O00585_OID20686_v1_Inflammation	23125	Arm fat-free mass (left)	-0.0887579	0.0166932	1.06165e-07
	16:72052348:A:G:imp:v1	HBQ1	HBQ1_P09105_OID21433_v1_Oncology	31	Sex	0.0999158	0.0188086	1.08976e-07
	10:90782973:A:G:imp:v1	FAS	FAS_P25445_OID20316_v1_Cardiometabolic	30730	Gamma glutamyltransferase	-0.0411519	0.00774709	1.09197e-07
	19:51541694:G:A:imp:v1	KLK12	KLK12_Q9UKR0_OID21201_v1_Oncology	23114	Leg predicted mass (right)	-0.0553752	0.0104354	1.1258e-07
	3:3837273:C:T:imp:v1	LRRN1	LRRN1_Q6UXK5_OID20438_v1_Inflammation	23111	Leg fat percentage (right)	-0.0517531	0.00975534	1.13387e-07
	1:20306146:G:C:imp:v1	PLA2G2A	PLA2G2A_P14555_OID20274_v1_Cardiometabolic	1588	Average weekly beer plus cider intake	-0.0597601	0.0112661	1.14054e-07
	19:51541694:G:A:imp:v1	KLK12	KLK12_Q9UKR0_OID21201_v1_Oncology	23117	Leg fat-free mass (left)	-0.055331	0.010434	1.14781e-07
	14:21158910:G:T:imp:v1	ANG	ANG_P03950_OID20403_v1_Cardiometabolic	23129	Trunk fat-free mass	-0.0639923	0.0120694	1.15276e-07
	1:109815252:A:G:imp:v1	GRN	GRN_P28799_OID21159_v1_Neurology	23128	Trunk fat mass	-0.0419887	0.0079254	1.17849e-07
	3:52852538:G:T:imp:v1	MME	MME_P08473_OID21307_v1_Oncology	30130	Monocyte count	-0.0441092	0.00832625	1.1809e-07
	18:29797921:C:T:imp:v1	MEP1B	MEP1B_Q16820_OID20168_v1_Cardiometabolic	23504	Phospholipids in Medium VLDL	-0.0365038	0.00688977	1.18219e-07
	3:46617337:G:A:imp:v1	TDGF1	TDGF1_P13385_OID20816_v1_Neurology	30030	Haematocrit percentage	0.0288696	0.00545302	1.20302e-07
	6:33045659:T:C:imp:v1	CCL21	CCL21_O00585_OID20686_v1_Inflammation	23119	Arm fat percentage (right)	0.088053	0.0166376	1.21492e-07
	9:138467959:G:T:imp:v1	PAEP	PAEP_P09466_OID20925_v1_Neurology	23535	Free Cholesterol in Large LDL	-0.057408	0.010846	1.21655e-07
	6:33045659:T:C:imp:v1	CCL21	CCL21_O00585_OID20686_v1_Inflammation	23113	Leg fat-free mass (right)	-0.0883088	0.0166939	1.23165e-07
	1:161480649:A:G:imp:v1	FCGR2A	FCGR2A_P12318_OID20391_v1_Cardiometabolic	23104	Body mass index (BMI)	-0.0466617	0.00882144	1.23388e-07
	1:20306146:G:C:imp:v1	PLA2G2A	PLA2G2A_P14555_OID20274_v1_Cardiometabolic	23124	Arm fat mass (left)	-0.0440618	0.00833019	1.23514e-07
	2:102829013:C:A:imp:v1	IL1RL2	IL1RL2_Q9HB29_OID20487_v1_Inflammation	46	Hand grip strength (left)	0.0412545	0.0078	1.23746e-07
	6:86210162:C:T:imp:v1	NT5E	NT5E_P21589_OID21498_v1_Oncology	23127	Trunk fat percentage	-0.0392355	0.00741871	1.23957e-07
	1:147102854:G:C:imp:v1	ACP6	ACP6_Q9NPH0_OID21432_v1_Oncology	30720	Cystatin C	-0.0445998	0.00843336	1.24141e-07
	19:51541694:G:A:imp:v1	KLK12	KLK12_Q9UKR0_OID21201_v1_Oncology	47	Hand grip strength (right)	-0.0541118	0.0102327	1.24439e-07
	17:77710078:T:C:imp:v1	ENPP7	ENPP7_Q6UWV6_OID20689_v1_Inflammation	23110	Impedance of arm (left)	0.052011	0.00983973	1.25991e-07
	17:34345223:C:A:imp:v1	CCL15	CCL15_Q16663_OID20328_v1_Cardiometabolic	22331	QT interval	-0.0493062	0.00933404	1.28279e-07
	4:15709192:G:A:imp:v1	BST1	BST1_Q10588_OID21051_v1_Neurology	30610	Alkaline phosphatase	-0.0420159	0.00795563	1.29113e-07
	17:34345223:C:A:imp:v1	CCL15	CCL15_Q16663_OID20328_v1_Cardiometabolic	22189	Deprivation (Townsend)	-0.0493015	0.0093357	1.29295e-07
	3:46617337:G:A:imp:v1	TDGF1	TDGF1_P13385_OID20816_v1_Neurology	23433	Average Diameter for HDL Particles	-0.0381374	0.00722217	1.30223e-07
	11:71891184:A:G:imp:v1	FOLR3	FOLR3_P41439_OID21485_v1_Oncology	23116	Leg fat mass (left)	-0.0554885	0.0105102	1.30358e-07
	6:143825104:G:T:imp:v1	FUCA1	FUCA1_P04066_OID20261_v1_Cardiometabolic	30720	Cystatin C	-0.0267205	0.00506248	1.31339e-07
	1:109815252:A:G:imp:v1	GRN	GRN_P28799_OID21159_v1_Neurology	23098	Weight	-0.0421587	0.00799188	1.33467e-07
	22:44340904:C:T:imp:v1	DCXR	DCXR_Q7Z4W1_OID21480_v1_Oncology	30870	Triglycerides	0.0483434	0.00918258	1.41338e-07
	3:124725659:C:A:imp:v1	MUC13	MUC13_Q9H3R2_OID20866_v1_Neurology	23112	Leg fat mass (right)	0.0421461	0.00800661	1.41927e-07
	6:32667595:G:T:imp:v1	TGM2	TGM2_P21980_OID20141_v1_Cardiometabolic	30630	Apolipoprotein A	0.0636682	0.0120965	1.42435e-07
