# Supplementary material for: Systematic discovery of gene-environment interactions underlying the human plasma proteome in UK Biobank
Source: Nat Commun. 2024 Aug 26;15:7346. doi: 10.1038/s41467-024-51744-5 (PMC11347662; doi:10.1038/s41467-024-51744-5)
Supplement: Supplementary file 14 — Supplementary Data 11 [file 41467_2024_51744_MOESM14_ESM.xlsx]

## Sheet: Supplementary Data 11
Supplementary Data 11. Main effect QTLs: All significant associations involving gene-environment interactions and protein levels in the discovery set at a Bonferroni-corrected threshold of p<1.4x10-7.
	SNP	Protein	Analyte	Phenotype	Phenotype Full Name	Interaction-Beta	Interaction-SE	Interaction-p
	3:52852538:G:T:imp:v1	MME	MME_P08473_OID21307_v1_Oncology	30730	Gamma glutamyltransferase	-0.2084	0.00563119	1.43456e-293
	9:138471928:G:A:imp:v1	PAEP	PAEP_P09466_OID20925_v1_Neurology	31	Sex	0.496489	0.0162887	2.73301e-201
	9:138471928:G:A:imp:v1	PAEP	PAEP_P09466_OID20925_v1_Neurology	23126	Arm predicted mass (left)	0.209811	0.00826133	6.3601e-141
	9:138471928:G:A:imp:v1	PAEP	PAEP_P09466_OID20925_v1_Neurology	23125	Arm fat-free mass (left)	0.209993	0.00826947	6.85108e-141
	9:138471928:G:A:imp:v1	PAEP	PAEP_P09466_OID20925_v1_Neurology	23122	Arm predicted mass (right)	0.209712	0.00826475	1.11644e-140
	9:138471928:G:A:imp:v1	PAEP	PAEP_P09466_OID20925_v1_Neurology	23121	Arm fat-free mass (right)	0.208221	0.00825084	3.43408e-139
	9:138471928:G:A:imp:v1	PAEP	PAEP_P09466_OID20925_v1_Neurology	23102	Whole body water mass	0.202594	0.00822717	1.10159e-132
	9:138471928:G:A:imp:v1	PAEP	PAEP_P09466_OID20925_v1_Neurology	23101	Whole body fat-free mass	0.202381	0.00822324	1.55252e-132
	9:138471928:G:A:imp:v1	PAEP	PAEP_P09466_OID20925_v1_Neurology	23130	Trunk predicted mass	0.20269	0.00824536	3.10143e-132
	9:138471928:G:A:imp:v1	PAEP	PAEP_P09466_OID20925_v1_Neurology	23129	Trunk fat-free mass	0.202143	0.00824324	1.32237e-131
	9:138471928:G:A:imp:v1	PAEP	PAEP_P09466_OID20925_v1_Neurology	30850	Testosterone	0.209333	0.00862578	8.33956e-129
	9:138471928:G:A:imp:v1	PAEP	PAEP_P09466_OID20925_v1_Neurology	23105	Basal metabolic rate	0.199375	0.00822356	1.03727e-128
	9:138471928:G:A:imp:v1	PAEP	PAEP_P09466_OID20925_v1_Neurology	23118	Leg predicted mass (left)	0.197488	0.00823032	3.85162e-126
	9:138471928:G:A:imp:v1	PAEP	PAEP_P09466_OID20925_v1_Neurology	23114	Leg predicted mass (right)	0.197461	0.00823071	4.26659e-126
	9:138471928:G:A:imp:v1	PAEP	PAEP_P09466_OID20925_v1_Neurology	23113	Leg fat-free mass (right)	0.196618	0.00822569	3.38627e-125
	9:138471928:G:A:imp:v1	PAEP	PAEP_P09466_OID20925_v1_Neurology	23117	Leg fat-free mass (left)	0.196443	0.00822874	6.87169e-125
	9:138471928:G:A:imp:v1	PAEP	PAEP_P09466_OID20925_v1_Neurology	23109	Impedance of arm (right)	-0.190754	0.00823995	1.28663e-117
	9:138471928:G:A:imp:v1	PAEP	PAEP_P09466_OID20925_v1_Neurology	23110	Impedance of arm (left)	-0.190742	0.0082481	2.23863e-117
	9:138471928:G:A:imp:v1	PAEP	PAEP_P09466_OID20925_v1_Neurology	30020	Haemoglobin concentration	0.179872	0.00832331	7.58814e-103
	9:138471928:G:A:imp:v1	PAEP	PAEP_P09466_OID20925_v1_Neurology	23106	Impedance of whole body	-0.175978	0.00823389	1.17962e-100
	9:138471928:G:A:imp:v1	PAEP	PAEP_P09466_OID20925_v1_Neurology	30030	Haematocrit percentage	0.174172	0.0083503	5.49109e-96
	9:138471928:G:A:imp:v1	PAEP	PAEP_P09466_OID20925_v1_Neurology	23115	Leg fat percentage (left)	-0.172825	0.00829143	7.28788e-96
	9:138471928:G:A:imp:v1	PAEP	PAEP_P09466_OID20925_v1_Neurology	23111	Leg fat percentage (right)	-0.171409	0.00827286	9.3928e-95
	12:10271087:A:C:imp:v1	CLEC7A	CLEC7A_Q9BXN2_OID20636_v1_Inflammation	30720	Cystatin C	-0.18769	0.00909761	5.84763e-94
	9:138471928:G:A:imp:v1	PAEP	PAEP_P09466_OID20925_v1_Neurology	50	Standing height	0.16596	0.00811716	2.43058e-92
	9:138471928:G:A:imp:v1	PAEP	PAEP_P09466_OID20925_v1_Neurology	46	Hand grip strength (left)	0.167989	0.00824296	9.24529e-92
	17:72700943:A:G:imp:v1	CD300LF	CD300LF_Q8TDQ1_OID21469_v1_Oncology	30720	Cystatin C	-0.115275	0.00567728	4.32346e-91
	19:49869051:T:G:imp:v1	DKKL1	DKKL1_Q9UK85_OID21313_v1_Oncology	30760	HDL cholesterol	-0.11026	0.00556533	8.68584e-87
	9:138471928:G:A:imp:v1	PAEP	PAEP_P09466_OID20925_v1_Neurology	47	Hand grip strength (right)	0.160505	0.00820693	1.07293e-84
	12:7904111:T:G:imp:v1	CLEC4C	CLEC4C_Q8WTT0_OID20547_v1_Inflammation	30140	Neutrophill count	0.123474	0.0063183	1.46824e-84
	19:49869051:T:G:imp:v1	DKKL1	DKKL1_Q9UK85_OID21313_v1_Oncology	30630	Apolipoprotein A	-0.106726	0.00556194	1.46856e-81
	3:52852538:G:T:imp:v1	MME	MME_P08473_OID21307_v1_Oncology	30620	Alanine aminotransferase	-0.13793	0.00722445	8.29643e-81
	9:138471928:G:A:imp:v1	PAEP	PAEP_P09466_OID20925_v1_Neurology	30880	Urate	0.156146	0.00835261	1.43627e-77
	11:71850156:C:CTA:imp:v1	FOLR3	FOLR3_P41439_OID21485_v1_Oncology	23099	Body fat percentage	-0.204724	0.0111565	7.73935e-75
	19:49869051:T:G:imp:v1	DKKL1	DKKL1_Q9UK85_OID21313_v1_Oncology	23117	Leg fat-free mass (left)	0.0974212	0.00531493	1.12833e-74
	11:71850156:C:CTA:imp:v1	FOLR3	FOLR3_P41439_OID21485_v1_Oncology	23111	Leg fat percentage (right)	-0.205157	0.0112025	1.50883e-74
	19:49869051:T:G:imp:v1	DKKL1	DKKL1_Q9UK85_OID21313_v1_Oncology	23118	Leg predicted mass (left)	0.0972782	0.00531459	1.80126e-74
	11:71850156:C:CTA:imp:v1	FOLR3	FOLR3_P41439_OID21485_v1_Oncology	23119	Arm fat percentage (right)	-0.20297	0.0110919	1.96608e-74
	19:49869051:T:G:imp:v1	DKKL1	DKKL1_Q9UK85_OID21313_v1_Oncology	23113	Leg fat-free mass (right)	0.0971986	0.00531322	2.1717e-74
	19:49869051:T:G:imp:v1	DKKL1	DKKL1_Q9UK85_OID21313_v1_Oncology	23114	Leg predicted mass (right)	0.097175	0.00531339	2.37833e-74
	11:71850156:C:CTA:imp:v1	FOLR3	FOLR3_P41439_OID21485_v1_Oncology	23115	Leg fat percentage (left)	-0.204435	0.0112028	4.89889e-74
	19:49869051:T:G:imp:v1	DKKL1	DKKL1_Q9UK85_OID21313_v1_Oncology	23105	Basal metabolic rate	0.0968673	0.00531573	7.85638e-74
	11:71850156:C:CTA:imp:v1	FOLR3	FOLR3_P41439_OID21485_v1_Oncology	23123	Arm fat percentage (left)	-0.201594	0.0111428	8.30056e-73
	9:138471928:G:A:imp:v1	PAEP	PAEP_P09466_OID20925_v1_Neurology	20015	Sitting height	0.147346	0.00815405	1.21843e-72
	9:138471928:G:A:imp:v1	PAEP	PAEP_P09466_OID20925_v1_Neurology	23098	Weight	0.148906	0.00825467	2.16228e-72
	9:138471928:G:A:imp:v1	PAEP	PAEP_P09466_OID20925_v1_Neurology	21002	Weight	0.146855	0.00817399	7.85297e-72
	9:138471928:G:A:imp:v1	PAEP	PAEP_P09466_OID20925_v1_Neurology	48	Waist circumference	0.146254	0.00816481	2.03096e-71
	19:49869051:T:G:imp:v1	DKKL1	DKKL1_Q9UK85_OID21313_v1_Oncology	23101	Whole body fat-free mass	0.0948873	0.00531611	6.35424e-71
	12:7904111:T:G:imp:v1	CLEC4C	CLEC4C_Q8WTT0_OID20547_v1_Inflammation	30000	White blood cell (leukocyte) count	0.111826	0.00626779	7.33748e-71
	19:49869051:T:G:imp:v1	DKKL1	DKKL1_Q9UK85_OID21313_v1_Oncology	23102	Whole body water mass	0.0947521	0.00531575	9.76481e-71
	17:34328646:CAGGGCAG:C:imp:v1	CCL15	CCL15_Q16663_OID20328_v1_Cardiometabolic	30720	Cystatin C	-0.19101	0.0108787	1.07172e-68
	19:49869051:T:G:imp:v1	DKKL1	DKKL1_Q9UK85_OID21313_v1_Oncology	23126	Arm predicted mass (left)	0.0934223	0.00533658	2.63083e-68
	19:49869051:T:G:imp:v1	DKKL1	DKKL1_Q9UK85_OID21313_v1_Oncology	23125	Arm fat-free mass (left)	0.0932316	0.00533056	3.47444e-68
	9:138471928:G:A:imp:v1	PAEP	PAEP_P09466_OID20925_v1_Neurology	30010	Red blood cell (erythrocyte) count	0.146119	0.00836165	4.56519e-68
	19:49869051:T:G:imp:v1	DKKL1	DKKL1_Q9UK85_OID21313_v1_Oncology	23122	Arm predicted mass (right)	0.0929609	0.00533038	8.30294e-68
	19:49869051:T:G:imp:v1	DKKL1	DKKL1_Q9UK85_OID21313_v1_Oncology	23121	Arm fat-free mass (right)	0.0928247	0.00533473	1.65286e-67
	9:138471928:G:A:imp:v1	PAEP	PAEP_P09466_OID20925_v1_Neurology	51	Seated height	0.140286	0.00815151	4.33963e-66
	19:51535130:A:G:imp:v1	KLK12	KLK12_Q9UKR0_OID21201_v1_Oncology	31	Sex	-0.150339	0.00874352	5.69134e-66
	19:49869051:T:G:imp:v1	DKKL1	DKKL1_Q9UK85_OID21313_v1_Oncology	23129	Trunk fat-free mass	0.0916452	0.0053309	5.99091e-66
	19:49869051:T:G:imp:v1	DKKL1	DKKL1_Q9UK85_OID21313_v1_Oncology	23130	Trunk predicted mass	0.0915296	0.00533131	8.87609e-66
	9:138471928:G:A:imp:v1	PAEP	PAEP_P09466_OID20925_v1_Neurology	30700	Creatinine	0.142779	0.00834353	2.34963e-65
	9:138471928:G:A:imp:v1	PAEP	PAEP_P09466_OID20925_v1_Neurology	23123	Arm fat percentage (left)	-0.141737	0.00829014	2.99969e-65
	11:71850156:C:CTA:imp:v1	FOLR3	FOLR3_P41439_OID21485_v1_Oncology	23116	Leg fat mass (left)	-0.189759	0.0111237	5.69018e-65
	11:71850156:C:CTA:imp:v1	FOLR3	FOLR3_P41439_OID21485_v1_Oncology	23112	Leg fat mass (right)	-0.189809	0.0111275	5.81793e-65
	9:138471928:G:A:imp:v1	PAEP	PAEP_P09466_OID20925_v1_Neurology	23119	Arm fat percentage (right)	-0.140276	0.00828808	5.5092e-64
	19:45413233:G:T:imp:v1	LDLR	LDLR_P01130_OID20240_v1_Cardiometabolic	30640	Apolipoprotein B	-0.201823	0.0120129	4.49077e-63
	19:49869051:T:G:imp:v1	DKKL1	DKKL1_Q9UK85_OID21313_v1_Oncology	31	Sex	0.178577	0.0106321	4.72268e-63
	9:138471928:G:A:imp:v1	PAEP	PAEP_P09466_OID20925_v1_Neurology	23099	Body fat percentage	-0.138201	0.0083336	1.63243e-61
	11:71850156:C:CTA:imp:v1	FOLR3	FOLR3_P41439_OID21485_v1_Oncology	23127	Trunk fat percentage	-0.18238	0.0112282	4.23823e-59
	19:51535130:A:G:imp:v1	KLK12	KLK12_Q9UKR0_OID21201_v1_Oncology	50	Standing height	-0.0689532	0.00435354	2.73151e-56
	19:51535130:A:G:imp:v1	KLK12	KLK12_Q9UKR0_OID21201_v1_Oncology	23122	Arm predicted mass (right)	-0.0699277	0.00442265	4.22325e-56
	11:71850156:C:CTA:imp:v1	FOLR3	FOLR3_P41439_OID21485_v1_Oncology	31	Sex	0.355491	0.0225352	7.32847e-56
	19:51535130:A:G:imp:v1	KLK12	KLK12_Q9UKR0_OID21201_v1_Oncology	23121	Arm fat-free mass (right)	-0.069577	0.0044147	9.41878e-56
	19:51535130:A:G:imp:v1	KLK12	KLK12_Q9UKR0_OID21201_v1_Oncology	23129	Trunk fat-free mass	-0.0692128	0.00440223	1.71144e-55
	19:51535130:A:G:imp:v1	KLK12	KLK12_Q9UKR0_OID21201_v1_Oncology	23102	Whole body water mass	-0.0691976	0.00440189	1.7727e-55
	19:51535130:A:G:imp:v1	KLK12	KLK12_Q9UKR0_OID21201_v1_Oncology	23130	Trunk predicted mass	-0.0691704	0.00440335	2.11992e-55
	19:51535130:A:G:imp:v1	KLK12	KLK12_Q9UKR0_OID21201_v1_Oncology	23101	Whole body fat-free mass	-0.0690556	0.00440331	3.17859e-55
	6:37663624:T:C:imp:v1	MDGA1	MDGA1_Q8NFP4_OID20951_v1_Neurology	23100	Whole body fat mass	0.073902	0.00472533	6.2269e-55
	9:138471928:G:A:imp:v1	PAEP	PAEP_P09466_OID20925_v1_Neurology	23116	Leg fat mass (left)	-0.129776	0.00831707	1.08429e-54
	19:51535130:A:G:imp:v1	KLK12	KLK12_Q9UKR0_OID21201_v1_Oncology	23125	Arm fat-free mass (left)	-0.068935	0.00441977	1.20815e-54
	19:51535130:A:G:imp:v1	KLK12	KLK12_Q9UKR0_OID21201_v1_Oncology	23126	Arm predicted mass (left)	-0.0689187	0.00442582	1.78105e-54
	19:49869051:T:G:imp:v1	DKKL1	DKKL1_Q9UK85_OID21313_v1_Oncology	23559	Total Lipids in Large HDL	-0.109068	0.00699809	1.99699e-54
	2:102926362:G:A:imp:v1	IL1RL1	IL1RL1_Q01638_OID20250_v1_Cardiometabolic	23116	Leg fat mass (left)	0.105086	0.00678522	6.50896e-54
	2:102926362:G:A:imp:v1	IL1RL1	IL1RL1_Q01638_OID20250_v1_Cardiometabolic	23112	Leg fat mass (right)	0.104733	0.00678851	1.62843e-53
	1:89652078:A:T:imp:v1	GBP4	GBP4_Q96PP9_OID20845_v1_Neurology	30080	Platelet count	0.0960437	0.0062291	1.91242e-53
	9:138471928:G:A:imp:v1	PAEP	PAEP_P09466_OID20925_v1_Neurology	23112	Leg fat mass (right)	-0.128216	0.00832333	2.3543e-53
	19:51535130:A:G:imp:v1	KLK12	KLK12_Q9UKR0_OID21201_v1_Oncology	23114	Leg predicted mass (right)	-0.0678748	0.00441173	3.18431e-53
	19:51535130:A:G:imp:v1	KLK12	KLK12_Q9UKR0_OID21201_v1_Oncology	23118	Leg predicted mass (left)	-0.067816	0.00441535	4.73912e-53
	19:51535130:A:G:imp:v1	KLK12	KLK12_Q9UKR0_OID21201_v1_Oncology	23113	Leg fat-free mass (right)	-0.0675822	0.00441127	8.57481e-53
	19:51535130:A:G:imp:v1	KLK12	KLK12_Q9UKR0_OID21201_v1_Oncology	23117	Leg fat-free mass (left)	-0.0675163	0.00441519	1.32539e-52
	19:49869051:T:G:imp:v1	DKKL1	DKKL1_Q9UK85_OID21313_v1_Oncology	21002	Weight	0.080485	0.00526576	1.45876e-52
	6:37663624:T:C:imp:v1	MDGA1	MDGA1_Q8NFP4_OID20951_v1_Neurology	23120	Arm fat mass (right)	0.0726722	0.00475603	1.58735e-52
	2:102926362:G:A:imp:v1	IL1RL1	IL1RL1_Q01638_OID20250_v1_Cardiometabolic	23119	Arm fat percentage (right)	0.103477	0.00677863	1.96689e-52
	2:102926362:G:A:imp:v1	IL1RL1	IL1RL1_Q01638_OID20250_v1_Cardiometabolic	23123	Arm fat percentage (left)	0.10306	0.00677459	4.36499e-52
	19:49869051:T:G:imp:v1	DKKL1	DKKL1_Q9UK85_OID21313_v1_Oncology	23098	Weight	0.0806832	0.00530598	4.84292e-52
	19:51535130:A:G:imp:v1	KLK12	KLK12_Q9UKR0_OID21201_v1_Oncology	23105	Basal metabolic rate	-0.0668642	0.0044075	8.35673e-52
	2:102926362:G:A:imp:v1	IL1RL1	IL1RL1_Q01638_OID20250_v1_Cardiometabolic	23099	Body fat percentage	0.102646	0.00678611	1.62281e-51
	19:49869051:T:G:imp:v1	DKKL1	DKKL1_Q9UK85_OID21313_v1_Oncology	46	Hand grip strength (left)	0.0802858	0.00532369	3.19378e-51
	6:37663624:T:C:imp:v1	MDGA1	MDGA1_Q8NFP4_OID20951_v1_Neurology	23124	Arm fat mass (left)	0.0716006	0.00475527	4.62374e-51
	2:102926362:G:A:imp:v1	IL1RL1	IL1RL1_Q01638_OID20250_v1_Cardiometabolic	23100	Whole body fat mass	0.101977	0.00680017	1.1391e-50
	19:51535130:A:G:imp:v1	KLK12	KLK12_Q9UKR0_OID21201_v1_Oncology	20015	Sitting height	-0.0653889	0.00437318	2.20584e-50
	19:49869051:T:G:imp:v1	DKKL1	DKKL1_Q9UK85_OID21313_v1_Oncology	23433	Average Diameter for HDL Particles	-0.104835	0.00701516	3.30112e-50
	9:138471928:G:A:imp:v1	PAEP	PAEP_P09466_OID20925_v1_Neurology	23107	Impedance of leg (right)	-0.123065	0.00825042	3.77717e-50
	6:37663624:T:C:imp:v1	MDGA1	MDGA1_Q8NFP4_OID20951_v1_Neurology	23116	Leg fat mass (left)	0.0703503	0.00472432	5.5129e-50
	19:51535130:A:G:imp:v1	KLK12	KLK12_Q9UKR0_OID21201_v1_Oncology	46	Hand grip strength (left)	-0.0652093	0.00438416	7.09256e-50
	11:71850156:C:CTA:imp:v1	FOLR3	FOLR3_P41439_OID21485_v1_Oncology	30720	Cystatin C	-0.162785	0.0109839	1.57559e-49
	11:71850156:C:CTA:imp:v1	FOLR3	FOLR3_P41439_OID21485_v1_Oncology	46	Hand grip strength (left)	0.166211	0.0112419	2.6139e-49
	19:49869051:T:G:imp:v1	DKKL1	DKKL1_Q9UK85_OID21313_v1_Oncology	23110	Impedance of arm (left)	-0.0787199	0.00532749	3.00219e-49
	2:102926362:G:A:imp:v1	IL1RL1	IL1RL1_Q01638_OID20250_v1_Cardiometabolic	23127	Trunk fat percentage	0.10049	0.00680817	3.78405e-49
	19:49869051:T:G:imp:v1	DKKL1	DKKL1_Q9UK85_OID21313_v1_Oncology	23109	Impedance of arm (right)	-0.0784527	0.00532726	6.2232e-49
	11:71850156:C:CTA:imp:v1	FOLR3	FOLR3_P41439_OID21485_v1_Oncology	47	Hand grip strength (right)	0.163517	0.0111188	8.32772e-49
	2:102926362:G:A:imp:v1	IL1RL1	IL1RL1_Q01638_OID20250_v1_Cardiometabolic	23124	Arm fat mass (left)	0.100064	0.00681318	1.11439e-48
	9:138471928:G:A:imp:v1	PAEP	PAEP_P09466_OID20925_v1_Neurology	1588	Average weekly beer plus cider intake	0.163235	0.0111103	1.17913e-48
	6:37663624:T:C:imp:v1	MDGA1	MDGA1_Q8NFP4_OID20951_v1_Neurology	23112	Leg fat mass (right)	0.0693446	0.00472516	1.32383e-48
	2:102926362:G:A:imp:v1	IL1RL1	IL1RL1_Q01638_OID20250_v1_Cardiometabolic	23120	Arm fat mass (right)	0.0999162	0.00680913	1.34719e-48
	7:99971834:A:G:imp:v1	PILRB	PILRB_Q9UKJ0_OID20197_v1_Cardiometabolic	30720	Cystatin C	-0.0679078	0.00465157	4.0822e-48
	1:203184766:T:C:imp:v1	CHIT1	CHIT1_Q13231_OID20312_v1_Cardiometabolic	21022	Age	-0.105125	0.00727954	3.94848e-47
	19:51535130:A:G:imp:v1	KLK12	KLK12_Q9UKR0_OID21201_v1_Oncology	51	Seated height	-0.063396	0.00440864	9.58988e-47
	19:49869051:T:G:imp:v1	DKKL1	DKKL1_Q9UK85_OID21313_v1_Oncology	48	Waist circumference	0.0755461	0.00526009	1.23094e-46
	19:51535130:A:G:imp:v1	KLK12	KLK12_Q9UKR0_OID21201_v1_Oncology	47	Hand grip strength (right)	-0.0626811	0.00437386	1.94044e-46
	19:51535130:A:G:imp:v1	KLK12	KLK12_Q9UKR0_OID21201_v1_Oncology	1239	Current tobacco smoking	0.107821	0.00753087	2.35522e-46
	19:49869051:T:G:imp:v1	DKKL1	DKKL1_Q9UK85_OID21313_v1_Oncology	47	Hand grip strength (right)	0.0755246	0.00529514	5.08143e-46
	19:49869051:T:G:imp:v1	DKKL1	DKKL1_Q9UK85_OID21313_v1_Oncology	23440	Apolipoprotein A1	-0.0984793	0.00690724	6.9827e-46
	9:138471928:G:A:imp:v1	PAEP	PAEP_P09466_OID20925_v1_Neurology	3062	Forced vital capacity (FVC)	0.143467	0.0100747	8.19144e-46
	2:102926362:G:A:imp:v1	IL1RL1	IL1RL1_Q01638_OID20250_v1_Cardiometabolic	23115	Leg fat percentage (left)	0.0961333	0.00676965	1.23472e-45
	12:7904111:T:G:imp:v1	CLEC4C	CLEC4C_Q8WTT0_OID20547_v1_Inflammation	30200	Neutrophill percentage	0.0900703	0.0063544	1.8012e-45
	2:102926362:G:A:imp:v1	IL1RL1	IL1RL1_Q01638_OID20250_v1_Cardiometabolic	23111	Leg fat percentage (right)	0.0957856	0.00677267	2.79393e-45
	19:49869051:T:G:imp:v1	DKKL1	DKKL1_Q9UK85_OID21313_v1_Oncology	21022	Age	-0.0762537	0.00540513	4.58524e-45
	6:37663624:T:C:imp:v1	MDGA1	MDGA1_Q8NFP4_OID20951_v1_Neurology	23099	Body fat percentage	0.0662101	0.00472558	1.80065e-44
	6:37663624:T:C:imp:v1	MDGA1	MDGA1_Q8NFP4_OID20951_v1_Neurology	23123	Arm fat percentage (left)	0.0662009	0.00472901	2.13288e-44
	6:37663624:T:C:imp:v1	MDGA1	MDGA1_Q8NFP4_OID20951_v1_Neurology	23127	Trunk fat percentage	0.066146	0.0047251	2.13419e-44
	9:138471928:G:A:imp:v1	PAEP	PAEP_P09466_OID20925_v1_Neurology	23108	Impedance of leg (left)	-0.115669	0.00826948	2.49375e-44
	6:37663624:T:C:imp:v1	MDGA1	MDGA1_Q8NFP4_OID20951_v1_Neurology	23119	Arm fat percentage (right)	0.0660977	0.00472806	2.78205e-44
	19:49869051:T:G:imp:v1	DKKL1	DKKL1_Q9UK85_OID21313_v1_Oncology	23106	Impedance of whole body	-0.0743557	0.00532197	3.11431e-44
	11:71850156:C:CTA:imp:v1	FOLR3	FOLR3_P41439_OID21485_v1_Oncology	23100	Whole body fat mass	-0.155242	0.0111451	5.60416e-44
	11:112975934:C:T:imp:v1	NCAM1	NCAM1_P13591_OID20354_v1_Cardiometabolic	31	Sex	-0.270113	0.0194414	9.14191e-44
	9:138471928:G:A:imp:v1	PAEP	PAEP_P09466_OID20925_v1_Neurology	30830	SHBG	-0.122916	0.00885597	1.1665e-43
	19:49869051:T:G:imp:v1	DKKL1	DKKL1_Q9UK85_OID21313_v1_Oncology	30850	Testosterone	0.0785459	0.00568217	2.5345e-43
	6:37663624:T:C:imp:v1	MDGA1	MDGA1_Q8NFP4_OID20951_v1_Neurology	21001	Body mass index (BMI)	0.0647329	0.0046855	2.71279e-43
	19:51535130:A:G:imp:v1	KLK12	KLK12_Q9UKR0_OID21201_v1_Oncology	23111	Leg fat percentage (right)	0.0599508	0.00435454	5.29301e-43
	19:51535130:A:G:imp:v1	KLK12	KLK12_Q9UKR0_OID21201_v1_Oncology	23115	Leg fat percentage (left)	0.0598937	0.00435075	5.37699e-43
	6:37663624:T:C:imp:v1	MDGA1	MDGA1_Q8NFP4_OID20951_v1_Neurology	23128	Trunk fat mass	0.0648743	0.00471641	6.27619e-43
	2:102926362:G:A:imp:v1	IL1RL1	IL1RL1_Q01638_OID20250_v1_Cardiometabolic	30710	C-reactive protein	0.0942814	0.00688462	1.4434e-42
	3:52852538:G:T:imp:v1	MME	MME_P08473_OID21307_v1_Oncology	30650	Aspartate aminotransferase	-0.104243	0.00761522	1.56453e-42
	20:1896288:A:G:imp:v1	SIRPA	SIRPA_P78324_OID20304_v1_Cardiometabolic	30720	Cystatin C	-0.0526894	0.0038693	4.13921e-42
	6:37663624:T:C:imp:v1	MDGA1	MDGA1_Q8NFP4_OID20951_v1_Neurology	23104	Body mass index (BMI)	0.0643268	0.00472654	4.57773e-42
	3:190346060:A:G:imp:v1	IL1RAP	IL1RAP_Q9NPH3_OID21126_v1_Neurology	31	Sex	0.191195	0.0141076	9.82795e-42
	19:49869051:T:G:imp:v1	DKKL1	DKKL1_Q9UK85_OID21313_v1_Oncology	50	Standing height	0.0718262	0.00531557	1.69789e-41
	19:49869051:T:G:imp:v1	DKKL1	DKKL1_Q9UK85_OID21313_v1_Oncology	20015	Sitting height	0.0715973	0.00531216	2.70096e-41
	1:205816893:T:C:imp:v1	PM20D1	PM20D1_Q6GTS8_OID20149_v1_Cardiometabolic	31	Sex	-0.181664	0.0135612	8.2297e-41
	12:7904111:T:G:imp:v1	CLEC4C	CLEC4C_Q8WTT0_OID20547_v1_Inflammation	30180	Lymphocyte percentage	-0.0844895	0.00633703	1.90823e-40
	20:3049890:T:G:imp:v1	OXT	OXT_P01178_OID21047_v1_Neurology	31	Sex	0.23145	0.0175093	9.1359e-40
	9:138471928:G:A:imp:v1	PAEP	PAEP_P09466_OID20925_v1_Neurology	2724	Had menopause	0.193592	0.0146494	1.09953e-39
	9:138471928:G:A:imp:v1	PAEP	PAEP_P09466_OID20925_v1_Neurology	30620	Alanine aminotransferase	0.111712	0.00847018	1.29458e-39
	9:138471928:G:A:imp:v1	PAEP	PAEP_P09466_OID20925_v1_Neurology	3063	Forced expiratory volume in 1-second (FEV1)	0.130892	0.0099882	4.32309e-39
	19:49206417:A:G:imp:v1	IL19	IL19_Q9UHD0_OID20158_v1_Cardiometabolic	31	Sex	0.196127	0.0150121	6.55828e-39
	19:45413233:G:T:imp:v1	LDLR	LDLR_P01130_OID20240_v1_Cardiometabolic	23545	Total Lipids in Small LDL	-0.210192	0.0160921	7.99529e-39
	19:49206417:A:G:imp:v1	IL19	IL19_Q9UHD0_OID20158_v1_Cardiometabolic	23101	Whole body fat-free mass	0.0972893	0.00753962	5.32206e-38
	11:71850156:C:CTA:imp:v1	FOLR3	FOLR3_P41439_OID21485_v1_Oncology	23120	Arm fat mass (right)	-0.142994	0.0110942	6.40265e-38
	19:49206417:A:G:imp:v1	IL19	IL19_Q9UHD0_OID20158_v1_Cardiometabolic	23102	Whole body water mass	0.0970927	0.00754444	8.28382e-38
	19:49206417:A:G:imp:v1	IL19	IL19_Q9UHD0_OID20158_v1_Cardiometabolic	23114	Leg predicted mass (right)	0.0970987	0.0075528	9.85104e-38
	19:49206417:A:G:imp:v1	IL19	IL19_Q9UHD0_OID20158_v1_Cardiometabolic	23113	Leg fat-free mass (right)	0.0970666	0.00755289	1.04235e-37
	19:51535130:A:G:imp:v1	KLK12	KLK12_Q9UKR0_OID21201_v1_Oncology	23110	Impedance of arm (left)	0.056507	0.00440375	1.34851e-37
	19:49206417:A:G:imp:v1	IL19	IL19_Q9UHD0_OID20158_v1_Cardiometabolic	23118	Leg predicted mass (left)	0.096959	0.00755663	1.35824e-37
	6:37663624:T:C:imp:v1	MDGA1	MDGA1_Q8NFP4_OID20951_v1_Neurology	23115	Leg fat percentage (left)	0.0604308	0.00472144	2.04017e-37
	19:49206417:A:G:imp:v1	IL19	IL19_Q9UHD0_OID20158_v1_Cardiometabolic	23121	Arm fat-free mass (right)	0.0968242	0.00756573	2.08079e-37
	19:49206417:A:G:imp:v1	IL19	IL19_Q9UHD0_OID20158_v1_Cardiometabolic	23117	Leg fat-free mass (left)	0.0966611	0.00755639	2.24005e-37
	11:71850156:C:CTA:imp:v1	FOLR3	FOLR3_P41439_OID21485_v1_Oncology	30850	Testosterone	0.154837	0.0121066	2.36454e-37
	19:49869051:T:G:imp:v1	DKKL1	DKKL1_Q9UK85_OID21313_v1_Oncology	51	Seated height	0.0679612	0.00532215	2.96545e-37
	19:49206417:A:G:imp:v1	IL19	IL19_Q9UHD0_OID20158_v1_Cardiometabolic	23126	Arm predicted mass (left)	0.0965053	0.00757831	4.67371e-37
	3:46619238:T:A:imp:v1	TDGF1	TDGF1_P13385_OID20816_v1_Neurology	30720	Cystatin C	0.0692109	0.00543536	4.76639e-37
	19:49206417:A:G:imp:v1	IL19	IL19_Q9UHD0_OID20158_v1_Cardiometabolic	23129	Trunk fat-free mass	0.0960396	0.00754602	5.12526e-37
	19:49206417:A:G:imp:v1	IL19	IL19_Q9UHD0_OID20158_v1_Cardiometabolic	23130	Trunk predicted mass	0.095914	0.00754738	6.52249e-37
	2:102926362:G:A:imp:v1	IL1RL1	IL1RL1_Q01638_OID20250_v1_Cardiometabolic	23128	Trunk fat mass	0.0861903	0.00678752	7.35719e-37
	19:51728641:A:G:imp:v1	CD33	CD33_P20138_OID21472_v1_Oncology	30720	Cystatin C	0.0547589	0.00431386	7.85337e-37
	11:112975934:C:T:imp:v1	NCAM1	NCAM1_P13591_OID20354_v1_Cardiometabolic	23114	Leg predicted mass (right)	-0.122554	0.00966764	9.69824e-37
	19:49206417:A:G:imp:v1	IL19	IL19_Q9UHD0_OID20158_v1_Cardiometabolic	23122	Arm predicted mass (right)	0.0959246	0.00757646	1.19043e-36
	11:71850156:C:CTA:imp:v1	FOLR3	FOLR3_P41439_OID21485_v1_Oncology	23124	Arm fat mass (left)	-0.141198	0.0111538	1.21127e-36
	19:49206417:A:G:imp:v1	IL19	IL19_Q9UHD0_OID20158_v1_Cardiometabolic	23125	Arm fat-free mass (left)	0.0957902	0.00757014	1.30363e-36
	19:49206417:A:G:imp:v1	IL19	IL19_Q9UHD0_OID20158_v1_Cardiometabolic	23105	Basal metabolic rate	0.0954472	0.00754351	1.31716e-36
	6:37663624:T:C:imp:v1	MDGA1	MDGA1_Q8NFP4_OID20951_v1_Neurology	23111	Leg fat percentage (right)	0.0596799	0.00472094	1.51997e-36
	11:112975934:C:T:imp:v1	NCAM1	NCAM1_P13591_OID20354_v1_Cardiometabolic	23125	Arm fat-free mass (left)	-0.122221	0.00968181	1.8951e-36
	19:51535130:A:G:imp:v1	KLK12	KLK12_Q9UKR0_OID21201_v1_Oncology	23109	Impedance of arm (right)	0.0554887	0.00439854	2.12037e-36
	11:112975934:C:T:imp:v1	NCAM1	NCAM1_P13591_OID20354_v1_Cardiometabolic	23126	Arm predicted mass (left)	-0.122113	0.00968234	2.20053e-36
	6:86199233:A:G:imp:v1	NT5E	NT5E_P21589_OID21498_v1_Oncology	30730	Gamma glutamyltransferase	-0.0763083	0.00605365	2.40628e-36
	11:112975934:C:T:imp:v1	NCAM1	NCAM1_P13591_OID20354_v1_Cardiometabolic	23113	Leg fat-free mass (right)	-0.121555	0.00966761	3.57949e-36
	1:89652078:A:T:imp:v1	GBP4	GBP4_Q96PP9_OID20845_v1_Neurology	30090	Platelet crit	0.0784974	0.00627143	7.34444e-36
	19:49869051:T:G:imp:v1	DKKL1	DKKL1_Q9UK85_OID21313_v1_Oncology	23430	Concentration of HDL Particles	-0.086578	0.00692425	9.88624e-36
	19:49206417:A:G:imp:v1	IL19	IL19_Q9UHD0_OID20158_v1_Cardiometabolic	23110	Impedance of arm (left)	-0.0937857	0.00752153	1.33126e-35
	19:51535130:A:G:imp:v1	KLK12	KLK12_Q9UKR0_OID21201_v1_Oncology	20116	Smoking Status	0.0798717	0.00640805	1.40776e-35
	11:112975934:C:T:imp:v1	NCAM1	NCAM1_P13591_OID20354_v1_Cardiometabolic	23102	Whole body water mass	-0.120248	0.00965793	1.66626e-35
	18:29797958:T:C:imp:v1	MEP1B	MEP1B_Q16820_OID20168_v1_Cardiometabolic	23112	Leg fat mass (right)	-0.0599779	0.00482337	2.02996e-35
	11:112975934:C:T:imp:v1	NCAM1	NCAM1_P13591_OID20354_v1_Cardiometabolic	23118	Leg predicted mass (left)	-0.120175	0.00966925	2.19524e-35
	19:49869051:T:G:imp:v1	DKKL1	DKKL1_Q9UK85_OID21313_v1_Oncology	30020	Haemoglobin concentration	0.0664061	0.0053446	2.30193e-35
	11:112975934:C:T:imp:v1	NCAM1	NCAM1_P13591_OID20354_v1_Cardiometabolic	23105	Basal metabolic rate	-0.119809	0.00965232	2.68033e-35
	11:112975934:C:T:imp:v1	NCAM1	NCAM1_P13591_OID20354_v1_Cardiometabolic	23101	Whole body fat-free mass	-0.119871	0.00966017	2.80498e-35
	18:29797958:T:C:imp:v1	MEP1B	MEP1B_Q16820_OID20168_v1_Cardiometabolic	23116	Leg fat mass (left)	-0.0596654	0.00481974	4.04495e-35
	19:51535130:A:G:imp:v1	KLK12	KLK12_Q9UKR0_OID21201_v1_Oncology	30850	Testosterone	-0.0578468	0.00467295	4.17823e-35
	3:190346060:A:G:imp:v1	IL1RAP	IL1RAP_Q9NPH3_OID21126_v1_Neurology	23118	Leg predicted mass (left)	0.0867408	0.00701174	4.4961e-35
	11:112975934:C:T:imp:v1	NCAM1	NCAM1_P13591_OID20354_v1_Cardiometabolic	23117	Leg fat-free mass (left)	-0.119542	0.00966601	4.69964e-35
	11:112975934:C:T:imp:v1	NCAM1	NCAM1_P13591_OID20354_v1_Cardiometabolic	23122	Arm predicted mass (right)	-0.119905	0.00970421	5.40449e-35
	19:45413233:G:T:imp:v1	LDLR	LDLR_P01130_OID20240_v1_Cardiometabolic	23535	Free Cholesterol in Large LDL	-0.232275	0.018808	6.64287e-35
	11:112975934:C:T:imp:v1	NCAM1	NCAM1_P13591_OID20354_v1_Cardiometabolic	23121	Arm fat-free mass (right)	-0.1194	0.00968906	8.10538e-35
	3:190346060:A:G:imp:v1	IL1RAP	IL1RAP_Q9NPH3_OID21126_v1_Neurology	23117	Leg fat-free mass (left)	0.0863459	0.00701274	9.22067e-35
	19:49206417:A:G:imp:v1	IL19	IL19_Q9UHD0_OID20158_v1_Cardiometabolic	23109	Impedance of arm (right)	-0.0926005	0.00752537	1.01689e-34
	3:190346060:A:G:imp:v1	IL1RAP	IL1RAP_Q9NPH3_OID21126_v1_Neurology	48	Waist circumference	0.0832332	0.00678442	1.58911e-34
	6:37663624:T:C:imp:v1	MDGA1	MDGA1_Q8NFP4_OID20951_v1_Neurology	30710	C-reactive protein	0.0582295	0.00477	3.39501e-34
	3:52852538:G:T:imp:v1	MME	MME_P08473_OID21307_v1_Oncology	48	Waist circumference	-0.0969306	0.00796675	5.50304e-34
	11:112975934:C:T:imp:v1	NCAM1	NCAM1_P13591_OID20354_v1_Cardiometabolic	23130	Trunk predicted mass	-0.117877	0.0096938	6.00001e-34
	19:49869051:T:G:imp:v1	DKKL1	DKKL1_Q9UK85_OID21313_v1_Oncology	30030	Haematocrit percentage	0.064702	0.00532523	6.78465e-34
	18:29797958:T:C:imp:v1	MEP1B	MEP1B_Q16820_OID20168_v1_Cardiometabolic	23100	Whole body fat mass	-0.0577653	0.00476561	9.61297e-34
	11:112975934:C:T:imp:v1	NCAM1	NCAM1_P13591_OID20354_v1_Cardiometabolic	23129	Trunk fat-free mass	-0.117404	0.00969072	1.03576e-33
	19:51535130:A:G:imp:v1	KLK12	KLK12_Q9UKR0_OID21201_v1_Oncology	20116	Smoking status	0.0678218	0.00561541	1.62984e-33
	3:190346060:A:G:imp:v1	IL1RAP	IL1RAP_Q9NPH3_OID21126_v1_Neurology	23114	Leg predicted mass (right)	0.084839	0.00702709	1.72249e-33
	3:190346060:A:G:imp:v1	IL1RAP	IL1RAP_Q9NPH3_OID21126_v1_Neurology	23122	Arm predicted mass (right)	0.0845451	0.00700718	1.88916e-33
	2:102926362:G:A:imp:v1	IL1RL1	IL1RL1_Q01638_OID20250_v1_Cardiometabolic	23104	Body mass index (BMI)	0.0814206	0.0067577	2.31647e-33
	19:49869051:T:G:imp:v1	DKKL1	DKKL1_Q9UK85_OID21313_v1_Oncology	23427	Total Concentration of Lipoprotein Particles	-0.0836741	0.00694065	2.40159e-33
	19:49206417:A:G:imp:v1	IL19	IL19_Q9UHD0_OID20158_v1_Cardiometabolic	23106	Impedance of whole body	-0.0909892	0.00755562	2.50082e-33
	3:190346060:A:G:imp:v1	IL1RAP	IL1RAP_Q9NPH3_OID21126_v1_Neurology	23113	Leg fat-free mass (right)	0.0845989	0.00702744	2.62196e-33
	19:51535130:A:G:imp:v1	KLK12	KLK12_Q9UKR0_OID21201_v1_Oncology	3063	Forced expiratory volume in 1-second (FEV1)	-0.0645186	0.00536184	3.03691e-33
	2:102926362:G:A:imp:v1	IL1RL1	IL1RL1_Q01638_OID20250_v1_Cardiometabolic	21001	Body mass index (BMI)	0.0809587	0.00673241	3.06317e-33
	19:51535130:A:G:imp:v1	KLK12	KLK12_Q9UKR0_OID21201_v1_Oncology	23106	Impedance of whole body	0.0528918	0.00440377	3.67936e-33
	3:190346060:A:G:imp:v1	IL1RAP	IL1RAP_Q9NPH3_OID21126_v1_Neurology	23105	Basal metabolic rate	0.0837856	0.00697911	3.91031e-33
	9:138471928:G:A:imp:v1	PAEP	PAEP_P09466_OID20925_v1_Neurology	23478	Creatinine	0.132172	0.0110251	5.44265e-33
	11:66362997:A:G:imp:v1	CCS	CCS_O14618_OID20973_v1_Neurology	30080	Platelet count	-0.0862232	0.00720363	6.02728e-33
	5:38852572:C:T:imp:v1	OSMR	OSMR_Q99650_OID20356_v1_Cardiometabolic	31	Sex	0.189588	0.0158647	7.54463e-33
	3:190346060:A:G:imp:v1	IL1RAP	IL1RAP_Q9NPH3_OID21126_v1_Neurology	23121	Arm fat-free mass (right)	0.0834413	0.00699289	9.37905e-33
	3:190346060:A:G:imp:v1	IL1RAP	IL1RAP_Q9NPH3_OID21126_v1_Neurology	23126	Arm predicted mass (left)	0.083502	0.00700813	1.15298e-32
	3:190346060:A:G:imp:v1	IL1RAP	IL1RAP_Q9NPH3_OID21126_v1_Neurology	23125	Arm fat-free mass (left)	0.0832217	0.00698725	1.21683e-32
	19:49869051:T:G:imp:v1	DKKL1	DKKL1_Q9UK85_OID21313_v1_Oncology	30830	SHBG	-0.0673501	0.00566566	1.63727e-32
	9:138471928:G:A:imp:v1	PAEP	PAEP_P09466_OID20925_v1_Neurology	30760	HDL cholesterol	-0.104316	0.00878948	2.05511e-32
	19:49869051:T:G:imp:v1	DKKL1	DKKL1_Q9UK85_OID21313_v1_Oncology	30880	Urate	0.0639897	0.00540371	2.77179e-32
	11:71850156:C:CTA:imp:v1	FOLR3	FOLR3_P41439_OID21485_v1_Oncology	30020	Haemoglobin concentration	0.13741	0.011619	3.31766e-32
	17:34307457:T:C:imp:v1	CCL16	CCL16_O15467_OID20334_v1_Cardiometabolic	48	Waist circumference	-0.117911	0.00999515	4.69585e-32
	6:46116449:G:A:imp:v1	ENPP5	ENPP5_Q9UJA9_OID20736_v1_Inflammation	31	Sex	0.155449	0.0131799	4.81827e-32
	3:190346060:A:G:imp:v1	IL1RAP	IL1RAP_Q9NPH3_OID21126_v1_Neurology	23102	Whole body water mass	0.0823684	0.00700099	6.82495e-32
	9:138471928:G:A:imp:v1	PAEP	PAEP_P09466_OID20925_v1_Neurology	23559	Total Lipids in Large HDL	-0.126029	0.010714	7.83646e-32
	6:37663624:T:C:imp:v1	MDGA1	MDGA1_Q8NFP4_OID20951_v1_Neurology	49	Hip circumference	0.0547703	0.00467384	1.18437e-31
	3:190346060:A:G:imp:v1	IL1RAP	IL1RAP_Q9NPH3_OID21126_v1_Neurology	23101	Whole body fat-free mass	0.0818378	0.00699729	1.54815e-31
	9:138471928:G:A:imp:v1	PAEP	PAEP_P09466_OID20925_v1_Neurology	23433	Average Diameter for HDL Particles	-0.125687	0.0107386	1.56139e-31
	18:29797958:T:C:imp:v1	MEP1B	MEP1B_Q16820_OID20168_v1_Cardiometabolic	23099	Body fat percentage	-0.0564347	0.00483456	2.01511e-31
	12:7904111:T:G:imp:v1	CLEC4C	CLEC4C_Q8WTT0_OID20547_v1_Inflammation	30030	Haematocrit percentage	0.0740276	0.00634414	2.1278e-31
	9:138471928:G:A:imp:v1	PAEP	PAEP_P09466_OID20925_v1_Neurology	30730	Gamma glutamyltransferase	0.0981861	0.00841778	2.25361e-31
	19:49869051:T:G:imp:v1	DKKL1	DKKL1_Q9UK85_OID21313_v1_Oncology	30010	Red blood cell (erythrocyte) count	0.0622695	0.0053443	2.59854e-31
	3:190346060:A:G:imp:v1	IL1RAP	IL1RAP_Q9NPH3_OID21126_v1_Neurology	23109	Impedance of arm (right)	-0.0804442	0.00692008	3.54742e-31
	6:37663624:T:C:imp:v1	MDGA1	MDGA1_Q8NFP4_OID20951_v1_Neurology	1558	Alcohol intake frequency	0.0594294	0.00511549	3.8595e-31
	3:52852538:G:T:imp:v1	MME	MME_P08473_OID21307_v1_Oncology	30870	Triglycerides	-0.0930819	0.00802256	4.61921e-31
	1:205816893:T:C:imp:v1	PM20D1	PM20D1_Q6GTS8_OID20149_v1_Cardiometabolic	46	Hand grip strength (left)	-0.0789273	0.00680766	5.10581e-31
	11:71850156:C:CTA:imp:v1	FOLR3	FOLR3_P41439_OID21485_v1_Oncology	50	Standing height	0.130291	0.0112505	5.89739e-31
	19:45413233:G:T:imp:v1	LDLR	LDLR_P01130_OID20240_v1_Cardiometabolic	23438	Sphingomyelins	-0.209592	0.0180878	6.0599e-31
	11:112975934:C:T:imp:v1	NCAM1	NCAM1_P13591_OID20354_v1_Cardiometabolic	23110	Impedance of arm (left)	0.112974	0.00976826	7.07682e-31
	3:190346060:A:G:imp:v1	IL1RAP	IL1RAP_Q9NPH3_OID21126_v1_Neurology	21002	Weight	0.0789448	0.00683949	9.20813e-31
	19:45413233:G:T:imp:v1	LDLR	LDLR_P01130_OID20240_v1_Cardiometabolic	23524	Total Lipids in IDL	-0.213399	0.0184757	9.32491e-31
	3:190346060:A:G:imp:v1	IL1RAP	IL1RAP_Q9NPH3_OID21126_v1_Neurology	23098	Weight	0.0793455	0.0068828	1.09018e-30
	19:51535130:A:G:imp:v1	KLK12	KLK12_Q9UKR0_OID21201_v1_Oncology	23123	Arm fat percentage (left)	0.0502621	0.0043638	1.22933e-30
	3:46619238:T:A:imp:v1	TDGF1	TDGF1_P13385_OID20816_v1_Neurology	30700	Creatinine	0.0628137	0.00545785	1.37215e-30
	3:190346060:A:G:imp:v1	IL1RAP	IL1RAP_Q9NPH3_OID21126_v1_Neurology	23110	Impedance of arm (left)	-0.0794803	0.0069065	1.37418e-30
	1:205816893:T:C:imp:v1	PM20D1	PM20D1_Q6GTS8_OID20149_v1_Cardiometabolic	23121	Arm fat-free mass (right)	-0.0786084	0.00683424	1.48072e-30
	1:205816893:T:C:imp:v1	PM20D1	PM20D1_Q6GTS8_OID20149_v1_Cardiometabolic	23122	Arm predicted mass (right)	-0.0785097	0.00683893	1.9154e-30
	3:190346060:A:G:imp:v1	IL1RAP	IL1RAP_Q9NPH3_OID21126_v1_Neurology	23106	Impedance of whole body	-0.0796161	0.00693571	1.91753e-30
	19:52130637:T:A:imp:v1	SIGLEC5	SIGLEC5_O15389_OID21082_v1_Neurology	30720	Cystatin C	-0.113677	0.0099216	2.46972e-30
	19:51535130:A:G:imp:v1	KLK12	KLK12_Q9UKR0_OID21201_v1_Oncology	23099	Body fat percentage	0.0500718	0.00437382	2.75095e-30
	19:43373034:G:A:imp:v1	PSG1	PSG1_P11464_OID20916_v1_Neurology	21022	Age	-0.0947456	0.00828622	3.23888e-30
	9:138471928:G:A:imp:v1	PAEP	PAEP_P09466_OID20925_v1_Neurology	3064	Peak expiratory flow (PEF)	0.115152	0.010067	3.25859e-30
	6:37663624:T:C:imp:v1	MDGA1	MDGA1_Q8NFP4_OID20951_v1_Neurology	1588	Alcohol Intake Frequency	0.0358981	0.00314299	3.71419e-30
	19:45413233:G:T:imp:v1	LDLR	LDLR_P01130_OID20240_v1_Cardiometabolic	23528	Free Cholesterol in IDL	-0.215881	0.0189324	5.07059e-30
	18:29797958:T:C:imp:v1	MEP1B	MEP1B_Q16820_OID20168_v1_Cardiometabolic	23124	Arm fat mass (left)	-0.054513	0.00478789	5.61393e-30
	1:205816893:T:C:imp:v1	PM20D1	PM20D1_Q6GTS8_OID20149_v1_Cardiometabolic	47	Hand grip strength (right)	-0.0776279	0.00681928	5.76503e-30
	16:89199108:G:A:imp:v1	CDH15	CDH15_P55291_OID21005_v1_Neurology	48	Waist circumference	0.118981	0.0104752	7.63388e-30
	19:51535130:A:G:imp:v1	KLK12	KLK12_Q9UKR0_OID21201_v1_Oncology	23119	Arm fat percentage (right)	0.0496011	0.00437018	8.45517e-30
	1:205816893:T:C:imp:v1	PM20D1	PM20D1_Q6GTS8_OID20149_v1_Cardiometabolic	23129	Trunk fat-free mass	-0.0771115	0.00679748	9.05824e-30
	1:205816893:T:C:imp:v1	PM20D1	PM20D1_Q6GTS8_OID20149_v1_Cardiometabolic	23130	Trunk predicted mass	-0.0770748	0.00679886	9.88929e-30
	4:15709192:G:A:imp:v1	BST1	BST1_Q10588_OID21051_v1_Neurology	31	Sex	0.177986	0.0157225	1.17457e-29
	18:29797958:T:C:imp:v1	MEP1B	MEP1B_Q16820_OID20168_v1_Cardiometabolic	23120	Arm fat mass (right)	-0.0542009	0.00479331	1.36481e-29
	18:29797958:T:C:imp:v1	MEP1B	MEP1B_Q16820_OID20168_v1_Cardiometabolic	23127	Trunk fat percentage	-0.0543376	0.00481779	1.8967e-29
	16:20367645:C:T:imp:v1	UMOD	UMOD_P07911_OID20237_v1_Cardiometabolic	30720	Cystatin C	0.0905777	0.0080342	2.00057e-29
	18:29797958:T:C:imp:v1	MEP1B	MEP1B_Q16820_OID20168_v1_Cardiometabolic	23115	Leg fat percentage (left)	-0.0549148	0.00487303	2.10949e-29
	11:71850156:C:CTA:imp:v1	FOLR3	FOLR3_P41439_OID21485_v1_Oncology	3062	Forced vital capacity (FVC)	0.156172	0.0139118	3.64018e-29
	18:29797958:T:C:imp:v1	MEP1B	MEP1B_Q16820_OID20168_v1_Cardiometabolic	23111	Leg fat percentage (right)	-0.0547249	0.004879	3.8246e-29
	11:71850156:C:CTA:imp:v1	FOLR3	FOLR3_P41439_OID21485_v1_Oncology	20015	Sitting height	0.1278	0.0114282	5.56615e-29
	20:3049890:T:G:imp:v1	OXT	OXT_P01178_OID21047_v1_Neurology	30010	Red blood cell (erythrocyte) count	0.0993549	0.00888542	5.83606e-29
	3:190346060:A:G:imp:v1	IL1RAP	IL1RAP_Q9NPH3_OID21126_v1_Neurology	23130	Trunk predicted mass	0.0783235	0.00700883	6.09339e-29
	1:205816893:T:C:imp:v1	PM20D1	PM20D1_Q6GTS8_OID20149_v1_Cardiometabolic	23102	Whole body water mass	-0.0759519	0.00680046	6.57911e-29
	11:112975934:C:T:imp:v1	NCAM1	NCAM1_P13591_OID20354_v1_Cardiometabolic	23109	Impedance of arm (right)	0.10875	0.00974329	7.08653e-29
	3:52852538:G:T:imp:v1	MME	MME_P08473_OID21307_v1_Oncology	30880	Urate	-0.091584	0.00821162	7.82746e-29
	6:143825104:G:T:imp:v1	FUCA1	FUCA1_P04066_OID20261_v1_Cardiometabolic	30730	Gamma glutamyltransferase	-0.0556214	0.0049878	7.9511e-29
	3:190346060:A:G:imp:v1	IL1RAP	IL1RAP_Q9NPH3_OID21126_v1_Neurology	23129	Trunk fat-free mass	0.078078	0.00700586	8.55717e-29
	1:205816893:T:C:imp:v1	PM20D1	PM20D1_Q6GTS8_OID20149_v1_Cardiometabolic	23101	Whole body fat-free mass	-0.0758653	0.0068105	9.12135e-29
	17:78539090:C:T:imp:v1	NPTX1	NPTX1_Q15818_OID21074_v1_Neurology	21002	Weight	0.13962	0.0125388	9.51444e-29
	19:51535130:A:G:imp:v1	KLK12	KLK12_Q9UKR0_OID21201_v1_Oncology	3062	Forced vital capacity (FVC)	-0.0596616	0.00536307	1.1376e-28
	6:46116449:G:A:imp:v1	ENPP5	ENPP5_Q9UJA9_OID20736_v1_Inflammation	23115	Leg fat percentage (left)	-0.0728802	0.00656394	1.36017e-28
	11:71850156:C:CTA:imp:v1	FOLR3	FOLR3_P41439_OID21485_v1_Oncology	21022	Age	-0.128859	0.0116141	1.48508e-28
	6:46116449:G:A:imp:v1	ENPP5	ENPP5_Q9UJA9_OID20736_v1_Inflammation	46	Hand grip strength (left)	0.0728819	0.00657472	1.65878e-28
	1:205816893:T:C:imp:v1	PM20D1	PM20D1_Q6GTS8_OID20149_v1_Cardiometabolic	23109	Impedance of arm (right)	0.0757872	0.00684059	1.78944e-28
	1:205816893:T:C:imp:v1	PM20D1	PM20D1_Q6GTS8_OID20149_v1_Cardiometabolic	23125	Arm fat-free mass (left)	-0.0756648	0.00683453	1.95782e-28
	11:71850156:C:CTA:imp:v1	FOLR3	FOLR3_P41439_OID21485_v1_Oncology	3063	Forced expiratory volume in 1-second (FEV1)	0.153808	0.0138948	2.08862e-28
	11:112975934:C:T:imp:v1	NCAM1	NCAM1_P13591_OID20354_v1_Cardiometabolic	23106	Impedance of whole body	0.107888	0.00975174	2.11564e-28
	1:205816893:T:C:imp:v1	PM20D1	PM20D1_Q6GTS8_OID20149_v1_Cardiometabolic	23126	Arm predicted mass (left)	-0.0755462	0.0068377	2.51294e-28
	17:34307457:T:C:imp:v1	CCL16	CCL16_O15467_OID20334_v1_Cardiometabolic	30720	Cystatin C	-0.109989	0.00997998	3.40616e-28
	19:49869051:T:G:imp:v1	DKKL1	DKKL1_Q9UK85_OID21313_v1_Oncology	23436	Total Cholines	-0.0769651	0.00698452	3.75639e-28
	6:46116449:G:A:imp:v1	ENPP5	ENPP5_Q9UJA9_OID20736_v1_Inflammation	23111	Leg fat percentage (right)	-0.0721461	0.00655528	4.00736e-28
	2:102926362:G:A:imp:v1	IL1RL1	IL1RL1_Q01638_OID20250_v1_Cardiometabolic	30750	Glycated haemoglobin (HbA1c)	0.0761876	0.00692803	4.43334e-28
	19:45413233:G:T:imp:v1	LDLR	LDLR_P01130_OID20240_v1_Cardiometabolic	23532	Phospholipids in Large LDL	-0.19737	0.0179381	4.49686e-28
	18:29797958:T:C:imp:v1	MEP1B	MEP1B_Q16820_OID20168_v1_Cardiometabolic	23123	Arm fat percentage (left)	-0.0531603	0.00483598	4.63737e-28
	9:123460769:A:C:imp:v1	MEGF9	MEGF9_Q9H1U4_OID20285_v1_Cardiometabolic	23099	Body fat percentage	0.0885283	0.00806005	5.12051e-28
	19:45413233:G:T:imp:v1	LDLR	LDLR_P01130_OID20240_v1_Cardiometabolic	23531	Total Lipids in Large LDL	-0.195145	0.0177574	5.21029e-28
	1:205816893:T:C:imp:v1	PM20D1	PM20D1_Q6GTS8_OID20149_v1_Cardiometabolic	23105	Basal metabolic rate	-0.0747028	0.00681042	6.05809e-28
	1:205816893:T:C:imp:v1	PM20D1	PM20D1_Q6GTS8_OID20149_v1_Cardiometabolic	23114	Leg predicted mass (right)	-0.0747475	0.00681782	6.42586e-28
	9:123460769:A:C:imp:v1	MEGF9	MEGF9_Q9H1U4_OID20285_v1_Cardiometabolic	23115	Leg fat percentage (left)	0.0881214	0.00807538	1.12083e-27
	19:45413233:G:T:imp:v1	LDLR	LDLR_P01130_OID20240_v1_Cardiometabolic	23538	Total Lipids in Medium LDL	-0.175639	0.0161137	1.39103e-27
	1:205816893:T:C:imp:v1	PM20D1	PM20D1_Q6GTS8_OID20149_v1_Cardiometabolic	23113	Leg fat-free mass (right)	-0.0742219	0.0068166	1.4656e-27
	1:205816893:T:C:imp:v1	PM20D1	PM20D1_Q6GTS8_OID20149_v1_Cardiometabolic	23118	Leg predicted mass (left)	-0.0742583	0.0068223	1.52739e-27
	19:45413233:G:T:imp:v1	LDLR	LDLR_P01130_OID20240_v1_Cardiometabolic	23539	Phospholipids in Medium LDL	-0.178167	0.0163601	1.54517e-27
	11:66362997:A:G:imp:v1	CCS	CCS_O14618_OID20973_v1_Neurology	30090	Platelet crit	-0.0786037	0.00722594	1.63708e-27
	17:78539090:C:T:imp:v1	NPTX1	NPTX1_Q15818_OID21074_v1_Neurology	23098	Weight	0.137634	0.012661	1.7696e-27
	9:123460769:A:C:imp:v1	MEGF9	MEGF9_Q9H1U4_OID20285_v1_Cardiometabolic	23111	Leg fat percentage (right)	0.0875527	0.0080885	2.93034e-27
	10:118397884:A:G:imp:v1	PNLIPRP2	PNLIPRP2_P54317_OID20775_v1_Inflammation	30710	C-reactive protein	0.0491874	0.00454889	3.32973e-27
	1:205816893:T:C:imp:v1	PM20D1	PM20D1_Q6GTS8_OID20149_v1_Cardiometabolic	23117	Leg fat-free mass (left)	-0.0737608	0.00682387	3.47383e-27
	9:123460769:A:C:imp:v1	MEGF9	MEGF9_Q9H1U4_OID20285_v1_Cardiometabolic	23116	Leg fat mass (left)	0.0869754	0.00805877	4.13565e-27
	6:46116449:G:A:imp:v1	ENPP5	ENPP5_Q9UJA9_OID20736_v1_Inflammation	47	Hand grip strength (right)	0.0708179	0.00656607	4.46641e-27
	12:7904111:T:G:imp:v1	CLEC4C	CLEC4C_Q8WTT0_OID20547_v1_Inflammation	30020	Haemoglobin concentration	0.0683447	0.0063386	4.63592e-27
	9:123460769:A:C:imp:v1	MEGF9	MEGF9_Q9H1U4_OID20285_v1_Cardiometabolic	23112	Leg fat mass (right)	0.0869397	0.00806587	4.80926e-27
	19:45413233:G:T:imp:v1	LDLR	LDLR_P01130_OID20240_v1_Cardiometabolic	23415	Total Esterified Cholesterol	-0.199394	0.0185489	7.10523e-27
	20:3049890:T:G:imp:v1	OXT	OXT_P01178_OID21047_v1_Neurology	23115	Leg fat percentage (left)	-0.091901	0.00856028	7.87109e-27
	9:123460769:A:C:imp:v1	MEGF9	MEGF9_Q9H1U4_OID20285_v1_Cardiometabolic	23123	Arm fat percentage (left)	0.08679	0.00809995	9.58235e-27
	9:123460769:A:C:imp:v1	MEGF9	MEGF9_Q9H1U4_OID20285_v1_Cardiometabolic	23119	Arm fat percentage (right)	0.0866452	0.00810819	1.30537e-26
	11:71850156:C:CTA:imp:v1	FOLR3	FOLR3_P41439_OID21485_v1_Oncology	51	Seated height	0.121059	0.0113311	1.33663e-26
	16:20367645:C:T:imp:v1	UMOD	UMOD_P07911_OID20237_v1_Cardiometabolic	30880	Urate	0.0865257	0.00810039	1.37329e-26
	17:78539090:C:T:imp:v1	NPTX1	NPTX1_Q15818_OID21074_v1_Neurology	23105	Basal metabolic rate	0.135831	0.0127323	1.58252e-26
	1:205816893:T:C:imp:v1	PM20D1	PM20D1_Q6GTS8_OID20149_v1_Cardiometabolic	23110	Impedance of arm (left)	0.0729718	0.00684356	1.68517e-26
	18:29797958:T:C:imp:v1	MEP1B	MEP1B_Q16820_OID20168_v1_Cardiometabolic	23119	Arm fat percentage (right)	-0.0513023	0.00484166	3.42581e-26
	19:51535130:A:G:imp:v1	KLK12	KLK12_Q9UKR0_OID21201_v1_Oncology	21002	Weight	-0.0466047	0.00439929	3.5143e-26
	6:43925607:G:A:imp:v1	VEGFA	VEGFA_P15692_OID20650_v1_Inflammation	30720	Cystatin C	0.0698362	0.00661646	5.31918e-26
	20:3049890:T:G:imp:v1	OXT	OXT_P01178_OID21047_v1_Neurology	30850	Testosterone	0.0982151	0.0093211	6.69411e-26
	19:49869051:T:G:imp:v1	DKKL1	DKKL1_Q9UK85_OID21313_v1_Oncology	1588	Average weekly beer plus cider intake	0.0748141	0.00710434	7.09759e-26
	11:112975934:C:T:imp:v1	NCAM1	NCAM1_P13591_OID20354_v1_Cardiometabolic	30020	Haemoglobin concentration	-0.102991	0.00981274	9.93822e-26
	16:20367645:C:T:imp:v1	UMOD	UMOD_P07911_OID20237_v1_Cardiometabolic	30700	Creatinine	0.0872341	0.00832181	1.14156e-25
	17:78539090:C:T:imp:v1	NPTX1	NPTX1_Q15818_OID21074_v1_Neurology	23125	Arm fat-free mass (left)	0.133639	0.0127977	1.73945e-25
	11:71850156:C:CTA:imp:v1	FOLR3	FOLR3_P41439_OID21485_v1_Oncology	30030	Haematocrit percentage	0.120424	0.0115436	1.93776e-25
	6:31380943:G:A:imp:v1	MICB_MICA	MICA_Q29980_Q29983_OID20593_v1_Inflammation	30720	Cystatin C	-0.0680475	0.00652439	1.99285e-25
	1:20306146:G:C:imp:v1	PLA2G2A	PLA2G2A_P14555_OID20274_v1_Cardiometabolic	48	Waist circumference	-0.0854972	0.00819902	2.0299e-25
	19:45413233:G:T:imp:v1	LDLR	LDLR_P01130_OID20240_v1_Cardiometabolic	23400	Total Cholesterol	-0.191833	0.0184289	2.62765e-25
	6:37663624:T:C:imp:v1	MDGA1	MDGA1_Q8NFP4_OID20951_v1_Neurology	30760	HDL cholesterol	-0.0520226	0.0050044	2.88475e-25
	17:78539090:C:T:imp:v1	NPTX1	NPTX1_Q15818_OID21074_v1_Neurology	23126	Arm predicted mass (left)	0.132757	0.0128009	3.6755e-25
	20:3049890:T:G:imp:v1	OXT	OXT_P01178_OID21047_v1_Neurology	23111	Leg fat percentage (right)	-0.088665	0.00856585	4.63284e-25
	17:78539090:C:T:imp:v1	NPTX1	NPTX1_Q15818_OID21074_v1_Neurology	23117	Leg fat-free mass (left)	0.131538	0.0127151	4.81665e-25
	17:78539090:C:T:imp:v1	NPTX1	NPTX1_Q15818_OID21074_v1_Neurology	23118	Leg predicted mass (left)	0.131434	0.0127167	5.31188e-25
	9:138471928:G:A:imp:v1	PAEP	PAEP_P09466_OID20925_v1_Neurology	30630	Apolipoprotein A	-0.0913876	0.00884426	5.52352e-25
	17:78539090:C:T:imp:v1	NPTX1	NPTX1_Q15818_OID21074_v1_Neurology	23113	Leg fat-free mass (right)	0.131846	0.0127724	6.06927e-25
	19:49869051:T:G:imp:v1	DKKL1	DKKL1_Q9UK85_OID21313_v1_Oncology	23438	Sphingomyelins	-0.0726449	0.00703726	6.46924e-25
	1:205816893:T:C:imp:v1	PM20D1	PM20D1_Q6GTS8_OID20149_v1_Cardiometabolic	23111	Leg fat percentage (right)	0.0702767	0.00682335	7.75887e-25
	6:37663624:T:C:imp:v1	MDGA1	MDGA1_Q8NFP4_OID20951_v1_Neurology	48	Waist circumference	0.0482279	0.00468598	8.35219e-25
	19:51535130:A:G:imp:v1	KLK12	KLK12_Q9UKR0_OID21201_v1_Oncology	23098	Weight	-0.0455537	0.00442932	9.02932e-25
	1:205816893:T:C:imp:v1	PM20D1	PM20D1_Q6GTS8_OID20149_v1_Cardiometabolic	23115	Leg fat percentage (left)	0.0701731	0.00682316	9.05305e-25
	17:78539090:C:T:imp:v1	NPTX1	NPTX1_Q15818_OID21074_v1_Neurology	23114	Leg predicted mass (right)	0.131228	0.0127663	9.52419e-25
	19:49869051:T:G:imp:v1	DKKL1	DKKL1_Q9UK85_OID21313_v1_Oncology	23107	Impedance of leg (right)	-0.0545554	0.005324	1.32817e-24
	18:29797958:T:C:imp:v1	MEP1B	MEP1B_Q16820_OID20168_v1_Cardiometabolic	21001	Body mass index (BMI)	-0.0485715	0.00474148	1.36978e-24
	20:3049890:T:G:imp:v1	OXT	OXT_P01178_OID21047_v1_Neurology	23116	Leg fat mass (left)	-0.0859728	0.00839175	1.38903e-24
	11:112975934:C:T:imp:v1	NCAM1	NCAM1_P13591_OID20354_v1_Cardiometabolic	23098	Weight	-0.0978425	0.00958098	1.90209e-24
	11:112975934:C:T:imp:v1	NCAM1	NCAM1_P13591_OID20354_v1_Cardiometabolic	48	Waist circumference	-0.0970061	0.00950338	1.99149e-24
	12:7904111:T:G:imp:v1	CLEC4C	CLEC4C_Q8WTT0_OID20547_v1_Inflammation	30010	Red blood cell (erythrocyte) count	0.0645126	0.00632089	2.02302e-24
	11:71850156:C:CTA:imp:v1	FOLR3	FOLR3_P41439_OID21485_v1_Oncology	23130	Trunk predicted mass	0.113727	0.0111432	2.0261e-24
	19:45413233:G:T:imp:v1	LDLR	LDLR_P01130_OID20240_v1_Cardiometabolic	23525	Phospholipids in IDL	-0.186487	0.0182686	2.10911e-24
	9:138471928:G:A:imp:v1	PAEP	PAEP_P09466_OID20925_v1_Neurology	1349	Processed meat intake	0.0912572	0.00897333	2.93359e-24
	19:51728641:A:G:imp:v1	CD33	CD33_P20138_OID21472_v1_Oncology	30610	Alkaline phosphatase	0.0440221	0.0043355	3.46322e-24
	11:71850156:C:CTA:imp:v1	FOLR3	FOLR3_P41439_OID21485_v1_Oncology	23129	Trunk fat-free mass	0.112991	0.0111377	3.78376e-24
	11:71850156:C:CTA:imp:v1	FOLR3	FOLR3_P41439_OID21485_v1_Oncology	23128	Trunk fat mass	-0.112994	0.0111392	3.82865e-24
	11:112975934:C:T:imp:v1	NCAM1	NCAM1_P13591_OID20354_v1_Cardiometabolic	50	Standing height	-0.0982067	0.00968193	3.84542e-24
	19:49869051:T:G:imp:v1	DKKL1	DKKL1_Q9UK85_OID21313_v1_Oncology	23111	Leg fat percentage (right)	-0.054391	0.00536497	4.0579e-24
	11:112975934:C:T:imp:v1	NCAM1	NCAM1_P13591_OID20354_v1_Cardiometabolic	21002	Weight	-0.0961599	0.00951377	5.54187e-24
	17:78539090:C:T:imp:v1	NPTX1	NPTX1_Q15818_OID21074_v1_Neurology	23121	Arm fat-free mass (right)	0.129674	0.0128295	5.54741e-24
	17:78539090:C:T:imp:v1	NPTX1	NPTX1_Q15818_OID21074_v1_Neurology	23122	Arm predicted mass (right)	0.129477	0.0128125	5.65544e-24
	9:138471928:G:A:imp:v1	PAEP	PAEP_P09466_OID20925_v1_Neurology	20446	Ever had prolonged feelings of sadness or depression	-0.254341	0.0250848	5.73212e-24
	17:78539090:C:T:imp:v1	NPTX1	NPTX1_Q15818_OID21074_v1_Neurology	23101	Whole body fat-free mass	0.128732	0.0127468	6.03685e-24
	9:138471928:G:A:imp:v1	PAEP	PAEP_P09466_OID20925_v1_Neurology	2674	Ever had breast cancer screening / mammogram	0.207175	0.0205035	6.11837e-24
	19:49869051:T:G:imp:v1	DKKL1	DKKL1_Q9UK85_OID21313_v1_Oncology	23115	Leg fat percentage (left)	-0.0540096	0.00535184	6.50881e-24
	17:78539090:C:T:imp:v1	NPTX1	NPTX1_Q15818_OID21074_v1_Neurology	48	Waist circumference	0.127304	0.012617	6.62001e-24
	18:29797958:T:C:imp:v1	MEP1B	MEP1B_Q16820_OID20168_v1_Cardiometabolic	23128	Trunk fat mass	-0.0481865	0.00477777	6.93125e-24
	16:89199108:G:A:imp:v1	CDH15	CDH15_P55291_OID21005_v1_Neurology	21002	Weight	0.106237	0.0105413	7.4594e-24
	17:78539090:C:T:imp:v1	NPTX1	NPTX1_Q15818_OID21074_v1_Neurology	23102	Whole body water mass	0.128212	0.0127346	8.28276e-24
	19:49869051:T:G:imp:v1	DKKL1	DKKL1_Q9UK85_OID21313_v1_Oncology	3062	Forced vital capacity (FVC)	0.0652284	0.00648205	9.05277e-24
	20:3049890:T:G:imp:v1	OXT	OXT_P01178_OID21047_v1_Neurology	30030	Haematocrit percentage	0.0885989	0.0088392	1.3284e-23
	3:190346060:A:G:imp:v1	IL1RAP	IL1RAP_Q9NPH3_OID21126_v1_Neurology	30880	Urate	0.0710365	0.00709379	1.4341e-23
	6:31380943:G:A:imp:v1	MICB_MICA	MICA_Q29980_Q29983_OID20593_v1_Inflammation	21001	Body mass index (BMI)	-0.0632599	0.00631815	1.45116e-23
	1:205816893:T:C:imp:v1	PM20D1	PM20D1_Q6GTS8_OID20149_v1_Cardiometabolic	20015	Sitting height	-0.067539	0.00675345	1.63903e-23
	18:29797958:T:C:imp:v1	MEP1B	MEP1B_Q16820_OID20168_v1_Cardiometabolic	23104	Body mass index (BMI)	-0.0476497	0.00476654	1.7018e-23
	16:89199108:G:A:imp:v1	CDH15	CDH15_P55291_OID21005_v1_Neurology	23098	Weight	0.10592	0.0106079	1.91337e-23
	5:38852572:C:T:imp:v1	OSMR	OSMR_Q99650_OID20356_v1_Cardiometabolic	30850	Testosterone	0.0842614	0.00845579	2.3659e-23
	19:49869051:T:G:imp:v1	DKKL1	DKKL1_Q9UK85_OID21313_v1_Oncology	30510	Creatinine (enzymatic) in urine	0.0532942	0.005354	2.61311e-23
	19:45413233:G:T:imp:v1	LDLR	LDLR_P01130_OID20240_v1_Cardiometabolic	23429	Concentration of LDL Particles	-0.162179	0.0163203	3.26496e-23
	19:49206417:A:G:imp:v1	IL19	IL19_Q9UHD0_OID20158_v1_Cardiometabolic	50	Standing height	0.0745265	0.00750717	3.41214e-23
	19:49869051:T:G:imp:v1	DKKL1	DKKL1_Q9UK85_OID21313_v1_Oncology	3063	Forced expiratory volume in 1-second (FEV1)	0.0639468	0.00644329	3.63595e-23
	20:3049890:T:G:imp:v1	OXT	OXT_P01178_OID21047_v1_Neurology	30020	Haemoglobin concentration	0.0875178	0.00883877	4.50436e-23
	9:136138765:GCGCCCACCACTA:G:imp:v1	CXADR	CXADR_P78310_OID20561_v1_Inflammation	30730	Gamma glutamyltransferase	0.0943899	0.00954656	5.10044e-23
	11:112975934:C:T:imp:v1	NCAM1	NCAM1_P13591_OID20354_v1_Cardiometabolic	46	Hand grip strength (left)	-0.0959978	0.0097125	5.25411e-23
	16:89199108:G:A:imp:v1	CDH15	CDH15_P55291_OID21005_v1_Neurology	23125	Arm fat-free mass (left)	0.106552	0.0107914	5.81633e-23
	11:112975934:C:T:imp:v1	NCAM1	NCAM1_P13591_OID20354_v1_Cardiometabolic	30030	Haematocrit percentage	-0.0973777	0.00986214	5.81695e-23
	2:102926362:G:A:imp:v1	IL1RL1	IL1RL1_Q01638_OID20250_v1_Cardiometabolic	20116	Smoking Status	0.0981701	0.0099507	6.29953e-23
	20:3049890:T:G:imp:v1	OXT	OXT_P01178_OID21047_v1_Neurology	23119	Arm fat percentage (right)	-0.0838903	0.00850351	6.45156e-23
	6:31380943:G:A:imp:v1	MICB_MICA	MICA_Q29980_Q29983_OID20593_v1_Inflammation	23104	Body mass index (BMI)	-0.0628076	0.00636817	6.49517e-23
	17:34328646:CAGGGCAG:C:imp:v1	CCL15	CCL15_Q16663_OID20328_v1_Cardiometabolic	30870	Triglycerides	-0.114526	0.0116206	6.99731e-23
	19:51535130:A:G:imp:v1	KLK12	KLK12_Q9UKR0_OID21201_v1_Oncology	30020	Haemoglobin concentration	-0.043812	0.00444729	7.28652e-23
	9:123460769:A:C:imp:v1	MEGF9	MEGF9_Q9H1U4_OID20285_v1_Cardiometabolic	23127	Trunk fat percentage	0.0791734	0.0080388	7.44668e-23
	11:71850156:C:CTA:imp:v1	FOLR3	FOLR3_P41439_OID21485_v1_Oncology	1588	Average weekly beer plus cider intake	0.149022	0.0151317	7.69347e-23
	6:46116449:G:A:imp:v1	ENPP5	ENPP5_Q9UJA9_OID20736_v1_Inflammation	23123	Arm fat percentage (left)	-0.0641354	0.00652714	9.34785e-23
	20:3049890:T:G:imp:v1	OXT	OXT_P01178_OID21047_v1_Neurology	23112	Leg fat mass (right)	-0.082288	0.00838781	1.11178e-22
	3:52852538:G:T:imp:v1	MME	MME_P08473_OID21307_v1_Oncology	30830	SHBG	0.0837103	0.00855444	1.40717e-22
	19:45413233:G:T:imp:v1	LDLR	LDLR_P01130_OID20240_v1_Cardiometabolic	23439	Apolipoprotein B	-0.159262	0.0162742	1.45969e-22
	2:102926362:G:A:imp:v1	IL1RL1	IL1RL1_Q01638_OID20250_v1_Cardiometabolic	20116	Smoking status	0.0852372	0.00871555	1.47148e-22
	19:49869051:T:G:imp:v1	DKKL1	DKKL1_Q9UK85_OID21313_v1_Oncology	23108	Impedance of leg (left)	-0.0521828	0.00533768	1.52741e-22
	1:89652078:A:T:imp:v1	GBP4	GBP4_Q96PP9_OID20845_v1_Neurology	23480	Glycoprotein Acetyls	0.0813062	0.008313	1.5465e-22
	9:138471928:G:A:imp:v1	PAEP	PAEP_P09466_OID20925_v1_Neurology	23440	Apolipoprotein A1	-0.104676	0.0107157	1.73978e-22
	6:37663624:T:C:imp:v1	MDGA1	MDGA1_Q8NFP4_OID20951_v1_Neurology	30870	Triglycerides	0.0467408	0.00478778	1.75547e-22
	16:89199108:G:A:imp:v1	CDH15	CDH15_P55291_OID21005_v1_Neurology	23126	Arm predicted mass (left)	0.105329	0.0107933	1.8134e-22
	2:102926362:G:A:imp:v1	IL1RL1	IL1RL1_Q01638_OID20250_v1_Cardiometabolic	131308	Date I26 first reported (pulmonary embolism)	0.0979403	0.0100367	1.82173e-22
	1:147124310:T:G:imp:v1	ACP6	ACP6_Q9NPH0_OID21432_v1_Oncology	30720	Cystatin C	-0.061473	0.00630665	2.03408e-22
	6:46116449:G:A:imp:v1	ENPP5	ENPP5_Q9UJA9_OID20736_v1_Inflammation	23119	Arm fat percentage (right)	-0.0635168	0.00651689	2.04633e-22
	17:34307457:T:C:imp:v1	CCL16	CCL16_O15467_OID20334_v1_Cardiometabolic	30880	Urate	-0.10105	0.0103678	2.05217e-22
	17:34328646:CAGGGCAG:C:imp:v1	CCL15	CCL15_Q16663_OID20328_v1_Cardiometabolic	21022	Age	-0.113975	0.0116987	2.12369e-22
	19:51535130:A:G:imp:v1	KLK12	KLK12_Q9UKR0_OID21201_v1_Oncology	23112	Leg fat mass (right)	0.0425615	0.00437111	2.25082e-22
	19:51535130:A:G:imp:v1	KLK12	KLK12_Q9UKR0_OID21201_v1_Oncology	23116	Leg fat mass (left)	0.0424998	0.00437056	2.55373e-22
	6:31380943:G:A:imp:v1	MICB_MICA	MICA_Q29980_Q29983_OID20593_v1_Inflammation	48	Waist circumference	-0.0617683	0.00635367	2.60861e-22
	17:78539090:C:T:imp:v1	NPTX1	NPTX1_Q15818_OID21074_v1_Neurology	23130	Trunk predicted mass	0.123618	0.0127231	2.75908e-22
	5:299543:C:T:imp:v1	PDCD6	PDCD6_O75340_OID20163_v1_Cardiometabolic	30080	Platelet count	-0.0759966	0.00783966	3.42962e-22
	6:37663624:T:C:imp:v1	MDGA1	MDGA1_Q8NFP4_OID20951_v1_Neurology	21002	Weight	0.0452745	0.00467264	3.58503e-22
	17:77706406:A:G:imp:v1	ENPP7	ENPP7_Q6UWV6_OID20689_v1_Inflammation	30730	Gamma glutamyltransferase	-0.0542102	0.0055946	3.58642e-22
	17:78539090:C:T:imp:v1	NPTX1	NPTX1_Q15818_OID21074_v1_Neurology	23129	Trunk fat-free mass	0.123205	0.0127221	3.76291e-22
	9:136146597:C:T:imp:v1	CDH17	CDH17_Q12864_OID20134_v1_Cardiometabolic	30610	Alkaline phosphatase	-0.0838442	0.00866251	3.97134e-22
	11:112975934:C:T:imp:v1	NCAM1	NCAM1_P13591_OID20354_v1_Cardiometabolic	30850	Testosterone	-0.100179	0.0103513	4.04128e-22
	1:205816893:T:C:imp:v1	PM20D1	PM20D1_Q6GTS8_OID20149_v1_Cardiometabolic	50	Standing height	-0.0649603	0.00673357	5.4096e-22
	17:78539090:C:T:imp:v1	NPTX1	NPTX1_Q15818_OID21074_v1_Neurology	30760	HDL cholesterol	-0.128749	0.0133465	5.47664e-22
	19:51535130:A:G:imp:v1	KLK12	KLK12_Q9UKR0_OID21201_v1_Oncology	30010	Red blood cell (erythrocyte) count	-0.0430705	0.00446632	5.61619e-22
	2:102926362:G:A:imp:v1	IL1RL1	IL1RL1_Q01638_OID20250_v1_Cardiometabolic	30280	Immature reticulocyte fraction	0.066813	0.0069353	6.16247e-22
	6:46116449:G:A:imp:v1	ENPP5	ENPP5_Q9UJA9_OID20736_v1_Inflammation	23099	Body fat percentage	-0.0627263	0.00651352	6.36966e-22
	11:71850156:C:CTA:imp:v1	FOLR3	FOLR3_P41439_OID21485_v1_Oncology	23122	Arm predicted mass (right)	0.108048	0.0112198	6.37865e-22
	5:38852572:C:T:imp:v1	OSMR	OSMR_Q99650_OID20356_v1_Cardiometabolic	23115	Leg fat percentage (left)	-0.0763173	0.00792584	6.45049e-22
	11:71850156:C:CTA:imp:v1	FOLR3	FOLR3_P41439_OID21485_v1_Oncology	23121	Arm fat-free mass (right)	0.108036	0.011221	6.50661e-22
	3:52852538:G:T:imp:v1	MME	MME_P08473_OID21307_v1_Oncology	21002	Weight	-0.0772288	0.00802208	6.56403e-22
	11:112975934:C:T:imp:v1	NCAM1	NCAM1_P13591_OID20354_v1_Cardiometabolic	47	Hand grip strength (right)	-0.092737	0.0096348	6.67979e-22
	3:52852538:G:T:imp:v1	MME	MME_P08473_OID21307_v1_Oncology	23098	Weight	-0.0777719	0.00808129	6.78644e-22
	20:3049890:T:G:imp:v1	OXT	OXT_P01178_OID21047_v1_Neurology	23123	Arm fat percentage (left)	-0.0817876	0.00850619	7.50894e-22
	6:46116449:G:A:imp:v1	ENPP5	ENPP5_Q9UJA9_OID20736_v1_Inflammation	50	Standing height	0.0631867	0.0065897	9.50758e-22
	19:49869051:T:G:imp:v1	DKKL1	DKKL1_Q9UK85_OID21313_v1_Oncology	21001	Body mass index (BMI)	0.0503124	0.00524874	9.80362e-22
	19:49206417:A:G:imp:v1	IL19	IL19_Q9UHD0_OID20158_v1_Cardiometabolic	23115	Leg fat percentage (left)	-0.0723638	0.00755302	1.02938e-21
	6:37663624:T:C:imp:v1	MDGA1	MDGA1_Q8NFP4_OID20951_v1_Neurology	23098	Weight	0.0450975	0.0047122	1.13797e-21
	3:46619238:T:A:imp:v1	TDGF1	TDGF1_P13385_OID20816_v1_Neurology	21002	Weight	0.0511128	0.00535531	1.46185e-21
	20:3049890:T:G:imp:v1	OXT	OXT_P01178_OID21047_v1_Neurology	23099	Body fat percentage	-0.0806712	0.00845456	1.52331e-21
	6:143825104:G:T:imp:v1	FUCA1	FUCA1_P04066_OID20261_v1_Cardiometabolic	30650	Aspartate aminotransferase	-0.0473804	0.00497514	1.78821e-21
	11:71850156:C:CTA:imp:v1	FOLR3	FOLR3_P41439_OID21485_v1_Oncology	30830	SHBG	-0.116177	0.0122021	1.84202e-21
	1:205816893:T:C:imp:v1	PM20D1	PM20D1_Q6GTS8_OID20149_v1_Cardiometabolic	23106	Impedance of whole body	0.0652356	0.00685269	1.85577e-21
	5:38852572:C:T:imp:v1	OSMR	OSMR_Q99650_OID20356_v1_Cardiometabolic	23111	Leg fat percentage (right)	-0.0753788	0.00792866	2.08752e-21
	6:31380943:G:A:imp:v1	MICB_MICA	MICA_Q29980_Q29983_OID20593_v1_Inflammation	23128	Trunk fat mass	-0.060486	0.00636312	2.1164e-21
	19:49206417:A:G:imp:v1	IL19	IL19_Q9UHD0_OID20158_v1_Cardiometabolic	23111	Leg fat percentage (right)	-0.0716737	0.00754459	2.23791e-21
	2:102926362:G:A:imp:v1	IL1RL1	IL1RL1_Q01638_OID20250_v1_Cardiometabolic	30000	White blood cell (leukocyte) count	0.0646358	0.00680628	2.31186e-21
	1:20306146:G:C:imp:v1	PLA2G2A	PLA2G2A_P14555_OID20274_v1_Cardiometabolic	21002	Weight	-0.0779742	0.00821382	2.38991e-21
	19:49869051:T:G:imp:v1	DKKL1	DKKL1_Q9UK85_OID21313_v1_Oncology	23411	Total Phospholipids in Lipoprotein Particles	-0.0667617	0.00702913	2.39118e-21
	3:46619238:T:A:imp:v1	TDGF1	TDGF1_P13385_OID20816_v1_Neurology	23098	Weight	0.0510205	0.00538738	2.97203e-21
	17:34307457:T:C:imp:v1	CCL16	CCL16_O15467_OID20334_v1_Cardiometabolic	30730	Gamma glutamyltransferase	-0.0976154	0.010312	3.0944e-21
	17:77706406:A:G:imp:v1	ENPP7	ENPP7_Q6UWV6_OID20689_v1_Inflammation	31	Sex	-0.114976	0.0121556	3.32162e-21
	2:102926362:G:A:imp:v1	IL1RL1	IL1RL1_Q01638_OID20250_v1_Cardiometabolic	49	Hip circumference	0.0638308	0.00674907	3.34323e-21
	19:49869051:T:G:imp:v1	DKKL1	DKKL1_Q9UK85_OID21313_v1_Oncology	23104	Body mass index (BMI)	0.0499619	0.00528995	3.79191e-21
	19:49206417:A:G:imp:v1	IL19	IL19_Q9UHD0_OID20158_v1_Cardiometabolic	30850	Testosterone	0.0761827	0.00807473	4.20936e-21
	16:89199108:G:A:imp:v1	CDH15	CDH15_P55291_OID21005_v1_Neurology	23105	Basal metabolic rate	0.101156	0.0107259	4.31721e-21
	19:45413233:G:T:imp:v1	LDLR	LDLR_P01130_OID20240_v1_Cardiometabolic	23419	Total Free Cholesterol	-0.168886	0.0179142	4.66601e-21
	19:49206417:A:G:imp:v1	IL19	IL19_Q9UHD0_OID20158_v1_Cardiometabolic	30880	Urate	0.0722646	0.00767355	4.93114e-21
	16:89199108:G:A:imp:v1	CDH15	CDH15_P55291_OID21005_v1_Neurology	31	Sex	0.200773	0.0213395	5.33784e-21
	1:205816893:T:C:imp:v1	PM20D1	PM20D1_Q6GTS8_OID20149_v1_Cardiometabolic	30850	Testosterone	-0.0686779	0.00730095	5.50143e-21
	1:20306146:G:C:imp:v1	PLA2G2A	PLA2G2A_P14555_OID20274_v1_Cardiometabolic	23098	Weight	-0.0777228	0.00826653	5.68859e-21
	6:31380943:G:A:imp:v1	MICB_MICA	MICA_Q29980_Q29983_OID20593_v1_Inflammation	130830	Date E88 first reported (other metabolic disorders)	-0.116412	0.0123894	6.00642e-21
	16:89199108:G:A:imp:v1	CDH15	CDH15_P55291_OID21005_v1_Neurology	23122	Arm predicted mass (right)	0.101019	0.0107729	7.18947e-21
	17:34328646:CAGGGCAG:C:imp:v1	CCL15	CCL15_Q16663_OID20328_v1_Cardiometabolic	30670	Urea	-0.108177	0.0115396	7.39204e-21
	16:89199108:G:A:imp:v1	CDH15	CDH15_P55291_OID21005_v1_Neurology	23121	Arm fat-free mass (right)	0.100992	0.0107813	7.89102e-21
	11:71850156:C:CTA:imp:v1	FOLR3	FOLR3_P41439_OID21485_v1_Oncology	23101	Whole body fat-free mass	0.103979	0.0111251	9.6229e-21
	19:51535130:A:G:imp:v1	KLK12	KLK12_Q9UKR0_OID21201_v1_Oncology	30840	Total bilirubin	-0.0420346	0.00449748	9.66603e-21
	1:161480649:A:G:imp:v1	FCGR2A	FCGR2A_P12318_OID20391_v1_Cardiometabolic	30860	Total protein	-0.0860509	0.00920675	9.68858e-21
	19:49206417:A:G:imp:v1	IL19	IL19_Q9UHD0_OID20158_v1_Cardiometabolic	21002	Weight	0.0698578	0.00747963	1.02447e-20
	17:34307457:T:C:imp:v1	CCL16	CCL16_O15467_OID20334_v1_Cardiometabolic	30870	Triglycerides	-0.092599	0.00991525	1.03322e-20
	11:71850156:C:CTA:imp:v1	FOLR3	FOLR3_P41439_OID21485_v1_Oncology	49	Hip circumference	-0.103266	0.0110609	1.05838e-20
	6:37663624:T:C:imp:v1	MDGA1	MDGA1_Q8NFP4_OID20951_v1_Neurology	30040	Mean corpuscular volume	-0.0441035	0.00472687	1.12046e-20
	11:71850156:C:CTA:imp:v1	FOLR3	FOLR3_P41439_OID21485_v1_Oncology	23102	Whole body water mass	0.103112	0.0111353	2.16516e-20
	9:138471928:G:A:imp:v1	PAEP	PAEP_P09466_OID20925_v1_Neurology	30090	Platelet crit	-0.0767309	0.00829688	2.41902e-20
	9:136149229:T:C:imp:v1	GP2	GP2_P55259_OID20090_v1_Cardiometabolic	21022	Age	-0.0732816	0.00793483	2.72337e-20
	17:34328646:CAGGGCAG:C:imp:v1	CCL15	CCL15_Q16663_OID20328_v1_Cardiometabolic	30880	Urate	-0.107231	0.0116175	2.86296e-20
	19:49206417:A:G:imp:v1	IL19	IL19_Q9UHD0_OID20158_v1_Cardiometabolic	23098	Weight	0.0693889	0.00752226	3.01753e-20
	6:31380943:G:A:imp:v1	MICB_MICA	MICA_Q29980_Q29983_OID20593_v1_Inflammation	23100	Whole body fat mass	-0.0587069	0.00636571	3.07369e-20
	9:138471928:G:A:imp:v1	PAEP	PAEP_P09466_OID20925_v1_Neurology	1438	Bread intake	0.0759725	0.008256	3.70931e-20
	17:72700943:A:G:imp:v1	CD300LF	CD300LF_Q8TDQ1_OID21469_v1_Oncology	30710	C-reactive protein	-0.0591759	0.00643194	3.77803e-20
	6:46116449:G:A:imp:v1	ENPP5	ENPP5_Q9UJA9_OID20736_v1_Inflammation	20015	Sitting height	0.0606244	0.00659022	3.80875e-20
	11:71850156:C:CTA:imp:v1	FOLR3	FOLR3_P41439_OID21485_v1_Oncology	23110	Impedance of arm (left)	-0.103202	0.0112194	3.83284e-20
	6:46116449:G:A:imp:v1	ENPP5	ENPP5_Q9UJA9_OID20736_v1_Inflammation	23116	Leg fat mass (left)	-0.0600798	0.00653288	3.9061e-20
	6:37663624:T:C:imp:v1	MDGA1	MDGA1_Q8NFP4_OID20951_v1_Neurology	30620	Alanine aminotransferase	0.0438942	0.00477307	3.92993e-20
	3:52852538:G:T:imp:v1	MME	MME_P08473_OID21307_v1_Oncology	23125	Arm fat-free mass (left)	-0.0759098	0.00826053	4.17296e-20
	6:46116449:G:A:imp:v1	ENPP5	ENPP5_Q9UJA9_OID20736_v1_Inflammation	30850	Testosterone	0.0653088	0.00710814	4.26315e-20
	22:44324855:G:A:imp:v1	ALDH1A1	ALDH1A1_P00352_OID21128_v1_Neurology	30650	Aspartate aminotransferase	0.0798217	0.00868971	4.32573e-20
	9:138471928:G:A:imp:v1	PAEP	PAEP_P09466_OID20925_v1_Neurology	23438	Sphingomyelins	-0.098652	0.0107377	4.43292e-20
	19:51535130:A:G:imp:v1	KLK12	KLK12_Q9UKR0_OID21201_v1_Oncology	3064	Peak expiratory flow (PEF)	-0.0489001	0.00532988	4.91686e-20
	1:205816893:T:C:imp:v1	PM20D1	PM20D1_Q6GTS8_OID20149_v1_Cardiometabolic	51	Seated height	-0.0618047	0.0067482	5.55565e-20
	3:190346060:A:G:imp:v1	IL1RAP	IL1RAP_Q9NPH3_OID21126_v1_Neurology	23107	Impedance of leg (right)	-0.0639748	0.00699884	6.54416e-20
	16:89199108:G:A:imp:v1	CDH15	CDH15_P55291_OID21005_v1_Neurology	23109	Impedance of arm (right)	-0.098145	0.010741	6.7471e-20
	19:49206417:A:G:imp:v1	IL19	IL19_Q9UHD0_OID20158_v1_Cardiometabolic	23107	Impedance of leg (right)	-0.0691157	0.0075639	6.74842e-20
	3:52852538:G:T:imp:v1	MME	MME_P08473_OID21307_v1_Oncology	23126	Arm predicted mass (left)	-0.0754191	0.00827321	8.21897e-20
	19:49206417:A:G:imp:v1	IL19	IL19_Q9UHD0_OID20158_v1_Cardiometabolic	47	Hand grip strength (right)	0.0683983	0.00750506	8.40771e-20
	1:161480649:A:G:imp:v1	FCGR2A	FCGR2A_P12318_OID20391_v1_Cardiometabolic	30720	Cystatin C	-0.0797069	0.00875097	8.84322e-20
	19:49206417:A:G:imp:v1	IL19	IL19_Q9UHD0_OID20158_v1_Cardiometabolic	20015	Sitting height	0.0685264	0.00752377	8.85392e-20
	11:71850156:C:CTA:imp:v1	FOLR3	FOLR3_P41439_OID21485_v1_Oncology	1588	Alcohol Intake Frequency	-0.0690365	0.00758031	8.89363e-20
	11:71850156:C:CTA:imp:v1	FOLR3	FOLR3_P41439_OID21485_v1_Oncology	23109	Impedance of arm (right)	-0.101798	0.0111783	8.94885e-20
	2:102926362:G:A:imp:v1	IL1RL1	IL1RL1_Q01638_OID20250_v1_Cardiometabolic	137	Number of treatments/medications taken	0.0663357	0.00728763	9.29696e-20
	1:205816893:T:C:imp:v1	PM20D1	PM20D1_Q6GTS8_OID20149_v1_Cardiometabolic	23119	Arm fat percentage (right)	0.0623632	0.00685249	9.4788e-20
	11:71850156:C:CTA:imp:v1	FOLR3	FOLR3_P41439_OID21485_v1_Oncology	23126	Arm predicted mass (left)	0.102312	0.0112482	9.89304e-20
	6:31380943:G:A:imp:v1	MICB_MICA	MICA_Q29980_Q29983_OID20593_v1_Inflammation	30710	C-reactive protein	-0.059333	0.00652657	1.03677e-19
	9:138471928:G:A:imp:v1	PAEP	PAEP_P09466_OID20925_v1_Neurology	30650	Aspartate aminotransferase	0.0763691	0.00840397	1.07323e-19
	2:102926362:G:A:imp:v1	IL1RL1	IL1RL1_Q01638_OID20250_v1_Cardiometabolic	30290	High light scatter reticulocyte percentage	0.0622021	0.0068518	1.16456e-19
	17:34328646:CAGGGCAG:C:imp:v1	CCL15	CCL15_Q16663_OID20328_v1_Cardiometabolic	30700	Creatinine	-0.105243	0.011606	1.27874e-19
	17:34307457:T:C:imp:v1	CCL16	CCL16_O15467_OID20334_v1_Cardiometabolic	23104	Body mass index (BMI)	-0.0903869	0.009982	1.4392e-19
	17:34307457:T:C:imp:v1	CCL16	CCL16_O15467_OID20334_v1_Cardiometabolic	21001	Body mass index (BMI)	-0.0898725	0.00993963	1.62171e-19
	10:51549496:T:C:imp:v1	MSMB	MSMB_P08118_OID20275_v1_Cardiometabolic	30720	Cystatin C	-0.0487356	0.00539452	1.74134e-19
	1:159799910:G:A:imp:v1	SLAMF8	SLAMF8_Q9P0V8_OID21214_v1_Oncology	30720	Cystatin C	-0.0805803	0.00892724	1.87392e-19
	1:89652078:A:T:imp:v1	GBP4	GBP4_Q96PP9_OID20845_v1_Neurology	30100	Mean platelet (thrombocyte) volume	-0.0571226	0.00633203	1.96123e-19
	6:46116449:G:A:imp:v1	ENPP5	ENPP5_Q9UJA9_OID20736_v1_Inflammation	23130	Trunk predicted mass	0.059455	0.00659283	2.01328e-19
	6:46116449:G:A:imp:v1	ENPP5	ENPP5_Q9UJA9_OID20736_v1_Inflammation	23129	Trunk fat-free mass	0.0594338	0.00659087	2.02292e-19
	19:49206417:A:G:imp:v1	IL19	IL19_Q9UHD0_OID20158_v1_Cardiometabolic	48	Waist circumference	0.0672879	0.0074654	2.10476e-19
	6:143825104:G:T:imp:v1	FUCA1	FUCA1_P04066_OID20261_v1_Cardiometabolic	30020	Haemoglobin concentration	-0.0453928	0.00503758	2.15204e-19
	1:226075410:GC:G:imp:v1	LEFTY2	LEFTY2_O00292_OID21454_v1_Oncology	31	Sex	-0.12182	0.0135252	2.22824e-19
	4:15709192:G:A:imp:v1	BST1	BST1_Q10588_OID21051_v1_Neurology	23126	Arm predicted mass (left)	0.0710012	0.00788539	2.28589e-19
	6:46116449:G:A:imp:v1	ENPP5	ENPP5_Q9UJA9_OID20736_v1_Inflammation	23112	Leg fat mass (right)	-0.0586319	0.00651819	2.48189e-19
	6:31380943:G:A:imp:v1	MICB_MICA	MICA_Q29980_Q29983_OID20593_v1_Inflammation	131308	Date I26 first reported (pulmonary embolism)	-0.0855419	0.00951765	2.65257e-19
	19:49206417:A:G:imp:v1	IL19	IL19_Q9UHD0_OID20158_v1_Cardiometabolic	23108	Impedance of leg (left)	-0.0679936	0.00757735	3.02976e-19
	16:89199108:G:A:imp:v1	CDH15	CDH15_P55291_OID21005_v1_Neurology	23110	Impedance of arm (left)	-0.0962696	0.0107287	3.03025e-19
	9:138471928:G:A:imp:v1	PAEP	PAEP_P09466_OID20925_v1_Neurology	30720	Cystatin C	0.0752355	0.00838591	3.07744e-19
	6:46116449:G:A:imp:v1	ENPP5	ENPP5_Q9UJA9_OID20736_v1_Inflammation	23121	Arm fat-free mass (right)	0.0591696	0.00659672	3.12959e-19
	1:205816893:T:C:imp:v1	PM20D1	PM20D1_Q6GTS8_OID20149_v1_Cardiometabolic	23099	Body fat percentage	0.0615181	0.00685867	3.14231e-19
	3:52852538:G:T:imp:v1	MME	MME_P08473_OID21307_v1_Oncology	30300	High light scatter reticulocyte count	-0.0726935	0.0081068	3.20884e-19
	4:15709192:G:A:imp:v1	BST1	BST1_Q10588_OID21051_v1_Neurology	30850	Testosterone	0.0753321	0.00840319	3.29111e-19
	22:44324855:G:A:imp:v1	KRT18	KRT18_P05783_OID21296_v1_Oncology	30650	Aspartate aminotransferase	0.0740623	0.00826485	3.38544e-19
	16:89199108:G:A:imp:v1	CDH15	CDH15_P55291_OID21005_v1_Neurology	23118	Leg predicted mass (left)	0.09623	0.0107391	3.39031e-19
	11:112975934:C:T:imp:v1	NCAM1	NCAM1_P13591_OID20354_v1_Cardiometabolic	30010	Red blood cell (erythrocyte) count	-0.087685	0.00978552	3.39306e-19
	1:205816893:T:C:imp:v1	PM20D1	PM20D1_Q6GTS8_OID20149_v1_Cardiometabolic	23123	Arm fat percentage (left)	0.0614475	0.00685875	3.45216e-19
	3:190346060:A:G:imp:v1	IL1RAP	IL1RAP_Q9NPH3_OID21126_v1_Neurology	23104	Body mass index (BMI)	0.0603512	0.0067386	3.53689e-19
	9:123460769:A:C:imp:v1	MEGF9	MEGF9_Q9H1U4_OID20285_v1_Cardiometabolic	31	Sex	-0.145702	0.0162703	3.56382e-19
	3:190346060:A:G:imp:v1	IL1RAP	IL1RAP_Q9NPH3_OID21126_v1_Neurology	21001	Body mass index (BMI)	0.0599739	0.00669871	3.63141e-19
	6:46116449:G:A:imp:v1	ENPP5	ENPP5_Q9UJA9_OID20736_v1_Inflammation	23122	Arm predicted mass (right)	0.0590553	0.00659902	3.76531e-19
	6:31380943:G:A:imp:v1	MICB_MICA	MICA_Q29980_Q29983_OID20593_v1_Inflammation	23120	Arm fat mass (right)	-0.057312	0.0064054	3.82383e-19
	22:44324855:G:A:imp:v1	ACY1	ACY1_Q03154_OID20137_v1_Cardiometabolic	30650	Aspartate aminotransferase	0.0714546	0.00798978	3.97765e-19
	9:138471928:G:A:imp:v1	PAEP	PAEP_P09466_OID20925_v1_Neurology	23436	Total Cholines	-0.0963544	0.01077	4.00124e-19
	1:20306146:G:C:imp:v1	PLA2G2A	PLA2G2A_P14555_OID20274_v1_Cardiometabolic	21001	Body mass index (BMI)	-0.0731551	0.00818322	4.10397e-19
	2:102926362:G:A:imp:v1	IL1RL1	IL1RL1_Q01638_OID20250_v1_Cardiometabolic	3063	Forced expiratory volume in 1-second (FEV1)	-0.0734182	0.00821092	4.12661e-19
	16:89199108:G:A:imp:v1	CDH15	CDH15_P55291_OID21005_v1_Neurology	23102	Whole body water mass	0.0958707	0.0107304	4.29593e-19
	9:138471928:G:A:imp:v1	PAEP	PAEP_P09466_OID20925_v1_Neurology	23127	Trunk fat percentage	-0.074609	0.00835111	4.31757e-19
	17:34307457:T:C:imp:v1	CCL16	CCL16_O15467_OID20334_v1_Cardiometabolic	23098	Weight	-0.0913302	0.0102279	4.49732e-19
	4:15709192:G:A:imp:v1	BST1	BST1_Q10588_OID21051_v1_Neurology	23130	Trunk predicted mass	0.0703575	0.00788344	4.69119e-19
	11:71850156:C:CTA:imp:v1	FOLR3	FOLR3_P41439_OID21485_v1_Oncology	1558	Alcohol intake frequency	-0.110191	0.0123495	4.77428e-19
	11:71850156:C:CTA:imp:v1	FOLR3	FOLR3_P41439_OID21485_v1_Oncology	23125	Arm fat-free mass (left)	0.0999125	0.0111984	4.80609e-19
	16:89199108:G:A:imp:v1	CDH15	CDH15_P55291_OID21005_v1_Neurology	23117	Leg fat-free mass (left)	0.0958132	0.0107416	4.90217e-19
	6:31380943:G:A:imp:v1	MICB_MICA	MICA_Q29980_Q29983_OID20593_v1_Inflammation	137	Number of treatments/medications taken	-0.0618572	0.00693728	5.04369e-19
	16:89199108:G:A:imp:v1	CDH15	CDH15_P55291_OID21005_v1_Neurology	21001	Body mass index (BMI)	0.0929822	0.0104334	5.25893e-19
	17:72700943:A:G:imp:v1	CD300LF	CD300LF_Q8TDQ1_OID21469_v1_Oncology	30000	White blood cell (leukocyte) count	-0.0576758	0.00647397	5.41232e-19
	1:20306146:G:C:imp:v1	PLA2G2A	PLA2G2A_P14555_OID20274_v1_Cardiometabolic	23104	Body mass index (BMI)	-0.0733677	0.0082408	5.71401e-19
	17:78539090:C:T:imp:v1	NPTX1	NPTX1_Q15818_OID21074_v1_Neurology	30020	Haemoglobin concentration	0.11245	0.0126323	5.77071e-19
	1:161480649:A:G:imp:v1	FCGR2A	FCGR2A_P12318_OID20391_v1_Cardiometabolic	30610	Alkaline phosphatase	-0.0778291	0.00874305	5.7798e-19
	17:34307457:T:C:imp:v1	CCL16	CCL16_O15467_OID20334_v1_Cardiometabolic	21002	Weight	-0.0905287	0.0101801	6.25763e-19
	16:89199108:G:A:imp:v1	CDH15	CDH15_P55291_OID21005_v1_Neurology	23114	Leg predicted mass (right)	0.0958114	0.0107828	6.67041e-19
	17:78539090:C:T:imp:v1	NPTX1	NPTX1_Q15818_OID21074_v1_Neurology	30250	Reticulocyte count	0.114581	0.0128976	6.78233e-19
	1:205816893:T:C:imp:v1	PM20D1	PM20D1_Q6GTS8_OID20149_v1_Cardiometabolic	3063	Forced expiratory volume in 1-second (FEV1)	-0.0737903	0.00831159	7.33208e-19
	17:34328646:CAGGGCAG:C:imp:v1	CCL15	CCL15_Q16663_OID20328_v1_Cardiometabolic	48	Waist circumference	-0.101407	0.0114339	7.73854e-19
	4:15709192:G:A:imp:v1	BST1	BST1_Q10588_OID21051_v1_Neurology	23125	Arm fat-free mass (left)	0.0698734	0.00787905	7.79097e-19
	9:138471928:G:A:imp:v1	PAEP	PAEP_P09466_OID20925_v1_Neurology	30510	Creatinine (enzymatic) in urine	0.0739924	0.00835029	8.32166e-19
	4:15709192:G:A:imp:v1	BST1	BST1_Q10588_OID21051_v1_Neurology	23129	Trunk fat-free mass	0.0698309	0.00788183	8.40864e-19
	4:15709192:G:A:imp:v1	BST1	BST1_Q10588_OID21051_v1_Neurology	23121	Arm fat-free mass (right)	0.0697042	0.00786891	8.5264e-19
	3:52852538:G:T:imp:v1	MME	MME_P08473_OID21307_v1_Oncology	23122	Arm predicted mass (right)	-0.0732266	0.00826657	8.53334e-19
	17:34328646:CAGGGCAG:C:imp:v1	CCL15	CCL15_Q16663_OID20328_v1_Cardiometabolic	30610	Alkaline phosphatase	-0.101939	0.0115115	8.75341e-19
	16:89199108:G:A:imp:v1	CDH15	CDH15_P55291_OID21005_v1_Neurology	23113	Leg fat-free mass (right)	0.0953692	0.0107737	9.00663e-19
	6:31380943:G:A:imp:v1	MICB_MICA	MICA_Q29980_Q29983_OID20593_v1_Inflammation	23124	Arm fat mass (left)	-0.0566662	0.00640472	9.38127e-19
	19:49206417:A:G:imp:v1	IL19	IL19_Q9UHD0_OID20158_v1_Cardiometabolic	51	Seated height	0.0665161	0.0075195	9.52956e-19
	2:102926362:G:A:imp:v1	IL1RL1	IL1RL1_Q01638_OID20250_v1_Cardiometabolic	48	Waist circumference	0.059855	0.00676911	9.81382e-19
	16:89199108:G:A:imp:v1	CDH15	CDH15_P55291_OID21005_v1_Neurology	23101	Whole body fat-free mass	0.0946974	0.0107264	1.11234e-18
	11:112975934:C:T:imp:v1	NCAM1	NCAM1_P13591_OID20354_v1_Cardiometabolic	30700	Creatinine	-0.086998	0.00985452	1.1161e-18
	6:46116449:G:A:imp:v1	ENPP5	ENPP5_Q9UJA9_OID20736_v1_Inflammation	23102	Whole body water mass	0.0581402	0.00658667	1.12718e-18
	3:52852538:G:T:imp:v1	MME	MME_P08473_OID21307_v1_Oncology	23121	Arm fat-free mass (right)	-0.0729084	0.00826934	1.23532e-18
	6:46116449:G:A:imp:v1	ENPP5	ENPP5_Q9UJA9_OID20736_v1_Inflammation	23101	Whole body fat-free mass	0.0580091	0.00658102	1.25824e-18
	1:110993349:G:A:imp:v1	PROK1	PROK1_P58294_OID20543_v1_Inflammation	21022	Age	0.0886115	0.0100531	1.26014e-18
	20:3049890:T:G:imp:v1	OXT	OXT_P01178_OID21047_v1_Neurology	47	Hand grip strength (right)	0.0775789	0.0088022	1.28514e-18
	20:3049890:T:G:imp:v1	OXT	OXT_P01178_OID21047_v1_Neurology	46	Hand grip strength (left)	0.0774815	0.00879988	1.38892e-18
	17:72700943:A:G:imp:v1	CD300LF	CD300LF_Q8TDQ1_OID21469_v1_Oncology	30880	Urate	-0.0577623	0.00656605	1.47177e-18
	18:29797958:T:C:imp:v1	MEP1B	MEP1B_Q16820_OID20168_v1_Cardiometabolic	49	Hip circumference	-0.0421383	0.00479485	1.59017e-18
	12:10271087:A:C:imp:v1	CLEC7A	CLEC7A_Q9BXN2_OID20636_v1_Inflammation	30610	Alkaline phosphatase	-0.0917289	0.0104404	1.62466e-18
	3:190346060:A:G:imp:v1	IL1RAP	IL1RAP_Q9NPH3_OID21126_v1_Neurology	30730	Gamma glutamyltransferase	0.0619501	0.007052	1.64352e-18
	4:15709192:G:A:imp:v1	BST1	BST1_Q10588_OID21051_v1_Neurology	23122	Arm predicted mass (right)	0.0689755	0.00786519	1.87446e-18
	1:20306146:G:C:imp:v1	PLA2G2A	PLA2G2A_P14555_OID20274_v1_Cardiometabolic	23106	Impedance of whole body	0.0730825	0.00834217	2.03494e-18
	17:78539090:C:T:imp:v1	NPTX1	NPTX1_Q15818_OID21074_v1_Neurology	23110	Impedance of arm (left)	-0.112363	0.0128281	2.05881e-18
	3:52852538:G:T:imp:v1	MME	MME_P08473_OID21307_v1_Oncology	21001	Body mass index (BMI)	-0.0697224	0.0079643	2.14715e-18
	16:89199108:G:A:imp:v1	CDH15	CDH15_P55291_OID21005_v1_Neurology	23104	Body mass index (BMI)	0.0918589	0.0104943	2.16932e-18
	6:143825104:G:T:imp:v1	FUCA1	FUCA1_P04066_OID20261_v1_Cardiometabolic	30620	Alanine aminotransferase	-0.0436976	0.00499242	2.18077e-18
	11:112975934:C:T:imp:v1	NCAM1	NCAM1_P13591_OID20354_v1_Cardiometabolic	23107	Impedance of leg (right)	0.0850461	0.00972481	2.32794e-18
	17:78539090:C:T:imp:v1	NPTX1	NPTX1_Q15818_OID21074_v1_Neurology	30010	Red blood cell (erythrocyte) count	0.112239	0.0128512	2.5792e-18
	4:166261800:T:C:imp:v1	CPE	CPE_P16870_OID21392_v1_Oncology	31	Sex	0.144538	0.0165719	2.85997e-18
	3:52852538:G:T:imp:v1	MME	MME_P08473_OID21307_v1_Oncology	31	Sex	-0.141995	0.0163058	3.22325e-18
	6:37663624:T:C:imp:v1	MDGA1	MDGA1_Q8NFP4_OID20951_v1_Neurology	30270	Mean sphered cell volume	-0.0416174	0.00478016	3.29033e-18
	11:112975934:C:T:imp:v1	NCAM1	NCAM1_P13591_OID20354_v1_Cardiometabolic	20015	Sitting height	-0.0847149	0.00973138	3.3084e-18
	5:38852572:C:T:imp:v1	OSMR	OSMR_Q99650_OID20356_v1_Cardiometabolic	23114	Leg predicted mass (right)	0.0693808	0.00798764	3.92327e-18
	5:38852572:C:T:imp:v1	OSMR	OSMR_Q99650_OID20356_v1_Cardiometabolic	23118	Leg predicted mass (left)	0.0693144	0.00798246	4.0165e-18
	16:89199108:G:A:imp:v1	CDH15	CDH15_P55291_OID21005_v1_Neurology	30880	Urate	0.0946842	0.010913	4.27739e-18
	19:49869051:T:G:imp:v1	DKKL1	DKKL1_Q9UK85_OID21313_v1_Oncology	30530	Sodium in urine	0.0467843	0.00539263	4.30159e-18
	5:38852572:C:T:imp:v1	OSMR	OSMR_Q99650_OID20356_v1_Cardiometabolic	23113	Leg fat-free mass (right)	0.069289	0.00798822	4.3633e-18
	3:52852538:G:T:imp:v1	MME	MME_P08473_OID21307_v1_Oncology	30250	Reticulocyte count	-0.0703646	0.0081169	4.56473e-18
	3:190346060:A:G:imp:v1	IL1RAP	IL1RAP_Q9NPH3_OID21126_v1_Neurology	23108	Impedance of leg (left)	-0.0607823	0.00701249	4.60532e-18
	20:1896288:A:G:imp:v1	SIRPA	SIRPA_P78324_OID20304_v1_Cardiometabolic	30610	Alkaline phosphatase	-0.034884	0.00402607	4.74311e-18
	1:20306146:G:C:imp:v1	PLA2G2A	PLA2G2A_P14555_OID20274_v1_Cardiometabolic	30880	Urate	-0.0734477	0.00847699	4.75452e-18
	20:3049890:T:G:imp:v1	OXT	OXT_P01178_OID21047_v1_Neurology	30700	Creatinine	0.0765075	0.00882954	4.78237e-18
	6:31380943:G:A:imp:v1	MICB_MICA	MICA_Q29980_Q29983_OID20593_v1_Inflammation	30750	Glycated haemoglobin (HbA1c)	-0.0564493	0.00652293	5.20244e-18
	5:38852572:C:T:imp:v1	OSMR	OSMR_Q99650_OID20356_v1_Cardiometabolic	23117	Leg fat-free mass (left)	0.0690262	0.00797917	5.34122e-18
	19:49206417:A:G:imp:v1	IL19	IL19_Q9UHD0_OID20158_v1_Cardiometabolic	46	Hand grip strength (left)	0.0650709	0.00752555	5.53929e-18
	6:37663624:T:C:imp:v1	MDGA1	MDGA1_Q8NFP4_OID20951_v1_Neurology	30610	Alkaline phosphatase	0.0410176	0.0047472	5.8632e-18
	3:52852538:G:T:imp:v1	MME	MME_P08473_OID21307_v1_Oncology	23104	Body mass index (BMI)	-0.0693296	0.00802443	5.88017e-18
	3:52852538:G:T:imp:v1	MME	MME_P08473_OID21307_v1_Oncology	23105	Basal metabolic rate	-0.0707691	0.00820568	6.72591e-18
	6:46116449:G:A:imp:v1	ENPP5	ENPP5_Q9UJA9_OID20736_v1_Inflammation	23125	Arm fat-free mass (left)	0.0569855	0.00660869	6.81801e-18
	20:43255220:T:C:imp:v1	ADA	ADA_P00813_OID20645_v1_Inflammation	30650	Aspartate aminotransferase	-0.122511	0.0142172	7.175e-18
	3:190346060:A:G:imp:v1	IL1RAP	IL1RAP_Q9NPH3_OID21126_v1_Neurology	30850	Testosterone	0.0655265	0.0076094	7.58476e-18
	1:20306146:G:C:imp:v1	PLA2G2A	PLA2G2A_P14555_OID20274_v1_Cardiometabolic	23126	Arm predicted mass (left)	-0.0722496	0.00840481	8.60326e-18
	6:46116449:G:A:imp:v1	ENPP5	ENPP5_Q9UJA9_OID20736_v1_Inflammation	23126	Arm predicted mass (left)	0.0568918	0.00661844	8.61315e-18
	1:59041220:C:T:imp:v1	TACSTD2	TACSTD2_P09758_OID21447_v1_Oncology	30760	HDL cholesterol	-0.0832621	0.00968899	8.89993e-18
	6:46116449:G:A:imp:v1	ENPP5	ENPP5_Q9UJA9_OID20736_v1_Inflammation	23114	Leg predicted mass (right)	0.0565501	0.00658322	9.06646e-18
	19:49206674:G:A:imp:v1	KLK1	KLK1_P06870_OID21499_v1_Oncology	30720	Cystatin C	-0.0525423	0.00611797	9.2308e-18
	6:46116449:G:A:imp:v1	ENPP5	ENPP5_Q9UJA9_OID20736_v1_Inflammation	23113	Leg fat-free mass (right)	0.0565326	0.00658278	9.23283e-18
	1:205816893:T:C:imp:v1	PM20D1	PM20D1_Q6GTS8_OID20149_v1_Cardiometabolic	30020	Haemoglobin concentration	-0.058756	0.00684486	9.58368e-18
	19:51535130:A:G:imp:v1	KLK12	KLK12_Q9UKR0_OID21201_v1_Oncology	30830	SHBG	0.0402984	0.00469778	1.01197e-17
	1:20306146:G:C:imp:v1	PLA2G2A	PLA2G2A_P14555_OID20274_v1_Cardiometabolic	23125	Arm fat-free mass (left)	-0.0720503	0.00840674	1.07511e-17
	16:89199108:G:A:imp:v1	CDH15	CDH15_P55291_OID21005_v1_Neurology	23130	Trunk predicted mass	0.0917325	0.0107142	1.15839e-17
	20:3049890:T:G:imp:v1	OXT	OXT_P01178_OID21047_v1_Neurology	23121	Arm fat-free mass (right)	0.0749178	0.00875037	1.17284e-17
	19:51535130:A:G:imp:v1	KLK12	KLK12_Q9UKR0_OID21201_v1_Oncology	30000	White blood cell (leukocyte) count	0.0380658	0.00444709	1.18111e-17
	1:205816893:T:C:imp:v1	PM20D1	PM20D1_Q6GTS8_OID20149_v1_Cardiometabolic	3064	Peak expiratory flow (PEF)	-0.0709278	0.00828482	1.19134e-17
	11:71850156:C:CTA:imp:v1	FOLR3	FOLR3_P41439_OID21485_v1_Oncology	3064	Peak expiratory flow (PEF)	0.117628	0.0137537	1.28086e-17
	19:51535130:A:G:imp:v1	KLK12	KLK12_Q9UKR0_OID21201_v1_Oncology	30030	Haematocrit percentage	-0.0381333	0.00446017	1.28734e-17
	1:20306146:G:C:imp:v1	PLA2G2A	PLA2G2A_P14555_OID20274_v1_Cardiometabolic	23110	Impedance of arm (left)	0.0715768	0.00837539	1.32845e-17
	17:18263957:G:C:imp:v1	SHMT1	SHMT1_P34896_OID20714_v1_Inflammation	30650	Aspartate aminotransferase	0.0593009	0.00694105	1.35881e-17
	4:15709192:G:A:imp:v1	BST1	BST1_Q10588_OID21051_v1_Neurology	23102	Whole body water mass	0.0668813	0.00783247	1.41052e-17
	3:52852538:G:T:imp:v1	MME	MME_P08473_OID21307_v1_Oncology	23117	Leg fat-free mass (left)	-0.0699252	0.00819652	1.51102e-17
	1:205816893:T:C:imp:v1	PM20D1	PM20D1_Q6GTS8_OID20149_v1_Cardiometabolic	30030	Haematocrit percentage	-0.0584195	0.00684861	1.52684e-17
	19:51535130:A:G:imp:v1	KLK12	KLK12_Q9UKR0_OID21201_v1_Oncology	23107	Impedance of leg (right)	0.0374705	0.00439521	1.58929e-17
	5:38852572:C:T:imp:v1	OSMR	OSMR_Q99650_OID20356_v1_Cardiometabolic	46	Hand grip strength (left)	0.0676848	0.00794043	1.60393e-17
	20:3049890:T:G:imp:v1	OXT	OXT_P01178_OID21047_v1_Neurology	23122	Arm predicted mass (right)	0.0745549	0.00874731	1.63508e-17
	6:46116449:G:A:imp:v1	ENPP5	ENPP5_Q9UJA9_OID20736_v1_Inflammation	23117	Leg fat-free mass (left)	0.0559866	0.0065741	1.71636e-17
	19:51535130:A:G:imp:v1	KLK12	KLK12_Q9UKR0_OID21201_v1_Oncology	30120	Lymphocyte count	0.0380633	0.00447405	1.85233e-17
	1:20306146:G:C:imp:v1	PLA2G2A	PLA2G2A_P14555_OID20274_v1_Cardiometabolic	23109	Impedance of arm (right)	0.0711945	0.00836888	1.85986e-17
	19:51728641:A:G:imp:v1	CD33	CD33_P20138_OID21472_v1_Oncology	23099	Body fat percentage	0.0365555	0.00429733	1.86593e-17
	11:112975934:C:T:imp:v1	NCAM1	NCAM1_P13591_OID20354_v1_Cardiometabolic	51	Seated height	-0.0822487	0.00967063	1.8899e-17
	11:71850156:C:CTA:imp:v1	FOLR3	FOLR3_P41439_OID21485_v1_Oncology	23114	Leg predicted mass (right)	0.0948745	0.0111557	1.89818e-17
	6:31380943:G:A:imp:v1	MICB_MICA	MICA_Q29980_Q29983_OID20593_v1_Inflammation	30610	Alkaline phosphatase	-0.054963	0.00646336	1.91353e-17
	2:102926362:G:A:imp:v1	IL1RL1	IL1RL1_Q01638_OID20250_v1_Cardiometabolic	23480	Glycoprotein Acetyls	0.0755901	0.00888693	1.93558e-17
	6:46116449:G:A:imp:v1	ENPP5	ENPP5_Q9UJA9_OID20736_v1_Inflammation	23118	Leg predicted mass (left)	0.0559402	0.00658039	1.95611e-17
	22:44324855:G:A:imp:v1	GSTA1	GSTA1_P08263_OID20166_v1_Cardiometabolic	30650	Aspartate aminotransferase	0.0705302	0.00829681	1.96231e-17
	4:15709192:G:A:imp:v1	BST1	BST1_Q10588_OID21051_v1_Neurology	23101	Whole body fat-free mass	0.0665125	0.00782724	2.01534e-17
	3:52852538:G:T:imp:v1	MME	MME_P08473_OID21307_v1_Oncology	23118	Leg predicted mass (left)	-0.0696863	0.00820337	2.06413e-17
	16:89199108:G:A:imp:v1	CDH15	CDH15_P55291_OID21005_v1_Neurology	23129	Trunk fat-free mass	0.0909362	0.0107091	2.1234e-17
	17:78539090:C:T:imp:v1	NPTX1	NPTX1_Q15818_OID21074_v1_Neurology	23559	Total Lipids in Large HDL	-0.14227	0.0167826	2.47404e-17
	9:136149229:T:C:imp:v1	CD209	CD209_Q9NNX6_OID20262_v1_Cardiometabolic	30690	Cholesterol	0.0587709	0.00693881	2.55899e-17
	4:187004074:C:T:imp:v1	TLR3	TLR3_O15455_OID20612_v1_Inflammation	30620	Alanine aminotransferase	-0.0454744	0.00537023	2.6034e-17
	22:44324730:C:T:imp:v1	PTS	PTS_Q03393_OID20847_v1_Neurology	30650	Aspartate aminotransferase	0.0726003	0.00858228	2.80548e-17
	17:78539090:C:T:imp:v1	NPTX1	NPTX1_Q15818_OID21074_v1_Neurology	23109	Impedance of arm (right)	-0.108417	0.0128217	2.88672e-17
	11:71850156:C:CTA:imp:v1	FOLR3	FOLR3_P41439_OID21485_v1_Oncology	23113	Leg fat-free mass (right)	0.0942562	0.0111603	3.14504e-17
	1:205816893:T:C:imp:v1	PM20D1	PM20D1_Q6GTS8_OID20149_v1_Cardiometabolic	30010	Red blood cell (erythrocyte) count	-0.0579516	0.00686968	3.4277e-17
	9:123460769:A:C:imp:v1	MEGF9	MEGF9_Q9H1U4_OID20285_v1_Cardiometabolic	23100	Whole body fat mass	0.0676573	0.0080236	3.52448e-17
	11:112975934:C:T:imp:v1	NCAM1	NCAM1_P13591_OID20354_v1_Cardiometabolic	23111	Leg fat percentage (right)	0.0818009	0.0097027	3.57256e-17
	17:78539090:C:T:imp:v1	NPTX1	NPTX1_Q15818_OID21074_v1_Neurology	20015	Sitting height	0.10743	0.0127475	3.6684e-17
	16:89199108:G:A:imp:v1	CDH15	CDH15_P55291_OID21005_v1_Neurology	23106	Impedance of whole body	-0.0901264	0.0106995	3.8005e-17
	6:143825104:G:T:imp:v1	FUCA1	FUCA1_P04066_OID20261_v1_Cardiometabolic	48	Waist circumference	-0.0413531	0.00490997	3.83554e-17
	2:102926362:G:A:imp:v1	IL1RL1	IL1RL1_Q01638_OID20250_v1_Cardiometabolic	130830	Date E88 first reported (other metabolic disorders)	0.11088	0.0131679	3.89595e-17
	6:37663624:T:C:imp:v1	MDGA1	MDGA1_Q8NFP4_OID20951_v1_Neurology	30630	Apolipoprotein A	-0.0423153	0.00502839	4.09939e-17
	5:38852572:C:T:imp:v1	OSMR	OSMR_Q99650_OID20356_v1_Cardiometabolic	23101	Whole body fat-free mass	0.0670569	0.00796965	4.11891e-17
	16:20367645:C:T:imp:v1	UMOD	UMOD_P07911_OID20237_v1_Cardiometabolic	48	Waist circumference	0.067311	0.00800008	4.12309e-17
	19:51728641:A:G:imp:v1	CD33	CD33_P20138_OID21472_v1_Oncology	23123	Arm fat percentage (left)	0.0361144	0.00429483	4.30565e-17
	17:34307457:T:C:imp:v1	CCL16	CCL16_O15467_OID20334_v1_Cardiometabolic	23128	Trunk fat mass	-0.0840758	0.0100009	4.38049e-17
	4:15709192:G:A:imp:v1	BST1	BST1_Q10588_OID21051_v1_Neurology	23109	Impedance of arm (right)	-0.0660474	0.00786262	4.632e-17
	19:51728641:A:G:imp:v1	CD33	CD33_P20138_OID21472_v1_Oncology	30770	IGF-1	-0.037352	0.0044543	5.25036e-17
	17:78539090:C:T:imp:v1	NPTX1	NPTX1_Q15818_OID21074_v1_Neurology	31	Sex	0.212247	0.0253346	5.60139e-17
	5:38852572:C:T:imp:v1	OSMR	OSMR_Q99650_OID20356_v1_Cardiometabolic	23102	Whole body water mass	0.0667857	0.00797633	5.83666e-17
	4:15709192:G:A:imp:v1	BST1	BST1_Q10588_OID21051_v1_Neurology	23105	Basal metabolic rate	0.0653943	0.00782001	6.37956e-17
	5:38852572:C:T:imp:v1	OSMR	OSMR_Q99650_OID20356_v1_Cardiometabolic	23123	Arm fat percentage (left)	-0.0662257	0.00793078	7.06171e-17
	1:20306146:G:C:imp:v1	PLA2G2A	PLA2G2A_P14555_OID20274_v1_Cardiometabolic	30720	Cystatin C	-0.0701832	0.00840678	7.20034e-17
	3:190346060:A:G:imp:v1	IL1RAP	IL1RAP_Q9NPH3_OID21126_v1_Neurology	30760	HDL cholesterol	-0.0617008	0.00739243	7.3371e-17
	18:29797958:T:C:imp:v1	MEP1B	MEP1B_Q16820_OID20168_v1_Cardiometabolic	30690	Cholesterol	-0.0413507	0.00495603	7.49618e-17
	6:46116449:G:A:imp:v1	ENPP5	ENPP5_Q9UJA9_OID20736_v1_Inflammation	23105	Basal metabolic rate	0.0547814	0.00657121	7.93859e-17
	5:38852572:C:T:imp:v1	OSMR	OSMR_Q99650_OID20356_v1_Cardiometabolic	23122	Arm predicted mass (right)	0.066765	0.00802299	8.99969e-17
	6:37663624:T:C:imp:v1	MDGA1	MDGA1_Q8NFP4_OID20951_v1_Neurology	23480	Glycoprotein Acetyls	0.0522395	0.00627728	9.24173e-17
	20:3049890:T:G:imp:v1	OXT	OXT_P01178_OID21047_v1_Neurology	23109	Impedance of arm (right)	-0.0733644	0.00881975	9.36321e-17
	1:205816893:T:C:imp:v1	PM20D1	PM20D1_Q6GTS8_OID20149_v1_Cardiometabolic	3062	Forced vital capacity (FVC)	-0.0686967	0.00825844	9.44556e-17
	6:46116449:G:A:imp:v1	ENPP5	ENPP5_Q9UJA9_OID20736_v1_Inflammation	51	Seated height	0.0547903	0.00658943	9.52487e-17
	14:101176335:G:C:imp:v1	DLK1	DLK1_P80370_OID20295_v1_Cardiometabolic	23129	Trunk fat-free mass	-0.0643406	0.00774024	9.72608e-17
	1:20306146:G:C:imp:v1	PLA2G2A	PLA2G2A_P14555_OID20274_v1_Cardiometabolic	23121	Arm fat-free mass (right)	-0.0698927	0.00841004	9.8876e-17
	19:54545531:T:C:imp:v1	VSTM1	VSTM1_Q6UX27_OID20851_v1_Neurology	30720	Cystatin C	-0.0548874	0.00660459	9.90916e-17
	3:52852538:G:T:imp:v1	MME	MME_P08473_OID21307_v1_Oncology	23102	Whole body water mass	-0.0683105	0.00822579	1.04083e-16
	9:138471928:G:A:imp:v1	PAEP	PAEP_P09466_OID20925_v1_Neurology	23104	Body mass index (BMI)	0.0687202	0.00827599	1.04875e-16
	17:78539090:C:T:imp:v1	NPTX1	NPTX1_Q15818_OID21074_v1_Neurology	23106	Impedance of whole body	-0.105983	0.012768	1.07364e-16
	5:38852572:C:T:imp:v1	OSMR	OSMR_Q99650_OID20356_v1_Cardiometabolic	23126	Arm predicted mass (left)	0.0665285	0.00802313	1.15448e-16
	4:15709192:G:A:imp:v1	BST1	BST1_Q10588_OID21051_v1_Neurology	23110	Impedance of arm (left)	-0.0653626	0.00788558	1.18551e-16
	3:46619238:T:A:imp:v1	TDGF1	TDGF1_P13385_OID20816_v1_Neurology	23125	Arm fat-free mass (left)	0.0447437	0.00539911	1.20359e-16
	19:41283365:C:G:imp:v1	MIA	MIA_Q16674_OID21531_v1_Oncology	30720	Cystatin C	-0.101328	0.0122297	1.22266e-16
	11:112975934:C:T:imp:v1	NCAM1	NCAM1_P13591_OID20354_v1_Cardiometabolic	30880	Urate	-0.082545	0.00996635	1.25383e-16
	6:31380943:G:A:imp:v1	MICB_MICA	MICA_Q29980_Q29983_OID20593_v1_Inflammation	23127	Trunk fat percentage	-0.0528121	0.00637728	1.26385e-16
	14:101176335:G:C:imp:v1	DLK1	DLK1_P80370_OID20295_v1_Cardiometabolic	23130	Trunk predicted mass	-0.0640631	0.00773661	1.27203e-16
	3:46619238:T:A:imp:v1	TDGF1	TDGF1_P13385_OID20816_v1_Neurology	23126	Arm predicted mass (left)	0.0447541	0.00540579	1.2905e-16
	19:51728641:A:G:imp:v1	CD33	CD33_P20138_OID21472_v1_Oncology	23119	Arm fat percentage (right)	0.035522	0.00429148	1.30618e-16
	6:143825104:G:T:imp:v1	FUCA1	FUCA1_P04066_OID20261_v1_Cardiometabolic	30030	Haematocrit percentage	-0.0416928	0.00503823	1.32906e-16
	5:38852572:C:T:imp:v1	OSMR	OSMR_Q99650_OID20356_v1_Cardiometabolic	50	Standing height	0.0652521	0.00788856	1.36837e-16
	3:52852538:G:T:imp:v1	MME	MME_P08473_OID21307_v1_Oncology	23128	Trunk fat mass	-0.0663552	0.00802197	1.37002e-16
	19:49206417:A:G:imp:v1	IL19	IL19_Q9UHD0_OID20158_v1_Cardiometabolic	30760	HDL cholesterol	-0.0662746	0.00801436	1.40265e-16
	17:72700943:A:G:imp:v1	CD300LF	CD300LF_Q8TDQ1_OID21469_v1_Oncology	30140	Neutrophill count	-0.0536541	0.0064938	1.48102e-16
	3:46619238:T:A:imp:v1	TDGF1	TDGF1_P13385_OID20816_v1_Neurology	23105	Basal metabolic rate	0.044372	0.00537188	1.51117e-16
	19:49869051:T:G:imp:v1	DKKL1	DKKL1_Q9UK85_OID21313_v1_Oncology	23415	Total Esterified Cholesterol	-0.0583315	0.007061	1.5379e-16
	17:77706406:A:G:imp:v1	ENPP7	ENPP7_Q6UWV6_OID20689_v1_Inflammation	30620	Alanine aminotransferase	-0.047738	0.00578277	1.5761e-16
	5:38852572:C:T:imp:v1	OSMR	OSMR_Q99650_OID20356_v1_Cardiometabolic	23130	Trunk predicted mass	0.0656964	0.00796005	1.59797e-16
	2:102926362:G:A:imp:v1	IL1RL1	IL1RL1_Q01638_OID20250_v1_Cardiometabolic	135	Number of self-reported non-cancer illnesses	0.0604007	0.0073207	1.6314e-16
	17:34328646:CAGGGCAG:C:imp:v1	CCL15	CCL15_Q16663_OID20328_v1_Cardiometabolic	23478	Creatinine	-0.124834	0.0151267	1.65272e-16
	5:38852572:C:T:imp:v1	OSMR	OSMR_Q99650_OID20356_v1_Cardiometabolic	23119	Arm fat percentage (right)	-0.0653294	0.00792603	1.74989e-16
	17:78539090:C:T:imp:v1	NPTX1	NPTX1_Q15818_OID21074_v1_Neurology	23433	Average Diameter for HDL Particles	-0.138358	0.0167818	1.76631e-16
	17:72700943:A:G:imp:v1	CD300LF	CD300LF_Q8TDQ1_OID21469_v1_Oncology	21001	Body mass index (BMI)	-0.0527372	0.00640124	1.80453e-16
	3:190346060:A:G:imp:v1	IL1RAP	IL1RAP_Q9NPH3_OID21126_v1_Neurology	1588	Average weekly beer plus cider intake	0.0771754	0.00937312	1.90623e-16
	14:101176335:G:C:imp:v1	DLK1	DLK1_P80370_OID20295_v1_Cardiometabolic	23126	Arm predicted mass (left)	-0.0639945	0.0077769	1.95951e-16
	11:112975934:C:T:imp:v1	NCAM1	NCAM1_P13591_OID20354_v1_Cardiometabolic	23115	Leg fat percentage (left)	0.0800388	0.00973153	2.02783e-16
	19:51728641:A:G:imp:v1	CD33	CD33_P20138_OID21472_v1_Oncology	23116	Leg fat mass (left)	0.0355149	0.00431872	2.04806e-16
	17:78539090:C:T:imp:v1	NPTX1	NPTX1_Q15818_OID21074_v1_Neurology	21001	Body mass index (BMI)	0.103676	0.0126134	2.11589e-16
	1:20306146:G:C:imp:v1	PLA2G2A	PLA2G2A_P14555_OID20274_v1_Cardiometabolic	23122	Arm predicted mass (right)	-0.06915	0.00841309	2.12202e-16
	1:20306146:G:C:imp:v1	PLA2G2A	PLA2G2A_P14555_OID20274_v1_Cardiometabolic	23105	Basal metabolic rate	-0.0684983	0.00833448	2.13376e-16
	17:72700943:A:G:imp:v1	CD300LF	CD300LF_Q8TDQ1_OID21469_v1_Oncology	23480	Glycoprotein Acetyls	-0.07019	0.00853789	2.14574e-16
	3:46619238:T:A:imp:v1	TDGF1	TDGF1_P13385_OID20816_v1_Neurology	23122	Arm predicted mass (right)	0.0445641	0.00542442	2.19172e-16
	5:38852572:C:T:imp:v1	OSMR	OSMR_Q99650_OID20356_v1_Cardiometabolic	23129	Trunk fat-free mass	0.0653443	0.00796314	2.37221e-16
	7:99971834:A:G:imp:v1	PILRB	PILRB_Q9UKJ0_OID20197_v1_Cardiometabolic	48	Waist circumference	-0.0422397	0.00514811	2.38968e-16
	3:52852538:G:T:imp:v1	MME	MME_P08473_OID21307_v1_Oncology	23114	Leg predicted mass (right)	-0.0672769	0.0081999	2.39674e-16
	6:37663624:T:C:imp:v1	MDGA1	MDGA1_Q8NFP4_OID20951_v1_Neurology	30300	High light scatter reticulocyte count	0.0394363	0.00480764	2.43589e-16
	6:37663624:T:C:imp:v1	MDGA1	MDGA1_Q8NFP4_OID20951_v1_Neurology	30050	Mean corpuscular haemoglobin	-0.0389459	0.00475088	2.54268e-16
	14:101176335:G:C:imp:v1	DLK1	DLK1_P80370_OID20295_v1_Cardiometabolic	23125	Arm fat-free mass (left)	-0.0635916	0.00776428	2.69888e-16
	9:138471928:G:A:imp:v1	PAEP	PAEP_P09466_OID20925_v1_Neurology	23411	Total Phospholipids in Lipoprotein Particles	-0.0881502	0.0107597	2.71859e-16
	14:101176335:G:C:imp:v1	DLK1	DLK1_P80370_OID20295_v1_Cardiometabolic	23121	Arm fat-free mass (right)	-0.0634561	0.00775134	2.78515e-16
	19:49206674:G:A:imp:v1	KLK1	KLK1_P06870_OID21499_v1_Oncology	30610	Alkaline phosphatase	0.0499457	0.00610205	2.82199e-16
	3:52852538:G:T:imp:v1	MME	MME_P08473_OID21307_v1_Oncology	23101	Whole body fat-free mass	-0.0672844	0.00822436	2.91257e-16
	17:78539090:C:T:imp:v1	NPTX1	NPTX1_Q15818_OID21074_v1_Neurology	30630	Apolipoprotein A	-0.110445	0.0135055	3.00712e-16
	9:138471928:G:A:imp:v1	PAEP	PAEP_P09466_OID20925_v1_Neurology	21001	Body mass index (BMI)	0.0670282	0.00820092	3.10734e-16
	6:143825104:G:T:imp:v1	FUCA1	FUCA1_P04066_OID20261_v1_Cardiometabolic	30880	Urate	-0.0410804	0.0050286	3.21217e-16
	9:138471928:G:A:imp:v1	PAEP	PAEP_P09466_OID20925_v1_Neurology	30840	Total bilirubin	0.0685714	0.00839407	3.22336e-16
	17:72700943:A:G:imp:v1	CD300LF	CD300LF_Q8TDQ1_OID21469_v1_Oncology	23104	Body mass index (BMI)	-0.0524618	0.0064273	3.40052e-16
	9:138471928:G:A:imp:v1	PAEP	PAEP_P09466_OID20925_v1_Neurology	23430	Concentration of HDL Particles	-0.0877296	0.0107574	3.70183e-16
	3:52852538:G:T:imp:v1	MME	MME_P08473_OID21307_v1_Oncology	23113	Leg fat-free mass (right)	-0.0668454	0.00820027	3.71722e-16
	5:38852572:C:T:imp:v1	OSMR	OSMR_Q99650_OID20356_v1_Cardiometabolic	23121	Arm fat-free mass (right)	0.0653911	0.00802482	3.81039e-16
	3:52852538:G:T:imp:v1	MME	MME_P08473_OID21307_v1_Oncology	30290	High light scatter reticulocyte percentage	-0.0658347	0.00808539	4.01322e-16
	11:71850156:C:CTA:imp:v1	FOLR3	FOLR3_P41439_OID21485_v1_Oncology	23118	Leg predicted mass (left)	0.0908922	0.0111646	4.05316e-16
	19:45411941:T:C:imp:v1	IL32	IL32_P24001_OID20605_v1_Inflammation	48	Waist circumference	-0.0862464	0.0105947	4.06937e-16
	5:38852572:C:T:imp:v1	OSMR	OSMR_Q99650_OID20356_v1_Cardiometabolic	23125	Arm fat-free mass (left)	0.065309	0.00802366	4.10547e-16
	22:44324855:G:A:imp:v1	CREG1	CREG1_O75629_OID21515_v1_Oncology	30620	Alanine aminotransferase	0.0742236	0.00912586	4.32857e-16
	3:46619238:T:A:imp:v1	TDGF1	TDGF1_P13385_OID20816_v1_Neurology	23118	Leg predicted mass (left)	0.0437087	0.00537418	4.33386e-16
	22:44324727:C:G:imp:v1	TREM2	TREM2_Q9NZC2_OID20731_v1_Inflammation	30650	Aspartate aminotransferase	0.0745601	0.00916809	4.35383e-16
	3:46619238:T:A:imp:v1	TDGF1	TDGF1_P13385_OID20816_v1_Neurology	23121	Arm fat-free mass (right)	0.0440557	0.00541831	4.41347e-16
	9:138471928:G:A:imp:v1	PAEP	PAEP_P09466_OID20925_v1_Neurology	23427	Total Concentration of Lipoprotein Particles	-0.0874892	0.0107577	4.45741e-16
	11:71850156:C:CTA:imp:v1	FOLR3	FOLR3_P41439_OID21485_v1_Oncology	23105	Basal metabolic rate	0.0904068	0.0111218	4.48534e-16
	3:46619238:T:A:imp:v1	TDGF1	TDGF1_P13385_OID20816_v1_Neurology	23117	Leg fat-free mass (left)	0.0436671	0.00537234	4.51429e-16
	17:78539090:C:T:imp:v1	NPTX1	NPTX1_Q15818_OID21074_v1_Neurology	23104	Body mass index (BMI)	0.102965	0.0126726	4.62806e-16
	19:45411941:T:C:imp:v1	IL32	IL32_P24001_OID20605_v1_Inflammation	30760	HDL cholesterol	0.0877605	0.0108066	4.80136e-16
	2:102926362:G:A:imp:v1	IL1RL1	IL1RL1_Q01638_OID20250_v1_Cardiometabolic	30300	High light scatter reticulocyte count	0.0557997	0.00687471	4.95961e-16
	17:77706406:A:G:imp:v1	ENPP7	ENPP7_Q6UWV6_OID20689_v1_Inflammation	23109	Impedance of arm (right)	0.0491426	0.00605502	4.99e-16
	20:3049890:T:G:imp:v1	OXT	OXT_P01178_OID21047_v1_Neurology	23126	Arm predicted mass (left)	0.0706926	0.00871234	5.10895e-16
	9:138471928:G:A:imp:v1	PAEP	PAEP_P09466_OID20925_v1_Neurology	4080	Systolic blood pressure, automated reading	0.068832	0.00848593	5.19175e-16
	19:51535130:A:G:imp:v1	KLK12	KLK12_Q9UKR0_OID21201_v1_Oncology	23108	Impedance of leg (left)	0.0357037	0.00440372	5.34189e-16
	18:29797958:T:C:imp:v1	MEP1B	MEP1B_Q16820_OID20168_v1_Cardiometabolic	30780	LDL direct	-0.0401849	0.00495946	5.56548e-16
	9:123460769:A:C:imp:v1	MEGF9	MEGF9_Q9H1U4_OID20285_v1_Cardiometabolic	23124	Arm fat mass (left)	0.0656745	0.0081111	5.83036e-16
	20:36997655:C:T:imp:v1	LBP	LBP_P18428_OID20355_v1_Cardiometabolic	30710	C-reactive protein	-0.0894078	0.0110496	6.10125e-16
	19:51728641:A:G:imp:v1	CD33	CD33_P20138_OID21472_v1_Oncology	23112	Leg fat mass (right)	0.0348457	0.00430912	6.34795e-16
	3:52852538:G:T:imp:v1	MME	MME_P08473_OID21307_v1_Oncology	23110	Impedance of arm (left)	0.0666234	0.00824077	6.44787e-16
	19:49206417:A:G:imp:v1	IL19	IL19_Q9UHD0_OID20158_v1_Cardiometabolic	30630	Apolipoprotein A	-0.065021	0.00804533	6.62914e-16
	19:51728641:A:G:imp:v1	CD33	CD33_P20138_OID21472_v1_Oncology	23127	Trunk fat percentage	0.034682	0.00429451	6.92364e-16
	5:38852572:C:T:imp:v1	OSMR	OSMR_Q99650_OID20356_v1_Cardiometabolic	23105	Basal metabolic rate	0.0643537	0.00797101	7.06321e-16
	14:101176335:G:C:imp:v1	DLK1	DLK1_P80370_OID20295_v1_Cardiometabolic	23122	Arm predicted mass (right)	-0.0626473	0.00776104	7.14576e-16
	19:51728641:A:G:imp:v1	CD33	CD33_P20138_OID21472_v1_Oncology	23115	Leg fat percentage (left)	0.0346949	0.00429947	7.28953e-16
	19:49869051:T:G:imp:v1	DKKL1	DKKL1_Q9UK85_OID21313_v1_Oncology	30730	Gamma glutamyltransferase	0.0439428	0.00544826	7.5496e-16
	19:45411941:T:C:imp:v1	IL32	IL32_P24001_OID20605_v1_Inflammation	30870	Triglycerides	-0.0858266	0.0106424	7.60079e-16
	2:113867288:T:C:imp:v1	IL1R1	IL1R1_P14778_OID21116_v1_Neurology	23120	Arm fat mass (right)	0.0632746	0.00785574	8.24499e-16
	5:38852572:C:T:imp:v1	OSMR	OSMR_Q99650_OID20356_v1_Cardiometabolic	23099	Body fat percentage	-0.063792	0.00792032	8.26611e-16
	5:38852572:C:T:imp:v1	OSMR	OSMR_Q99650_OID20356_v1_Cardiometabolic	23116	Leg fat mass (left)	-0.0640151	0.00794894	8.32905e-16
	3:52852538:G:T:imp:v1	MME	MME_P08473_OID21307_v1_Oncology	23109	Impedance of arm (right)	0.0665581	0.00826545	8.37873e-16
	19:49206417:A:G:imp:v1	IL19	IL19_Q9UHD0_OID20158_v1_Cardiometabolic	23099	Body fat percentage	-0.0605556	0.0075207	8.43242e-16
	11:71850156:C:CTA:imp:v1	FOLR3	FOLR3_P41439_OID21485_v1_Oncology	23117	Leg fat-free mass (left)	0.0897869	0.0111562	8.68279e-16
	17:77706406:A:G:imp:v1	ENPP7	ENPP7_Q6UWV6_OID20689_v1_Inflammation	23126	Arm predicted mass (left)	-0.0488599	0.00607455	9.04074e-16
	17:72700943:A:G:imp:v1	CD300LF	CD300LF_Q8TDQ1_OID21469_v1_Oncology	23128	Trunk fat mass	-0.0517336	0.00643856	9.66735e-16
	1:20306146:G:C:imp:v1	PLA2G2A	PLA2G2A_P14555_OID20274_v1_Cardiometabolic	23118	Leg predicted mass (left)	-0.0669829	0.00833682	9.7062e-16
	6:31380943:G:A:imp:v1	MICB_MICA	MICA_Q29980_Q29983_OID20593_v1_Inflammation	30650	Aspartate aminotransferase	-0.0523597	0.00651797	9.82577e-16
	10:51549496:T:C:imp:v1	MSMB	MSMB_P08118_OID20275_v1_Cardiometabolic	21022	Age	-0.045691	0.00569123	1.02018e-15
	9:123460769:A:C:imp:v1	MEGF9	MEGF9_Q9H1U4_OID20285_v1_Cardiometabolic	23120	Arm fat mass (right)	0.0649879	0.00809879	1.05363e-15
	17:77706406:A:G:imp:v1	ENPP7	ENPP7_Q6UWV6_OID20689_v1_Inflammation	23122	Arm predicted mass (right)	-0.0487713	0.00607888	1.06648e-15
	19:51728641:A:G:imp:v1	CD33	CD33_P20138_OID21472_v1_Oncology	30650	Aspartate aminotransferase	0.0350772	0.00437367	1.09246e-15
	9:136138765:GCGCCCACCACTA:G:imp:v1	CXADR	CXADR_P78310_OID20561_v1_Inflammation	23106	Impedance of whole body	-0.0798046	0.00995325	1.11064e-15
	6:43925607:G:A:imp:v1	VEGFA	VEGFA_P15692_OID20650_v1_Inflammation	48	Waist circumference	0.0523174	0.00652694	1.13126e-15
	9:136146597:C:T:imp:v1	TMPRSS15	TMPRSS15_P98073_OID21364_v1_Oncology	30610	Alkaline phosphatase	-0.0724753	0.00904257	1.1395e-15
	14:101176335:G:C:imp:v1	DLK1	DLK1_P80370_OID20295_v1_Cardiometabolic	23102	Whole body water mass	-0.0618745	0.0077242	1.17981e-15
	1:205816893:T:C:imp:v1	PM20D1	PM20D1_Q6GTS8_OID20149_v1_Cardiometabolic	30830	SHBG	0.058459	0.00729849	1.19415e-15
	19:49869051:T:G:imp:v1	DKKL1	DKKL1_Q9UK85_OID21313_v1_Oncology	30700	Creatinine	0.0435	0.00543284	1.21634e-15
	20:3049890:T:G:imp:v1	OXT	OXT_P01178_OID21047_v1_Neurology	23125	Arm fat-free mass (left)	0.0696929	0.00870789	1.26017e-15
	2:102926362:G:A:imp:v1	IL1RL1	IL1RL1_Q01638_OID20250_v1_Cardiometabolic	31	Sex	-0.108315	0.0135357	1.26108e-15
	14:101176335:G:C:imp:v1	DLK1	DLK1_P80370_OID20295_v1_Cardiometabolic	23101	Whole body fat-free mass	-0.0617828	0.00773014	1.36539e-15
	20:3049890:T:G:imp:v1	OXT	OXT_P01178_OID21047_v1_Neurology	30760	HDL cholesterol	-0.0741835	0.00928123	1.3796e-15
	9:136138765:GCGCCCACCACTA:G:imp:v1	CXADR	CXADR_P78310_OID20561_v1_Inflammation	23118	Leg predicted mass (left)	0.0799035	0.01	1.38956e-15
	17:18263957:G:C:imp:v1	SHMT1	SHMT1_P34896_OID20714_v1_Inflammation	30620	Alanine aminotransferase	0.0545534	0.00682987	1.42302e-15
	17:77706406:A:G:imp:v1	ENPP7	ENPP7_Q6UWV6_OID20689_v1_Inflammation	23121	Arm fat-free mass (right)	-0.0485587	0.00607951	1.42591e-15
	19:49206417:A:G:imp:v1	IL19	IL19_Q9UHD0_OID20158_v1_Cardiometabolic	23123	Arm fat percentage (left)	-0.0598709	0.00749889	1.46356e-15
	19:41283365:C:G:imp:v1	MIA	MIA_Q16674_OID21531_v1_Oncology	30700	Creatinine	-0.0988623	0.0123921	1.53768e-15
	1:20306146:G:C:imp:v1	PLA2G2A	PLA2G2A_P14555_OID20274_v1_Cardiometabolic	23117	Leg fat-free mass (left)	-0.0665274	0.00833953	1.54415e-15
	17:77706406:A:G:imp:v1	ENPP7	ENPP7_Q6UWV6_OID20689_v1_Inflammation	23125	Arm fat-free mass (left)	-0.0484214	0.00607074	1.55944e-15
	11:112975934:C:T:imp:v1	NCAM1	NCAM1_P13591_OID20354_v1_Cardiometabolic	23108	Impedance of leg (left)	0.0776869	0.0097404	1.56326e-15
	1:20306146:G:C:imp:v1	PLA2G2A	PLA2G2A_P14555_OID20274_v1_Cardiometabolic	23113	Leg fat-free mass (right)	-0.0664189	0.00832849	1.57492e-15
	11:71850156:C:CTA:imp:v1	FOLR3	FOLR3_P41439_OID21485_v1_Oncology	21001	Body mass index (BMI)	-0.0874094	0.0109664	1.6275e-15
	3:46619238:T:A:imp:v1	TDGF1	TDGF1_P13385_OID20816_v1_Neurology	23113	Leg fat-free mass (right)	0.0428414	0.00537762	1.68421e-15
	9:136138765:GCGCCCACCACTA:G:imp:v1	CXADR	CXADR_P78310_OID20561_v1_Inflammation	23117	Leg fat-free mass (left)	0.0797021	0.0100053	1.69172e-15
	2:102926362:G:A:imp:v1	IL1RL1	IL1RL1_Q01638_OID20250_v1_Cardiometabolic	3062	Forced vital capacity (FVC)	-0.0655012	0.00822215	1.70992e-15
	3:46619238:T:A:imp:v1	TDGF1	TDGF1_P13385_OID20816_v1_Neurology	23114	Leg predicted mass (right)	0.0427947	0.00537559	1.76349e-15
	17:78539090:C:T:imp:v1	NPTX1	NPTX1_Q15818_OID21074_v1_Neurology	51	Seated height	0.101746	0.0127935	1.87789e-15
	1:20306146:G:C:imp:v1	PLA2G2A	PLA2G2A_P14555_OID20274_v1_Cardiometabolic	23114	Leg predicted mass (right)	-0.0662232	0.0083276	1.89092e-15
	17:7452752:G:A:imp:v1	TNFSF12	TNFSF12_O43508_OID20624_v1_Inflammation	30090	Platelet crit	0.065227	0.00821073	2.01802e-15
	17:78539090:C:T:imp:v1	NPTX1	NPTX1_Q15818_OID21074_v1_Neurology	30030	Haematocrit percentage	0.100091	0.0126	2.02387e-15
	16:89199108:G:A:imp:v1	CDH15	CDH15_P55291_OID21005_v1_Neurology	30020	Haemoglobin concentration	0.0854023	0.0107517	2.03329e-15
	3:46619238:T:A:imp:v1	TDGF1	TDGF1_P13385_OID20816_v1_Neurology	23102	Whole body water mass	0.0426131	0.0053664	2.07513e-15
	19:49206417:A:G:imp:v1	IL19	IL19_Q9UHD0_OID20158_v1_Cardiometabolic	30700	Creatinine	0.0604916	0.00761957	2.10607e-15
	3:52852538:G:T:imp:v1	MME	MME_P08473_OID21307_v1_Oncology	23409	Triglycerides in LDL	-0.0828461	0.0104351	2.14809e-15
	17:72700943:A:G:imp:v1	CD300LF	CD300LF_Q8TDQ1_OID21469_v1_Oncology	23100	Whole body fat mass	-0.0511596	0.0064499	2.2262e-15
	9:95138564:G:T:imp:v1	OGN	OGN_P20774_OID21123_v1_Neurology	30010	Red blood cell (erythrocyte) count	0.0575549	0.00726112	2.32612e-15
	17:72700943:A:G:imp:v1	CD300LF	CD300LF_Q8TDQ1_OID21469_v1_Oncology	30700	Creatinine	-0.0515779	0.00651066	2.41039e-15
	17:34307457:T:C:imp:v1	CCL16	CCL16_O15467_OID20334_v1_Cardiometabolic	30710	C-reactive protein	-0.0795618	0.0100433	2.41524e-15
	3:46619238:T:A:imp:v1	TDGF1	TDGF1_P13385_OID20816_v1_Neurology	48	Waist circumference	0.0424612	0.00536146	2.45587e-15
	14:101176335:G:C:imp:v1	DLK1	DLK1_P80370_OID20295_v1_Cardiometabolic	23105	Basal metabolic rate	-0.0611225	0.00771957	2.4911e-15
	22:44324855:G:A:imp:v1	DCXR	DCXR_Q7Z4W1_OID21480_v1_Oncology	30730	Gamma glutamyltransferase	0.067045	0.00846884	2.5179e-15
	19:49206417:A:G:imp:v1	IL19	IL19_Q9UHD0_OID20158_v1_Cardiometabolic	30020	Haemoglobin concentration	0.0605004	0.00764222	2.51921e-15
	16:89199108:G:A:imp:v1	CDH15	CDH15_P55291_OID21005_v1_Neurology	30830	SHBG	-0.0902792	0.0114058	2.555e-15
	3:46619238:T:A:imp:v1	TDGF1	TDGF1_P13385_OID20816_v1_Neurology	30880	Urate	0.0438545	0.00554076	2.55618e-15
	10:118397884:A:G:imp:v1	PNLIPRP2	PNLIPRP2_P54317_OID20775_v1_Inflammation	30720	Cystatin C	0.0359011	0.00454056	2.72615e-15
	6:126661154:T:C:imp:v1	CGA	CGA_P01215_OID21069_v1_Neurology	31	Sex	-0.122221	0.0154703	2.86522e-15
	10:118397884:A:G:imp:v1	PNLIPRP2	PNLIPRP2_P54317_OID20775_v1_Inflammation	23128	Trunk fat mass	0.0353821	0.00448088	2.9631e-15
	17:77706406:A:G:imp:v1	ENPP7	ENPP7_Q6UWV6_OID20689_v1_Inflammation	23110	Impedance of arm (left)	0.0479462	0.00607312	3.00041e-15
	5:38852572:C:T:imp:v1	OSMR	OSMR_Q99650_OID20356_v1_Cardiometabolic	23112	Leg fat mass (right)	-0.0627497	0.0079486	3.00632e-15
	1:20306146:G:C:imp:v1	PLA2G2A	PLA2G2A_P14555_OID20274_v1_Cardiometabolic	23107	Impedance of leg (right)	0.0655174	0.00830562	3.15882e-15
	1:161688764:G:C:imp:v1	FCRLB	FCRLB_Q6BAA4_OID21193_v1_Oncology	31	Sex	-0.225126	0.0285438	3.18968e-15
	6:31380943:G:A:imp:v1	MICB_MICA	MICA_Q29980_Q29983_OID20593_v1_Inflammation	21002	Weight	-0.0500267	0.00634359	3.20994e-15
	1:20306146:G:C:imp:v1	PLA2G2A	PLA2G2A_P14555_OID20274_v1_Cardiometabolic	23101	Whole body fat-free mass	-0.0658574	0.00835218	3.2424e-15
	11:71850156:C:CTA:imp:v1	FOLR3	FOLR3_P41439_OID21485_v1_Oncology	30200	Neutrophill percentage	0.0895238	0.0113658	3.46736e-15
	3:46619238:T:A:imp:v1	TDGF1	TDGF1_P13385_OID20816_v1_Neurology	23101	Whole body fat-free mass	0.0422601	0.00537254	3.77751e-15
	9:136138765:GCGCCCACCACTA:G:imp:v1	CXADR	CXADR_P78310_OID20561_v1_Inflammation	23114	Leg predicted mass (right)	0.0786126	0.0100022	3.974e-15
	1:20306146:G:C:imp:v1	PLA2G2A	PLA2G2A_P14555_OID20274_v1_Cardiometabolic	23102	Whole body water mass	-0.0656823	0.0083583	4.01283e-15
	19:51728641:A:G:imp:v1	CD33	CD33_P20138_OID21472_v1_Oncology	23111	Leg fat percentage (right)	0.0337042	0.00429068	4.11061e-15
	1:59041220:C:T:imp:v1	TACSTD2	TACSTD2_P09758_OID21447_v1_Oncology	30630	Apolipoprotein A	-0.0763561	0.00972035	4.14209e-15
	14:103389003:G:C:imp:v1	AMN	AMN_Q9BXJ7_OID20492_v1_Inflammation	30710	C-reactive protein	0.0642418	0.008179	4.19023e-15
	6:37663624:T:C:imp:v1	MDGA1	MDGA1_Q8NFP4_OID20951_v1_Neurology	30250	Reticulocyte count	0.037708	0.00480358	4.29206e-15
	10:118397884:A:G:imp:v1	PNLIPRP2	PNLIPRP2_P54317_OID20775_v1_Inflammation	23100	Whole body fat mass	0.0352735	0.00449446	4.34706e-15
	2:102926362:G:A:imp:v1	IL1RL1	IL1RL1_Q01638_OID20250_v1_Cardiometabolic	1239	Current tobacco smoking	0.0922293	0.0117574	4.47821e-15
	11:71850156:C:CTA:imp:v1	FOLR3	FOLR3_P41439_OID21485_v1_Oncology	30710	C-reactive protein	-0.0882436	0.0112596	4.74969e-15
	17:72700943:A:G:imp:v1	CD300LF	CD300LF_Q8TDQ1_OID21469_v1_Oncology	23120	Arm fat mass (right)	-0.0505772	0.00645623	4.87162e-15
	9:136138765:GCGCCCACCACTA:G:imp:v1	CXADR	CXADR_P78310_OID20561_v1_Inflammation	23113	Leg fat-free mass (right)	0.0783094	0.0100014	5.03028e-15
	11:71850156:C:CTA:imp:v1	FOLR3	FOLR3_P41439_OID21485_v1_Oncology	23104	Body mass index (BMI)	-0.0862334	0.0110179	5.15794e-15
	12:10271087:A:C:imp:v1	CLEC7A	CLEC7A_Q9BXN2_OID20636_v1_Inflammation	21022	Age	-0.0833442	0.0106541	5.31564e-15
	2:102926362:G:A:imp:v1	IL1RL1	IL1RL1_Q01638_OID20250_v1_Cardiometabolic	30120	Lymphocyte count	0.0532833	0.00681472	5.48882e-15
	1:157668390:T:C:imp:v1	FCRL3	FCRL3_Q96P31_OID20443_v1_Inflammation	23111	Leg fat percentage (right)	0.0438946	0.00561707	5.68408e-15
	1:161599779:G:C:imp:v1	FCGR3B	FCGR3B_O75015_OID20387_v1_Cardiometabolic	31	Sex	0.100636	0.0128803	5.73791e-15
	3:46619238:T:A:imp:v1	TDGF1	TDGF1_P13385_OID20816_v1_Neurology	23478	Creatinine	0.0566428	0.0072471	5.75603e-15
	17:72700943:A:G:imp:v1	CD300LF	CD300LF_Q8TDQ1_OID21469_v1_Oncology	49	Hip circumference	-0.050198	0.00642514	5.7567e-15
	9:136138765:GCGCCCACCACTA:G:imp:v1	CXADR	CXADR_P78310_OID20561_v1_Inflammation	30720	Cystatin C	0.0764691	0.00978805	5.77783e-15
	2:113867288:T:C:imp:v1	IL1R1	IL1R1_P14778_OID21116_v1_Neurology	23124	Arm fat mass (left)	0.0613318	0.00785256	5.87003e-15
	9:95138564:G:T:imp:v1	OGN	OGN_P20774_OID21123_v1_Neurology	30020	Haemoglobin concentration	0.0565553	0.00724247	5.94336e-15
	14:103389003:G:C:imp:v1	AMN	AMN_Q9BXJ7_OID20492_v1_Inflammation	48	Waist circumference	0.0622431	0.00797445	6.17522e-15
	17:72700943:A:G:imp:v1	CD300LF	CD300LF_Q8TDQ1_OID21469_v1_Oncology	23124	Arm fat mass (left)	-0.0502917	0.0064459	6.26466e-15
	19:45411941:T:C:imp:v1	IL32	IL32_P24001_OID20605_v1_Inflammation	23098	Weight	-0.0832677	0.0106776	6.4575e-15
	17:77706406:A:G:imp:v1	ENPP7	ENPP7_Q6UWV6_OID20689_v1_Inflammation	23102	Whole body water mass	-0.0472461	0.00606037	6.58862e-15
	20:3049890:T:G:imp:v1	OXT	OXT_P01178_OID21047_v1_Neurology	50	Standing height	0.0676062	0.00867165	6.61193e-15
	6:143825104:G:T:imp:v1	FUCA1	FUCA1_P04066_OID20261_v1_Cardiometabolic	4080	Systolic blood pressure, automated reading	-0.039763	0.00510144	6.66698e-15
	12:121424574:G:A:imp:v1	CPE	CPE_P16870_OID21392_v1_Oncology	31	Sex	-0.123903	0.0159008	6.77313e-15
	2:102926362:G:A:imp:v1	IL1RL1	IL1RL1_Q01638_OID20250_v1_Cardiometabolic	30770	IGF-1	-0.0538255	0.00691149	7.02058e-15
	22:44324855:G:A:imp:v1	ALDH1A1	ALDH1A1_P00352_OID21128_v1_Neurology	30730	Gamma glutamyltransferase	0.0703999	0.00904169	7.11665e-15
	3:190346060:A:G:imp:v1	IL1RAP	IL1RAP_Q9NPH3_OID21126_v1_Neurology	30020	Haemoglobin concentration	0.0557236	0.00715804	7.18923e-15
	17:34328646:CAGGGCAG:C:imp:v1	CCL15	CCL15_Q16663_OID20328_v1_Cardiometabolic	30750	Glycated haemoglobin (HbA1c)	-0.0892596	0.0114752	7.55602e-15
	11:71850156:C:CTA:imp:v1	FOLR3	FOLR3_P41439_OID21485_v1_Oncology	30770	IGF-1	0.0909335	0.0116904	7.55816e-15
	19:51535130:A:G:imp:v1	KLK12	KLK12_Q9UKR0_OID21201_v1_Oncology	137	Number of treatments/medications taken	0.0371249	0.00477844	8.12389e-15
	9:136087047:T:C:imp:v1	OBP2B	OBP2B_Q9NPH6_OID20980_v1_Neurology	31	Sex	0.130659	0.0168177	8.12996e-15
	3:52852538:G:T:imp:v1	MME	MME_P08473_OID21307_v1_Oncology	30020	Haemoglobin concentration	-0.0639478	0.0082318	8.18134e-15
	3:190346060:A:G:imp:v1	IL1RAP	IL1RAP_Q9NPH3_OID21126_v1_Neurology	47	Hand grip strength (right)	0.0542159	0.00698305	8.46753e-15
	6:31380943:G:A:imp:v1	MICB_MICA	MICA_Q29980_Q29983_OID20593_v1_Inflammation	23098	Weight	-0.0496578	0.00639663	8.52564e-15
	1:157668390:T:C:imp:v1	FCRL3	FCRL3_Q96P31_OID20443_v1_Inflammation	23115	Leg fat percentage (left)	0.0434939	0.00560506	8.75792e-15
	19:49869051:T:G:imp:v1	DKKL1	DKKL1_Q9UK85_OID21313_v1_Oncology	2674	Ever had breast cancer screening / mammogram	-0.095511	0.0123049	8.79866e-15
	6:31380943:G:A:imp:v1	MICB_MICA	MICA_Q29980_Q29983_OID20593_v1_Inflammation	49	Hip circumference	-0.0491673	0.00633742	8.85414e-15
	3:52852538:G:T:imp:v1	MME	MME_P08473_OID21307_v1_Oncology	23129	Trunk fat-free mass	-0.063973	0.00825859	9.73624e-15
	5:38852572:C:T:imp:v1	OSMR	OSMR_Q99650_OID20356_v1_Cardiometabolic	47	Hand grip strength (right)	0.0613197	0.00791672	9.78124e-15
	22:44324727:C:G:imp:v1	C19orf12	C19orf12_Q9NSK7_OID20804_v1_Neurology	30650	Aspartate aminotransferase	0.0667693	0.00862111	9.85691e-15
	17:72700943:A:G:imp:v1	CD300LF	CD300LF_Q8TDQ1_OID21469_v1_Oncology	48	Waist circumference	-0.0498497	0.00643728	9.90785e-15
	19:45411941:T:C:imp:v1	IL32	IL32_P24001_OID20605_v1_Inflammation	30250	Reticulocyte count	-0.0835283	0.0107885	1.00475e-14
	2:113867288:T:C:imp:v1	IL1R1	IL1R1_P14778_OID21116_v1_Neurology	23100	Whole body fat mass	0.0606645	0.00783669	1.01404e-14
	9:138471928:G:A:imp:v1	PAEP	PAEP_P09466_OID20925_v1_Neurology	2814	Ever used hormone-replacement therapy (HRT)	0.140397	0.0181433	1.06121e-14
	3:52852538:G:T:imp:v1	MME	MME_P08473_OID21307_v1_Oncology	23407	Total Triglycerides	-0.0812625	0.0105027	1.06671e-14
	9:123460769:A:C:imp:v1	MEGF9	MEGF9_Q9H1U4_OID20285_v1_Cardiometabolic	46	Hand grip strength (left)	-0.0630761	0.00816136	1.11719e-14
	22:44324727:C:G:imp:v1	GSTA3	GSTA3_Q16772_OID21242_v1_Oncology	30650	Aspartate aminotransferase	0.0673743	0.00871891	1.13073e-14
	3:52852538:G:T:imp:v1	MME	MME_P08473_OID21307_v1_Oncology	23130	Trunk predicted mass	-0.0638101	0.00826117	1.15838e-14
	19:45411941:T:C:imp:v1	IL32	IL32_P24001_OID20605_v1_Inflammation	21002	Weight	-0.0817246	0.0105806	1.15882e-14
	4:15709192:G:A:imp:v1	BST1	BST1_Q10588_OID21051_v1_Neurology	23118	Leg predicted mass (left)	0.0601501	0.00779216	1.20209e-14
	1:226075410:GC:G:imp:v1	LEFTY2	LEFTY2_O00292_OID21454_v1_Oncology	23126	Arm predicted mass (left)	-0.0527528	0.00683772	1.24378e-14
	4:81182554:T:C:imp:v1	FGF5	FGF5_P12034_OID20490_v1_Inflammation	31	Sex	0.115435	0.0149635	1.249e-14
	19:49869051:T:G:imp:v1	DKKL1	DKKL1_Q9UK85_OID21313_v1_Oncology	23400	Total Cholesterol	-0.0545466	0.0070708	1.27632e-14
	9:136138765:GCGCCCACCACTA:G:imp:v1	CXADR	CXADR_P78310_OID20561_v1_Inflammation	23126	Arm predicted mass (left)	0.0774418	0.010046	1.30692e-14
	6:43925607:G:A:imp:v1	VEGFA	VEGFA_P15692_OID20650_v1_Inflammation	30880	Urate	0.0518795	0.00673248	1.33711e-14
	9:138471928:G:A:imp:v1	PAEP	PAEP_P09466_OID20925_v1_Neurology	30080	Platelet count	-0.064459	0.00837176	1.40392e-14
	19:51535130:A:G:imp:v1	KLK12	KLK12_Q9UKR0_OID21201_v1_Oncology	30720	Cystatin C	0.0344411	0.00447646	1.46991e-14
	10:118397884:A:G:imp:v1	PNLIPRP2	PNLIPRP2_P54317_OID20775_v1_Inflammation	30650	Aspartate aminotransferase	-0.0346091	0.00449912	1.48526e-14
	9:136138765:GCGCCCACCACTA:G:imp:v1	CXADR	CXADR_P78310_OID20561_v1_Inflammation	23105	Basal metabolic rate	0.0768347	0.00999155	1.51265e-14
	12:10271087:A:C:imp:v1	CLEC7A	CLEC7A_Q9BXN2_OID20636_v1_Inflammation	30710	C-reactive protein	-0.0812158	0.0105667	1.56062e-14
	3:52852538:G:T:imp:v1	MME	MME_P08473_OID21307_v1_Oncology	30240	Reticulocyte percentage	-0.0622138	0.00809586	1.57789e-14
	6:43925607:G:A:imp:v1	VEGFA	VEGFA_P15692_OID20650_v1_Inflammation	30710	C-reactive protein	0.0504505	0.00656691	1.60451e-14
	19:49869051:T:G:imp:v1	DKKL1	DKKL1_Q9UK85_OID21313_v1_Oncology	22410	Total trunk fat	0.137359	0.0177889	1.61023e-14
	11:112975934:C:T:imp:v1	NCAM1	NCAM1_P13591_OID20354_v1_Cardiometabolic	30830	SHBG	0.0792576	0.0103196	1.63704e-14
	17:77706406:A:G:imp:v1	ENPP7	ENPP7_Q6UWV6_OID20689_v1_Inflammation	23101	Whole body fat-free mass	-0.0465629	0.00606572	1.68289e-14
	6:46116449:G:A:imp:v1	ENPP5	ENPP5_Q9UJA9_OID20736_v1_Inflammation	3062	Forced vital capacity (FVC)	0.0619104	0.00806369	1.68587e-14
	4:15709192:G:A:imp:v1	BST1	BST1_Q10588_OID21051_v1_Neurology	23117	Leg fat-free mass (left)	0.0598012	0.00779097	1.68978e-14
	17:78539090:C:T:imp:v1	NPTX1	NPTX1_Q15818_OID21074_v1_Neurology	50	Standing height	0.0973642	0.0126852	1.69313e-14
	1:205816893:T:C:imp:v1	PM20D1	PM20D1_Q6GTS8_OID20149_v1_Cardiometabolic	23116	Leg fat mass (left)	0.0525968	0.00685436	1.72222e-14
	14:103389003:G:C:imp:v1	AMN	AMN_Q9BXJ7_OID20492_v1_Inflammation	23128	Trunk fat mass	0.06148	0.00801146	1.73122e-14
	6:46116449:G:A:imp:v1	ENPP5	ENPP5_Q9UJA9_OID20736_v1_Inflammation	23110	Impedance of arm (left)	-0.050919	0.00663709	1.74098e-14
	19:49206417:A:G:imp:v1	IL19	IL19_Q9UHD0_OID20158_v1_Cardiometabolic	23119	Arm fat percentage (right)	-0.0576078	0.00751247	1.79172e-14
	9:136149229:T:C:imp:v1	CD209	CD209_Q9NNX6_OID20262_v1_Cardiometabolic	30780	LDL direct	0.0533236	0.00695659	1.83563e-14
	20:3049890:T:G:imp:v1	OXT	OXT_P01178_OID21047_v1_Neurology	23102	Whole body water mass	0.0666132	0.00870035	1.97876e-14
	9:138471928:G:A:imp:v1	PAEP	PAEP_P09466_OID20925_v1_Neurology	30810	Phosphate	-0.0666245	0.00870241	1.97951e-14
	20:3049890:T:G:imp:v1	OXT	OXT_P01178_OID21047_v1_Neurology	23130	Trunk predicted mass	0.0667526	0.00873039	2.14473e-14
	5:299543:C:T:imp:v1	PDCD6	PDCD6_O75340_OID20163_v1_Cardiometabolic	30090	Platelet crit	-0.0599781	0.00784735	2.17841e-14
	18:29797958:T:C:imp:v1	MEP1B	MEP1B_Q16820_OID20168_v1_Cardiometabolic	30640	Apolipoprotein B	-0.0380592	0.00497952	2.17895e-14
	20:3049890:T:G:imp:v1	OXT	OXT_P01178_OID21047_v1_Neurology	23129	Trunk fat-free mass	0.0666806	0.00872644	2.22596e-14
	16:87927222:T:C:imp:v1	CA5A	CA5A_P35218_OID20075_v1_Cardiometabolic	30620	Alanine aminotransferase	-0.0571924	0.00748771	2.26657e-14
	6:46116449:G:A:imp:v1	ENPP5	ENPP5_Q9UJA9_OID20736_v1_Inflammation	3063	Forced expiratory volume in 1-second (FEV1)	0.0616663	0.00807558	2.32718e-14
	10:7777799:C:A:imp:v1	ERP44	ERP44_Q9BS26_OID21338_v1_Oncology	30080	Platelet count	-0.114557	0.0150089	2.36289e-14
	20:3049890:T:G:imp:v1	OXT	OXT_P01178_OID21047_v1_Neurology	23101	Whole body fat-free mass	0.066329	0.00869493	2.45668e-14
	4:15709192:G:A:imp:v1	BST1	BST1_Q10588_OID21051_v1_Neurology	23114	Leg predicted mass (right)	0.0593901	0.00778691	2.46828e-14
	4:15709192:G:A:imp:v1	BST1	BST1_Q10588_OID21051_v1_Neurology	23115	Leg fat percentage (left)	-0.0605689	0.00794299	2.49646e-14
	9:123460769:A:C:imp:v1	MEGF9	MEGF9_Q9H1U4_OID20285_v1_Cardiometabolic	30850	Testosterone	-0.0655669	0.00859834	2.50365e-14
	6:31380943:G:A:imp:v1	MICB_MICA	MICA_Q29980_Q29983_OID20593_v1_Inflammation	23116	Leg fat mass (left)	-0.0485995	0.00637376	2.50698e-14
	20:3049890:T:G:imp:v1	OXT	OXT_P01178_OID21047_v1_Neurology	30720	Cystatin C	0.0670496	0.00879812	2.60721e-14
	11:66362997:A:G:imp:v1	CCS	CCS_O14618_OID20973_v1_Neurology	30020	Haemoglobin concentration	0.0548899	0.00720704	2.68418e-14
	9:136138765:GCGCCCACCACTA:G:imp:v1	CXADR	CXADR_P78310_OID20561_v1_Inflammation	23125	Arm fat-free mass (left)	0.0764403	0.0100391	2.7237e-14
	16:89199108:G:A:imp:v1	CDH15	CDH15_P55291_OID21005_v1_Neurology	30730	Gamma glutamyltransferase	0.0823242	0.0108135	2.74924e-14
	6:31380943:G:A:imp:v1	MICB_MICA	MICA_Q29980_Q29983_OID20593_v1_Inflammation	23112	Leg fat mass (right)	-0.0486141	0.00638591	2.75566e-14
	19:42077599:A:AGAATC:imp:v1	CEACAM21	CEACAM21_Q3KPI0_OID20548_v1_Inflammation	30720	Cystatin C	-0.0458518	0.00602324	2.76314e-14
	14:101176335:G:C:imp:v1	DLK1	DLK1_P80370_OID20295_v1_Cardiometabolic	23110	Impedance of arm (left)	0.0591607	0.00777262	2.78264e-14
	9:136138765:GCGCCCACCACTA:G:imp:v1	CXADR	CXADR_P78310_OID20561_v1_Inflammation	23102	Whole body water mass	0.0760279	0.00999318	2.85836e-14
	5:38852572:C:T:imp:v1	OSMR	OSMR_Q99650_OID20356_v1_Cardiometabolic	23109	Impedance of arm (right)	-0.0606475	0.0079757	2.94668e-14
	4:15709192:G:A:imp:v1	BST1	BST1_Q10588_OID21051_v1_Neurology	23113	Leg fat-free mass (right)	0.0591664	0.00778623	3.06598e-14
	3:190346060:A:G:imp:v1	IL1RAP	IL1RAP_Q9NPH3_OID21126_v1_Neurology	50	Standing height	0.0534416	0.00703876	3.21975e-14
	1:226075410:GC:G:imp:v1	LEFTY2	LEFTY2_O00292_OID21454_v1_Oncology	30020	Haemoglobin concentration	-0.051782	0.00682137	3.25462e-14
	1:226075410:GC:G:imp:v1	LEFTY2	LEFTY2_O00292_OID21454_v1_Oncology	23125	Arm fat-free mass (left)	-0.0518382	0.0068328	3.36775e-14
	6:31380943:G:A:imp:v1	MICB_MICA	MICA_Q29980_Q29983_OID20593_v1_Inflammation	135	Number of self-reported non-cancer illnesses	-0.0530907	0.006998	3.36998e-14
	19:45413233:G:T:imp:v1	LDLR	LDLR_P01130_OID20240_v1_Cardiometabolic	23110	Impedance of arm (left)	-0.105472	0.0139089	3.46259e-14
	17:77706406:A:G:imp:v1	ENPP7	ENPP7_Q6UWV6_OID20689_v1_Inflammation	30880	Urate	-0.0459854	0.00606408	3.46471e-14
	16:20367645:C:T:imp:v1	UMOD	UMOD_P07911_OID20237_v1_Cardiometabolic	23478	Creatinine	0.0837495	0.0110421	3.4925e-14
	6:143825104:G:T:imp:v1	FUCA1	FUCA1_P04066_OID20261_v1_Cardiometabolic	31	Sex	-0.0753394	0.0099455	3.67598e-14
	21:34787312:A:G:imp:v1	IFNGR2	IFNGR2_P38484_OID20941_v1_Neurology	30650	Aspartate aminotransferase	-0.0577199	0.00762232	3.76096e-14
	19:49869051:T:G:imp:v1	DKKL1	DKKL1_Q9UK85_OID21313_v1_Oncology	30870	Triglycerides	0.041011	0.00541634	3.78276e-14
	3:52852538:G:T:imp:v1	MME	MME_P08473_OID21307_v1_Oncology	23106	Impedance of whole body	0.0621453	0.0082107	3.86452e-14
	17:77706406:A:G:imp:v1	ENPP7	ENPP7_Q6UWV6_OID20689_v1_Inflammation	23105	Basal metabolic rate	-0.0457892	0.00605116	3.9223e-14
	17:77706406:A:G:imp:v1	ENPP7	ENPP7_Q6UWV6_OID20689_v1_Inflammation	30850	Testosterone	-0.0485661	0.00642164	4.06331e-14
	1:109818530:C:T:imp:v1	VSTM2L	VSTM2L_Q96N03_OID20067_v1_Cardiometabolic	30730	Gamma glutamyltransferase	-0.0710548	0.00939592	4.06816e-14
	19:45411941:T:C:imp:v1	IL32	IL32_P24001_OID20605_v1_Inflammation	23121	Arm fat-free mass (right)	-0.0812262	0.0107493	4.25092e-14
	1:20306146:G:C:imp:v1	PLA2G2A	PLA2G2A_P14555_OID20274_v1_Cardiometabolic	23128	Trunk fat mass	-0.0625178	0.00827504	4.29985e-14
	1:205816893:T:C:imp:v1	PM20D1	PM20D1_Q6GTS8_OID20149_v1_Cardiometabolic	23112	Leg fat mass (right)	0.0516885	0.00684871	4.56729e-14
	19:45411941:T:C:imp:v1	IL32	IL32_P24001_OID20605_v1_Inflammation	23126	Arm predicted mass (left)	-0.0810905	0.0107482	4.65441e-14
	2:102926362:G:A:imp:v1	IL1RL1	IL1RL1_Q01638_OID20250_v1_Cardiometabolic	30140	Neutrophill count	0.0513065	0.00680086	4.67085e-14
	9:136138765:GCGCCCACCACTA:G:imp:v1	CXADR	CXADR_P78310_OID20561_v1_Inflammation	23101	Whole body fat-free mass	0.0753717	0.00999144	4.68869e-14
	19:45413233:G:T:imp:v1	LDLR	LDLR_P01130_OID20240_v1_Cardiometabolic	23402	Remnant Cholesterol (Non-HDL, Non-LDL -Cholesterol)	-0.126873	0.0168174	4.75563e-14
	19:45411941:T:C:imp:v1	IL32	IL32_P24001_OID20605_v1_Inflammation	23118	Leg predicted mass (left)	-0.0800636	0.0106163	4.76152e-14
	17:77706406:A:G:imp:v1	ENPP7	ENPP7_Q6UWV6_OID20689_v1_Inflammation	23130	Trunk predicted mass	-0.045697	0.00606285	4.92875e-14
	4:15709192:G:A:imp:v1	BST1	BST1_Q10588_OID21051_v1_Neurology	50	Standing height	0.0592237	0.00785931	4.98638e-14
	9:136138765:GCGCCCACCACTA:G:imp:v1	CXADR	CXADR_P78310_OID20561_v1_Inflammation	23110	Impedance of arm (left)	-0.0752905	0.00999212	5.00904e-14
	17:78539090:C:T:imp:v1	NPTX1	NPTX1_Q15818_OID21074_v1_Neurology	30300	High light scatter reticulocyte count	0.0969892	0.0128787	5.16758e-14
	11:71850156:C:CTA:imp:v1	FOLR3	FOLR3_P41439_OID21485_v1_Oncology	30140	Neutrophill count	0.0863139	0.0114683	5.35328e-14
	17:34307457:T:C:imp:v1	CCL16	CCL16_O15467_OID20334_v1_Cardiometabolic	31	Sex	-0.16217	0.0215494	5.38243e-14
	17:77706406:A:G:imp:v1	ENPP7	ENPP7_Q6UWV6_OID20689_v1_Inflammation	23129	Trunk fat-free mass	-0.0456303	0.00606438	5.44015e-14
	17:77706406:A:G:imp:v1	ENPP7	ENPP7_Q6UWV6_OID20689_v1_Inflammation	23118	Leg predicted mass (left)	-0.045601	0.00606359	5.60175e-14
	1:203184766:T:C:imp:v1	CHIT1	CHIT1_Q13231_OID20312_v1_Cardiometabolic	30720	Cystatin C	-0.0539999	0.00718278	5.70813e-14
	19:45411941:T:C:imp:v1	IL32	IL32_P24001_OID20605_v1_Inflammation	23117	Leg fat-free mass (left)	-0.0798132	0.0106179	5.7527e-14
	17:34307457:T:C:imp:v1	CCL16	CCL16_O15467_OID20334_v1_Cardiometabolic	30300	High light scatter reticulocyte count	-0.0789709	0.0105058	5.75746e-14
	3:46619238:T:A:imp:v1	TDGF1	TDGF1_P13385_OID20816_v1_Neurology	23104	Body mass index (BMI)	0.0406596	0.00541249	5.96611e-14
	5:38852572:C:T:imp:v1	OSMR	OSMR_Q99650_OID20356_v1_Cardiometabolic	23110	Impedance of arm (left)	-0.0598431	0.00796935	6.1009e-14
	22:44324727:C:G:imp:v1	PRCP	PRCP_P42785_OID20337_v1_Cardiometabolic	30650	Aspartate aminotransferase	0.0674513	0.0089845	6.18151e-14
	1:20306146:G:C:imp:v1	PLA2G2A	PLA2G2A_P14555_OID20274_v1_Cardiometabolic	31	Sex	-0.124542	0.0165989	6.39474e-14
	4:123748616:C:G:imp:v1	FGF2	FGF2_P09038_OID20503_v1_Inflammation	30080	Platelet count	-0.052613	0.0070144	6.50761e-14
	17:34307457:T:C:imp:v1	CCL16	CCL16_O15467_OID20334_v1_Cardiometabolic	30830	SHBG	0.0843753	0.0112491	6.53264e-14
	19:45411941:T:C:imp:v1	IL32	IL32_P24001_OID20605_v1_Inflammation	23105	Basal metabolic rate	-0.0798344	0.0106448	6.54823e-14
	19:51728641:A:G:imp:v1	CD33	CD33_P20138_OID21472_v1_Oncology	23100	Whole body fat mass	0.0323255	0.00431066	6.59244e-14
	22:44324855:G:A:imp:v1	DCXR	DCXR_Q7Z4W1_OID21480_v1_Oncology	30650	Aspartate aminotransferase	0.0598935	0.00798776	6.63907e-14
	19:51535130:A:G:imp:v1	KLK12	KLK12_Q9UKR0_OID21201_v1_Oncology	30620	Alanine aminotransferase	-0.0338021	0.00451249	7.02613e-14
	17:34307457:T:C:imp:v1	CCL16	CCL16_O15467_OID20334_v1_Cardiometabolic	23126	Arm predicted mass (left)	-0.0799368	0.0106727	7.06838e-14
	19:45411941:T:C:imp:v1	IL32	IL32_P24001_OID20605_v1_Inflammation	23122	Arm predicted mass (right)	-0.0805583	0.010757	7.11626e-14
	11:66362997:A:G:imp:v1	CCS	CCS_O14618_OID20973_v1_Neurology	30030	Haematocrit percentage	0.0539669	0.0072065	7.13466e-14
	6:46116449:G:A:imp:v1	ENPP5	ENPP5_Q9UJA9_OID20736_v1_Inflammation	23109	Impedance of arm (right)	-0.049577	0.00662284	7.28904e-14
	1:20306146:G:C:imp:v1	PLA2G2A	PLA2G2A_P14555_OID20274_v1_Cardiometabolic	23108	Impedance of leg (left)	0.0622706	0.00832369	7.55546e-14
	3:46619238:T:A:imp:v1	TDGF1	TDGF1_P13385_OID20816_v1_Neurology	21001	Body mass index (BMI)	0.0402294	0.00538033	7.78711e-14
	9:136138765:GCGCCCACCACTA:G:imp:v1	CXADR	CXADR_P78310_OID20561_v1_Inflammation	23109	Impedance of arm (right)	-0.0745208	0.00996778	7.84242e-14
	19:45413233:G:T:imp:v1	LDLR	LDLR_P01130_OID20240_v1_Cardiometabolic	23129	Trunk fat-free mass	0.104014	0.013914	7.88072e-14
	10:118397884:A:G:imp:v1	PNLIPRP2	PNLIPRP2_P54317_OID20775_v1_Inflammation	30840	Total bilirubin	0.033937	0.00454034	7.94501e-14
	1:157668390:T:C:imp:v1	FCRL3	FCRL3_Q96P31_OID20443_v1_Inflammation	23123	Arm fat percentage (left)	0.0417259	0.00558249	7.94913e-14
	4:15709192:G:A:imp:v1	BST1	BST1_Q10588_OID21051_v1_Neurology	23111	Leg fat percentage (right)	-0.0594126	0.00795259	8.16288e-14
	4:15709192:G:A:imp:v1	BST1	BST1_Q10588_OID21051_v1_Neurology	46	Hand grip strength (left)	0.0588932	0.00788656	8.36769e-14
	19:45413233:G:T:imp:v1	LDLR	LDLR_P01130_OID20240_v1_Cardiometabolic	23130	Trunk predicted mass	0.1039	0.0139198	8.58425e-14
	4:187004074:C:T:imp:v1	TLR3	TLR3_O15455_OID20612_v1_Inflammation	30870	Triglycerides	-0.0406475	0.00544647	8.66356e-14
	7:12268758:A:C:imp:v1	GFAP	GFAP_P14136_OID21247_v1_Oncology	21022	Age	-0.0606377	0.00812621	8.73461e-14
	16:89199108:G:A:imp:v1	CDH15	CDH15_P55291_OID21005_v1_Neurology	30030	Haematocrit percentage	0.0800631	0.0107303	8.77016e-14
	20:43255220:T:C:imp:v1	ADA	ADA_P00813_OID20645_v1_Inflammation	2674	Ever had breast cancer screening / mammogram	-0.233061	0.0312266	8.79581e-14
	9:136138765:GCGCCCACCACTA:G:imp:v1	CXADR	CXADR_P78310_OID20561_v1_Inflammation	48	Waist circumference	0.0732628	0.00982976	9.33286e-14
	17:77706406:A:G:imp:v1	ENPP7	ENPP7_Q6UWV6_OID20689_v1_Inflammation	23117	Leg fat-free mass (left)	-0.0451686	0.00606211	9.50074e-14
	19:45411941:T:C:imp:v1	IL32	IL32_P24001_OID20605_v1_Inflammation	23125	Arm fat-free mass (left)	-0.0799426	0.0107301	9.53904e-14
	17:77706406:A:G:imp:v1	ENPP7	ENPP7_Q6UWV6_OID20689_v1_Inflammation	23106	Impedance of whole body	0.0453068	0.00608138	9.56467e-14
	9:136138765:GCGCCCACCACTA:G:imp:v1	CXADR	CXADR_P78310_OID20561_v1_Inflammation	23121	Arm fat-free mass (right)	0.0744424	0.0100017	1.00873e-13
	19:49206417:A:G:imp:v1	IL19	IL19_Q9UHD0_OID20158_v1_Cardiometabolic	1588	Average weekly beer plus cider intake	0.0747215	0.0100419	1.03366e-13
	19:49206462:C:T:imp:v1	PRSS27	PRSS27_Q9BQR3_OID20212_v1_Cardiometabolic	48	Waist circumference	0.0526679	0.00708591	1.08884e-13
	19:45411941:T:C:imp:v1	IL32	IL32_P24001_OID20605_v1_Inflammation	23559	Total Lipids in Large HDL	0.103471	0.0139188	1.09932e-13
	3:46619238:T:A:imp:v1	TDGF1	TDGF1_P13385_OID20816_v1_Neurology	23129	Trunk fat-free mass	0.0398043	0.00536004	1.14596e-13
	3:52852538:G:T:imp:v1	MME	MME_P08473_OID21307_v1_Oncology	30030	Haematocrit percentage	-0.0610125	0.00821877	1.16803e-13
	2:102926362:G:A:imp:v1	IL1RL1	IL1RL1_Q01638_OID20250_v1_Cardiometabolic	2178	Overall health rating	0.057466	0.00774532	1.2036e-13
	19:41825191:C:T:imp:v1	TGFB1	TGFB1_P01137_OID20621_v1_Inflammation	31	Sex	0.149773	0.0201888	1.21085e-13
	20:3049890:T:G:imp:v1	OXT	OXT_P01178_OID21047_v1_Neurology	23118	Leg predicted mass (left)	0.0642773	0.00866433	1.21974e-13
	6:46116449:G:A:imp:v1	ENPP5	ENPP5_Q9UJA9_OID20736_v1_Inflammation	30020	Haemoglobin concentration	0.0495973	0.00668667	1.22382e-13
	9:136138765:GCGCCCACCACTA:G:imp:v1	CXADR	CXADR_P78310_OID20561_v1_Inflammation	31	Sex	0.146354	0.0197366	1.24156e-13
	2:102994056:A:G:imp:v1	IL18R1	IL18R1_Q13478_OID20652_v1_Inflammation	30710	C-reactive protein	-0.0537241	0.00724525	1.2455e-13
	19:49206417:A:G:imp:v1	IL19	IL19_Q9UHD0_OID20158_v1_Cardiometabolic	30030	Haematocrit percentage	0.0565191	0.00762245	1.24807e-13
	9:136138765:GCGCCCACCACTA:G:imp:v1	CCL25	CCL25_O15444_OID20674_v1_Inflammation	30610	Alkaline phosphatase	-0.0743381	0.0100279	1.26396e-13
	10:118397884:A:G:imp:v1	PNLIPRP2	PNLIPRP2_P54317_OID20775_v1_Inflammation	23127	Trunk fat percentage	0.0332455	0.00448484	1.26561e-13
	14:103389003:G:C:imp:v1	AMN	AMN_Q9BXJ7_OID20492_v1_Inflammation	23104	Body mass index (BMI)	0.0595205	0.00802895	1.27374e-13
	16:89199108:G:A:imp:v1	CDH15	CDH15_P55291_OID21005_v1_Neurology	23128	Trunk fat mass	0.0781128	0.0105432	1.30452e-13
	7:99971834:A:G:imp:v1	PILRB	PILRB_Q9UKJ0_OID20197_v1_Cardiometabolic	30610	Alkaline phosphatase	-0.0387971	0.00523859	1.33363e-13
	22:44324855:G:A:imp:v1	KRT18	KRT18_P05783_OID21296_v1_Oncology	30730	Gamma glutamyltransferase	0.0641942	0.0086687	1.34111e-13
	17:34307457:T:C:imp:v1	CCL16	CCL16_O15467_OID20334_v1_Cardiometabolic	23125	Arm fat-free mass (left)	-0.0792196	0.0106995	1.35246e-13
	17:77706406:A:G:imp:v1	ENPP7	ENPP7_Q6UWV6_OID20689_v1_Inflammation	23114	Leg predicted mass (right)	-0.0449657	0.00607332	1.35605e-13
	7:99971834:A:G:imp:v1	PILRB	PILRB_Q9UKJ0_OID20197_v1_Cardiometabolic	23100	Whole body fat mass	-0.037985	0.00513256	1.38608e-13
	1:205816893:T:C:imp:v1	PM20D1	PM20D1_Q6GTS8_OID20149_v1_Cardiometabolic	30880	Urate	-0.0513034	0.00693207	1.38758e-13
	9:136138765:GCGCCCACCACTA:G:imp:v1	CXADR	CXADR_P78310_OID20561_v1_Inflammation	23122	Arm predicted mass (right)	0.07401	0.010002	1.39948e-13
	19:45413233:G:T:imp:v1	LDLR	LDLR_P01130_OID20240_v1_Cardiometabolic	23121	Arm fat-free mass (right)	0.102612	0.0138802	1.47321e-13
	6:126661154:T:C:imp:v1	CGA	CGA_P01215_OID21069_v1_Neurology	30850	Testosterone	-0.0606029	0.00819815	1.48237e-13
	16:20367645:C:T:imp:v1	UMOD	UMOD_P07911_OID20237_v1_Cardiometabolic	23098	Weight	0.0597678	0.00808701	1.49588e-13
	3:46619238:T:A:imp:v1	TDGF1	TDGF1_P13385_OID20816_v1_Neurology	23106	Impedance of whole body	-0.0398587	0.00539346	1.50184e-13
	6:37663624:T:C:imp:v1	MDGA1	MDGA1_Q8NFP4_OID20951_v1_Neurology	30290	High light scatter reticulocyte percentage	0.0353935	0.00479287	1.56675e-13
	20:3049890:T:G:imp:v1	OXT	OXT_P01178_OID21047_v1_Neurology	23110	Impedance of arm (left)	-0.0650808	0.00881905	1.63554e-13
	19:45413233:G:T:imp:v1	LDLR	LDLR_P01130_OID20240_v1_Cardiometabolic	23511	Phospholipids in Small VLDL	-0.104478	0.0141587	1.6601e-13
	19:49206417:A:G:imp:v1	IL19	IL19_Q9UHD0_OID20158_v1_Cardiometabolic	30830	SHBG	-0.0592088	0.00802611	1.66283e-13
	3:46619238:T:A:imp:v1	TDGF1	TDGF1_P13385_OID20816_v1_Neurology	23130	Trunk predicted mass	0.0395408	0.00536106	1.67614e-13
	9:95138564:G:T:imp:v1	OGN	OGN_P20774_OID21123_v1_Neurology	30030	Haematocrit percentage	0.0533434	0.00723588	1.71965e-13
	17:77706406:A:G:imp:v1	ENPP7	ENPP7_Q6UWV6_OID20689_v1_Inflammation	23113	Leg fat-free mass (right)	-0.0447401	0.00606994	1.73772e-13
	1:226075410:GC:G:imp:v1	LEFTY2	LEFTY2_O00292_OID21454_v1_Oncology	23122	Arm predicted mass (right)	-0.0505221	0.00685532	1.74893e-13
	19:51535130:A:G:imp:v1	KLK12	KLK12_Q9UKR0_OID21201_v1_Oncology	30660	Direct bilirubin	-0.0357061	0.00484483	1.75679e-13
	22:44324855:G:A:imp:v1	CREG1	CREG1_O75629_OID21515_v1_Oncology	30650	Aspartate aminotransferase	0.068066	0.00923639	1.75691e-13
	7:99971834:A:G:imp:v1	PILRB	PILRB_Q9UKJ0_OID20197_v1_Cardiometabolic	23128	Trunk fat mass	-0.0379542	0.00515285	1.80398e-13
	10:118397884:A:G:imp:v1	PNLIPRP2	PNLIPRP2_P54317_OID20775_v1_Inflammation	21001	Body mass index (BMI)	0.0327723	0.00445431	1.91772e-13
	11:71850156:C:CTA:imp:v1	FOLR3	FOLR3_P41439_OID21485_v1_Oncology	30840	Total bilirubin	0.0861951	0.0117166	1.93077e-13
	1:89652078:A:T:imp:v1	GBP4	GBP4_Q96PP9_OID20845_v1_Neurology	30870	Triglycerides	0.0472523	0.00642408	1.94892e-13
	12:7904111:T:G:imp:v1	CLEC4C	CLEC4C_Q8WTT0_OID20547_v1_Inflammation	30830	SHBG	-0.0493585	0.00671054	1.95447e-13
	22:44324855:G:A:imp:v1	ADH4	ADH4_P08319_OID20117_v1_Cardiometabolic	30650	Aspartate aminotransferase	0.0606854	0.00825197	1.97001e-13
	20:3049890:T:G:imp:v1	OXT	OXT_P01178_OID21047_v1_Neurology	23117	Leg fat-free mass (left)	0.0637145	0.00866402	1.98152e-13
	19:45413233:G:T:imp:v1	LDLR	LDLR_P01130_OID20240_v1_Cardiometabolic	23109	Impedance of arm (right)	-0.102461	0.0139446	2.0631e-13
	2:20207619:G:A:imp:v1	MATN3	MATN3_O15232_OID20979_v1_Neurology	31	Sex	0.110463	0.0150388	2.10308e-13
	20:3049890:T:G:imp:v1	OXT	OXT_P01178_OID21047_v1_Neurology	23559	Total Lipids in Large HDL	-0.084282	0.011469	2.10569e-13
	1:157668390:T:C:imp:v1	FCRL3	FCRL3_Q96P31_OID20443_v1_Inflammation	23099	Body fat percentage	0.0411792	0.00560647	2.10675e-13
	19:45413233:G:T:imp:v1	LDLR	LDLR_P01130_OID20240_v1_Cardiometabolic	23122	Arm predicted mass (right)	0.102274	0.013929	2.14418e-13
	10:118397884:A:G:imp:v1	PNLIPRP2	PNLIPRP2_P54317_OID20775_v1_Inflammation	23104	Body mass index (BMI)	0.0329266	0.00448447	2.14686e-13
	22:44324855:G:A:imp:v1	ALDH1A1	ALDH1A1_P00352_OID21128_v1_Neurology	30620	Alanine aminotransferase	0.0617135	0.00840866	2.19865e-13
	19:43373034:G:A:imp:v1	PSG1	PSG1_P11464_OID20916_v1_Neurology	2674	Ever had breast cancer screening / mammogram	-0.138254	0.018837	2.2403e-13
	1:157668390:T:C:imp:v1	FCRL3	FCRL3_Q96P31_OID20443_v1_Inflammation	23119	Arm fat percentage (right)	0.040973	0.00558529	2.25422e-13
	20:3049890:T:G:imp:v1	OXT	OXT_P01178_OID21047_v1_Neurology	23105	Basal metabolic rate	0.0634205	0.00864623	2.28128e-13
	10:118397884:A:G:imp:v1	PNLIPRP2	PNLIPRP2_P54317_OID20775_v1_Inflammation	23120	Arm fat mass (right)	0.0331888	0.00452747	2.34471e-13
	22:44324727:C:G:imp:v1	C19orf12	C19orf12_Q9NSK7_OID20804_v1_Neurology	23120	Arm fat mass (right)	0.0679332	0.00926725	2.34741e-13
	6:46116449:G:A:imp:v1	ENPP5	ENPP5_Q9UJA9_OID20736_v1_Inflammation	30700	Creatinine	0.0493545	0.00673419	2.37408e-13
	2:113867288:T:C:imp:v1	IL1R1	IL1R1_P14778_OID21116_v1_Neurology	21001	Body mass index (BMI)	0.0569547	0.00777285	2.39993e-13
	19:51535130:A:G:imp:v1	KLK12	KLK12_Q9UKR0_OID21201_v1_Oncology	23127	Trunk fat percentage	0.0321329	0.00438542	2.40467e-13
	19:51728641:A:G:imp:v1	CD33	CD33_P20138_OID21472_v1_Oncology	23124	Arm fat mass (left)	0.0317468	0.00433408	2.44459e-13
	1:20306146:G:C:imp:v1	PLA2G2A	PLA2G2A_P14555_OID20274_v1_Cardiometabolic	23129	Trunk fat-free mass	-0.0613585	0.00837769	2.46234e-13
	6:143825104:G:T:imp:v1	FUCA1	FUCA1_P04066_OID20261_v1_Cardiometabolic	30850	Testosterone	-0.0396687	0.00542083	2.58465e-13
	19:49869051:T:G:imp:v1	DKKL1	DKKL1_Q9UK85_OID21313_v1_Oncology	23446	Polyunsaturated Fatty Acids	-0.0518079	0.00707811	2.58995e-13
	1:157668390:T:C:imp:v1	FCRL3	FCRL3_Q96P31_OID20443_v1_Inflammation	23112	Leg fat mass (right)	0.0409576	0.00559817	2.60912e-13
	1:226075410:GC:G:imp:v1	LEFTY2	LEFTY2_O00292_OID21454_v1_Oncology	23121	Arm fat-free mass (right)	-0.0501448	0.00685413	2.61234e-13
	14:103389003:G:C:imp:v1	AMN	AMN_Q9BXJ7_OID20492_v1_Inflammation	21001	Body mass index (BMI)	0.0582482	0.00797307	2.84574e-13
	1:20306146:G:C:imp:v1	PLA2G2A	PLA2G2A_P14555_OID20274_v1_Cardiometabolic	23130	Trunk predicted mass	-0.0612108	0.00838074	2.86344e-13
	22:44324727:C:G:imp:v1	TREM2	TREM2_Q9NZC2_OID20731_v1_Inflammation	30620	Alanine aminotransferase	0.0660247	0.00904001	2.86683e-13
	19:49206417:A:G:imp:v1	IL19	IL19_Q9UHD0_OID20158_v1_Cardiometabolic	30620	Alanine aminotransferase	0.0564442	0.00772988	2.90098e-13
	22:44324727:C:G:imp:v1	C19orf12	C19orf12_Q9NSK7_OID20804_v1_Neurology	23124	Arm fat mass (left)	0.0675342	0.00924913	2.90767e-13
	9:136138765:GCGCCCACCACTA:G:imp:v1	CXADR	CXADR_P78310_OID20561_v1_Inflammation	23108	Impedance of leg (left)	-0.0726533	0.00995106	2.91972e-13
	7:99971834:A:G:imp:v1	PILRB	PILRB_Q9UKJ0_OID20197_v1_Cardiometabolic	30710	C-reactive protein	-0.0375671	0.00514583	2.93457e-13
	22:44324727:C:G:imp:v1	IGFBP3	IGFBP3_P17936_OID20398_v1_Cardiometabolic	48	Waist circumference	-0.0675754	0.00925724	2.94691e-13
	6:43925607:G:A:imp:v1	VEGFA	VEGFA_P15692_OID20650_v1_Inflammation	30090	Platelet crit	-0.0475482	0.00651399	2.95636e-13
	1:20306146:G:C:imp:v1	PLA2G2A	PLA2G2A_P14555_OID20274_v1_Cardiometabolic	30730	Gamma glutamyltransferase	-0.0621665	0.00851716	2.96872e-13
	7:99971834:A:G:imp:v1	PILRB	PILRB_Q9UKJ0_OID20197_v1_Cardiometabolic	21001	Body mass index (BMI)	-0.0374743	0.0051359	3.01849e-13
	16:20367645:C:T:imp:v1	UMOD	UMOD_P07911_OID20237_v1_Cardiometabolic	21002	Weight	0.0586205	0.00803755	3.09e-13
	19:49869051:T:G:imp:v1	DKKL1	DKKL1_Q9UK85_OID21313_v1_Oncology	3064	Peak expiratory flow (PEF)	0.0469418	0.00643569	3.1096e-13
	1:157668390:T:C:imp:v1	FCRL3	FCRL3_Q96P31_OID20443_v1_Inflammation	23116	Leg fat mass (left)	0.0407938	0.00559557	3.16156e-13
	17:34328646:CAGGGCAG:C:imp:v1	CCL15	CCL15_Q16663_OID20328_v1_Cardiometabolic	30130	Monocyte count	-0.0842527	0.0115572	3.1679e-13
	4:15709192:G:A:imp:v1	BST1	BST1_Q10588_OID21051_v1_Neurology	47	Hand grip strength (right)	0.0576809	0.00792126	3.36612e-13
	19:51728641:A:G:imp:v1	CD33	CD33_P20138_OID21472_v1_Oncology	23120	Arm fat mass (right)	0.031533	0.00433223	3.44546e-13
	19:45413233:G:T:imp:v1	LDLR	LDLR_P01130_OID20240_v1_Cardiometabolic	23101	Whole body fat-free mass	0.100862	0.0138636	3.5335e-13
	7:99971834:A:G:imp:v1	PILRB	PILRB_Q9UKJ0_OID20197_v1_Cardiometabolic	23104	Body mass index (BMI)	-0.0375173	0.00515779	3.5706e-13
	20:31694448:T:C:imp:v1	BPIFB1	BPIFB1_Q8TDL5_OID20308_v1_Cardiometabolic	1239	Current tobacco smoking	-0.0952215	0.0130908	3.57097e-13
	2:113867288:T:C:imp:v1	IL1R1	IL1R1_P14778_OID21116_v1_Neurology	23128	Trunk fat mass	0.0569359	0.00783208	3.68681e-13
	22:44324855:G:A:imp:v1	KYNU	KYNU_Q16719_OID20669_v1_Inflammation	23104	Body mass index (BMI)	0.0657309	0.00904801	3.82088e-13
	2:102926362:G:A:imp:v1	IL1RL1	IL1RL1_Q01638_OID20250_v1_Cardiometabolic			0.0536529	0.00738723	3.89021e-13
	19:45411941:T:C:imp:v1	IL32	IL32_P24001_OID20605_v1_Inflammation	23113	Leg fat-free mass (right)	-0.076982	0.0106045	3.97462e-13
	2:102926362:G:A:imp:v1	IL1RL1	IL1RL1_Q01638_OID20250_v1_Cardiometabolic	20257	Forced vital capacity (FVC) Z-score	0.0536238	0.00738786	4.02318e-13
	6:46116449:G:A:imp:v1	ENPP5	ENPP5_Q9UJA9_OID20736_v1_Inflammation	23127	Trunk fat percentage	-0.0468968	0.00646848	4.25714e-13
	2:87016506:A:G:imp:v1	CD8A	CD8A_P01732_OID21018_v1_Neurology	30120	Lymphocyte count	-0.0744142	0.0102711	4.42019e-13
	1:226075410:GC:G:imp:v1	LEFTY2	LEFTY2_O00292_OID21454_v1_Oncology	30030	Haematocrit percentage	-0.0493942	0.00681782	4.42354e-13
	19:45413233:G:T:imp:v1	LDLR	LDLR_P01130_OID20240_v1_Cardiometabolic	23102	Whole body water mass	0.100458	0.0138712	4.50973e-13
	22:44324855:G:A:imp:v1	KYNU	KYNU_Q16719_OID20669_v1_Inflammation	30650	Aspartate aminotransferase	0.0591831	0.00817483	4.59805e-13
	6:31380943:G:A:imp:v1	MICB_MICA	MICA_Q29980_Q29983_OID20593_v1_Inflammation	30620	Alanine aminotransferase	-0.0466942	0.00645465	4.78805e-13
	19:45413233:G:T:imp:v1	LDLR	LDLR_P01130_OID20240_v1_Cardiometabolic	23504	Phospholipids in Medium VLDL	-0.105514	0.0145849	4.85176e-13
	14:101176335:G:C:imp:v1	DLK1	DLK1_P80370_OID20295_v1_Cardiometabolic	23118	Leg predicted mass (left)	-0.0558644	0.00772482	4.86909e-13
	19:45411941:T:C:imp:v1	IL32	IL32_P24001_OID20605_v1_Inflammation	23114	Leg predicted mass (right)	-0.0766922	0.0106069	4.92034e-13
	11:71850156:C:CTA:imp:v1	FOLR3	FOLR3_P41439_OID21485_v1_Oncology	30050	Mean corpuscular haemoglobin	0.0848395	0.0117361	4.97442e-13
	14:101176335:G:C:imp:v1	DLK1	DLK1_P80370_OID20295_v1_Cardiometabolic	23117	Leg fat-free mass (left)	-0.0558327	0.00772362	4.97703e-13
	19:45411941:T:C:imp:v1	IL32	IL32_P24001_OID20605_v1_Inflammation	30300	High light scatter reticulocyte count	-0.0781623	0.0108131	4.99217e-13
	20:31694448:T:C:imp:v1	BPIFB1	BPIFB1_Q8TDL5_OID20308_v1_Cardiometabolic	20116	Smoking Status	-0.0798504	0.0110527	5.13964e-13
	10:118397884:A:G:imp:v1	PNLIPRP2	PNLIPRP2_P54317_OID20775_v1_Inflammation	23124	Arm fat mass (left)	0.0326812	0.00452465	5.19894e-13
	1:226075410:GC:G:imp:v1	LEFTY2	LEFTY2_O00292_OID21454_v1_Oncology	23105	Basal metabolic rate	-0.0492208	0.00681515	5.22254e-13
	9:95138564:G:T:imp:v1	OGN	OGN_P20774_OID21123_v1_Neurology	23125	Arm fat-free mass (left)	0.0514415	0.0071227	5.22577e-13
	2:211540507:C:A:imp:v1	CA3	CA3_P07451_OID20271_v1_Cardiometabolic	31	Sex	-0.120022	0.016624	5.31368e-13
	9:95138564:G:T:imp:v1	OGN	OGN_P20774_OID21123_v1_Neurology	23105	Basal metabolic rate	0.0510789	0.00707974	5.51749e-13
	3:190346060:A:G:imp:v1	IL1RAP	IL1RAP_Q9NPH3_OID21126_v1_Neurology	20015	Sitting height	0.0509926	0.00707193	5.68933e-13
	22:44324727:C:G:imp:v1	HAO1	HAO1_Q9UJM8_OID21395_v1_Oncology	30650	Aspartate aminotransferase	0.0592975	0.00823713	6.20702e-13
	3:190346060:A:G:imp:v1	IL1RAP	IL1RAP_Q9NPH3_OID21126_v1_Neurology	23128	Trunk fat mass	0.0493202	0.00685534	6.40601e-13
	6:37663624:T:C:imp:v1	MDGA1	MDGA1_Q8NFP4_OID20951_v1_Neurology	30240	Reticulocyte percentage	0.0345601	0.00480676	6.62771e-13
	17:78539090:C:T:imp:v1	NPTX1	NPTX1_Q15818_OID21074_v1_Neurology	30110	Platelet distribution width	0.0927704	0.0129061	6.71157e-13
	19:45411941:T:C:imp:v1	IL32	IL32_P24001_OID20605_v1_Inflammation	23101	Whole body fat-free mass	-0.0765553	0.0106517	6.75492e-13
	9:95138564:G:T:imp:v1	OGN	OGN_P20774_OID21123_v1_Neurology	31	Sex	0.10278	0.0143074	6.92652e-13
	6:31380943:G:A:imp:v1	MICB_MICA	MICA_Q29980_Q29983_OID20593_v1_Inflammation	30730	Gamma glutamyltransferase	-0.0464345	0.00646755	7.14399e-13
	11:112076587:G:C:imp:v1	PTS	PTS_Q03393_OID20847_v1_Neurology	30620	Alanine aminotransferase	-0.0588351	0.00820053	7.41637e-13
	19:52130637:T:A:imp:v1	SIGLEC5	SIGLEC5_O15389_OID21082_v1_Neurology	30710	C-reactive protein	-0.0728999	0.010164	7.53351e-13
	22:44324855:G:A:imp:v1	SCLY	SCLY_Q96I15_OID21425_v1_Oncology	30650	Aspartate aminotransferase	0.0556993	0.00776626	7.55336e-13
	9:95138564:G:T:imp:v1	OGN	OGN_P20774_OID21123_v1_Neurology	23117	Leg fat-free mass (left)	0.0507307	0.00707382	7.56723e-13
	1:226075410:GC:G:imp:v1	LEFTY2	LEFTY2_O00292_OID21454_v1_Oncology	23130	Trunk predicted mass	-0.0487383	0.00679642	7.59039e-13
	17:78539090:C:T:imp:v1	NPTX1	NPTX1_Q15818_OID21074_v1_Neurology	30240	Reticulocyte percentage	0.0926624	0.012923	7.64225e-13
	17:78539090:C:T:imp:v1	NPTX1	NPTX1_Q15818_OID21074_v1_Neurology	23107	Impedance of leg (right)	-0.0918791	0.0128236	7.95202e-13
	1:226075410:GC:G:imp:v1	LEFTY2	LEFTY2_O00292_OID21454_v1_Oncology	23102	Whole body water mass	-0.0487172	0.00680447	8.25967e-13
	20:3049890:T:G:imp:v1	OXT	OXT_P01178_OID21047_v1_Neurology	23114	Leg predicted mass (right)	0.0622175	0.0086907	8.33693e-13
	22:44324855:G:A:imp:v1	SORD	SORD_Q00796_OID21453_v1_Oncology	30650	Aspartate aminotransferase	0.0608314	0.00849975	8.43299e-13
	9:136138765:GCGCCCACCACTA:G:imp:v1	CXADR	CXADR_P78310_OID20561_v1_Inflammation	23129	Trunk fat-free mass	0.07155	0.00999773	8.44159e-13
	2:113867288:T:C:imp:v1	IL1R1	IL1R1_P14778_OID21116_v1_Neurology	23104	Body mass index (BMI)	0.0559832	0.00782279	8.45495e-13
	17:34307457:T:C:imp:v1	CCL16	CCL16_O15467_OID20334_v1_Cardiometabolic	23121	Arm fat-free mass (right)	-0.0763157	0.0106687	8.65208e-13
	19:45411941:T:C:imp:v1	IL32	IL32_P24001_OID20605_v1_Inflammation	30880	Urate	-0.0777613	0.0108729	8.74519e-13
	1:161480649:A:G:imp:v1	FCGR2A	FCGR2A_P12318_OID20391_v1_Cardiometabolic	23112	Leg fat mass (right)	-0.0627095	0.00877304	8.99175e-13
	19:45411941:T:C:imp:v1	IL32	IL32_P24001_OID20605_v1_Inflammation	23433	Average Diameter for HDL Particles	0.0998884	0.0139716	9.03512e-13
	18:29797958:T:C:imp:v1	MEP1B	MEP1B_Q16820_OID20168_v1_Cardiometabolic	21022	Age	-0.0361463	0.00505851	9.1388e-13
	6:31380943:G:A:imp:v1	MICB_MICA	MICA_Q29980_Q29983_OID20593_v1_Inflammation	30300	High light scatter reticulocyte count	-0.0466107	0.00652605	9.37612e-13
	1:226075410:GC:G:imp:v1	LEFTY2	LEFTY2_O00292_OID21454_v1_Oncology	23101	Whole body fat-free mass	-0.0485417	0.00680011	9.63715e-13
	9:95138564:G:T:imp:v1	OGN	OGN_P20774_OID21123_v1_Neurology	23118	Leg predicted mass (left)	0.0505075	0.00707606	9.67864e-13
	22:44324855:G:A:imp:v1	KYNU	KYNU_Q16719_OID20669_v1_Inflammation	21001	Body mass index (BMI)	0.0642681	0.00900491	9.73048e-13
	5:38852572:C:T:imp:v1	OSMR	OSMR_Q99650_OID20356_v1_Cardiometabolic	20015	Sitting height	0.056549	0.00792475	9.82113e-13
	3:46619238:T:A:imp:v1	TDGF1	TDGF1_P13385_OID20816_v1_Neurology	23109	Impedance of arm (right)	-0.0387184	0.00542819	1.00392e-12
	19:45411941:T:C:imp:v1	IL32	IL32_P24001_OID20605_v1_Inflammation	23102	Whole body water mass	-0.0759809	0.0106545	1.01415e-12
	1:109817590:G:T:imp:v1	GRN	GRN_P28799_OID21159_v1_Neurology	48	Waist circumference	-0.0598129	0.0083874	1.01452e-12
	9:138471928:G:A:imp:v1	PAEP	PAEP_P09466_OID20925_v1_Neurology	23415	Total Esterified Cholesterol	-0.0767412	0.0107602	1.02589e-12
	2:102926362:G:A:imp:v1	IL1RL1	IL1RL1_Q01638_OID20250_v1_Cardiometabolic	46	Hand grip strength (left)	-0.0478239	0.00671102	1.05265e-12
	1:226075410:GC:G:imp:v1	LEFTY2	LEFTY2_O00292_OID21454_v1_Oncology	23129	Trunk fat-free mass	-0.0483894	0.00679299	1.07403e-12
	22:44324727:C:G:imp:v1	C19orf12	C19orf12_Q9NSK7_OID20804_v1_Neurology	23100	Whole body fat mass	0.065124	0.00914534	1.09382e-12
	5:38852572:C:T:imp:v1	OSMR	OSMR_Q99650_OID20356_v1_Cardiometabolic	30700	Creatinine	0.057718	0.00811157	1.13832e-12
	3:190346060:A:G:imp:v1	IL1RAP	IL1RAP_Q9NPH3_OID21126_v1_Neurology	46	Hand grip strength (left)	0.04983	0.00700383	1.14417e-12
	5:38852572:C:T:imp:v1	OSMR	OSMR_Q99650_OID20356_v1_Cardiometabolic	51	Seated height	0.0564309	0.00793208	1.14768e-12
	9:136138765:GCGCCCACCACTA:G:imp:v1	CXADR	CXADR_P78310_OID20561_v1_Inflammation	23130	Trunk predicted mass	0.0711407	0.00999982	1.14868e-12
	4:166261800:T:C:imp:v1	CPE	CPE_P16870_OID21392_v1_Oncology	30850	Testosterone	0.0632748	0.00889872	1.18258e-12
	9:95138564:G:T:imp:v1	OGN	OGN_P20774_OID21123_v1_Neurology	23126	Arm predicted mass (left)	0.0506987	0.00713202	1.19599e-12
	6:43925607:G:A:imp:v1	VEGFA	VEGFA_P15692_OID20650_v1_Inflammation	21001	Body mass index (BMI)	0.0462005	0.00650249	1.22684e-12
	4:15709192:G:A:imp:v1	BST1	BST1_Q10588_OID21051_v1_Neurology	48	Waist circumference	0.0552088	0.00777071	1.22934e-12
	8:63931196:G:A:imp:v1	GGH	GGH_Q92820_OID20416_v1_Cardiometabolic	48	Waist circumference	-0.103761	0.0146146	1.27448e-12
	11:112975934:C:T:imp:v1	NCAM1	NCAM1_P13591_OID20354_v1_Cardiometabolic	30760	HDL cholesterol	0.0729986	0.0102838	1.29033e-12
	9:138471928:G:A:imp:v1	PAEP	PAEP_P09466_OID20925_v1_Neurology	23525	Phospholipids in IDL	-0.0765589	0.0107837	1.29704e-12
	9:95138564:G:T:imp:v1	OGN	OGN_P20774_OID21123_v1_Neurology	23113	Leg fat-free mass (right)	0.050109	0.00707069	1.39929e-12
	1:20306146:G:C:imp:v1	PLA2G2A	PLA2G2A_P14555_OID20274_v1_Cardiometabolic	21022	Age	-0.0603988	0.00852317	1.40392e-12
	17:72700943:A:G:imp:v1	CD300LF	CD300LF_Q8TDQ1_OID21469_v1_Oncology	23409	Triglycerides in LDL	-0.060896	0.00859254	1.41746e-12
	14:101176335:G:C:imp:v1	DLK1	DLK1_P80370_OID20295_v1_Cardiometabolic	23113	Leg fat-free mass (right)	-0.0547519	0.00772893	1.42825e-12
	6:46116449:G:A:imp:v1	ENPP5	ENPP5_Q9UJA9_OID20736_v1_Inflammation	1588	Average weekly beer plus cider intake	0.062569	0.0088388	1.49253e-12
	1:109817590:G:T:imp:v1	GRN	GRN_P28799_OID21159_v1_Neurology	23128	Trunk fat mass	-0.0594856	0.00840469	1.49531e-12
	17:77706406:A:G:imp:v1	ENPP7	ENPP7_Q6UWV6_OID20689_v1_Inflammation	30020	Haemoglobin concentration	-0.043467	0.00614174	1.5005e-12
	9:95138564:G:T:imp:v1	OGN	OGN_P20774_OID21123_v1_Neurology	23122	Arm predicted mass (right)	0.0504871	0.00713508	1.51435e-12
	19:45413233:G:T:imp:v1	LDLR	LDLR_P01130_OID20240_v1_Cardiometabolic	23126	Arm predicted mass (left)	0.0977418	0.0138178	1.53926e-12
	9:95138564:G:T:imp:v1	OGN	OGN_P20774_OID21123_v1_Neurology	20015	Sitting height	0.050532	0.00714939	1.60232e-12
	1:226075410:GC:G:imp:v1	LEFTY2	LEFTY2_O00292_OID21454_v1_Oncology	23118	Leg predicted mass (left)	-0.0482213	0.00682406	1.62164e-12
	1:161480649:A:G:imp:v1	FCGR2A	FCGR2A_P12318_OID20391_v1_Cardiometabolic	23099	Body fat percentage	-0.0622348	0.00881186	1.66676e-12
	19:45413233:G:T:imp:v1	LDLR	LDLR_P01130_OID20240_v1_Cardiometabolic	31	Sex	0.197064	0.0279038	1.66976e-12
	20:3049890:T:G:imp:v1	OXT	OXT_P01178_OID21047_v1_Neurology	23113	Leg fat-free mass (right)	0.0613465	0.00868578	1.67205e-12
	1:226075410:GC:G:imp:v1	LEFTY2	LEFTY2_O00292_OID21454_v1_Oncology	23117	Leg fat-free mass (left)	-0.0481673	0.00682264	1.69851e-12
	4:15709192:G:A:imp:v1	BST1	BST1_Q10588_OID21051_v1_Neurology	23106	Impedance of whole body	-0.0553993	0.00784733	1.70196e-12
	17:34307457:T:C:imp:v1	CCL16	CCL16_O15467_OID20334_v1_Cardiometabolic	23105	Basal metabolic rate	-0.0747266	0.0105891	1.73553e-12
	14:101176335:G:C:imp:v1	DLK1	DLK1_P80370_OID20295_v1_Cardiometabolic	23114	Leg predicted mass (right)	-0.0544663	0.00772675	1.83638e-12
	3:190346060:A:G:imp:v1	IL1RAP	IL1RAP_Q9NPH3_OID21126_v1_Neurology	51	Seated height	0.0498554	0.007073	1.8409e-12
	20:31694448:T:C:imp:v1	BPIFB1	BPIFB1_Q8TDL5_OID20308_v1_Cardiometabolic	23104	Body mass index (BMI)	0.0528864	0.00750304	1.84312e-12
	17:72700943:A:G:imp:v1	CD300LF	CD300LF_Q8TDQ1_OID21469_v1_Oncology	23478	Creatinine	-0.0612887	0.00869265	1.84348e-12
	17:77706406:A:G:imp:v1	ENPP7	ENPP7_Q6UWV6_OID20689_v1_Inflammation	30650	Aspartate aminotransferase	-0.0412729	0.00585608	1.85502e-12
	9:136149229:T:C:imp:v1	GP2	GP2_P55259_OID20090_v1_Cardiometabolic	1239	Current tobacco smoking	-0.096416	0.0136931	1.94364e-12
	18:29797958:T:C:imp:v1	MEP1B	MEP1B_Q16820_OID20168_v1_Cardiometabolic	2674	Ever had breast cancer screening / mammogram	-0.0776959	0.0110336	1.96618e-12
	20:31694448:T:C:imp:v1	BPIFB1	BPIFB1_Q8TDL5_OID20308_v1_Cardiometabolic	20116	Smoking status	-0.0682038	0.00968864	1.9668e-12
	19:49869051:T:G:imp:v1	DKKL1	DKKL1_Q9UK85_OID21313_v1_Oncology	23478	Creatinine	0.0507465	0.00721001	2.01398e-12
	17:34307457:T:C:imp:v1	CCL16	CCL16_O15467_OID20334_v1_Cardiometabolic	23122	Arm predicted mass (right)	-0.0752022	0.0106886	2.02091e-12
	22:44324727:C:G:imp:v1	THBS2	THBS2_P35442_OID21104_v1_Neurology	48	Waist circumference	0.0649912	0.00923791	2.02666e-12
	16:20367645:C:T:imp:v1	UMOD	UMOD_P07911_OID20237_v1_Cardiometabolic	23126	Arm predicted mass (left)	0.0580895	0.00825759	2.03563e-12
	11:71850156:C:CTA:imp:v1	FOLR3	FOLR3_P41439_OID21485_v1_Oncology	30010	Red blood cell (erythrocyte) count	0.0816155	0.011604	2.05464e-12
	22:44324855:G:A:imp:v1	KRT18	KRT18_P05783_OID21296_v1_Oncology	23128	Trunk fat mass	0.0628075	0.0089325	2.0855e-12
	6:46116449:G:A:imp:v1	ENPP5	ENPP5_Q9UJA9_OID20736_v1_Inflammation	30030	Haematocrit percentage	0.0469535	0.00667783	2.08682e-12
	10:118397884:A:G:imp:v1	PNLIPRP2	PNLIPRP2_P54317_OID20775_v1_Inflammation	30670	Urea	-0.0319173	0.0045411	2.12875e-12
	16:20367645:C:T:imp:v1	UMOD	UMOD_P07911_OID20237_v1_Cardiometabolic	23105	Basal metabolic rate	0.0576198	0.00819988	2.15189e-12
	19:49869051:T:G:imp:v1	DKKL1	DKKL1_Q9UK85_OID21313_v1_Oncology	30250	Reticulocyte count	0.0382961	0.00545257	2.20683e-12
	22:44324855:G:A:imp:v1	AGXT	AGXT_P21549_OID20139_v1_Cardiometabolic	30650	Aspartate aminotransferase	0.0570628	0.00812722	2.24379e-12
	17:78539090:C:T:imp:v1	NPTX1	NPTX1_Q15818_OID21074_v1_Neurology	49	Hip circumference	0.0892114	0.0127278	2.44235e-12
	9:138471928:G:A:imp:v1	PAEP	PAEP_P09466_OID20925_v1_Neurology	30530	Sodium in urine	0.0583589	0.00832718	2.46059e-12
	9:95138564:G:T:imp:v1	OGN	OGN_P20774_OID21123_v1_Neurology	23114	Leg predicted mass (right)	0.0495798	0.00707528	2.47324e-12
	17:77706406:A:G:imp:v1	ENPP7	ENPP7_Q6UWV6_OID20689_v1_Inflammation	48	Waist circumference	-0.0415028	0.00592439	2.51072e-12
	2:102926362:G:A:imp:v1	IL1RL1	IL1RL1_Q01638_OID20250_v1_Cardiometabolic	50	Standing height	-0.0470557	0.00672327	2.62745e-12
	20:3049890:T:G:imp:v1	OXT	OXT_P01178_OID21047_v1_Neurology	23433	Average Diameter for HDL Particles	-0.0795561	0.011367	2.69024e-12
	1:156711623:C:A:imp:v1	HDGF	HDGF_P51858_OID21455_v1_Oncology	30090	Platelet crit	0.0345429	0.00493881	2.71894e-12
	19:45413233:G:T:imp:v1	LDLR	LDLR_P01130_OID20240_v1_Cardiometabolic	23125	Arm fat-free mass (left)	0.0965272	0.0138053	2.75991e-12
	17:34307457:T:C:imp:v1	CCL16	CCL16_O15467_OID20334_v1_Cardiometabolic	23480	Glycoprotein Acetyls	-0.0903155	0.0129175	2.80611e-12
	9:136141870:C:T:imp:v1	SELE	SELE_P16581_OID20290_v1_Cardiometabolic	30090	Platelet crit	-0.0580058	0.0083	2.82774e-12
	2:113867288:T:C:imp:v1	IL1R1	IL1R1_P14778_OID21116_v1_Neurology	23112	Leg fat mass (right)	0.0545909	0.00781194	2.83882e-12
	17:72700943:A:G:imp:v1	CD300LF	CD300LF_Q8TDQ1_OID21469_v1_Oncology	21002	Weight	-0.0449806	0.00643697	2.84268e-12
	9:95138564:G:T:imp:v1	OGN	OGN_P20774_OID21123_v1_Neurology	23101	Whole body fat-free mass	0.049619	0.0071058	2.94643e-12
	3:46619238:T:A:imp:v1	TDGF1	TDGF1_P13385_OID20816_v1_Neurology	23110	Impedance of arm (left)	-0.0376997	0.00540032	2.9874e-12
	1:205816893:T:C:imp:v1	PM20D1	PM20D1_Q6GTS8_OID20149_v1_Cardiometabolic	21002	Weight	-0.0476118	0.0068205	2.99462e-12
	9:95138564:G:T:imp:v1	OGN	OGN_P20774_OID21123_v1_Neurology	23121	Arm fat-free mass (right)	0.0497383	0.00712894	3.07335e-12
	14:101176335:G:C:imp:v1	DLK1	DLK1_P80370_OID20295_v1_Cardiometabolic	23109	Impedance of arm (right)	0.0541983	0.00776821	3.07341e-12
	7:99971834:A:G:imp:v1	PILRB	PILRB_Q9UKJ0_OID20197_v1_Cardiometabolic	23120	Arm fat mass (right)	-0.036014	0.00516345	3.12147e-12
	9:136138765:GCGCCCACCACTA:G:imp:v1	CXADR	CXADR_P78310_OID20561_v1_Inflammation	23098	Weight	0.0693564	0.00994755	3.17871e-12
	6:31380943:G:A:imp:v1	MICB_MICA	MICA_Q29980_Q29983_OID20593_v1_Inflammation	23099	Body fat percentage	-0.0445937	0.00639885	3.25139e-12
	1:161480649:A:G:imp:v1	FCGR2A	FCGR2A_P12318_OID20391_v1_Cardiometabolic	23111	Leg fat percentage (right)	-0.0616253	0.00884282	3.25348e-12
	11:71850156:C:CTA:imp:v1	FOLR3	FOLR3_P41439_OID21485_v1_Oncology	1349	Processed meat intake	0.0865877	0.0124255	3.26126e-12
	20:3049890:T:G:imp:v1	OXT	OXT_P01178_OID21047_v1_Neurology	30630	Apolipoprotein A	-0.0655366	0.00940418	3.281e-12
	17:78539090:C:T:imp:v1	NPTX1	NPTX1_Q15818_OID21074_v1_Neurology	23128	Trunk fat mass	0.08871	0.0127347	3.32136e-12
	22:44324855:G:A:imp:v1	IL32	IL32_P24001_OID20605_v1_Inflammation	30730	Gamma glutamyltransferase	0.0655069	0.00940668	3.37456e-12
	5:38852572:C:T:imp:v1	OSMR	OSMR_Q99650_OID20356_v1_Cardiometabolic	23106	Impedance of whole body	-0.0554398	0.00796194	3.391e-12
	19:49869051:T:G:imp:v1	DKKL1	DKKL1_Q9UK85_OID21313_v1_Oncology	23528	Free Cholesterol in IDL	-0.0493524	0.00709255	3.55601e-12
	19:49206417:A:G:imp:v1	IL19	IL19_Q9UHD0_OID20158_v1_Cardiometabolic	3063	Forced expiratory volume in 1-second (FEV1)	0.0633307	0.0091024	3.559e-12
	3:46619238:T:A:imp:v1	TDGF1	TDGF1_P13385_OID20816_v1_Neurology	30670	Urea	0.0383727	0.00551627	3.56249e-12
	1:85783970:T:C:imp:v1	DDAH1	DDAH1_O94760_OID21299_v1_Oncology	30620	Alanine aminotransferase	-0.0653755	0.00940133	3.62278e-12
	11:71850156:C:CTA:imp:v1	FOLR3	FOLR3_P41439_OID21485_v1_Oncology	30600	Albumin	0.0829574	0.0119315	3.65559e-12
	19:49206417:A:G:imp:v1	GALNT3	GALNT3_Q14435_OID20471_v1_Inflammation	30610	Alkaline phosphatase	-0.0546457	0.0078628	3.72628e-12
	3:46619238:T:A:imp:v1	TDGF1	TDGF1_P13385_OID20816_v1_Neurology	23128	Trunk fat mass	0.0374323	0.00538629	3.73447e-12
	9:136141870:C:T:imp:v1	SELE	SELE_P16581_OID20290_v1_Cardiometabolic	30620	Alanine aminotransferase	0.0555539	0.00799626	3.78882e-12
	9:136138765:GCGCCCACCACTA:G:imp:v1	CXADR	CXADR_P78310_OID20561_v1_Inflammation	23107	Impedance of leg (right)	-0.0690803	0.00994521	3.82524e-12
	1:226075410:GC:G:imp:v1	LEFTY2	LEFTY2_O00292_OID21454_v1_Oncology	48	Waist circumference	-0.0470846	0.00678132	3.90008e-12
	19:45413233:G:T:imp:v1	LDLR	LDLR_P01130_OID20240_v1_Cardiometabolic	30780	LDL direct	-0.0896016	0.0129066	3.93105e-12
	16:20367645:C:T:imp:v1	UMOD	UMOD_P07911_OID20237_v1_Cardiometabolic	23118	Leg predicted mass (left)	0.0568874	0.00819727	3.99813e-12
	10:70038894:A:G:imp:v1	PBLD	PBLD_P30039_OID20839_v1_Neurology	30620	Alanine aminotransferase	0.0567409	0.00817761	4.03835e-12
	19:51728641:A:G:imp:v1	CD33	CD33_P20138_OID21472_v1_Oncology	1588	Alcohol Intake Frequency	0.0200369	0.00288862	4.09181e-12
	20:31694448:T:C:imp:v1	BPIFB1	BPIFB1_Q8TDL5_OID20308_v1_Cardiometabolic	21001	Body mass index (BMI)	0.0516885	0.00745163	4.09409e-12
	19:49206674:G:A:imp:v1	KLK1	KLK1_P06870_OID21499_v1_Oncology	30710	C-reactive protein	-0.0427166	0.00616227	4.22983e-12
	12:7904111:T:G:imp:v1	CLEC4C	CLEC4C_Q8WTT0_OID20547_v1_Inflammation	31	Sex	0.0870139	0.0125574	4.30633e-12
	19:54783521:C:T:imp:v1	LILRB2	LILRB2_Q8N423_OID20301_v1_Cardiometabolic	30720	Cystatin C	-0.0477389	0.00689242	4.40126e-12
	11:71850156:C:CTA:imp:v1	FOLR3	FOLR3_P41439_OID21485_v1_Oncology	20417	Tense, sore, or aching muscles during worst period of anxiety	0.17679	0.0255044	4.41324e-12
	9:123460769:A:C:imp:v1	MEGF9	MEGF9_Q9H1U4_OID20285_v1_Cardiometabolic	3062	Forced vital capacity (FVC)	-0.068193	0.00984812	4.49327e-12
	17:34307457:T:C:imp:v1	CCL16	CCL16_O15467_OID20334_v1_Cardiometabolic	23118	Leg predicted mass (left)	-0.0733431	0.0105965	4.55152e-12
	16:89199108:G:A:imp:v1	CDH15	CDH15_P55291_OID21005_v1_Neurology	30710	C-reactive protein	0.0759158	0.0109681	4.55345e-12
	17:34307457:T:C:imp:v1	CCL16	CCL16_O15467_OID20334_v1_Cardiometabolic	23117	Leg fat-free mass (left)	-0.0732671	0.0105898	4.64332e-12
	1:109817590:G:T:imp:v1	GRN	GRN_P28799_OID21159_v1_Neurology	30870	Triglycerides	-0.0590864	0.0085408	4.66265e-12
	16:20367645:C:T:imp:v1	UMOD	UMOD_P07911_OID20237_v1_Cardiometabolic	23125	Arm fat-free mass (left)	0.0570961	0.00825471	4.70301e-12
	19:49206108:C:G:imp:v1	CDH17	CDH17_Q12864_OID20134_v1_Cardiometabolic	30610	Alkaline phosphatase	0.0516993	0.00747477	4.71581e-12
	1:205816893:T:C:imp:v1	PM20D1	PM20D1_Q6GTS8_OID20149_v1_Cardiometabolic	30700	Creatinine	-0.0478028	0.00691458	4.82631e-12
	19:49206462:C:T:imp:v1	PRSS27	PRSS27_Q9BQR3_OID20212_v1_Cardiometabolic	30610	Alkaline phosphatase	0.0499427	0.00722535	4.86298e-12
	12:7904111:T:G:imp:v1	CLEC4C	CLEC4C_Q8WTT0_OID20547_v1_Inflammation	30190	Monocyte percentage	-0.043626	0.00631162	4.86615e-12
	1:205816893:T:C:imp:v1	PM20D1	PM20D1_Q6GTS8_OID20149_v1_Cardiometabolic	23098	Weight	-0.0475218	0.00687552	4.87846e-12
	2:102926362:G:A:imp:v1	IL1RL1	IL1RL1_Q01638_OID20250_v1_Cardiometabolic	30850	Testosterone	-0.0498082	0.0072063	4.88508e-12
	1:161480649:A:G:imp:v1	FCGR2A	FCGR2A_P12318_OID20391_v1_Cardiometabolic	23116	Leg fat mass (left)	-0.0605471	0.00876065	4.89219e-12
	17:77706406:A:G:imp:v1	ENPP7	ENPP7_Q6UWV6_OID20689_v1_Inflammation	1558	Alcohol intake frequency	0.0461358	0.00667815	4.98953e-12
	19:49869051:T:G:imp:v1	DKKL1	DKKL1_Q9UK85_OID21313_v1_Oncology	23099	Body fat percentage	-0.0369633	0.00535099	5.01362e-12
	16:20367645:C:T:imp:v1	UMOD	UMOD_P07911_OID20237_v1_Cardiometabolic	23113	Leg fat-free mass (right)	0.0566096	0.00819576	5.03226e-12
	2:102994056:A:G:imp:v1	IL18R1	IL18R1_Q13478_OID20652_v1_Inflammation	23100	Whole body fat mass	-0.049732	0.00720119	5.07156e-12
	8:63931196:G:A:imp:v1	GGH	GGH_Q92820_OID20416_v1_Cardiometabolic	21001	Body mass index (BMI)	-0.0994035	0.0143948	5.09276e-12
	8:63931196:G:A:imp:v1	GGH	GGH_Q92820_OID20416_v1_Cardiometabolic	23104	Body mass index (BMI)	-0.100051	0.014491	5.13674e-12
	16:20367645:C:T:imp:v1	UMOD	UMOD_P07911_OID20237_v1_Cardiometabolic	23117	Leg fat-free mass (left)	0.0565539	0.00819335	5.20407e-12
	9:95138564:G:T:imp:v1	OGN	OGN_P20774_OID21123_v1_Neurology	23102	Whole body water mass	0.0490159	0.00710191	5.22775e-12
	19:45411941:T:C:imp:v1	IL32	IL32_P24001_OID20605_v1_Inflammation	23407	Total Triglycerides	-0.0980577	0.0142074	5.29381e-12
	16:20367645:C:T:imp:v1	UMOD	UMOD_P07911_OID20237_v1_Cardiometabolic	23114	Leg predicted mass (right)	0.0565706	0.00819934	5.31492e-12
	17:72700943:A:G:imp:v1	CD300LF	CD300LF_Q8TDQ1_OID21469_v1_Oncology	23098	Weight	-0.0446002	0.00646467	5.32751e-12
	9:136138765:GCGCCCACCACTA:G:imp:v1	CXADR	CXADR_P78310_OID20561_v1_Inflammation	21002	Weight	0.0681311	0.00988109	5.47822e-12
	20:43255220:T:C:imp:v1	ADA	ADA_P00813_OID20645_v1_Inflammation	30610	Alkaline phosphatase	-0.0978751	0.0142021	5.61725e-12
	6:43925607:G:A:imp:v1	VEGFA	VEGFA_P15692_OID20650_v1_Inflammation	23104	Body mass index (BMI)	0.0450252	0.0065349	5.68105e-12
	19:45413233:G:T:imp:v1	LDLR	LDLR_P01130_OID20240_v1_Cardiometabolic	23118	Leg predicted mass (left)	0.0959062	0.0139199	5.68444e-12
	6:161005610:C:T:imp:v1	CCN1	CCN1_O00622_OID21368_v1_Oncology	23409	Triglycerides in LDL	-0.115738	0.0167972	5.74349e-12
	14:101176335:G:C:imp:v1	DLK1	DLK1_P80370_OID20295_v1_Cardiometabolic	31	Sex	-0.106294	0.0154398	5.90411e-12
	9:138471928:G:A:imp:v1	PAEP	PAEP_P09466_OID20925_v1_Neurology	23400	Total Cholesterol	-0.0743657	0.0107991	5.9079e-12
	11:71850156:C:CTA:imp:v1	FOLR3	FOLR3_P41439_OID21485_v1_Oncology	30180	Lymphocyte percentage	-0.0780827	0.0113531	6.19453e-12
	1:161599779:G:C:imp:v1	FCGR3B	FCGR3B_O75015_OID20387_v1_Cardiometabolic	23129	Trunk fat-free mass	0.0444825	0.00647234	6.41118e-12
	9:95138564:G:T:imp:v1	OGN	OGN_P20774_OID21123_v1_Neurology	21002	Weight	0.0477204	0.00694453	6.45689e-12
	9:138471928:G:A:imp:v1	PAEP	PAEP_P09466_OID20925_v1_Neurology	30190	Monocyte percentage	0.057771	0.00840968	6.55522e-12
	7:99971834:A:G:imp:v1	PILRB	PILRB_Q9UKJ0_OID20197_v1_Cardiometabolic	23124	Arm fat mass (left)	-0.0354444	0.00516057	6.61271e-12
	12:10271087:A:C:imp:v1	CLEC7A	CLEC7A_Q9BXN2_OID20636_v1_Inflammation	1588	Alcohol Intake Frequency	-0.0479653	0.00698685	6.75927e-12
	19:49206462:C:T:imp:v1	CXADR	CXADR_P78310_OID20561_v1_Inflammation	30730	Gamma glutamyltransferase	-0.0501943	0.00731551	6.94557e-12
	1:109817590:G:T:imp:v1	GRN	GRN_P28799_OID21159_v1_Neurology	23098	Weight	-0.0578729	0.00843719	7.04377e-12
	17:34307457:T:C:imp:v1	CCL16	CCL16_O15467_OID20334_v1_Cardiometabolic	23110	Impedance of arm (left)	0.0741054	0.010808	7.18089e-12
	4:166261800:T:C:imp:v1	CPE	CPE_P16870_OID21392_v1_Oncology	30020	Haemoglobin concentration	0.0573132	0.00835917	7.1914e-12
	2:102994056:A:G:imp:v1	IL18R1	IL18R1_Q13478_OID20652_v1_Inflammation	23128	Trunk fat mass	-0.0493714	0.0072112	7.69933e-12
	9:136149229:T:C:imp:v1	GP2	GP2_P55259_OID20090_v1_Cardiometabolic	20116	Smoking Status	-0.07879	0.0115089	7.72855e-12
	19:45413233:G:T:imp:v1	LDLR	LDLR_P01130_OID20240_v1_Cardiometabolic	1438	Bread intake	0.0956324	0.0139694	7.73315e-12
	19:49869051:T:G:imp:v1	DKKL1	DKKL1_Q9UK85_OID21313_v1_Oncology			-0.0366484	0.00535593	7.91211e-12
	22:44324727:C:G:imp:v1	THBS2	THBS2_P35442_OID21104_v1_Neurology	21001	Body mass index (BMI)	0.0634359	0.00927108	7.92462e-12
	9:136141870:C:T:imp:v1	ISLR2	ISLR2_Q6UXK2_OID20889_v1_Neurology	1239	Current tobacco smoking	-0.114043	0.0166718	8.03146e-12
	6:37663624:T:C:imp:v1	MDGA1	MDGA1_Q8NFP4_OID20951_v1_Neurology	30720	Cystatin C	0.0326132	0.00476788	8.05369e-12
	22:44324727:C:G:imp:v1	C19orf12	C19orf12_Q9NSK7_OID20804_v1_Neurology	23128	Trunk fat mass	0.0627094	0.0091719	8.2238e-12
	10:7777799:C:A:imp:v1	ERP44	ERP44_Q9BS26_OID21338_v1_Oncology	30090	Platelet crit	-0.103742	0.0151799	8.39441e-12
	9:138471928:G:A:imp:v1	PAEP	PAEP_P09466_OID20925_v1_Neurology	23524	Total Lipids in IDL	-0.0734625	0.0107466	8.40274e-12
	19:45413233:G:T:imp:v1	LDLR	LDLR_P01130_OID20240_v1_Cardiometabolic	23117	Leg fat-free mass (left)	0.0951087	0.0139208	8.50979e-12
	1:161480649:A:G:imp:v1	FCGR2A	FCGR2A_P12318_OID20391_v1_Cardiometabolic	23119	Arm fat percentage (right)	-0.0594615	0.00870439	8.5682e-12
	12:10271087:A:C:imp:v1	CLEC7A	CLEC7A_Q9BXN2_OID20636_v1_Inflammation	1558	Alcohol intake frequency	-0.0776608	0.011373	8.72195e-12
	1:226075410:GC:G:imp:v1	LEFTY2	LEFTY2_O00292_OID21454_v1_Oncology	23114	Leg predicted mass (right)	-0.0465137	0.00681165	8.72458e-12
	9:136087047:T:C:imp:v1	OBP2B	OBP2B_Q9NPH6_OID20980_v1_Neurology	30850	Testosterone	0.0615428	0.00901541	8.88099e-12
	9:136149229:T:C:imp:v1	CD209	CD209_Q9NNX6_OID20262_v1_Cardiometabolic	23108	Impedance of leg (left)	0.046821	0.00685991	8.92401e-12
	17:78539090:C:T:imp:v1	NPTX1	NPTX1_Q15818_OID21074_v1_Neurology	46	Hand grip strength (left)	0.0874993	0.0128232	9.03399e-12
	6:143825104:G:T:imp:v1	FUCA1	FUCA1_P04066_OID20261_v1_Cardiometabolic	21022	Age	-0.0345023	0.00505668	9.05833e-12
	2:113867288:T:C:imp:v1	IL1R1	IL1R1_P14778_OID21116_v1_Neurology	23116	Leg fat mass (left)	0.0532653	0.00781145	9.33536e-12
	4:7219933:T:G:imp:v1	SORCS2	SORCS2_Q96PQ0_OID21262_v1_Oncology	23128	Trunk fat mass	0.052108	0.00764827	9.72305e-12
	19:51535130:A:G:imp:v1	KLK12	KLK12_Q9UKR0_OID21201_v1_Oncology	48	Waist circumference	-0.0300212	0.00440847	9.93549e-12
	6:143825104:G:T:imp:v1	FUCA1	FUCA1_P04066_OID20261_v1_Cardiometabolic	30870	Triglycerides	-0.0345949	0.00508046	9.97234e-12
	1:161599779:G:C:imp:v1	FCGR3B	FCGR3B_O75015_OID20387_v1_Cardiometabolic	23130	Trunk predicted mass	0.0440337	0.00646927	1.01645e-11
	1:109817590:G:T:imp:v1	GRN	GRN_P28799_OID21159_v1_Neurology	21002	Weight	-0.0570168	0.00838003	1.03544e-11
	22:44324727:C:G:imp:v1	THBS2	THBS2_P35442_OID21104_v1_Neurology	23104	Body mass index (BMI)	0.0633696	0.00931444	1.03934e-11
	19:45411941:T:C:imp:v1	GFAP	GFAP_P14136_OID21247_v1_Oncology	21022	Age	0.0751977	0.0110533	1.04075e-11
	19:45413233:G:T:imp:v1	LDLR	LDLR_P01130_OID20240_v1_Cardiometabolic	23105	Basal metabolic rate	0.0938528	0.0137998	1.05626e-11
	1:156711623:C:A:imp:v1	HDGF	HDGF_P51858_OID21455_v1_Oncology	31	Sex	-0.0686746	0.0101034	1.08452e-11
	17:34307457:T:C:imp:v1	CCL16	CCL16_O15467_OID20334_v1_Cardiometabolic	30250	Reticulocyte count	-0.071679	0.0105472	1.09446e-11
	1:226075410:GC:G:imp:v1	LEFTY2	LEFTY2_O00292_OID21454_v1_Oncology	23113	Leg fat-free mass (right)	-0.0462491	0.00681097	1.13705e-11
	1:161688764:G:C:imp:v1	FCRLB	FCRLB_Q6BAA4_OID21193_v1_Oncology	30870	Triglycerides	-0.0973586	0.01434	1.14694e-11
	19:45413233:G:T:imp:v1	LDLR	LDLR_P01130_OID20240_v1_Cardiometabolic	23428	Concentration of VLDL Particles	-0.0911093	0.013419	1.15787e-11
	9:136087047:T:C:imp:v1	OBP2B	OBP2B_Q9NPH6_OID20980_v1_Neurology	23115	Leg fat percentage (left)	-0.0573786	0.0084535	1.16008e-11
	1:161480649:A:G:imp:v1	FCGR2A	FCGR2A_P12318_OID20391_v1_Cardiometabolic	23123	Arm fat percentage (left)	-0.0593306	0.00874174	1.16415e-11
	22:44324855:G:A:imp:v1	KRT18	KRT18_P05783_OID21296_v1_Oncology	30620	Alanine aminotransferase	0.0517385	0.00763487	1.2518e-11
	3:190346060:A:G:imp:v1	IL1RAP	IL1RAP_Q9NPH3_OID21126_v1_Neurology	30030	Haematocrit percentage	0.0485644	0.00716705	1.25579e-11
	9:95138564:G:T:imp:v1	OGN	OGN_P20774_OID21123_v1_Neurology	23130	Trunk predicted mass	0.0483809	0.00714266	1.27797e-11
	9:95138564:G:T:imp:v1	OGN	OGN_P20774_OID21123_v1_Neurology	23129	Trunk fat-free mass	0.0483578	0.0071396	1.28095e-11
	3:52852538:G:T:imp:v1	MME	MME_P08473_OID21307_v1_Oncology	30720	Cystatin C	-0.0556857	0.00822291	1.29197e-11
	19:43373034:G:A:imp:v1	PSG1	PSG1_P11464_OID20916_v1_Neurology	23433	Average Diameter for HDL Particles	-0.0721262	0.0106498	1.30496e-11
	19:45411941:T:C:imp:v1	IL32	IL32_P24001_OID20605_v1_Inflammation	23130	Trunk predicted mass	-0.072332	0.0106851	1.31461e-11
	17:34328646:CAGGGCAG:C:imp:v1	CCL15	CCL15_Q16663_OID20328_v1_Cardiometabolic	21001	Body mass index (BMI)	-0.0771304	0.011402	1.35817e-11
	6:31380943:G:A:imp:v1	MICB_MICA	MICA_Q29980_Q29983_OID20593_v1_Inflammation	30290	High light scatter reticulocyte percentage	-0.0439172	0.0064935	1.3724e-11
	16:20367645:C:T:imp:v1	UMOD	UMOD_P07911_OID20237_v1_Cardiometabolic	23102	Whole body water mass	0.0556084	0.00822738	1.41284e-11
	19:45411941:T:C:imp:v1	IL32	IL32_P24001_OID20605_v1_Inflammation	23129	Trunk fat-free mass	-0.0721994	0.0106822	1.41367e-11
	11:112975934:C:T:imp:v1	NCAM1	NCAM1_P13591_OID20354_v1_Cardiometabolic	30620	Alanine aminotransferase	-0.0672891	0.00995789	1.42924e-11
	1:205816893:T:C:imp:v1	PM20D1	PM20D1_Q6GTS8_OID20149_v1_Cardiometabolic	48	Waist circumference	-0.0460687	0.00682223	1.47561e-11
	2:102994056:A:G:imp:v1	IL18R1	IL18R1_Q13478_OID20652_v1_Inflammation	48	Waist circumference	-0.048744	0.00721903	1.48017e-11
	9:95138564:G:T:imp:v1	OGN	OGN_P20774_OID21123_v1_Neurology	48	Waist circumference	0.0471472	0.00698259	1.48086e-11
	3:98416900:G:T:imp:v1	FLT4	FLT4_P35916_OID21491_v1_Oncology	48	Waist circumference	-0.0445728	0.00660273	1.49546e-11
	5:38852572:C:T:imp:v1	OSMR	OSMR_Q99650_OID20356_v1_Cardiometabolic	3062	Forced vital capacity (FVC)	0.0644917	0.00955717	1.53567e-11
	10:118397884:A:G:imp:v1	PNLIPRP2	PNLIPRP2_P54317_OID20775_v1_Inflammation	49	Hip circumference	0.0300285	0.00445078	1.53594e-11
	17:34307457:T:C:imp:v1	CCL16	CCL16_O15467_OID20334_v1_Cardiometabolic	30620	Alanine aminotransferase	-0.0711613	0.0105567	1.60128e-11
	9:95138564:G:T:imp:v1	OGN	OGN_P20774_OID21123_v1_Neurology	23098	Weight	0.0469014	0.00696175	1.64324e-11
	16:20367645:C:T:imp:v1	UMOD	UMOD_P07911_OID20237_v1_Cardiometabolic	23109	Impedance of arm (right)	-0.055569	0.00825107	1.66856e-11
	16:20367645:C:T:imp:v1	UMOD	UMOD_P07911_OID20237_v1_Cardiometabolic	30670	Urea	0.0563558	0.00836875	1.67719e-11
	1:226075410:GC:G:imp:v1	LEFTY2	LEFTY2_O00292_OID21454_v1_Oncology	23110	Impedance of arm (left)	0.0457949	0.00680227	1.69714e-11
	2:27730940:T:C:imp:v1	FGF21	FGF21_Q9NSA1_OID21402_v1_Oncology	1558	Alcohol intake frequency	0.0577003	0.00857258	1.71416e-11
	6:161005610:C:T:imp:v1	CCN1	CCN1_O00622_OID21368_v1_Oncology	23442	Total Fatty Acids	-0.112767	0.0167507	1.72078e-11
	19:45411941:T:C:imp:v1	IL32	IL32_P24001_OID20605_v1_Inflammation	30240	Reticulocyte percentage	-0.0726667	0.0108001	1.74513e-11
	5:299543:C:T:imp:v1	PDCD6	PDCD6_O75340_OID20163_v1_Cardiometabolic	30860	Total protein	-0.0567258	0.00843643	1.80142e-11
	22:44324855:G:A:imp:v1	ALDH1A1	ALDH1A1_P00352_OID21128_v1_Neurology	23128	Trunk fat mass	0.0619687	0.00922089	1.84093e-11
	12:7904111:T:G:imp:v1	CLEC4C	CLEC4C_Q8WTT0_OID20547_v1_Inflammation	30510	Creatinine (enzymatic) in urine	0.0427156	0.00635626	1.84412e-11
	20:3049890:T:G:imp:v1	OXT	OXT_P01178_OID21047_v1_Neurology	20015	Sitting height	0.0584158	0.00869879	1.91349e-11
	2:102926362:G:A:imp:v1	IL1RL1	IL1RL1_Q01638_OID20250_v1_Cardiometabolic	30240	Reticulocyte percentage	0.046097	0.00686503	1.91489e-11
	17:34307457:T:C:imp:v1	CCL16	CCL16_O15467_OID20334_v1_Cardiometabolic	23109	Impedance of arm (right)	0.0725694	0.0108137	1.9663e-11
	9:138471928:G:A:imp:v1	PAEP	PAEP_P09466_OID20925_v1_Neurology	4079	Diastolic blood pressure, automated reading	0.056722	0.00845256	1.97131e-11
	1:205816893:T:C:imp:v1	PM20D1	PM20D1_Q6GTS8_OID20149_v1_Cardiometabolic	1588	Average weekly beer plus cider intake	-0.0617601	0.0092047	1.99643e-11
	17:72700943:A:G:imp:v1	CD300LF	CD300LF_Q8TDQ1_OID21469_v1_Oncology	30870	Triglycerides	-0.0442487	0.00659641	2.00574e-11
	22:44324855:G:A:imp:v1	IL32	IL32_P24001_OID20605_v1_Inflammation	48	Waist circumference	0.0620886	0.00926112	2.05687e-11
	9:123460769:A:C:imp:v1	MEGF9	MEGF9_Q9H1U4_OID20285_v1_Cardiometabolic	47	Hand grip strength (right)	-0.0547667	0.00817084	2.07809e-11
	16:20367645:C:T:imp:v1	UMOD	UMOD_P07911_OID20237_v1_Cardiometabolic	23122	Arm predicted mass (right)	0.0554249	0.0082707	2.09771e-11
	6:126661154:T:C:imp:v1	CGA	CGA_P01215_OID21069_v1_Neurology	23122	Arm predicted mass (right)	-0.0521734	0.00778614	2.106e-11
	9:136149229:T:C:imp:v1	CD209	CD209_Q9NNX6_OID20262_v1_Cardiometabolic	23107	Impedance of leg (right)	0.0458557	0.0068441	2.11688e-11
	4:187004074:C:T:imp:v1	TLR3	TLR3_O15455_OID20612_v1_Inflammation	23409	Triglycerides in LDL	-0.0470033	0.00701518	2.13893e-11
	22:44324855:G:A:imp:v1	ALDH1A1	ALDH1A1_P00352_OID21128_v1_Neurology	23100	Whole body fat mass	0.0616347	0.00920585	2.18888e-11
	17:78539090:C:T:imp:v1	NPTX1	NPTX1_Q15818_OID21074_v1_Neurology	23108	Impedance of leg (left)	-0.0851747	0.0127227	2.1955e-11
	3:52852538:G:T:imp:v1	MME	MME_P08473_OID21307_v1_Oncology	4079	Diastolic blood pressure, automated reading	-0.0565362	0.00844474	2.19584e-11
	17:78539090:C:T:imp:v1	NPTX1	NPTX1_Q15818_OID21074_v1_Neurology	30880	Urate	0.0862611	0.0128875	2.21621e-11
	9:136149229:T:C:imp:v1	GP2	GP2_P55259_OID20090_v1_Cardiometabolic	20116	Smoking status	-0.0674086	0.0100752	2.25924e-11
	11:112975934:C:T:imp:v1	NCAM1	NCAM1_P13591_OID20354_v1_Cardiometabolic	3062	Forced vital capacity (FVC)	-0.0792034	0.0118372	2.26763e-11
	19:51728641:A:G:imp:v1	CD33	CD33_P20138_OID21472_v1_Oncology	21001	Body mass index (BMI)	0.0286719	0.00428844	2.33163e-11
	17:72700943:A:G:imp:v1	CD300LF	CD300LF_Q8TDQ1_OID21469_v1_Oncology	30610	Alkaline phosphatase	-0.044088	0.00659935	2.41724e-11
	9:123460769:A:C:imp:v1	MEGF9	MEGF9_Q9H1U4_OID20285_v1_Cardiometabolic	50	Standing height	-0.0539971	0.00808583	2.45972e-11
	19:45411941:T:C:imp:v1	IL32	IL32_P24001_OID20605_v1_Inflammation	23104	Body mass index (BMI)	-0.071479	0.0107039	2.46282e-11
	4:7219933:T:G:imp:v1	SORCS2	SORCS2_Q96PQ0_OID21262_v1_Oncology	30710	C-reactive protein	0.0515557	0.00772503	2.53348e-11
	16:27327214:T:G:imp:v1	IL4R	IL4R_P24394_OID20576_v1_Inflammation	30710	C-reactive protein	-0.052484	0.00786441	2.53704e-11
	19:49869051:T:G:imp:v1	DKKL1	DKKL1_Q9UK85_OID21313_v1_Oncology	23128	Trunk fat mass	0.0356417	0.00534136	2.54967e-11
	19:51728641:A:G:imp:v1	CD33	CD33_P20138_OID21472_v1_Oncology	1558	Alcohol intake frequency	0.0314356	0.00471138	2.55754e-11
	4:166261800:T:C:imp:v1	CPE	CPE_P16870_OID21392_v1_Oncology	23117	Leg fat-free mass (left)	0.0555328	0.00832336	2.56463e-11
	22:44324855:G:A:imp:v1	ALCAM	ALCAM_Q13740_OID20273_v1_Cardiometabolic	21001	Body mass index (BMI)	0.0619786	0.00929	2.57026e-11
	19:18499858:T:C:imp:v1	GDF15	GDF15_Q99988_OID20251_v1_Cardiometabolic	30720	Cystatin C	-0.0662478	0.00993184	2.59473e-11
	6:31380943:G:A:imp:v1	MICB_MICA	MICA_Q29980_Q29983_OID20593_v1_Inflammation	23119	Arm fat percentage (right)	-0.0429536	0.00644075	2.6154e-11
	14:103389003:G:C:imp:v1	AMN	AMN_Q9BXJ7_OID20492_v1_Inflammation	23100	Whole body fat mass	0.0533916	0.00800728	2.65245e-11
	6:31380943:G:A:imp:v1	MICB_MICA	MICA_Q29980_Q29983_OID20593_v1_Inflammation	30250	Reticulocyte count	-0.0434781	0.0065224	2.67162e-11
	16:20367645:C:T:imp:v1	UMOD	UMOD_P07911_OID20237_v1_Cardiometabolic	23121	Arm fat-free mass (right)	0.0551517	0.00827383	2.67312e-11
	4:166261800:T:C:imp:v1	CPE	CPE_P16870_OID21392_v1_Oncology	23118	Leg predicted mass (left)	0.0554454	0.00832094	2.71858e-11
	6:37663624:T:C:imp:v1	MDGA1	MDGA1_Q8NFP4_OID20951_v1_Neurology	23433	Average Diameter for HDL Particles	-0.0418102	0.00627369	2.73259e-11
	2:102926362:G:A:imp:v1	IL1RL1	IL1RL1_Q01638_OID20250_v1_Cardiometabolic	2316	Wheeze or whistling in the chest in last year	0.0648995	0.00974984	2.8476e-11
	16:20367645:C:T:imp:v1	UMOD	UMOD_P07911_OID20237_v1_Cardiometabolic	23101	Whole body fat-free mass	0.0547763	0.00822961	2.85719e-11
	19:45411941:T:C:imp:v1	IL32	IL32_P24001_OID20605_v1_Inflammation	30020	Haemoglobin concentration	-0.0719367	0.0108081	2.86146e-11
	4:7219933:T:G:imp:v1	SORCS2	SORCS2_Q96PQ0_OID21262_v1_Oncology	23100	Whole body fat mass	0.050729	0.00762221	2.8702e-11
	6:43925607:G:A:imp:v1	VEGFA	VEGFA_P15692_OID20650_v1_Inflammation	30080	Platelet count	-0.0436971	0.0065666	2.88869e-11
	22:44324855:G:A:imp:v1	SULT2A1	SULT2A1_Q06520_OID20508_v1_Inflammation	30650	Aspartate aminotransferase	0.0573193	0.00861788	2.9538e-11
	4:187161211:T:C:imp:v1	BCL2L11	BCL2L11_O43521-2_OID20513_v1_Inflammation	23111	Leg fat percentage (right)	0.0509609	0.00766667	3.03644e-11
	2:102926362:G:A:imp:v1	IL1RL1	IL1RL1_Q01638_OID20250_v1_Cardiometabolic	20258	FEV1/ FVC ratio Z-score	0.0491219	0.00739249	3.09301e-11
	4:166261800:T:C:imp:v1	CPE	CPE_P16870_OID21392_v1_Oncology	23126	Arm predicted mass (left)	0.0554421	0.00834648	3.1305e-11
	17:34328646:CAGGGCAG:C:imp:v1	CCL15	CCL15_Q16663_OID20328_v1_Cardiometabolic	23104	Body mass index (BMI)	-0.0763281	0.0114909	3.13162e-11
	1:161480649:A:G:imp:v1	FCGR2A	FCGR2A_P12318_OID20391_v1_Cardiometabolic	23115	Leg fat percentage (left)	-0.058598	0.0088236	3.16356e-11
	1:161480649:A:G:imp:v1	FCGR2A	FCGR2A_P12318_OID20391_v1_Cardiometabolic	23100	Whole body fat mass	-0.058478	0.00880586	3.16896e-11
	19:49869051:T:G:imp:v1	DKKL1	DKKL1_Q9UK85_OID21313_v1_Oncology	30810	Phosphate	-0.0378066	0.00569518	3.22765e-11
	4:166261800:T:C:imp:v1	CPE	CPE_P16870_OID21392_v1_Oncology	23125	Arm fat-free mass (left)	0.0553376	0.00833645	3.22852e-11
	6:43925607:G:A:imp:v1	VEGFA	VEGFA_P15692_OID20650_v1_Inflammation	30700	Creatinine	0.0451209	0.00679783	3.24048e-11
	6:31380943:G:A:imp:v1	MICB_MICA	MICA_Q29980_Q29983_OID20593_v1_Inflammation	30760	HDL cholesterol	0.044939	0.00677183	3.27554e-11
	6:31380943:G:A:imp:v1	MICB_MICA	MICA_Q29980_Q29983_OID20593_v1_Inflammation	21022	Age	-0.0434923	0.00655607	3.31878e-11
	9:138471928:G:A:imp:v1	PAEP	PAEP_P09466_OID20925_v1_Neurology	30870	Triglycerides	0.0562868	0.00848681	3.3589e-11
	1:157668390:T:C:imp:v1	FCRL3	FCRL3_Q96P31_OID20443_v1_Inflammation	31	Sex	-0.0741053	0.0111779	3.41681e-11
	9:138471928:G:A:imp:v1	PAEP	PAEP_P09466_OID20925_v1_Neurology	22410	Total trunk fat	0.198797	0.0298762	3.44878e-11
	17:34307457:T:C:imp:v1	CCL16	CCL16_O15467_OID20334_v1_Cardiometabolic	23433	Average Diameter for HDL Particles	0.090618	0.0136715	3.48944e-11
	22:44324727:C:G:imp:v1	C19orf12	C19orf12_Q9NSK7_OID20804_v1_Neurology	21001	Body mass index (BMI)	0.0601716	0.00908113	3.50229e-11
	19:51535130:A:G:imp:v1	KLK12	KLK12_Q9UKR0_OID21201_v1_Oncology	30600	Albumin	-0.030988	0.00467659	3.50515e-11
	7:99971834:A:G:imp:v1	PILRB	PILRB_Q9UKJ0_OID20197_v1_Cardiometabolic	23098	Weight	-0.0344568	0.00520282	3.58084e-11
	19:45411941:T:C:imp:v1	IL32	IL32_P24001_OID20605_v1_Inflammation	30290	High light scatter reticulocyte percentage	-0.0713816	0.0107788	3.58939e-11
	2:20207619:G:A:imp:v1	MATN3	MATN3_O15232_OID20979_v1_Neurology	23115	Leg fat percentage (left)	-0.0498776	0.00753236	3.60563e-11
	5:30839451:G:A:imp:v1	CDH6	CDH6_P55285_OID20157_v1_Cardiometabolic	30090	Platelet crit	-0.0484288	0.00731671	3.67419e-11
	9:138471928:G:A:imp:v1	PAEP	PAEP_P09466_OID20925_v1_Neurology	30130	Monocyte count	0.0558627	0.00844033	3.68423e-11
	19:45411941:T:C:imp:v1	IL32	IL32_P24001_OID20605_v1_Inflammation	21001	Body mass index (BMI)	-0.070129	0.0105966	3.69363e-11
	19:55391374:C:G:imp:v1	FCAR	FCAR_P24071_OID20564_v1_Inflammation	30000	White blood cell (leukocyte) count	-0.0514336	0.00777295	3.72241e-11
	4:166261800:T:C:imp:v1	CPE	CPE_P16870_OID21392_v1_Oncology	23114	Leg predicted mass (right)	0.0550553	0.00832041	3.72434e-11
	4:166261800:T:C:imp:v1	CPE	CPE_P16870_OID21392_v1_Oncology	23101	Whole body fat-free mass	0.0550255	0.00831681	3.74251e-11
	17:34307457:T:C:imp:v1	CCL16	CCL16_O15467_OID20334_v1_Cardiometabolic	23114	Leg predicted mass (right)	-0.070382	0.0106382	3.74863e-11
	3:46619238:T:A:imp:v1	TDGF1	TDGF1_P13385_OID20816_v1_Neurology	23108	Impedance of leg (left)	-0.0357233	0.00540026	3.77103e-11
	4:166261800:T:C:imp:v1	CPE	CPE_P16870_OID21392_v1_Oncology	23102	Whole body water mass	0.055032	0.00832121	3.81172e-11
	20:3049890:T:G:imp:v1	OXT	OXT_P01178_OID21047_v1_Neurology	23478	Creatinine	0.0775452	0.011721	3.82169e-11
	4:166261800:T:C:imp:v1	CPE	CPE_P16870_OID21392_v1_Oncology	23105	Basal metabolic rate	0.0549937	0.00831629	3.82946e-11
	17:34328646:CAGGGCAG:C:imp:v1	CCL15	CCL15_Q16663_OID20328_v1_Cardiometabolic	30620	Alanine aminotransferase	-0.0778689	0.0117811	3.91223e-11
	2:102926362:G:A:imp:v1	IL1RL1	IL1RL1_Q01638_OID20250_v1_Cardiometabolic	21002	Weight	0.0445652	0.0067447	3.96819e-11
	22:44324855:G:A:imp:v1	KYNU	KYNU_Q16719_OID20669_v1_Inflammation	48	Waist circumference	0.0595778	0.00902063	4.04418e-11
	1:161688764:G:C:imp:v1	FCRLB	FCRLB_Q6BAA4_OID21193_v1_Oncology	30020	Haemoglobin concentration	-0.0967906	0.0146726	4.27022e-11
	17:34328646:CAGGGCAG:C:imp:v1	CCL15	CCL15_Q16663_OID20328_v1_Cardiometabolic	21002	Weight	-0.0756339	0.0114663	4.27962e-11
	2:102926362:G:A:imp:v1	IL1RL1	IL1RL1_Q01638_OID20250_v1_Cardiometabolic	47	Hand grip strength (right)	-0.0444759	0.00674298	4.28964e-11
	17:34307457:T:C:imp:v1	CCL16	CCL16_O15467_OID20334_v1_Cardiometabolic	23102	Whole body water mass	-0.0701287	0.0106332	4.30877e-11
	3:190346060:A:G:imp:v1	IL1RAP	IL1RAP_Q9NPH3_OID21126_v1_Neurology	30510	Creatinine (enzymatic) in urine	0.0465306	0.00706004	4.44415e-11
	17:34307457:T:C:imp:v1	CCL16	CCL16_O15467_OID20334_v1_Cardiometabolic	131308	Date I26 first reported (pulmonary embolism)	-0.103291	0.0156729	4.45174e-11
	1:161599779:G:C:imp:v1	FCGR3B	FCGR3B_O75015_OID20387_v1_Cardiometabolic	50	Standing height	0.0421955	0.00640339	4.47678e-11
	22:44324855:G:A:imp:v1	KRT18	KRT18_P05783_OID21296_v1_Oncology	48	Waist circumference	0.0585468	0.00888588	4.5015e-11
	2:102926362:G:A:imp:v1	IL1RL1	IL1RL1_Q01638_OID20250_v1_Cardiometabolic	30700	Creatinine	-0.0453143	0.00687795	4.51601e-11
	17:72700943:A:G:imp:v1	CD300LF	CD300LF_Q8TDQ1_OID21469_v1_Oncology	30130	Monocyte count	-0.0437462	0.00664136	4.55752e-11
	14:70354858:A:C:imp:v1	SMOC1	SMOC1_Q9H4F8_OID21461_v1_Oncology	30870	Triglycerides	-0.0659372	0.010011	4.57571e-11
	9:136149229:T:C:imp:v1	CD209	CD209_Q9NNX6_OID20262_v1_Cardiometabolic	30640	Apolipoprotein B	0.0460552	0.00699503	4.65032e-11
	22:44324855:G:A:imp:v1	CDCP1	CDCP1_Q9H5V8_OID20940_v1_Neurology	30650	Aspartate aminotransferase	0.0599283	0.00910332	4.67848e-11
	4:166261800:T:C:imp:v1	CPE	CPE_P16870_OID21392_v1_Oncology	23113	Leg fat-free mass (right)	0.0547387	0.00831621	4.70598e-11
	1:226075410:GC:G:imp:v1	LEFTY2	LEFTY2_O00292_OID21454_v1_Oncology	30850	Testosterone	-0.0473256	0.00719197	4.77271e-11
	2:102926362:G:A:imp:v1	IL1RL1	IL1RL1_Q01638_OID20250_v1_Cardiometabolic	23098	Weight	0.0445338	0.00676886	4.79952e-11
	6:37663624:T:C:imp:v1	MDGA1	MDGA1_Q8NFP4_OID20951_v1_Neurology	130830	Date E88 first reported (other metabolic disorders)	0.0597955	0.00908995	4.83288e-11
	4:166261800:T:C:imp:v1	CPE	CPE_P16870_OID21392_v1_Oncology	23130	Trunk predicted mass	0.0546121	0.00830497	4.91051e-11
	9:136139907:GAAACTGCC:G:imp:v1	CGREF1	CGREF1_Q99674_OID20152_v1_Cardiometabolic	30610	Alkaline phosphatase	-0.0590687	0.00898283	4.91595e-11
	19:49869051:T:G:imp:v1	DKKL1	DKKL1_Q9UK85_OID21313_v1_Oncology	23524	Total Lipids in IDL	-0.0466703	0.00709945	5.03355e-11
	6:143825104:G:T:imp:v1	FUCA1	FUCA1_P04066_OID20261_v1_Cardiometabolic	23109	Impedance of arm (right)	0.032524	0.00495249	5.20233e-11
	22:44324855:G:A:imp:v1	KYNU	KYNU_Q16719_OID20669_v1_Inflammation	23124	Arm fat mass (left)	0.0602818	0.00918179	5.26685e-11
	17:34307457:T:C:imp:v1	CCL16	CCL16_O15467_OID20334_v1_Cardiometabolic	23101	Whole body fat-free mass	-0.0697494	0.0106261	5.31713e-11
	14:101176335:G:C:imp:v1	DLK1	DLK1_P80370_OID20295_v1_Cardiometabolic	20015	Sitting height	-0.0505029	0.00769809	5.44229e-11
	3:190346060:A:G:imp:v1	IL1RAP	IL1RAP_Q9NPH3_OID21126_v1_Neurology	30690	Cholesterol	-0.0472399	0.00720735	5.67062e-11
	19:45413233:G:T:imp:v1	LDLR	LDLR_P01130_OID20240_v1_Cardiometabolic	23123	Arm fat percentage (left)	-0.0882839	0.0134745	5.76207e-11
	1:161480649:A:G:imp:v1	FCGR2A	FCGR2A_P12318_OID20391_v1_Cardiometabolic	23127	Trunk fat percentage	-0.0579214	0.00884152	5.79781e-11
	19:45413233:G:T:imp:v1	LDLR	LDLR_P01130_OID20240_v1_Cardiometabolic	23106	Impedance of whole body	-0.090644	0.0138426	5.90899e-11
	7:99971834:A:G:imp:v1	PILRB	PILRB_Q9UKJ0_OID20197_v1_Cardiometabolic	21002	Weight	-0.0339307	0.00518198	5.92222e-11
	2:27730940:T:C:imp:v1	FGF21	FGF21_Q9NSA1_OID21402_v1_Oncology	1588	Alcohol Intake Frequency	0.0344763	0.00526589	5.95008e-11
	19:45413233:G:T:imp:v1	LDLR	LDLR_P01130_OID20240_v1_Cardiometabolic	23411	Total Phospholipids in Lipoprotein Particles	-0.117583	0.0179554	5.95489e-11
	17:34307457:T:C:imp:v1	CCL16	CCL16_O15467_OID20334_v1_Cardiometabolic	23113	Leg fat-free mass (right)	-0.0696292	0.0106364	5.98433e-11
	17:34307457:T:C:imp:v1	CCL16	CCL16_O15467_OID20334_v1_Cardiometabolic	23106	Impedance of whole body	0.0705601	0.0107811	6.04586e-11
	14:101176335:G:C:imp:v1	DLK1	DLK1_P80370_OID20295_v1_Cardiometabolic	50	Standing height	-0.050144	0.007662	6.05473e-11
	19:45413233:G:T:imp:v1	LDLR	LDLR_P01130_OID20240_v1_Cardiometabolic	23114	Leg predicted mass (right)	0.0912997	0.0139506	6.05558e-11
	4:187004074:C:T:imp:v1	TLR3	TLR3_O15455_OID20612_v1_Inflammation	30730	Gamma glutamyltransferase	-0.0358954	0.00548606	6.11888e-11
	2:102994056:A:G:imp:v1	IL18R1	IL18R1_Q13478_OID20652_v1_Inflammation	21001	Body mass index (BMI)	-0.0464834	0.00710615	6.18597e-11
	19:49206417:A:G:imp:v1	IL19	IL19_Q9UHD0_OID20158_v1_Cardiometabolic	30510	Creatinine (enzymatic) in urine	0.0498277	0.00762088	6.31516e-11
	17:72700943:A:G:imp:v1	CD300LF	CD300LF_Q8TDQ1_OID21469_v1_Oncology	23127	Trunk fat percentage	-0.0426086	0.00651769	6.35082e-11
	22:44324727:C:G:imp:v1	C19orf12	C19orf12_Q9NSK7_OID20804_v1_Neurology	23104	Body mass index (BMI)	0.0597396	0.00914025	6.41753e-11
	19:49206417:A:G:imp:v1	IL19	IL19_Q9UHD0_OID20158_v1_Cardiometabolic	3062	Forced vital capacity (FVC)	0.0594127	0.00909375	6.57206e-11
	1:161599779:G:C:imp:v1	FCGR3B	FCGR3B_O75015_OID20387_v1_Cardiometabolic	23101	Whole body fat-free mass	0.0421475	0.00645423	6.66268e-11
	19:45413233:G:T:imp:v1	LDLR	LDLR_P01130_OID20240_v1_Cardiometabolic	23113	Leg fat-free mass (right)	0.091057	0.0139449	6.68146e-11
	22:44324855:G:A:imp:v1	DCXR	DCXR_Q7Z4W1_OID21480_v1_Oncology	23128	Trunk fat mass	0.0593533	0.00909052	6.71027e-11
	6:37663624:T:C:imp:v1	MDGA1	MDGA1_Q8NFP4_OID20951_v1_Neurology	23407	Total Triglycerides	0.0411336	0.00629942	6.75885e-11
	1:161599779:G:C:imp:v1	FCGR3B	FCGR3B_O75015_OID20387_v1_Cardiometabolic	23126	Arm predicted mass (left)	0.0423766	0.00649382	6.86725e-11
	22:37258503:T:C:imp:v1	PVALB	PVALB_P20472_OID21420_v1_Oncology	30080	Platelet count	-0.0443236	0.0067922	6.86842e-11
	19:45413233:G:T:imp:v1	LDLR	LDLR_P01130_OID20240_v1_Cardiometabolic	23115	Leg fat percentage (left)	-0.0895532	0.0137244	6.89284e-11
	6:46116449:G:A:imp:v1	ENPP5	ENPP5_Q9UJA9_OID20736_v1_Inflammation	30650	Aspartate aminotransferase	0.0433944	0.00665243	6.98947e-11
	17:34328646:CAGGGCAG:C:imp:v1	CCL15	CCL15_Q16663_OID20328_v1_Cardiometabolic	131308	Date I26 first reported (pulmonary embolism)	-0.111585	0.0171075	7.00806e-11
	6:37663624:T:C:imp:v1	MDGA1	MDGA1_Q8NFP4_OID20951_v1_Neurology	23559	Total Lipids in Large HDL	-0.0409205	0.00627429	7.12031e-11
	17:34328646:CAGGGCAG:C:imp:v1	CCL15	CCL15_Q16663_OID20328_v1_Cardiometabolic	23128	Trunk fat mass	-0.0754409	0.0115717	7.15661e-11
	1:59041220:C:T:imp:v1	TACSTD2	TACSTD2_P09758_OID21447_v1_Oncology	48	Waist circumference	0.0615156	0.00943855	7.26323e-11
	4:166261800:T:C:imp:v1	CPE	CPE_P16870_OID21392_v1_Oncology	23129	Trunk fat-free mass	0.0541623	0.00831101	7.27947e-11
	14:94910582:T:A:imp:v1	SERPINA11	SERPINA11_Q86U17_OID20281_v1_Cardiometabolic	23115	Leg fat percentage (left)	-0.0438637	0.00673102	7.2912e-11
	22:44324727:C:G:imp:v1	FBP1	FBP1_P09467_OID20227_v1_Cardiometabolic	21001	Body mass index (BMI)	0.0593067	0.0091036	7.38922e-11
	17:18263957:G:C:imp:v1	SHMT1	SHMT1_P34896_OID20714_v1_Inflammation	30090	Platelet crit	-0.04359	0.00669134	7.40343e-11
	17:34328646:CAGGGCAG:C:imp:v1	CCL15	CCL15_Q16663_OID20328_v1_Cardiometabolic	130830	Date E88 first reported (other metabolic disorders)	-0.143624	0.0220482	7.41384e-11
	22:44324855:G:A:imp:v1	KRT18	KRT18_P05783_OID21296_v1_Oncology	23100	Whole body fat mass	0.0580637	0.00891604	7.50898e-11
	6:143825104:G:T:imp:v1	FUCA1	FUCA1_P04066_OID20261_v1_Cardiometabolic	23121	Arm fat-free mass (right)	-0.0326291	0.00501176	7.59578e-11
	17:77706406:A:G:imp:v1	ENPP7	ENPP7_Q6UWV6_OID20689_v1_Inflammation	1588	Alcohol Intake Frequency	0.0267442	0.00411114	7.86705e-11
	20:1896288:A:G:imp:v1	SIRPA	SIRPA_P78324_OID20304_v1_Cardiometabolic	30650	Aspartate aminotransferase	-0.026409	0.00405996	7.89694e-11
	12:121424574:G:A:imp:v1	CPE	CPE_P16870_OID21392_v1_Oncology	23125	Arm fat-free mass (left)	-0.052092	0.00800875	7.91247e-11
	20:31694448:T:C:imp:v1	BPIFB1	BPIFB1_Q8TDL5_OID20308_v1_Cardiometabolic	23120	Arm fat mass (right)	0.0491693	0.00756375	8.11593e-11
	19:49206417:A:G:imp:v1	IL19	IL19_Q9UHD0_OID20158_v1_Cardiometabolic	30010	Red blood cell (erythrocyte) count	0.0495865	0.0076289	8.15955e-11
	6:46116449:G:A:imp:v1	ENPP5	ENPP5_Q9UJA9_OID20736_v1_Inflammation	30010	Red blood cell (erythrocyte) count	0.0432542	0.00665644	8.25044e-11
	22:44324727:C:G:imp:v1	IGFBP3	IGFBP3_P17936_OID20398_v1_Cardiometabolic	23098	Weight	-0.0604827	0.00930887	8.29203e-11
	17:34307457:T:C:imp:v1	CCL16	CCL16_O15467_OID20334_v1_Cardiometabolic	30290	High light scatter reticulocyte percentage	-0.0683732	0.0105283	8.46946e-11
	1:161599779:G:C:imp:v1	FCGR3B	FCGR3B_O75015_OID20387_v1_Cardiometabolic	23121	Arm fat-free mass (right)	0.042104	0.00648354	8.47776e-11
	9:138471928:G:A:imp:v1	PAEP	PAEP_P09466_OID20925_v1_Neurology	23528	Free Cholesterol in IDL	-0.0698856	0.0107611	8.55152e-11
	2:113867288:T:C:imp:v1	IL1R1	IL1R1_P14778_OID21116_v1_Neurology	49	Hip circumference	0.0508758	0.00783594	8.55426e-11
	21:34787312:A:G:imp:v1	IFNGR2	IFNGR2_P38484_OID20941_v1_Neurology	30750	Glycated haemoglobin (HbA1c)	-0.050872	0.00783664	8.62064e-11
	9:136087047:T:C:imp:v1	OBP2B	OBP2B_Q9NPH6_OID20980_v1_Neurology	23111	Leg fat percentage (right)	-0.0548092	0.0084436	8.63728e-11
	22:44324855:G:A:imp:v1	GSTA1	GSTA1_P08263_OID20166_v1_Cardiometabolic	30730	Gamma glutamyltransferase	0.056127	0.00864701	8.65696e-11
	1:161599779:G:C:imp:v1	FCGR3B	FCGR3B_O75015_OID20387_v1_Cardiometabolic	23125	Arm fat-free mass (left)	0.0421276	0.00649215	8.76313e-11
	20:3049890:T:G:imp:v1	OXT	OXT_P01178_OID21047_v1_Neurology	23106	Impedance of whole body	-0.0572412	0.00882054	8.76482e-11
	2:102994056:A:G:imp:v1	IL18R1	IL18R1_Q13478_OID20652_v1_Inflammation	23104	Body mass index (BMI)	-0.0463526	0.00714418	8.81074e-11
	20:3049890:T:G:imp:v1	OXT	OXT_P01178_OID21047_v1_Neurology	51	Seated height	0.0568013	0.00875419	8.82445e-11
	2:113867288:T:C:imp:v1	IL1R1	IL1R1_P14778_OID21116_v1_Neurology	48	Waist circumference	0.0503681	0.0077642	8.8655e-11
	1:161479745:A:G:imp:v1	FCGR2B	FCGR2B_P31994_OID21215_v1_Oncology	30000	White blood cell (leukocyte) count	0.0484682	0.00747336	8.97445e-11
	1:109817590:G:T:imp:v1	GRN	GRN_P28799_OID21159_v1_Neurology	23120	Arm fat mass (right)	-0.0549458	0.00847265	8.9943e-11
	22:44324727:C:G:imp:v1	CTSO	CTSO_P43234_OID20660_v1_Inflammation	30650	Aspartate aminotransferase	0.0590378	0.00910464	9.03965e-11
	1:109817590:G:T:imp:v1	GRN	GRN_P28799_OID21159_v1_Neurology	23100	Whole body fat mass	-0.0544932	0.00840417	9.05513e-11
	19:49869051:T:G:imp:v1	DKKL1	DKKL1_Q9UK85_OID21313_v1_Oncology	23445	Omega-6 Fatty Acids	-0.0458051	0.00706292	9.07636e-11
	19:51728641:A:G:imp:v1	CD33	CD33_P20138_OID21472_v1_Oncology	23104	Body mass index (BMI)	0.0279685	0.00431371	9.07994e-11
	19:51535130:A:G:imp:v1	KLK12	KLK12_Q9UKR0_OID21201_v1_Oncology	30760	HDL cholesterol	0.0304499	0.00469943	9.3521e-11
	22:44324727:C:G:imp:v1	FBP1	FBP1_P09467_OID20227_v1_Cardiometabolic	23104	Body mass index (BMI)	0.059303	0.00915352	9.38091e-11
	6:126661154:T:C:imp:v1	CGA	CGA_P01215_OID21069_v1_Neurology	23121	Arm fat-free mass (right)	-0.0503753	0.00777659	9.43737e-11
	1:20306146:G:C:imp:v1	PLA2G2A	PLA2G2A_P14555_OID20274_v1_Cardiometabolic	49	Hip circumference	-0.0536393	0.00828238	9.53178e-11
	12:10271087:A:C:imp:v1	CLEC7A	CLEC7A_Q9BXN2_OID20636_v1_Inflammation	23430	Concentration of HDL Particles	0.0897459	0.0138551	9.55514e-11
	1:161599779:G:C:imp:v1	FCGR3B	FCGR3B_O75015_OID20387_v1_Cardiometabolic	23102	Whole body water mass	0.0417831	0.00645244	9.57918e-11
	1:226075410:GC:G:imp:v1	LEFTY2	LEFTY2_O00292_OID21454_v1_Oncology	30180	Lymphocyte percentage	0.0444281	0.00686188	9.63818e-11
	1:110993349:G:A:imp:v1	PROK1	PROK1_P58294_OID20543_v1_Inflammation	30670	Urea	0.0653848	0.0101012	9.74935e-11
	16:89199108:G:A:imp:v1	CDH15	CDH15_P55291_OID21005_v1_Neurology	4079	Diastolic blood pressure, automated reading	0.0726322	0.0112216	9.77752e-11
	6:126661154:T:C:imp:v1	CGA	CGA_P01215_OID21069_v1_Neurology	23126	Arm predicted mass (left)	-0.0503763	0.00778324	9.78039e-11
	22:44324855:G:A:imp:v1	DDC	DDC_P20711_OID20215_v1_Cardiometabolic	48	Waist circumference	0.0595865	0.00921291	1.00861e-10
	2:113867288:T:C:imp:v1	IL1R1	IL1R1_P14778_OID21116_v1_Neurology	23127	Trunk fat percentage	0.0507214	0.00784434	1.02052e-10
	19:45413233:G:T:imp:v1	LDLR	LDLR_P01130_OID20240_v1_Cardiometabolic	23119	Arm fat percentage (right)	-0.0871672	0.0134842	1.031e-10
	14:94910582:T:A:imp:v1	SERPINA11	SERPINA11_Q86U17_OID20281_v1_Cardiometabolic	23116	Leg fat mass (left)	-0.0435457	0.00673763	1.04024e-10
	3:52852538:G:T:imp:v1	MME	MME_P08473_OID21307_v1_Oncology	131308	Date I26 first reported (pulmonary embolism)	-0.0777011	0.0120317	1.07525e-10
	3:190346060:A:G:imp:v1	IL1RAP	IL1RAP_Q9NPH3_OID21126_v1_Neurology	30700	Creatinine	0.0463815	0.00718271	1.08047e-10
	19:51535130:A:G:imp:v1	KLK12	KLK12_Q9UKR0_OID21201_v1_Oncology	135	Number of self-reported non-cancer illnesses	0.0308418	0.00477821	1.09958e-10
	4:166261800:T:C:imp:v1	CPE	CPE_P16870_OID21392_v1_Oncology	23121	Arm fat-free mass (right)	0.053927	0.00836224	1.14248e-10
	19:45413233:G:T:imp:v1	LDLR	LDLR_P01130_OID20240_v1_Cardiometabolic	23510	Total Lipids in Small VLDL	-0.0838906	0.0130071	1.14839e-10
	8:63931196:G:A:imp:v1	GGH	GGH_Q92820_OID20416_v1_Cardiometabolic	21002	Weight	-0.0943839	0.0146376	1.14858e-10
	9:136149229:T:C:imp:v1	CD209	CD209_Q9NNX6_OID20262_v1_Cardiometabolic	23415	Total Esterified Cholesterol	0.0582604	0.00903857	1.17788e-10
	17:34328646:CAGGGCAG:C:imp:v1	CCL15	CCL15_Q16663_OID20328_v1_Cardiometabolic	23098	Weight	-0.0745506	0.0115693	1.18065e-10
	14:101176335:G:C:imp:v1	DLK1	DLK1_P80370_OID20295_v1_Cardiometabolic	47	Hand grip strength (right)	-0.0493989	0.00766788	1.19254e-10
	1:161599779:G:C:imp:v1	FCGR3B	FCGR3B_O75015_OID20387_v1_Cardiometabolic	23115	Leg fat percentage (left)	-0.0417076	0.00647428	1.19491e-10
	4:15709192:G:A:imp:v1	BST1	BST1_Q10588_OID21051_v1_Neurology	23123	Arm fat percentage (left)	-0.0510271	0.00792124	1.19665e-10
	8:63931196:G:A:imp:v1	GGH	GGH_Q92820_OID20416_v1_Cardiometabolic	23098	Weight	-0.095076	0.0147613	1.20441e-10
	22:44324855:G:A:imp:v1	ALDH1A1	ALDH1A1_P00352_OID21128_v1_Neurology	23124	Arm fat mass (left)	0.0598668	0.00929584	1.20988e-10
	19:51728641:A:G:imp:v1	CD33	CD33_P20138_OID21472_v1_Oncology	23128	Trunk fat mass	0.0277726	0.00431359	1.2238e-10
	14:94910582:T:A:imp:v1	SERPINA11	SERPINA11_Q86U17_OID20281_v1_Cardiometabolic	23111	Leg fat percentage (right)	-0.0433363	0.00673185	1.23103e-10
	11:112975934:C:T:imp:v1	NCAM1	NCAM1_P13591_OID20354_v1_Cardiometabolic	30130	Monocyte count	-0.0630154	0.0097923	1.25019e-10
	16:20367645:C:T:imp:v1	UMOD	UMOD_P07911_OID20237_v1_Cardiometabolic	23106	Impedance of whole body	-0.0529143	0.00822352	1.25553e-10
	12:121424574:G:A:imp:v1	CPE	CPE_P16870_OID21392_v1_Oncology	23122	Arm predicted mass (right)	-0.0516693	0.00803016	1.25646e-10
	19:49869051:T:G:imp:v1	DKKL1	DKKL1_Q9UK85_OID21313_v1_Oncology	23525	Phospholipids in IDL	-0.0456642	0.00709632	1.26518e-10
	16:20367645:C:T:imp:v1	UMOD	UMOD_P07911_OID20237_v1_Cardiometabolic	31	Sex	0.106188	0.0165079	1.27127e-10
	6:143825104:G:T:imp:v1	FUCA1	FUCA1_P04066_OID20261_v1_Cardiometabolic	30250	Reticulocyte count	-0.0322613	0.00501572	1.27649e-10
	2:113867288:T:C:imp:v1	IL1R1	IL1R1_P14778_OID21116_v1_Neurology	23119	Arm fat percentage (right)	0.0502257	0.00781155	1.29638e-10
	17:34328646:CAGGGCAG:C:imp:v1	CCL15	CCL15_Q16663_OID20328_v1_Cardiometabolic	30760	HDL cholesterol	0.0794559	0.0123574	1.29676e-10
	6:31380943:G:A:imp:v1	MICB_MICA	MICA_Q29980_Q29983_OID20593_v1_Inflammation	120011	Ever had gout	-0.147856	0.0229852	1.30412e-10
	19:51535130:A:G:imp:v1	KLK12	KLK12_Q9UKR0_OID21201_v1_Oncology	30140	Neutrophill count	0.0286535	0.00445818	1.31826e-10
	16:89199108:G:A:imp:v1	CDH15	CDH15_P55291_OID21005_v1_Neurology	1588	Average weekly beer plus cider intake	0.0939574	0.0146193	1.32607e-10
	6:126661154:T:C:imp:v1	CGA	CGA_P01215_OID21069_v1_Neurology	23125	Arm fat-free mass (left)	-0.0499196	0.00776828	1.32719e-10
	19:8121360:A:G:imp:v1	CCL25	CCL25_O15444_OID20674_v1_Inflammation	21022	Age	-0.0520556	0.00810074	1.32738e-10
	14:103389003:G:C:imp:v1	AMN	AMN_Q9BXJ7_OID20492_v1_Inflammation	30870	Triglycerides	0.0519515	0.00808458	1.33582e-10
	3:190346060:A:G:imp:v1	IL1RAP	IL1RAP_Q9NPH3_OID21126_v1_Neurology	23115	Leg fat percentage (left)	-0.0446393	0.00695309	1.38048e-10
	12:7904111:T:G:imp:v1	CLEC4C	CLEC4C_Q8WTT0_OID20547_v1_Inflammation	30250	Reticulocyte count	0.0410722	0.00640149	1.41814e-10
	19:49206417:A:G:imp:v1	IL19	IL19_Q9UHD0_OID20158_v1_Cardiometabolic	23559	Total Lipids in Large HDL	-0.0639181	0.00996057	1.42253e-10
	8:98812758:T:C:imp:v1	TACSTD2	TACSTD2_P09758_OID21447_v1_Oncology	20116	Smoking Status	-0.077541	0.0120884	1.43443e-10
	8:63931196:G:A:imp:v1	GGH	GGH_Q92820_OID20416_v1_Cardiometabolic	23128	Trunk fat mass	-0.0932257	0.014535	1.43813e-10
	7:99971834:A:G:imp:v1	PILRB	PILRB_Q9UKJ0_OID20197_v1_Cardiometabolic	49	Hip circumference	-0.0329521	0.00513979	1.46333e-10
	4:187161211:T:C:imp:v1	BCL2L11	BCL2L11_O43521-2_OID20513_v1_Inflammation	23115	Leg fat percentage (left)	0.0491531	0.00766708	1.46594e-10
	21:45196323:CGCGCGGGGCGGG:C:imp:v1	CSTB	CSTB_P04080_OID20294_v1_Cardiometabolic	30720	Cystatin C	0.0455176	0.00709999	1.46852e-10
	6:31380943:G:A:imp:v1	MICB_MICA	MICA_Q29980_Q29983_OID20593_v1_Inflammation	2443	Diabetes diagnosed by doctor	-0.090686	0.0141492	1.48176e-10
	14:94910582:T:A:imp:v1	SERPINA11	SERPINA11_Q86U17_OID20281_v1_Cardiometabolic	23123	Arm fat percentage (left)	-0.0431126	0.00672872	1.50142e-10
	3:190346060:A:G:imp:v1	IL1RAP	IL1RAP_Q9NPH3_OID21126_v1_Neurology	30130	Monocyte count	0.0452616	0.00706815	1.53821e-10
	3:190346060:A:G:imp:v1	IL1RAP	IL1RAP_Q9NPH3_OID21126_v1_Neurology	30630	Apolipoprotein A	-0.0482478	0.00753431	1.53901e-10
	10:118397884:A:G:imp:v1	PNLIPRP2	PNLIPRP2_P54317_OID20775_v1_Inflammation	21002	Weight	0.0284187	0.00443876	1.54991e-10
	22:44324855:G:A:imp:v1	KRT18	KRT18_P05783_OID21296_v1_Oncology	23104	Body mass index (BMI)	0.056806	0.0088749	1.56698e-10
	22:44324727:C:G:imp:v1	IGFBP3	IGFBP3_P17936_OID20398_v1_Cardiometabolic	21002	Weight	-0.0592666	0.00926343	1.59582e-10
	6:143825104:G:T:imp:v1	FUCA1	FUCA1_P04066_OID20261_v1_Cardiometabolic	23122	Arm predicted mass (right)	-0.0321016	0.00501913	1.61757e-10
	17:34307457:T:C:imp:v1	CCL16	CCL16_O15467_OID20334_v1_Cardiometabolic	23559	Total Lipids in Large HDL	0.0877941	0.0137244	1.62259e-10
	3:3807778:G:A:imp:v1	LRRN1	LRRN1_Q6UXK5_OID20438_v1_Inflammation	23115	Leg fat percentage (left)	-0.0439032	0.00686572	1.63223e-10
	12:121424574:G:A:imp:v1	CPE	CPE_P16870_OID21392_v1_Oncology	23126	Arm predicted mass (left)	-0.0512508	0.0080161	1.64301e-10
	6:31380943:G:A:imp:v1	MICB_MICA	MICA_Q29980_Q29983_OID20593_v1_Inflammation	23123	Arm fat percentage (left)	-0.0411095	0.00643064	1.651e-10
	19:49206417:A:G:imp:v1	IL19	IL19_Q9UHD0_OID20158_v1_Cardiometabolic	30530	Sodium in urine	0.048524	0.00759214	1.66703e-10
	9:136151579:TGGTGCAGGCGCAGGAAAAAATTGTGGCAATTCCTCA:T:imp:v1	GALNT10	GALNT10_Q86SR1_OID21371_v1_Oncology	30090	Platelet crit	-0.0637791	0.00998093	1.68014e-10
	19:49869051:T:G:imp:v1	DKKL1	DKKL1_Q9UK85_OID21313_v1_Oncology	23123	Arm fat percentage (left)	-0.0342474	0.00536059	1.69504e-10
	1:109817590:G:T:imp:v1	GRN	GRN_P28799_OID21159_v1_Neurology	23104	Body mass index (BMI)	-0.0539091	0.00843827	1.69602e-10
	19:43373034:G:A:imp:v1	PSG1	PSG1_P11464_OID20916_v1_Neurology	30760	HDL cholesterol	-0.0549818	0.00860763	1.71228e-10
	2:20207619:G:A:imp:v1	MATN3	MATN3_O15232_OID20979_v1_Neurology	23111	Leg fat percentage (right)	-0.048062	0.00752493	1.71456e-10
	4:166261800:T:C:imp:v1	CPE	CPE_P16870_OID21392_v1_Oncology	23122	Arm predicted mass (right)	0.0534785	0.00837387	1.72149e-10
	17:77706406:A:G:imp:v1	ENPP7	ENPP7_Q6UWV6_OID20689_v1_Inflammation	21002	Weight	-0.0381081	0.00596714	1.72222e-10
	6:143825104:G:T:imp:v1	FUCA1	FUCA1_P04066_OID20261_v1_Cardiometabolic	4079	Diastolic blood pressure, automated reading	-0.0329638	0.00516185	1.72612e-10
	4:69491456:T:C:imp:v1	CDH15	CDH15_P55291_OID21005_v1_Neurology	31	Sex	-0.125909	0.0197191	1.73886e-10
	22:44324855:G:A:imp:v1	KYNU	KYNU_Q16719_OID20669_v1_Inflammation	23128	Trunk fat mass	0.0582618	0.00912511	1.73905e-10
	19:19379549:C:T:imp:v1	HSD11B1	HSD11B1_P28845_OID20575_v1_Inflammation	23098	Weight	0.0902667	0.0141394	1.74723e-10
	19:19379549:C:T:imp:v1	HSD11B1	HSD11B1_P28845_OID20575_v1_Inflammation	23121	Arm fat-free mass (right)	0.0927207	0.0145288	1.77276e-10
	1:161688764:G:C:imp:v1	FCRLB	FCRLB_Q6BAA4_OID21193_v1_Oncology	23121	Arm fat-free mass (right)	-0.0915863	0.0143539	1.78775e-10
	14:101176335:G:C:imp:v1	DLK1	DLK1_P80370_OID20295_v1_Cardiometabolic	46	Hand grip strength (left)	-0.0492278	0.00771586	1.79303e-10
	17:34307457:T:C:imp:v1	CCL16	CCL16_O15467_OID20334_v1_Cardiometabolic	23407	Total Triglycerides	-0.0839844	0.0131604	1.79367e-10
	16:89199108:G:A:imp:v1	CDH15	CDH15_P55291_OID21005_v1_Neurology	30870	Triglycerides	0.0695213	0.0108983	1.80549e-10
	1:161599779:G:C:imp:v1	FCGR3B	FCGR3B_O75015_OID20387_v1_Cardiometabolic	23111	Leg fat percentage (right)	-0.0412977	0.00647455	1.81227e-10
	15:73996359:G:A:imp:v1	CD276	CD276_Q5ZPR3_OID20680_v1_Inflammation	21022	Age	-0.0682865	0.0107097	1.83986e-10
	16:89199108:G:A:imp:v1	CDH15	CDH15_P55291_OID21005_v1_Neurology	20116	Smoking status	0.0884449	0.0138729	1.84893e-10
	12:121424574:G:A:imp:v1	CPE	CPE_P16870_OID21392_v1_Oncology	23121	Arm fat-free mass (right)	-0.0511735	0.00802706	1.85217e-10
	14:94910582:T:A:imp:v1	SERPINA11	SERPINA11_Q86U17_OID20281_v1_Cardiometabolic	23099	Body fat percentage	-0.0430284	0.00675353	1.89932e-10
	20:1896288:A:G:imp:v1	SIRPA	SIRPA_P78324_OID20304_v1_Cardiometabolic	30700	Creatinine	-0.0257713	0.00404494	1.90028e-10
	14:94910582:T:A:imp:v1	SERPINA11	SERPINA11_Q86U17_OID20281_v1_Cardiometabolic	23112	Leg fat mass (right)	-0.0428821	0.00673097	1.90398e-10
	17:34391617:A:G:imp:v1	CCL18	CCL18_P55774_OID20395_v1_Cardiometabolic	30710	C-reactive protein	-0.0673325	0.0105689	1.9062e-10
	12:121423386:A:G:imp:v1	ACE2	ACE2_Q9BYF1_OID20105_v1_Cardiometabolic	30730	Gamma glutamyltransferase	-0.0453693	0.00712243	1.91763e-10
	10:1065710:C:T:imp:v1	IDI2	IDI2_Q9BXS1_OID20823_v1_Neurology	23109	Impedance of arm (right)	0.0911493	0.0143131	1.93761e-10
	10:118397884:A:G:imp:v1	PNLIPRP2	PNLIPRP2_P54317_OID20775_v1_Inflammation	23440	Apolipoprotein A1	-0.0376906	0.00591775	1.94547e-10
	19:49869051:T:G:imp:v1	DKKL1	DKKL1_Q9UK85_OID21313_v1_Oncology	30690	Cholesterol	-0.0346163	0.00543704	1.95674e-10
	17:7452752:G:A:imp:v1	TNFSF12	TNFSF12_O43508_OID20624_v1_Inflammation	30080	Platelet count	0.0527799	0.00829173	1.97398e-10
	10:118397884:A:G:imp:v1	PNLIPRP2	PNLIPRP2_P54317_OID20775_v1_Inflammation	23099	Body fat percentage	0.0285553	0.00448733	1.99754e-10
	6:31380943:G:A:imp:v1	MICB_MICA	MICA_Q29980_Q29983_OID20593_v1_Inflammation	30870	Triglycerides	-0.0414908	0.00652269	2.03157e-10
	22:44324727:C:G:imp:v1	ADGRG1	ADGRG1_Q9Y653_OID21294_v1_Oncology	48	Waist circumference	0.0576023	0.00905659	2.04004e-10
	6:86199233:A:G:imp:v1	NT5E	NT5E_P21589_OID21498_v1_Oncology	23120	Arm fat mass (right)	-0.0472249	0.00742522	2.04294e-10
	3:52852538:G:T:imp:v1	MME	MME_P08473_OID21307_v1_Oncology	4080	Systolic blood pressure, automated reading	-0.0538229	0.00846328	2.05116e-10
	1:161688764:G:C:imp:v1	FCRLB	FCRLB_Q6BAA4_OID21193_v1_Oncology	23110	Impedance of arm (left)	0.0919489	0.0144664	2.09803e-10
	20:31694448:T:C:imp:v1	BPIFB1	BPIFB1_Q8TDL5_OID20308_v1_Cardiometabolic	23124	Arm fat mass (left)	0.0480091	0.00755777	2.1502e-10
	1:109817590:G:T:imp:v1	GRN	GRN_P28799_OID21159_v1_Neurology	21001	Body mass index (BMI)	-0.0531762	0.00837237	2.1612e-10
	22:44324855:G:A:imp:v1	DCXR	DCXR_Q7Z4W1_OID21480_v1_Oncology	23100	Whole body fat mass	0.0576257	0.00907509	2.18277e-10
	6:43925607:G:A:imp:v1	VEGFA	VEGFA_P15692_OID20650_v1_Inflammation	30830	SHBG	-0.0453313	0.00713957	2.19484e-10
	4:15709192:G:A:imp:v1	BST1	BST1_Q10588_OID21051_v1_Neurology	23119	Arm fat percentage (right)	-0.0502182	0.00790992	2.19845e-10
	4:15709192:G:A:imp:v1	BST1	BST1_Q10588_OID21051_v1_Neurology	51	Seated height	0.049403	0.00778175	2.20072e-10
	22:44324855:G:A:imp:v1	KRT18	KRT18_P05783_OID21296_v1_Oncology	21001	Body mass index (BMI)	0.0560246	0.00882814	2.2362e-10
	1:154428283:A:G:imp:v1	IL6	IL6_P05231_OID21276_v1_Oncology	30710	C-reactive protein	-0.0427053	0.00672964	2.24187e-10
	11:112975934:C:T:imp:v1	NCAM1	NCAM1_P13591_OID20354_v1_Cardiometabolic	30730	Gamma glutamyltransferase	-0.0626099	0.00986996	2.27639e-10
	14:103389003:G:C:imp:v1	AMN	AMN_Q9BXJ7_OID20492_v1_Inflammation	23124	Arm fat mass (left)	0.0511369	0.00806208	2.29577e-10
	22:44324855:G:A:imp:v1	SORD	SORD_Q00796_OID21453_v1_Oncology	30730	Gamma glutamyltransferase	0.0560552	0.0088391	2.3023e-10
	22:44324855:G:A:imp:v1	ALCAM	ALCAM_Q13740_OID20273_v1_Cardiometabolic	23104	Body mass index (BMI)	0.0592526	0.00934371	2.3054e-10
	22:44324727:C:G:imp:v1	C19orf12	C19orf12_Q9NSK7_OID20804_v1_Neurology	23127	Trunk fat percentage	0.0590411	0.00931077	2.31045e-10
	12:121424574:G:A:imp:v1	CPE	CPE_P16870_OID21392_v1_Oncology	23129	Trunk fat-free mass	-0.0506985	0.00799589	2.3187e-10
	8:98812758:T:C:imp:v1	TACSTD2	TACSTD2_P09758_OID21447_v1_Oncology	20116	Smoking status	-0.0670617	0.0105763	2.31921e-10
	19:45413233:G:T:imp:v1	LDLR	LDLR_P01130_OID20240_v1_Cardiometabolic	23436	Total Cholines	-0.115525	0.0182165	2.32213e-10
	7:99971834:A:G:imp:v1	PILRB	PILRB_Q9UKJ0_OID20197_v1_Cardiometabolic	30880	Urate	-0.0334126	0.0052703	2.33166e-10
	1:161688764:G:C:imp:v1	FCRLB	FCRLB_Q6BAA4_OID21193_v1_Oncology	23130	Trunk predicted mass	-0.0906695	0.0143063	2.36224e-10
	17:78539090:C:T:imp:v1	NPTX1	NPTX1_Q15818_OID21074_v1_Neurology	1588	Average weekly beer plus cider intake	0.106209	0.0167582	2.37233e-10
	6:143825104:G:T:imp:v1	FUCA1	FUCA1_P04066_OID20261_v1_Cardiometabolic	30300	High light scatter reticulocyte count	-0.0318833	0.00503167	2.38075e-10
	19:51728641:A:G:imp:v1	CD33	CD33_P20138_OID21472_v1_Oncology	47	Hand grip strength (right)	-0.0271374	0.00428289	2.38416e-10
	12:121424574:G:A:imp:v1	CPE	CPE_P16870_OID21392_v1_Oncology	23101	Whole body fat-free mass	-0.0506662	0.00799807	2.40696e-10
	1:161599779:G:C:imp:v1	FCGR3B	FCGR3B_O75015_OID20387_v1_Cardiometabolic	23122	Arm predicted mass (right)	0.0411012	0.00648864	2.41431e-10
	22:44324855:G:A:imp:v1	KYNU	KYNU_Q16719_OID20669_v1_Inflammation	23120	Arm fat mass (right)	0.0582367	0.00919489	2.42568e-10
	11:112975934:C:T:imp:v1	NCAM1	NCAM1_P13591_OID20354_v1_Cardiometabolic	3064	Peak expiratory flow (PEF)	-0.0750331	0.0118478	2.44886e-10
	12:121424574:G:A:imp:v1	CPE	CPE_P16870_OID21392_v1_Oncology	23130	Trunk predicted mass	-0.0506548	0.00800198	2.47857e-10
	3:98416900:G:T:imp:v1	FLT4	FLT4_P35916_OID21491_v1_Oncology	30830	SHBG	0.045553	0.00719892	2.52348e-10
	12:121424574:G:A:imp:v1	CPE	CPE_P16870_OID21392_v1_Oncology	23102	Whole body water mass	-0.0505592	0.00799159	2.53912e-10
	9:138471928:G:A:imp:v1	PAEP	PAEP_P09466_OID20925_v1_Neurology	131626	Date K50 first reported (crohn's disease [regional enteritis])	0.106695	0.0168648	2.53983e-10
	12:121424574:G:A:imp:v1	CPE	CPE_P16870_OID21392_v1_Oncology	30020	Haemoglobin concentration	-0.0508751	0.00804236	2.55008e-10
	10:118397884:A:G:imp:v1	PNLIPRP2	PNLIPRP2_P54317_OID20775_v1_Inflammation	23098	Weight	0.0282471	0.00446546	2.55333e-10
	14:94910582:T:A:imp:v1	SERPINA11	SERPINA11_Q86U17_OID20281_v1_Cardiometabolic	23119	Arm fat percentage (right)	-0.0426038	0.006737	2.58348e-10
	19:49869051:T:G:imp:v1	DKKL1	DKKL1_Q9UK85_OID21313_v1_Oncology	49	Hip circumference	0.0336513	0.00532179	2.59248e-10
	22:44324855:G:A:imp:v1	ALDH1A1	ALDH1A1_P00352_OID21128_v1_Neurology	23120	Arm fat mass (right)	0.0588464	0.00930677	2.59874e-10
	16:20367645:C:T:imp:v1	UMOD	UMOD_P07911_OID20237_v1_Cardiometabolic	137	Number of treatments/medications taken	0.0561822	0.00888557	2.59952e-10
	19:51535130:A:G:imp:v1	KLK12	KLK12_Q9UKR0_OID21201_v1_Oncology	30090	Platelet crit	0.0279063	0.00441445	2.62317e-10
	16:89199108:G:A:imp:v1	CDH15	CDH15_P55291_OID21005_v1_Neurology	30850	Testosterone	0.0721811	0.0114225	2.66699e-10
	3:46619238:T:A:imp:v1	TDGF1	TDGF1_P13385_OID20816_v1_Neurology	23107	Impedance of leg (right)	-0.0342285	0.00541758	2.68386e-10
	16:89199108:G:A:imp:v1	CDH15	CDH15_P55291_OID21005_v1_Neurology	20116	Smoking Status	0.100114	0.0158523	2.72724e-10
	1:159799910:G:A:imp:v1	SLAMF8	SLAMF8_Q9P0V8_OID21214_v1_Oncology	30710	C-reactive protein	-0.056972	0.00902132	2.73347e-10
	19:45411941:T:C:imp:v1	IL32	IL32_P24001_OID20605_v1_Inflammation	23109	Impedance of arm (right)	0.0673508	0.0106686	2.77187e-10
	22:44324855:G:A:imp:v1	ADH4	ADH4_P08319_OID20117_v1_Cardiometabolic	30730	Gamma glutamyltransferase	0.0545516	0.00864125	2.77479e-10
	22:44324855:G:A:imp:v1	ALDH1A1	ALDH1A1_P00352_OID21128_v1_Neurology	30250	Reticulocyte count	0.0586009	0.00928535	2.80642e-10
	9:136149229:T:C:imp:v1	CD209	CD209_Q9NNX6_OID20262_v1_Cardiometabolic	23400	Total Cholesterol	0.0571321	0.00905092	2.80989e-10
	19:51535130:A:G:imp:v1	KLK12	KLK12_Q9UKR0_OID21201_v1_Oncology	20401	Ever addicted to any substance or behaviour	0.0304381	0.00482488	2.86084e-10
	11:112975934:C:T:imp:v1	NCAM1	NCAM1_P13591_OID20354_v1_Cardiometabolic	1588	Average weekly beer plus cider intake	-0.0813443	0.0129141	3.04941e-10
	17:34307457:T:C:imp:v1	CCL16	CCL16_O15467_OID20334_v1_Cardiometabolic	30030	Haematocrit percentage	-0.068244	0.010839	3.08979e-10
	22:44324855:G:A:imp:v1	ALCAM	ALCAM_Q13740_OID20273_v1_Cardiometabolic	23120	Arm fat mass (right)	0.0594619	0.00944459	3.09477e-10
	1:159799910:G:A:imp:v1	SLAMF8	SLAMF8_Q9P0V8_OID21214_v1_Oncology	21022	Age	-0.0575846	0.00915018	3.14733e-10
	1:109817590:G:T:imp:v1	GRN	GRN_P28799_OID21159_v1_Neurology	23433	Average Diameter for HDL Particles	0.069719	0.0110758	3.14813e-10
	9:138471928:G:A:imp:v1	PAEP	PAEP_P09466_OID20925_v1_Neurology	30670	Urea	0.0529666	0.00841718	3.16114e-10
	1:161688764:G:C:imp:v1	FCRLB	FCRLB_Q6BAA4_OID21193_v1_Oncology	23129	Trunk fat-free mass	-0.0900569	0.0143133	3.17731e-10
	16:20367645:C:T:imp:v1	UMOD	UMOD_P07911_OID20237_v1_Cardiometabolic	23130	Trunk predicted mass	0.0520163	0.00826737	3.17784e-10
	20:3049890:T:G:imp:v1	OXT	OXT_P01178_OID21047_v1_Neurology	1438	Bread intake	0.0555503	0.00883158	3.22495e-10
	22:44324855:G:A:imp:v1	DDC	DDC_P20711_OID20215_v1_Cardiometabolic	30730	Gamma glutamyltransferase	0.0592979	0.00942812	3.22674e-10
	22:44324855:G:A:imp:v1	ALCAM	ALCAM_Q13740_OID20273_v1_Cardiometabolic	48	Waist circumference	0.0581743	0.00925184	3.25775e-10
	3:3807778:G:A:imp:v1	LRRN1	LRRN1_Q6UXK5_OID20438_v1_Inflammation	23111	Leg fat percentage (right)	-0.0431948	0.00686999	3.2682e-10
	16:20367645:C:T:imp:v1	UMOD	UMOD_P07911_OID20237_v1_Cardiometabolic	23129	Trunk fat-free mass	0.052013	0.00827929	3.37694e-10
	21:34787312:A:G:imp:v1	IFNGR2	IFNGR2_P38484_OID20941_v1_Neurology	30620	Alanine aminotransferase	-0.0479829	0.00763949	3.40975e-10
	3:190346060:A:G:imp:v1	IL1RAP	IL1RAP_Q9NPH3_OID21126_v1_Neurology	30190	Monocyte percentage	0.0447616	0.00712768	3.42913e-10
	3:3807778:G:A:imp:v1	LRRN1	LRRN1_Q6UXK5_OID20438_v1_Inflammation	50	Standing height	0.0428984	0.00683273	3.46429e-10
	22:44324855:G:A:imp:v1	ALDH1A1	ALDH1A1_P00352_OID21128_v1_Neurology	30240	Reticulocyte percentage	0.0587686	0.009363	3.50278e-10
	3:52852538:G:T:imp:v1	MME	MME_P08473_OID21307_v1_Oncology	23433	Average Diameter for HDL Particles	0.0671767	0.0107015	3.52016e-10
	1:161479745:A:G:imp:v1	FCGR2B	FCGR2B_P31994_OID21215_v1_Oncology	102	Pulse rate, automated reading	0.0482004	0.00768109	3.53889e-10
	14:101176335:G:C:imp:v1	DLK1	DLK1_P80370_OID20295_v1_Cardiometabolic	23106	Impedance of whole body	0.0486671	0.00775726	3.56821e-10
	17:4690038:C:A:imp:v1	VMO1	VMO1_Q7Z5L0_OID21381_v1_Oncology	30870	Triglycerides	0.0384099	0.00612238	3.57105e-10
	16:89199108:G:A:imp:v1	CDH15	CDH15_P55291_OID21005_v1_Neurology	23107	Impedance of leg (right)	-0.0669709	0.0106765	3.59093e-10
	1:156711623:C:A:imp:v1	HDGF	HDGF_P51858_OID21455_v1_Oncology	30850	Testosterone	-0.0337269	0.00538064	3.70349e-10
	19:2796644:C:T:imp:v1	THOP1	THOP1_P52888_OID20194_v1_Cardiometabolic	30620	Alanine aminotransferase	0.0497386	0.00793754	3.74598e-10
	22:44324855:G:A:imp:v1	ALCAM	ALCAM_Q13740_OID20273_v1_Cardiometabolic	23100	Whole body fat mass	0.0586871	0.00936733	3.77166e-10
	3:190346060:A:G:imp:v1	IL1RAP	IL1RAP_Q9NPH3_OID21126_v1_Neurology	30620	Alanine aminotransferase	0.0453403	0.00724075	3.85315e-10
	11:71850156:C:CTA:imp:v1	FOLR3	FOLR3_P41439_OID21485_v1_Oncology	23106	Impedance of whole body	-0.0696513	0.0111237	3.85836e-10
	1:157668390:T:C:imp:v1	FCRL3	FCRL3_Q96P31_OID20443_v1_Inflammation	47	Hand grip strength (right)	-0.0351374	0.00561231	3.87794e-10
	20:3049890:T:G:imp:v1	OXT	OXT_P01178_OID21047_v1_Neurology	23440	Apolipoprotein A1	-0.0733281	0.0117104	3.90954e-10
	1:20306146:G:C:imp:v1	PLA2G2A	PLA2G2A_P14555_OID20274_v1_Cardiometabolic	4080	Systolic blood pressure, automated reading	-0.0540427	0.00863429	3.92418e-10
	17:34307457:T:C:imp:v1	CCL16	CCL16_O15467_OID20334_v1_Cardiometabolic	49	Hip circumference	-0.0636182	0.0101678	3.97602e-10
	9:95138564:G:T:imp:v1	OGN	OGN_P20774_OID21123_v1_Neurology	51	Seated height	0.0448933	0.00717646	4.00674e-10
	19:19379549:C:T:imp:v1	HSD11B1	HSD11B1_P28845_OID20575_v1_Inflammation	23125	Arm fat-free mass (left)	0.0908138	0.0145231	4.07408e-10
	1:89652078:A:T:imp:v1	GBP4	GBP4_Q96PP9_OID20845_v1_Neurology	23409	Triglycerides in LDL	0.052654	0.00842003	4.1035e-10
	21:34787312:A:G:imp:v1	IFNGR2	IFNGR2_P38484_OID20941_v1_Neurology	30870	Triglycerides	-0.0472314	0.00755833	4.1853e-10
	22:44324730:C:T:imp:v1	PTS	PTS_Q03393_OID20847_v1_Neurology	30730	Gamma glutamyltransferase	0.0562035	0.00899835	4.26618e-10
	6:126661154:T:C:imp:v1	CGA	CGA_P01215_OID21069_v1_Neurology	23101	Whole body fat-free mass	-0.0482995	0.00773309	4.26713e-10
	19:45413233:G:T:imp:v1	LDLR	LDLR_P01130_OID20240_v1_Cardiometabolic	23445	Omega-6 Fatty Acids	-0.109052	0.0174583	4.28915e-10
	6:43925607:G:A:imp:v1	VEGFA	VEGFA_P15692_OID20650_v1_Inflammation	21002	Weight	0.0411621	0.00659124	4.28991e-10
	1:161688764:G:C:imp:v1	FCRLB	FCRLB_Q6BAA4_OID21193_v1_Oncology	30030	Haematocrit percentage	-0.0910338	0.0145804	4.33026e-10
	14:101176335:G:C:imp:v1	DLK1	DLK1_P80370_OID20295_v1_Cardiometabolic	30700	Creatinine	-0.0478228	0.00766029	4.34759e-10
	1:89652078:A:T:imp:v1	GBP4	GBP4_Q96PP9_OID20845_v1_Neurology	23442	Total Fatty Acids	0.0525892	0.00842232	4.35731e-10
	19:49869051:T:G:imp:v1	DKKL1	DKKL1_Q9UK85_OID21313_v1_Oncology	30620	Alanine aminotransferase	0.0340768	0.0054592	4.37187e-10
	17:34307457:T:C:imp:v1	CCL16	CCL16_O15467_OID20334_v1_Cardiometabolic	30020	Haemoglobin concentration	-0.068059	0.0109054	4.40564e-10
	17:34328646:CAGGGCAG:C:imp:v1	CCL15	CCL15_Q16663_OID20328_v1_Cardiometabolic	135	Number of self-reported non-cancer illnesses	-0.0775512	0.0124269	4.41118e-10
	6:46116449:G:A:imp:v1	ENPP5	ENPP5_Q9UJA9_OID20736_v1_Inflammation	30620	Alanine aminotransferase	0.0421553	0.00675658	4.45447e-10
	22:44324855:G:A:imp:v1	ALCAM	ALCAM_Q13740_OID20273_v1_Cardiometabolic	23128	Trunk fat mass	0.0585504	0.0093874	4.51022e-10
	19:19379549:C:T:imp:v1	HSD11B1	HSD11B1_P28845_OID20575_v1_Inflammation	21002	Weight	0.0876083	0.0140466	4.51378e-10
	6:126661154:T:C:imp:v1	CGA	CGA_P01215_OID21069_v1_Neurology	23118	Leg predicted mass (left)	-0.0482055	0.00772936	4.52381e-10
	2:113867288:T:C:imp:v1	IL1R1	IL1R1_P14778_OID21116_v1_Neurology	21002	Weight	0.0484035	0.00776248	4.55514e-10
	3:52852538:G:T:imp:v1	MME	MME_P08473_OID21307_v1_Oncology	23480	Glycoprotein Acetyls	-0.0662719	0.0106257	4.55638e-10
	17:78539090:C:T:imp:v1	NPTX1	NPTX1_Q15818_OID21074_v1_Neurology	23440	Apolipoprotein A1	-0.105613	0.0169338	4.56052e-10
	2:20207619:G:A:imp:v1	MATN3	MATN3_O15232_OID20979_v1_Neurology	23130	Trunk predicted mass	0.0466808	0.0074871	4.57947e-10
	19:45411941:T:C:imp:v1	IL32	IL32_P24001_OID20605_v1_Inflammation	30630	Apolipoprotein A	0.0677463	0.0108687	4.63337e-10
	14:103389003:G:C:imp:v1	AMN	AMN_Q9BXJ7_OID20492_v1_Inflammation	23098	Weight	0.0503264	0.00807851	4.75304e-10
	6:126661154:T:C:imp:v1	CGA	CGA_P01215_OID21069_v1_Neurology	23102	Whole body water mass	-0.0481349	0.00773062	4.8263e-10
	14:103389003:G:C:imp:v1	AMN	AMN_Q9BXJ7_OID20492_v1_Inflammation	23120	Arm fat mass (right)	0.0502462	0.00806923	4.83796e-10
	22:44324855:G:A:imp:v1	SULT2A1	SULT2A1_Q06520_OID20508_v1_Inflammation	30730	Gamma glutamyltransferase	0.0563815	0.00905653	4.85982e-10
	19:49206462:C:T:imp:v1	CDH1	CDH1_P12830_OID20353_v1_Cardiometabolic	23100	Whole body fat mass	-0.0465802	0.00748244	4.86742e-10
	18:29797958:T:C:imp:v1	MEP1B	MEP1B_Q16820_OID20168_v1_Cardiometabolic	30180	Lymphocyte percentage	-0.0310868	0.00499551	4.93815e-10
	3:52852538:G:T:imp:v1	MME	MME_P08473_OID21307_v1_Oncology	30710	C-reactive protein	-0.0510905	0.00821111	4.96601e-10
	6:143825104:G:T:imp:v1	FUCA1	FUCA1_P04066_OID20261_v1_Cardiometabolic	23126	Arm predicted mass (left)	-0.0312468	0.00502255	4.98921e-10
	1:109817590:G:T:imp:v1	GRN	GRN_P28799_OID21159_v1_Neurology	23124	Arm fat mass (left)	-0.052692	0.00846965	4.9908e-10
	1:161688764:G:C:imp:v1	FCRLB	FCRLB_Q6BAA4_OID21193_v1_Oncology	23122	Arm predicted mass (right)	-0.0892818	0.0143552	5.04972e-10
	19:49206417:A:G:imp:v1	IL19	IL19_Q9UHD0_OID20158_v1_Cardiometabolic	23116	Leg fat mass (left)	-0.0469864	0.00755483	5.05213e-10
	4:15709192:G:A:imp:v1	BST1	BST1_Q10588_OID21051_v1_Neurology	21002	Weight	0.0482189	0.00775323	5.05524e-10
	19:45413233:G:T:imp:v1	LDLR	LDLR_P01130_OID20240_v1_Cardiometabolic	23111	Leg fat percentage (right)	-0.0848708	0.0136482	5.08053e-10
	14:103389003:G:C:imp:v1	AMN	AMN_Q9BXJ7_OID20492_v1_Inflammation	21002	Weight	0.0498383	0.00801377	5.08287e-10
	9:95138564:G:T:imp:v1	OGN	OGN_P20774_OID21123_v1_Neurology	47	Hand grip strength (right)	0.0442624	0.00711873	5.10316e-10
	19:49206462:C:T:imp:v1	CDH1	CDH1_P12830_OID20353_v1_Cardiometabolic	23128	Trunk fat mass	-0.046504	0.00748046	5.13909e-10
	22:44324855:G:A:imp:v1	DCXR	DCXR_Q7Z4W1_OID21480_v1_Oncology	23124	Arm fat mass (left)	0.0570311	0.00917705	5.20941e-10
	19:49206462:C:T:imp:v1	PRSS27	PRSS27_Q9BQR3_OID20212_v1_Cardiometabolic	30720	Cystatin C	0.0446156	0.00717994	5.23129e-10
	9:136141870:C:T:imp:v1	ISLR2	ISLR2_Q6UXK2_OID20889_v1_Neurology	23098	Weight	-0.0588092	0.0094649	5.24846e-10
	2:102926362:G:A:imp:v1	IL1RL1	IL1RL1_Q01638_OID20250_v1_Cardiometabolic	21022	Age	0.0426756	0.00686894	5.26418e-10
	4:7219933:T:G:imp:v1	SORCS2	SORCS2_Q96PQ0_OID21262_v1_Oncology	48	Waist circumference	0.0469898	0.00756377	5.27765e-10
	2:102994056:A:G:imp:v1	IL18R1	IL18R1_Q13478_OID20652_v1_Inflammation	23124	Arm fat mass (left)	-0.0450333	0.00724925	5.28888e-10
	1:161599779:G:C:imp:v1	FCGR3B	FCGR3B_O75015_OID20387_v1_Cardiometabolic	30850	Testosterone	0.0428247	0.00689593	5.36539e-10
	9:123460769:A:C:imp:v1	MEGF9	MEGF9_Q9H1U4_OID20285_v1_Cardiometabolic	3063	Forced expiratory volume in 1-second (FEV1)	-0.0614228	0.0098944	5.46516e-10
	2:113867288:T:C:imp:v1	IL1R1	IL1R1_P14778_OID21116_v1_Neurology	23099	Body fat percentage	0.0486364	0.00783589	5.46929e-10
	6:143825104:G:T:imp:v1	FUCA1	FUCA1_P04066_OID20261_v1_Cardiometabolic	23125	Arm fat-free mass (left)	-0.0311416	0.00501779	5.49039e-10
	12:10271087:A:C:imp:v1	CLEC7A	CLEC7A_Q9BXN2_OID20636_v1_Inflammation	30600	Albumin	0.0683904	0.0110199	5.50426e-10
	17:34307457:T:C:imp:v1	CCL16	CCL16_O15467_OID20334_v1_Cardiometabolic	30610	Alkaline phosphatase	-0.0657961	0.0106035	5.53284e-10
	3:190346060:A:G:imp:v1	IL1RAP	IL1RAP_Q9NPH3_OID21126_v1_Neurology	30650	Aspartate aminotransferase	0.0452394	0.00729074	5.53484e-10
	22:44324727:C:G:imp:v1	THBS2	THBS2_P35442_OID21104_v1_Neurology	23128	Trunk fat mass	0.0582058	0.00938066	5.53892e-10
	2:113867288:T:C:imp:v1	IL1R1	IL1R1_P14778_OID21116_v1_Neurology	23123	Arm fat percentage (left)	0.0484886	0.00781604	5.57968e-10
	19:49869051:T:G:imp:v1	DKKL1	DKKL1_Q9UK85_OID21313_v1_Oncology	23119	Arm fat percentage (right)	-0.0331413	0.00534261	5.59836e-10
	16:72078989:TG:T:imp:v1	HBQ1	HBQ1_P09105_OID21433_v1_Oncology	23115	Leg fat percentage (left)	-0.0637929	0.0102844	5.61045e-10
	2:20207619:G:A:imp:v1	MATN3	MATN3_O15232_OID20979_v1_Neurology	23129	Trunk fat-free mass	0.0464823	0.00749381	5.61614e-10
	3:190346060:A:G:imp:v1	IL1RAP	IL1RAP_Q9NPH3_OID21126_v1_Neurology	23111	Leg fat percentage (right)	-0.0430203	0.00693621	5.63119e-10
	19:49206462:C:T:imp:v1	PRSS27	PRSS27_Q9BQR3_OID20212_v1_Cardiometabolic	21001	Body mass index (BMI)	0.0439299	0.00708552	5.7141e-10
	17:34307457:T:C:imp:v1	CCL16	CCL16_O15467_OID20334_v1_Cardiometabolic	23130	Trunk predicted mass	-0.0657306	0.010606	5.80452e-10
	17:34307457:T:C:imp:v1	CCL16	CCL16_O15467_OID20334_v1_Cardiometabolic	23129	Trunk fat-free mass	-0.0659665	0.0106499	5.93133e-10
	4:166261800:T:C:imp:v1	CPE	CPE_P16870_OID21392_v1_Oncology	46	Hand grip strength (left)	0.0512879	0.00828025	5.93388e-10
	18:29797958:T:C:imp:v1	MEP1B	MEP1B_Q16820_OID20168_v1_Cardiometabolic	31	Sex	0.0611926	0.00988318	6.0247e-10
	1:161688764:G:C:imp:v1	FCRLB	FCRLB_Q6BAA4_OID21193_v1_Oncology	23109	Impedance of arm (right)	0.087926	0.0142023	6.05144e-10
	1:156711623:C:A:imp:v1	HDGF	HDGF_P51858_OID21455_v1_Oncology	23111	Leg fat percentage (right)	0.0314155	0.00507484	6.06932e-10
	17:34307457:T:C:imp:v1	CCL16	CCL16_O15467_OID20334_v1_Cardiometabolic	30700	Creatinine	-0.0664897	0.010741	6.07984e-10
	22:44324855:G:A:imp:v1	KYNU	KYNU_Q16719_OID20669_v1_Inflammation	23100	Whole body fat mass	0.0562973	0.00909533	6.09837e-10
	9:136087047:T:C:imp:v1	OBP2B	OBP2B_Q9NPH6_OID20980_v1_Neurology	23119	Arm fat percentage (right)	-0.0521892	0.00843376	6.16074e-10
	17:77706406:A:G:imp:v1	ENPP7	ENPP7_Q6UWV6_OID20689_v1_Inflammation	23098	Weight	-0.0371283	0.00600173	6.23587e-10
	22:44324727:C:G:imp:v1	THBS2	THBS2_P35442_OID21104_v1_Neurology	23098	Weight	0.057454	0.00928789	6.24716e-10
	1:161688764:G:C:imp:v1	FCRLB	FCRLB_Q6BAA4_OID21193_v1_Oncology	23126	Arm predicted mass (left)	-0.089348	0.0144444	6.25802e-10
	17:77706406:A:G:imp:v1	ENPP7	ENPP7_Q6UWV6_OID20689_v1_Inflammation	30030	Haematocrit percentage	-0.0381529	0.00616815	6.26773e-10
	9:136087047:T:C:imp:v1	OBP2B	OBP2B_Q9NPH6_OID20980_v1_Neurology	23123	Arm fat percentage (left)	-0.0522067	0.00844031	6.26799e-10
	6:126661154:T:C:imp:v1	CGA	CGA_P01215_OID21069_v1_Neurology	23117	Leg fat-free mass (left)	-0.0477819	0.00772663	6.32047e-10
	3:74607020:A:G:imp:v1	CNTN3	CNTN3_Q9P232_OID21092_v1_Neurology	31	Sex	-0.183575	0.0296928	6.38353e-10
	9:138471928:G:A:imp:v1	PAEP	PAEP_P09466_OID20925_v1_Neurology	3077	Seating box height	0.0808187	0.0130751	6.43932e-10
	9:123460769:A:C:imp:v1	MEGF9	MEGF9_Q9H1U4_OID20285_v1_Cardiometabolic	23129	Trunk fat-free mass	-0.0503657	0.00814852	6.44511e-10
	2:102926362:G:A:imp:v1	IL1RL1	IL1RL1_Q01638_OID20250_v1_Cardiometabolic	23409	Triglycerides in LDL	0.0553382	0.00895363	6.51798e-10
	22:44324855:G:A:imp:v1	DCXR	DCXR_Q7Z4W1_OID21480_v1_Oncology	23104	Body mass index (BMI)	0.0558753	0.00904328	6.54033e-10
	17:34307457:T:C:imp:v1	CCL16	CCL16_O15467_OID20334_v1_Cardiometabolic	30760	HDL cholesterol	0.0683926	0.0110702	6.57423e-10
	3:46619238:T:A:imp:v1	TDGF1	TDGF1_P13385_OID20816_v1_Neurology	30010	Red blood cell (erythrocyte) count	0.0337113	0.00545689	6.58096e-10
	9:136138765:GCGCCCACCACTA:G:imp:v1	CXADR	CXADR_P78310_OID20561_v1_Inflammation	30700	Creatinine	0.0616693	0.0099843	6.62714e-10
	9:123460769:A:C:imp:v1	MEGF9	MEGF9_Q9H1U4_OID20285_v1_Cardiometabolic	23130	Trunk predicted mass	-0.0503011	0.00814401	6.63151e-10
	16:87927222:T:C:imp:v1	CA5A	CA5A_P35218_OID20075_v1_Cardiometabolic	30880	Urate	-0.0537579	0.0087036	6.6339e-10
	19:19379549:C:T:imp:v1	HSD11B1	HSD11B1_P28845_OID20575_v1_Inflammation	23126	Arm predicted mass (left)	0.0895098	0.0144936	6.65895e-10
	22:44324855:G:A:imp:v1	KYNU	KYNU_Q16719_OID20669_v1_Inflammation	30250	Reticulocyte count	0.0564952	0.00915201	6.78087e-10
	20:43255220:T:C:imp:v1	ADA	ADA_P00813_OID20645_v1_Inflammation	2724	Had menopause	-0.144739	0.0234465	6.8334e-10
	2:102926362:G:A:imp:v1	IL1RL1	IL1RL1_Q01638_OID20250_v1_Cardiometabolic	3064	Peak expiratory flow (PEF)	-0.0503691	0.00816117	6.86656e-10
	19:43373034:G:A:imp:v1	PSG1	PSG1_P11464_OID20916_v1_Neurology	23559	Total Lipids in Large HDL	-0.0658015	0.010662	6.90814e-10
	1:161688764:G:C:imp:v1	FCRLB	FCRLB_Q6BAA4_OID21193_v1_Oncology	23111	Leg fat percentage (right)	0.0878501	0.0142407	6.9552e-10
	9:95138564:G:T:imp:v1	OGN	OGN_P20774_OID21123_v1_Neurology	23109	Impedance of arm (right)	-0.0440311	0.00713848	6.99017e-10
	6:126661154:T:C:imp:v1	CGA	CGA_P01215_OID21069_v1_Neurology	23129	Trunk fat-free mass	-0.0477511	0.00774352	7.05895e-10
	1:157668390:T:C:imp:v1	FCRL3	FCRL3_Q96P31_OID20443_v1_Inflammation	46	Hand grip strength (left)	-0.0344784	0.0055928	7.1399e-10
	1:157668390:T:C:imp:v1	FCRL3	FCRL3_Q96P31_OID20443_v1_Inflammation	23127	Trunk fat percentage	0.0344589	0.00559035	7.17685e-10
	2:102994056:A:G:imp:v1	IL18R1	IL18R1_Q13478_OID20652_v1_Inflammation	23127	Trunk fat percentage	-0.0451727	0.00732917	7.20109e-10
	9:95138564:G:T:imp:v1	OGN	OGN_P20774_OID21123_v1_Neurology	23110	Impedance of arm (left)	-0.0440492	0.00715175	7.39472e-10
	19:43373034:G:A:imp:v1	PSG1	PSG1_P11464_OID20916_v1_Neurology	47	Hand grip strength (right)	0.0508206	0.00825116	7.39927e-10
	22:44324855:G:A:imp:v1	ALCAM	ALCAM_Q13740_OID20273_v1_Cardiometabolic	23124	Arm fat mass (left)	0.0581326	0.00943903	7.41593e-10
	16:89199108:G:A:imp:v1	CDH15	CDH15_P55291_OID21005_v1_Neurology	49	Hip circumference	0.0644277	0.0104639	7.48994e-10
	1:226075410:GC:G:imp:v1	LEFTY2	LEFTY2_O00292_OID21454_v1_Oncology	23098	Weight	-0.0420995	0.00683777	7.50256e-10
	6:43925607:G:A:imp:v1	VEGFA	VEGFA_P15692_OID20650_v1_Inflammation	23128	Trunk fat mass	0.040472	0.00657394	7.5257e-10
	9:138471928:G:A:imp:v1	PAEP	PAEP_P09466_OID20925_v1_Neurology	23419	Total Free Cholesterol	-0.0665179	0.0108091	7.7132e-10
	9:136149229:T:C:imp:v1	CD209	CD209_Q9NNX6_OID20262_v1_Cardiometabolic	23535	Free Cholesterol in Large LDL	0.0556539	0.00904704	7.82298e-10
	22:44324727:C:G:imp:v1	THBS2	THBS2_P35442_OID21104_v1_Neurology	21002	Weight	0.0568217	0.00924323	7.96555e-10
	10:1065710:C:T:imp:v1	IDI2	IDI2_Q9BXS1_OID20823_v1_Neurology	23122	Arm predicted mass (right)	-0.0880161	0.0143209	8.04006e-10
	11:112975934:C:T:imp:v1	NCAM1	NCAM1_P13591_OID20354_v1_Cardiometabolic	30510	Creatinine (enzymatic) in urine	-0.0603006	0.0098132	8.09653e-10
	1:226075410:GC:G:imp:v1	LEFTY2	LEFTY2_O00292_OID21454_v1_Oncology	23109	Impedance of arm (right)	0.0418433	0.00680965	8.10205e-10
	22:44324855:G:A:imp:v1	IL32	IL32_P24001_OID20605_v1_Inflammation	23128	Trunk fat mass	0.0575933	0.00937435	8.15349e-10
	6:86199233:A:G:imp:v1	NT5E	NT5E_P21589_OID21498_v1_Oncology	23112	Leg fat mass (right)	-0.0453893	0.00738865	8.18407e-10
	19:49869051:T:G:imp:v1	DKKL1	DKKL1_Q9UK85_OID21313_v1_Oncology	20116	Smoking Status	0.04857	0.00790657	8.18907e-10
	9:136087047:T:C:imp:v1	OBP2B	OBP2B_Q9NPH6_OID20980_v1_Neurology	46	Hand grip strength (left)	0.0517874	0.00843356	8.31318e-10
	6:86199233:A:G:imp:v1	NT5E	NT5E_P21589_OID21498_v1_Oncology	23100	Whole body fat mass	-0.0452579	0.00737048	8.32327e-10
	4:81182554:T:C:imp:v1	FGF5	FGF5_P12034_OID20490_v1_Inflammation	30020	Haemoglobin concentration	0.0465186	0.00757598	8.3346e-10
	22:44324727:C:G:imp:v1	ADGRG1	ADGRG1_Q9Y653_OID21294_v1_Oncology	21001	Body mass index (BMI)	0.0554193	0.00902902	8.45547e-10
	12:7904111:T:G:imp:v1	CLEC4C	CLEC4C_Q8WTT0_OID20547_v1_Inflammation	30870	Triglycerides	0.0393045	0.00640518	8.54296e-10
	4:187004074:C:T:imp:v1	TLR3	TLR3_O15455_OID20612_v1_Inflammation	23116	Leg fat mass (left)	-0.0334057	0.00544496	8.60234e-10
	18:60018329:G:A:imp:v1	TNFRSF11A	TNFRSF11A_Q9Y6Q6_OID20646_v1_Inflammation	30720	Cystatin C	0.0506975	0.00826399	8.62896e-10
	15:58731153:G:C:imp:v1	LDLR	LDLR_P01130_OID20240_v1_Cardiometabolic	30870	Triglycerides	0.044179	0.00720264	8.68563e-10
	22:44324855:G:A:imp:v1	DCXR	DCXR_Q7Z4W1_OID21480_v1_Oncology	23120	Arm fat mass (right)	0.0563599	0.00918992	8.7324e-10
	4:15709192:G:A:imp:v1	BST1	BST1_Q10588_OID21051_v1_Neurology	30700	Creatinine	0.0495282	0.00807627	8.74732e-10
	6:86199233:A:G:imp:v1	NT5E	NT5E_P21589_OID21498_v1_Oncology	23124	Arm fat mass (left)	-0.0455368	0.00742608	8.77611e-10
	22:44324727:C:G:imp:v1	TREM2	TREM2_Q9NZC2_OID20731_v1_Inflammation	30730	Gamma glutamyltransferase	0.0568363	0.00927047	8.84082e-10
	19:49869051:T:G:imp:v1	DKKL1	DKKL1_Q9UK85_OID21313_v1_Oncology	30300	High light scatter reticulocyte count	0.033486	0.00546242	8.87607e-10
	1:205816893:T:C:imp:v1	PM20D1	PM20D1_Q6GTS8_OID20149_v1_Cardiometabolic	30620	Alanine aminotransferase	-0.0430937	0.00703068	8.92992e-10
	4:187161211:T:C:imp:v1	BCL2L11	BCL2L11_O43521-2_OID20513_v1_Inflammation	31	Sex	-0.0929035	0.0151623	9.03982e-10
	6:37663624:T:C:imp:v1	MDGA1	MDGA1_Q8NFP4_OID20951_v1_Neurology	30750	Glycated haemoglobin (HbA1c)	0.0292166	0.00477068	9.22205e-10
	3:46619238:T:A:imp:v1	TDGF1	TDGF1_P13385_OID20816_v1_Neurology	49	Hip circumference	0.0329092	0.00537441	9.26974e-10
	4:187004074:C:T:imp:v1	TLR3	TLR3_O15455_OID20612_v1_Inflammation	23112	Leg fat mass (right)	-0.0334193	0.00545785	9.27565e-10
	19:45411941:T:C:imp:v1	IL32	IL32_P24001_OID20605_v1_Inflammation	23110	Impedance of arm (left)	0.0653537	0.0106744	9.31876e-10
	9:138471928:G:A:imp:v1	PAEP	PAEP_P09466_OID20925_v1_Neurology	4825	Noisy workplace	0.11813	0.0192832	9.32038e-10
	6:86199233:A:G:imp:v1	NT5E	NT5E_P21589_OID21498_v1_Oncology	21001	Body mass index (BMI)	-0.0447334	0.00730802	9.39339e-10
	6:126661154:T:C:imp:v1	CGA	CGA_P01215_OID21069_v1_Neurology	23115	Leg fat percentage (left)	0.0469407	0.00766859	9.3939e-10
	11:112975934:C:T:imp:v1	NCAM1	NCAM1_P13591_OID20354_v1_Cardiometabolic	30870	Triglycerides	-0.0601993	0.00983507	9.41373e-10
	19:45411941:T:C:imp:v1	IL32	IL32_P24001_OID20605_v1_Inflammation	23106	Impedance of whole body	0.0650047	0.0106212	9.44687e-10
	6:31380943:G:A:imp:v1	MICB_MICA	MICA_Q29980_Q29983_OID20593_v1_Inflammation	23111	Leg fat percentage (right)	-0.0393345	0.0064282	9.51952e-10
	4:166261800:T:C:imp:v1	CPE	CPE_P16870_OID21392_v1_Oncology	30880	Urate	0.0515947	0.00843199	9.53021e-10
	1:161688764:G:C:imp:v1	FCRLB	FCRLB_Q6BAA4_OID21193_v1_Oncology	23125	Arm fat-free mass (left)	-0.0882563	0.0144242	9.54655e-10
	9:138471928:G:A:imp:v1	PAEP	PAEP_P09466_OID20925_v1_Neurology	30660	Direct bilirubin	0.0552224	0.00902787	9.67373e-10
	3:46619238:T:A:imp:v1	TDGF1	TDGF1_P13385_OID20816_v1_Neurology	31	Sex	0.0655741	0.0107212	9.68593e-10
	1:205816893:T:C:imp:v1	PM20D1	PM20D1_Q6GTS8_OID20149_v1_Cardiometabolic	23127	Trunk fat percentage	0.0420872	0.00688178	9.72369e-10
	8:98812758:T:C:imp:v1	TACSTD2	TACSTD2_P09758_OID21447_v1_Oncology	48	Waist circumference	-0.0494351	0.00808567	9.84332e-10
	1:156711623:C:A:imp:v1	HDGF	HDGF_P51858_OID21455_v1_Oncology	30030	Haematocrit percentage	-0.0309116	0.00505704	9.91194e-10
	10:118397884:A:G:imp:v1	PNLIPRP2	PNLIPRP2_P54317_OID20775_v1_Inflammation	23119	Arm fat percentage (right)	0.0273888	0.00448079	9.91844e-10
	22:44324855:G:A:imp:v1	CDCP1	CDCP1_Q9H5V8_OID20940_v1_Neurology	30620	Alanine aminotransferase	0.0549593	0.00899134	9.92404e-10
	3:74607020:A:G:imp:v1	CNTN3	CNTN3_Q9P232_OID21092_v1_Neurology	23121	Arm fat-free mass (right)	-0.0908905	0.0148704	9.93728e-10
	3:52852538:G:T:imp:v1	MME	MME_P08473_OID21307_v1_Oncology	30700	Creatinine	-0.0508319	0.00831744	9.98492e-10
	17:78539090:C:T:imp:v1	NPTX1	NPTX1_Q15818_OID21074_v1_Neurology	30290	High light scatter reticulocyte percentage	0.0788146	0.0128964	9.99165e-10
	19:19379549:C:T:imp:v1	HSD11B1	HSD11B1_P28845_OID20575_v1_Inflammation	23122	Arm predicted mass (right)	0.0888336	0.0145391	1.00758e-09
	16:72078989:TG:T:imp:v1	HBQ1	HBQ1_P09105_OID21433_v1_Oncology	23099	Body fat percentage	-0.0626406	0.0102529	1.01041e-09
	12:7904111:T:G:imp:v1	CLEC4C	CLEC4C_Q8WTT0_OID20547_v1_Inflammation	30880	Urate	0.0392888	0.00643106	1.01268e-09
	19:41283365:C:G:imp:v1	MIA	MIA_Q16674_OID21531_v1_Oncology	23478	Creatinine	-0.0999356	0.0163562	1.01658e-09
	1:161480649:A:G:imp:v1	FCGR2A	FCGR2A_P12318_OID20391_v1_Cardiometabolic	23120	Arm fat mass (right)	-0.0538668	0.00881986	1.02389e-09
	19:49206417:A:G:imp:v1	IL19	IL19_Q9UHD0_OID20158_v1_Cardiometabolic	23112	Leg fat mass (right)	-0.0460746	0.00754415	1.02466e-09
	4:15709192:G:A:imp:v1	BST1	BST1_Q10588_OID21051_v1_Neurology	30880	Urate	0.0489576	0.00802098	1.04825e-09
	16:20367645:C:T:imp:v1	UMOD	UMOD_P07911_OID20237_v1_Cardiometabolic	30760	HDL cholesterol	-0.0528161	0.00865296	1.04841e-09
	6:126661154:T:C:imp:v1	CGA	CGA_P01215_OID21069_v1_Neurology	23113	Leg fat-free mass (right)	-0.0471258	0.00772142	1.05087e-09
	20:3049890:T:G:imp:v1	OXT	OXT_P01178_OID21047_v1_Neurology	48	Waist circumference	0.0498383	0.00816654	1.05704e-09
	6:31380943:G:A:imp:v1	MICB_MICA	MICA_Q29980_Q29983_OID20593_v1_Inflammation	23115	Leg fat percentage (left)	-0.0391534	0.00641807	1.06913e-09
	22:44324727:C:G:imp:v1	C19orf12	C19orf12_Q9NSK7_OID20804_v1_Neurology	23119	Arm fat percentage (right)	0.0571736	0.00937292	1.07358e-09
	10:118397884:A:G:imp:v1	PNLIPRP2	PNLIPRP2_P54317_OID20775_v1_Inflammation	23469	Tyrosine	-0.0357699	0.0058633	1.07694e-09
	12:7904111:T:G:imp:v1	CLEC4C	CLEC4C_Q8WTT0_OID20547_v1_Inflammation	48	Waist circumference	0.0378098	0.00619944	1.07969e-09
	6:126661154:T:C:imp:v1	CGA	CGA_P01215_OID21069_v1_Neurology	23105	Basal metabolic rate	-0.0471378	0.00772993	1.08533e-09
	1:226075410:GC:G:imp:v1	LEFTY2	LEFTY2_O00292_OID21454_v1_Oncology	21002	Weight	-0.0413791	0.00678572	1.08587e-09
	10:118397884:A:G:imp:v1	PNLIPRP2	PNLIPRP2_P54317_OID20775_v1_Inflammation	23112	Leg fat mass (right)	0.0274469	0.00450132	1.08912e-09
	22:44324855:G:A:imp:v1	ALDH1A1	ALDH1A1_P00352_OID21128_v1_Neurology	30300	High light scatter reticulocyte count	0.0567317	0.00930478	1.09273e-09
	2:102926362:G:A:imp:v1	IL1RL1	IL1RL1_Q01638_OID20250_v1_Cardiometabolic	30870	Triglycerides	0.0420784	0.00690196	1.09583e-09
	22:44324727:C:G:imp:v1	C19orf12	C19orf12_Q9NSK7_OID20804_v1_Neurology	30620	Alanine aminotransferase	0.0494767	0.0081176	1.1072e-09
	1:20306146:G:C:imp:v1	PLA2G2A	PLA2G2A_P14555_OID20274_v1_Cardiometabolic	30830	SHBG	0.0545118	0.00894371	1.10856e-09
	9:136149229:T:C:imp:v1	CD209	CD209_Q9NNX6_OID20262_v1_Cardiometabolic	23531	Total Lipids in Large LDL	0.0552994	0.00907175	1.11e-09
	6:86199233:A:G:imp:v1	NT5E	NT5E_P21589_OID21498_v1_Oncology	23116	Leg fat mass (left)	-0.0450817	0.00739741	1.11162e-09
	1:161688764:G:C:imp:v1	FCRLB	FCRLB_Q6BAA4_OID21193_v1_Oncology	23115	Leg fat percentage (left)	0.0862871	0.0141608	1.11807e-09
	22:44324855:G:A:imp:v1	ALDH1A1	ALDH1A1_P00352_OID21128_v1_Neurology	30290	High light scatter reticulocyte percentage	0.0568128	0.00933017	1.14794e-09
	6:86199233:A:G:imp:v1	NT5E	NT5E_P21589_OID21498_v1_Oncology	23104	Body mass index (BMI)	-0.0447983	0.00735785	1.15217e-09
	9:95138564:G:T:imp:v1	OGN	OGN_P20774_OID21123_v1_Neurology	46	Hand grip strength (left)	0.0434926	0.00714458	1.15934e-09
	11:112975934:C:T:imp:v1	NCAM1	NCAM1_P13591_OID20354_v1_Cardiometabolic	20446	Ever had prolonged feelings of sadness or depression	0.175995	0.0288811	1.16997e-09
	12:10271087:A:C:imp:v1	CLEC7A	CLEC7A_Q9BXN2_OID20636_v1_Inflammation	30700	Creatinine	-0.0631419	0.0103848	1.21362e-09
	1:161599779:G:C:imp:v1	FCGR3B	FCGR3B_O75015_OID20387_v1_Cardiometabolic	23105	Basal metabolic rate	0.0392688	0.00645864	1.21473e-09
	6:126661154:T:C:imp:v1	CGA	CGA_P01215_OID21069_v1_Neurology	23114	Leg predicted mass (right)	-0.0469384	0.00772012	1.21492e-09
	19:49869051:T:G:imp:v1	DKKL1	DKKL1_Q9UK85_OID21313_v1_Oncology	23419	Total Free Cholesterol	-0.0431601	0.00709777	1.2189e-09
	19:45411941:T:C:imp:v1	IL32	IL32_P24001_OID20605_v1_Inflammation	23409	Triglycerides in LDL	-0.0864103	0.0142124	1.22539e-09
	10:118397884:A:G:imp:v1	PNLIPRP2	PNLIPRP2_P54317_OID20775_v1_Inflammation	48	Waist circumference	0.0270968	0.00445781	1.22623e-09
	10:1065710:C:T:imp:v1	IDI2	IDI2_Q9BXS1_OID20823_v1_Neurology	48	Waist circumference	-0.0854787	0.0140629	1.228e-09
	16:20367645:C:T:imp:v1	UMOD	UMOD_P07911_OID20237_v1_Cardiometabolic	23107	Impedance of leg (right)	-0.0501559	0.00825223	1.23115e-09
	9:136149229:T:C:imp:v1	CD209	CD209_Q9NNX6_OID20262_v1_Cardiometabolic	23532	Phospholipids in Large LDL	0.0551592	0.00907426	1.23507e-09
	8:22885109:A:G:imp:v1	TNFRSF10B	TNFRSF10B_O14763_OID20981_v1_Neurology	30720	Cystatin C	0.0644316	0.010606	1.25379e-09
	4:81182554:T:C:imp:v1	FGF5	FGF5_P12034_OID20490_v1_Inflammation	23114	Leg predicted mass (right)	0.0456474	0.00751654	1.26997e-09
	19:19379549:C:T:imp:v1	SMPDL3A	SMPDL3A_Q92484_OID20676_v1_Inflammation	30620	Alanine aminotransferase	0.0867381	0.0142828	1.27032e-09
	4:166261800:T:C:imp:v1	CPE	CPE_P16870_OID21392_v1_Oncology	23115	Leg fat percentage (left)	-0.0505238	0.00832002	1.27271e-09
	6:31380943:G:A:imp:v1	MICB_MICA	MICA_Q29980_Q29983_OID20593_v1_Inflammation	30880	Urate	-0.0396742	0.00653552	1.28902e-09
	16:72078989:TG:T:imp:v1	HBQ1	HBQ1_P09105_OID21433_v1_Oncology	23111	Leg fat percentage (right)	-0.0623715	0.0102746	1.28949e-09
	19:45413233:G:T:imp:v1	LDLR	LDLR_P01130_OID20240_v1_Cardiometabolic	23099	Body fat percentage	-0.0820274	0.0135171	1.30576e-09
	6:126661154:T:C:imp:v1	CGA	CGA_P01215_OID21069_v1_Neurology	23111	Leg fat percentage (right)	0.0464771	0.00765934	1.30904e-09
	11:112975934:C:T:imp:v1	NCAM1	NCAM1_P13591_OID20354_v1_Cardiometabolic	23123	Arm fat percentage (left)	0.0587659	0.00968572	1.31508e-09
	9:136138765:GCGCCCACCACTA:G:imp:v1	CXADR	CXADR_P78310_OID20561_v1_Inflammation	30710	C-reactive protein	0.0612399	0.0100938	1.31748e-09
	19:51535130:A:G:imp:v1	KLK12	KLK12_Q9UKR0_OID21201_v1_Oncology	30630	Apolipoprotein A	0.0285504	0.00470565	1.31752e-09
	6:143825104:G:T:imp:v1	FUCA1	FUCA1_P04066_OID20261_v1_Cardiometabolic	23110	Impedance of arm (left)	0.0301128	0.0049637	1.32047e-09
	16:20367645:C:T:imp:v1	UMOD	UMOD_P07911_OID20237_v1_Cardiometabolic	23528	Free Cholesterol in IDL	-0.0669091	0.011027	1.32127e-09
	8:134204458:A:G:imp:v1	CCN4	CCN4_O95388_OID21444_v1_Oncology	23430	Concentration of HDL Particles	-0.0624446	0.0102919	1.32534e-09
	2:102926362:G:A:imp:v1	IL1RL1	IL1RL1_Q01638_OID20250_v1_Cardiometabolic	30730	Gamma glutamyltransferase	0.0412434	0.00680118	1.34129e-09
	19:55391374:C:G:imp:v1	FCAR	FCAR_P24071_OID20564_v1_Inflammation	30140	Neutrophill count	-0.0477705	0.00787992	1.35661e-09
	10:70038894:A:G:imp:v1	PBLD	PBLD_P30039_OID20839_v1_Neurology	48	Waist circumference	0.0506448	0.00835444	1.35885e-09
	14:101176335:G:C:imp:v1	DLK1	DLK1_P80370_OID20295_v1_Cardiometabolic	51	Seated height	-0.046946	0.00774489	1.36258e-09
	4:81182554:T:C:imp:v1	FGF5	FGF5_P12034_OID20490_v1_Inflammation	23113	Leg fat-free mass (right)	0.0455601	0.00751713	1.36911e-09
	22:44324855:G:A:imp:v1	IGSF3	IGSF3_O75054_OID21312_v1_Oncology	30650	Aspartate aminotransferase	0.0526231	0.0086834	1.37485e-09
	19:49869051:T:G:imp:v1	DKKL1	DKKL1_Q9UK85_OID21313_v1_Oncology	20116	Smoking status	0.0419264	0.00691881	1.3777e-09
	2:20207619:G:A:imp:v1	MATN3	MATN3_O15232_OID20979_v1_Neurology	23119	Arm fat percentage (right)	-0.0456056	0.00752763	1.38991e-09
	9:136141870:C:T:imp:v1	SELE	SELE_P16581_OID20290_v1_Cardiometabolic	23110	Impedance of arm (left)	-0.0500637	0.00826498	1.39872e-09
	10:118397884:A:G:imp:v1	PNLIPRP2	PNLIPRP2_P54317_OID20775_v1_Inflammation	23116	Leg fat mass (left)	0.0272436	0.00449771	1.39989e-09
	22:44324727:C:G:imp:v1	THBS2	THBS2_P35442_OID21104_v1_Neurology	30250	Reticulocyte count	0.056964	0.00940594	1.40936e-09
	10:1065710:C:T:imp:v1	IDI2	IDI2_Q9BXS1_OID20823_v1_Neurology	23121	Arm fat-free mass (right)	-0.086548	0.014292	1.41371e-09
	9:136087047:T:C:imp:v1	OBP2B	OBP2B_Q9NPH6_OID20980_v1_Neurology	47	Hand grip strength (right)	0.0510253	0.00842791	1.42528e-09
	6:126661154:T:C:imp:v1	CGA	CGA_P01215_OID21069_v1_Neurology	30030	Haematocrit percentage	-0.0475728	0.00785832	1.42995e-09
	19:49206417:A:G:imp:v1	IL19	IL19_Q9UHD0_OID20158_v1_Cardiometabolic	23433	Average Diameter for HDL Particles	-0.0602184	0.00994708	1.44124e-09
	2:102994056:A:G:imp:v1	IL18R1	IL18R1_Q13478_OID20652_v1_Inflammation	23120	Arm fat mass (right)	-0.0437714	0.0072331	1.45009e-09
	12:121424574:G:A:imp:v1	CPE	CPE_P16870_OID21392_v1_Oncology	23114	Leg predicted mass (right)	-0.0483608	0.00799205	1.4539e-09
	9:138471928:G:A:imp:v1	PAEP	PAEP_P09466_OID20925_v1_Neurology	21051	Degree bothered by headaches in the last 3 months	0.169335	0.0279582	1.46449e-09
	19:19379549:C:T:imp:v1	HSD11B1	HSD11B1_P28845_OID20575_v1_Inflammation	23105	Basal metabolic rate	0.0871247	0.0144045	1.47839e-09
	16:89199108:G:A:imp:v1	CDH15	CDH15_P55291_OID21005_v1_Neurology	30760	HDL cholesterol	-0.0692987	0.0114588	1.48722e-09
	11:112076587:G:C:imp:v1	PTS	PTS_Q03393_OID20847_v1_Neurology	23100	Whole body fat mass	-0.0531022	0.00878287	1.50019e-09
	4:15709192:G:A:imp:v1	BST1	BST1_Q10588_OID21051_v1_Neurology	30760	HDL cholesterol	-0.0499062	0.00825577	1.5118e-09
	19:54759361:T:C:imp:v1	LILRB5	LILRB5_O75023_OID20324_v1_Cardiometabolic	30720	Cystatin C	-0.026427	0.00437185	1.51215e-09
	8:120654225:T:G:imp:v1	ENPP2	ENPP2_Q13822_OID20288_v1_Cardiometabolic	21001	Body mass index (BMI)	0.0490349	0.00811344	1.52265e-09
	10:1065710:C:T:imp:v1	IDI2	IDI2_Q9BXS1_OID20823_v1_Neurology	23125	Arm fat-free mass (left)	-0.0867837	0.01436	1.52514e-09
	12:121424574:G:A:imp:v1	CPE	CPE_P16870_OID21392_v1_Oncology	23105	Basal metabolic rate	-0.048198	0.00797635	1.53253e-09
	2:20207619:G:A:imp:v1	MATN3	MATN3_O15232_OID20979_v1_Neurology	23123	Arm fat percentage (left)	-0.0455596	0.00753985	1.53417e-09
	19:49206462:C:T:imp:v1	PRSS27	PRSS27_Q9BQR3_OID20212_v1_Cardiometabolic	23106	Impedance of whole body	-0.0433412	0.00717308	1.53656e-09
	1:20306146:G:C:imp:v1	PLA2G2A	PLA2G2A_P14555_OID20274_v1_Cardiometabolic	30850	Testosterone	-0.0539544	0.00893151	1.55156e-09
	5:35874575:C:T:imp:v1	IL7R	IL7R_P16871_OID21136_v1_Neurology	30760	HDL cholesterol	-0.0446777	0.00739597	1.55172e-09
	11:112975934:C:T:imp:v1	NCAM1	NCAM1_P13591_OID20354_v1_Cardiometabolic	23104	Body mass index (BMI)	-0.0578795	0.00958205	1.55364e-09
	12:10271087:A:C:imp:v1	CLEC7A	CLEC7A_Q9BXN2_OID20636_v1_Inflammation	23427	Total Concentration of Lipoprotein Particles	0.0838326	0.0138763	1.5558e-09
	9:136087047:T:C:imp:v1	OBP2B	OBP2B_Q9NPH6_OID20980_v1_Neurology	23099	Body fat percentage	-0.0510464	0.00845286	1.56801e-09
	17:34328646:CAGGGCAG:C:imp:v1	CCL15	CCL15_Q16663_OID20328_v1_Cardiometabolic	30650	Aspartate aminotransferase	-0.0707066	0.0117096	1.57392e-09
	1:109817590:G:T:imp:v1	GRN	GRN_P28799_OID21159_v1_Neurology	49	Hip circumference	-0.0510884	0.0084637	1.59467e-09
	9:136087047:T:C:imp:v1	OBP2B	OBP2B_Q9NPH6_OID20980_v1_Neurology	20015	Sitting height	0.0509738	0.00844497	1.59666e-09
	6:31380943:G:A:imp:v1	MICB_MICA	MICA_Q29980_Q29983_OID20593_v1_Inflammation	2178	Overall health rating	-0.0447048	0.00740698	1.60126e-09
	3:74607020:A:G:imp:v1	CNTN3	CNTN3_Q9P232_OID21092_v1_Neurology	23102	Whole body water mass	-0.0897819	0.0148788	1.61444e-09
	22:44324855:G:A:imp:v1	DCXR	DCXR_Q7Z4W1_OID21480_v1_Oncology	21001	Body mass index (BMI)	0.0542538	0.00899189	1.61986e-09
	3:190346060:A:G:imp:v1	IL1RAP	IL1RAP_Q9NPH3_OID21126_v1_Neurology	30010	Red blood cell (erythrocyte) count	0.0436199	0.00723075	1.63109e-09
	1:226075410:GC:G:imp:v1	LEFTY2	LEFTY2_O00292_OID21454_v1_Oncology	30730	Gamma glutamyltransferase	-0.0419914	0.00696106	1.63378e-09
	17:72700943:A:G:imp:v1	CD300LF	CD300LF_Q8TDQ1_OID21469_v1_Oncology	30760	HDL cholesterol	0.0415365	0.00688564	1.63514e-09
	3:74607020:A:G:imp:v1	CNTN3	CNTN3_Q9P232_OID21092_v1_Neurology	23114	Leg predicted mass (right)	-0.0902227	0.0149589	1.64282e-09
	6:126661154:T:C:imp:v1	CGA	CGA_P01215_OID21069_v1_Neurology	23130	Trunk predicted mass	-0.0466736	0.00773977	1.65335e-09
	6:46116449:G:A:imp:v1	ENPP5	ENPP5_Q9UJA9_OID20736_v1_Inflammation	23106	Impedance of whole body	-0.0401385	0.00665652	1.65741e-09
	9:123460769:A:C:imp:v1	MEGF9	MEGF9_Q9H1U4_OID20285_v1_Cardiometabolic	30020	Haemoglobin concentration	-0.0491743	0.00815573	1.6629e-09
	4:81182554:T:C:imp:v1	FGF5	FGF5_P12034_OID20490_v1_Inflammation	23121	Arm fat-free mass (right)	0.045592	0.00756361	1.67996e-09
	9:123460769:A:C:imp:v1	MEGF9	MEGF9_Q9H1U4_OID20285_v1_Cardiometabolic	23128	Trunk fat mass	0.0484028	0.00803352	1.70772e-09
	4:166261800:T:C:imp:v1	CPE	CPE_P16870_OID21392_v1_Oncology	30030	Haematocrit percentage	0.0504906	0.00838077	1.71362e-09
	3:74607020:A:G:imp:v1	CNTN3	CNTN3_Q9P232_OID21092_v1_Neurology	23122	Arm predicted mass (right)	-0.0897565	0.0148994	1.71788e-09
	1:161599779:G:C:imp:v1	FCGR3B	FCGR3B_O75015_OID20387_v1_Cardiometabolic	23123	Arm fat percentage (left)	-0.0391641	0.00650128	1.71895e-09
	3:74607020:A:G:imp:v1	CNTN3	CNTN3_Q9P232_OID21092_v1_Neurology	23101	Whole body fat-free mass	-0.0896033	0.0148819	1.75209e-09
	2:20207619:G:A:imp:v1	MATN3	MATN3_O15232_OID20979_v1_Neurology	50	Standing height	0.0450184	0.00747702	1.75321e-09
	6:30803808:T:A:imp:v1	DDR1	DDR1_Q08345_OID21009_v1_Neurology	48	Waist circumference	0.0453718	0.00753747	1.76752e-09
	10:1065710:C:T:imp:v1	IDI2	IDI2_Q9BXS1_OID20823_v1_Neurology	23106	Impedance of whole body	0.0862775	0.014335	1.77781e-09
	4:15709192:G:A:imp:v1	BST1	BST1_Q10588_OID21051_v1_Neurology	23099	Body fat percentage	-0.0474287	0.00788045	1.77841e-09
	9:123460769:A:C:imp:v1	MEGF9	MEGF9_Q9H1U4_OID20285_v1_Cardiometabolic	20446	Ever had prolonged feelings of sadness or depression	0.144812	0.0240372	1.79392e-09
	4:166261800:T:C:imp:v1	CPE	CPE_P16870_OID21392_v1_Oncology	50	Standing height	0.049911	0.00829518	1.79674e-09
	17:78539090:C:T:imp:v1	NPTX1	NPTX1_Q15818_OID21074_v1_Neurology	30080	Platelet count	-0.0757404	0.0125891	1.80298e-09
	19:51535130:A:G:imp:v1	KLK12	KLK12_Q9UKR0_OID21201_v1_Oncology	22331	QT interval	0.0263169	0.00437537	1.82039e-09
	19:51535130:A:G:imp:v1	KLK12	KLK12_Q9UKR0_OID21201_v1_Oncology	22189	Deprivation (Townsend)	0.0263206	0.00437631	1.82527e-09
	6:126661154:T:C:imp:v1	CGA	CGA_P01215_OID21069_v1_Neurology	30020	Haemoglobin concentration	-0.0473388	0.00787222	1.83598e-09
	20:3049890:T:G:imp:v1	OXT	OXT_P01178_OID21047_v1_Neurology	23127	Trunk fat percentage	-0.0503331	0.0083721	1.85678e-09
	12:121424574:G:A:imp:v1	CPE	CPE_P16870_OID21392_v1_Oncology	50	Standing height	-0.0475384	0.00791036	1.87842e-09
	8:98812758:T:C:imp:v1	TACSTD2	TACSTD2_P09758_OID21447_v1_Oncology	21022	Age	-0.0496904	0.00826837	1.88052e-09
	12:121424574:G:A:imp:v1	CPE	CPE_P16870_OID21392_v1_Oncology	23111	Leg fat percentage (right)	0.0477956	0.00795595	1.90339e-09
	4:7219933:T:G:imp:v1	SORCS2	SORCS2_Q96PQ0_OID21262_v1_Oncology	23124	Arm fat mass (left)	0.0459225	0.00764806	1.94018e-09
	4:187161211:T:C:imp:v1	BCL2L11	BCL2L11_O43521-2_OID20513_v1_Inflammation	23123	Arm fat percentage (left)	0.0459679	0.00765588	1.94209e-09
	1:161688764:G:C:imp:v1	FCRLB	FCRLB_Q6BAA4_OID21193_v1_Oncology	50	Standing height	-0.085121	0.0141831	1.9744e-09
	18:29797958:T:C:imp:v1	MEP1B	MEP1B_Q16820_OID20168_v1_Cardiometabolic	30850	Testosterone	0.0316525	0.00527551	1.9978e-09
	22:44324727:C:G:imp:v1	GSTA3	GSTA3_Q16772_OID21242_v1_Oncology	30730	Gamma glutamyltransferase	0.0544831	0.0090831	2.01592e-09
	3:52852538:G:T:imp:v1	MME	MME_P08473_OID21307_v1_Oncology	30010	Red blood cell (erythrocyte) count	-0.0495193	0.00825669	2.02513e-09
	22:44324855:G:A:imp:v1	KRT18	KRT18_P05783_OID21296_v1_Oncology	23124	Arm fat mass (left)	0.0540386	0.00901161	2.03658e-09
	19:45413233:G:T:imp:v1	LDLR	LDLR_P01130_OID20240_v1_Cardiometabolic	20015	Sitting height	0.0834062	0.0139164	2.07627e-09
	1:205816893:T:C:imp:v1	PM20D1	PM20D1_Q6GTS8_OID20149_v1_Cardiometabolic	23478	Creatinine	-0.0552986	0.00922462	2.07873e-09
	1:161688764:G:C:imp:v1	FCRLB	FCRLB_Q6BAA4_OID21193_v1_Oncology	23101	Whole body fat-free mass	-0.0853814	0.0142494	2.09555e-09
	17:34307457:T:C:imp:v1	CCL16	CCL16_O15467_OID20334_v1_Cardiometabolic	23100	Whole body fat mass	-0.0600553	0.0100268	2.12722e-09
	3:74607020:A:G:imp:v1	CNTN3	CNTN3_Q9P232_OID21092_v1_Neurology	23113	Leg fat-free mass (right)	-0.0895772	0.0149568	2.13236e-09
	19:49206417:A:G:imp:v1	IL19	IL19_Q9UHD0_OID20158_v1_Cardiometabolic	3064	Peak expiratory flow (PEF)	0.0545293	0.0091042	2.13805e-09
	22:44324730:C:T:imp:v1	SMPDL3A	SMPDL3A_Q92484_OID20676_v1_Inflammation	30620	Alanine aminotransferase	0.0548533	0.00915996	2.14198e-09
	9:136138765:GCGCCCACCACTA:G:imp:v1	CXADR	CXADR_P78310_OID20561_v1_Inflammation	30510	Creatinine (enzymatic) in urine	0.0601465	0.0100491	2.18316e-09
	6:126661154:T:C:imp:v1	CGA	CGA_P01215_OID21069_v1_Neurology	23109	Impedance of arm (right)	0.0465967	0.00778657	2.19641e-09
	16:20367645:C:T:imp:v1	UMOD	UMOD_P07911_OID20237_v1_Cardiometabolic	131308	Date I26 first reported (pulmonary embolism)	0.073225	0.0122369	2.19996e-09
	6:31380943:G:A:imp:v1	MICB_MICA	MICA_Q29980_Q29983_OID20593_v1_Inflammation	30240	Reticulocyte percentage	-0.0389392	0.0065082	2.21242e-09
	9:136141870:C:T:imp:v1	SELE	SELE_P16581_OID20290_v1_Cardiometabolic	23109	Impedance of arm (right)	-0.0493915	0.00825559	2.21569e-09
	1:156711623:C:A:imp:v1	HDGF	HDGF_P51858_OID21455_v1_Oncology	23115	Leg fat percentage (left)	0.030366	0.00507585	2.22042e-09
	12:121424574:G:A:imp:v1	CPE	CPE_P16870_OID21392_v1_Oncology	23113	Leg fat-free mass (right)	-0.0478201	0.00799359	2.22249e-09
	4:7219933:T:G:imp:v1	SORCS2	SORCS2_Q96PQ0_OID21262_v1_Oncology	23127	Trunk fat percentage	0.0456942	0.00763829	2.22379e-09
	10:118397884:A:G:imp:v1	PNLIPRP2	PNLIPRP2_P54317_OID20775_v1_Inflammation	23433	Average Diameter for HDL Particles	-0.0351764	0.00588175	2.26315e-09
	3:74607020:A:G:imp:v1	CNTN3	CNTN3_Q9P232_OID21092_v1_Neurology	23125	Arm fat-free mass (left)	-0.0884724	0.0147969	2.26654e-09
	4:15709192:G:A:imp:v1	BST1	BST1_Q10588_OID21051_v1_Neurology	23098	Weight	0.0466295	0.00780113	2.292e-09
	19:43373034:G:A:imp:v1	PSG1	PSG1_P11464_OID20916_v1_Neurology	21002	Weight	0.0486093	0.0081324	2.29383e-09
	19:19379549:C:T:imp:v1	HSD11B1	HSD11B1_P28845_OID20575_v1_Inflammation	23110	Impedance of arm (left)	-0.0869722	0.0145525	2.30417e-09
	22:44324727:C:G:imp:v1	THBS2	THBS2_P35442_OID21104_v1_Neurology	23120	Arm fat mass (right)	0.0564155	0.00944134	2.31923e-09
	16:20367645:C:T:imp:v1	UMOD	UMOD_P07911_OID20237_v1_Cardiometabolic	23104	Body mass index (BMI)	0.0481696	0.00806186	2.3242e-09
	22:44324855:G:A:imp:v1	ALCAM	ALCAM_Q13740_OID20273_v1_Cardiometabolic	30620	Alanine aminotransferase	0.0542038	0.00907257	2.3325e-09
	16:87927222:T:C:imp:v1	CA5A	CA5A_P35218_OID20075_v1_Cardiometabolic	30730	Gamma glutamyltransferase	-0.0480006	0.00803457	2.33663e-09
	11:71850156:C:CTA:imp:v1	FOLR3	FOLR3_P41439_OID21485_v1_Oncology	23473	Citrate	-0.0895318	0.0149898	2.37297e-09
	4:39457617:G:A:imp:v1	KLB	KLB_Q86Z14_OID20888_v1_Neurology	23112	Leg fat mass (right)	0.0425849	0.00713526	2.42342e-09
	16:20367645:C:T:imp:v1	UMOD	UMOD_P07911_OID20237_v1_Cardiometabolic	23110	Impedance of arm (left)	-0.0491355	0.00823461	2.44161e-09
	22:44324855:G:A:imp:v1	KRT18	KRT18_P05783_OID21296_v1_Oncology	23120	Arm fat mass (right)	0.0538424	0.00902391	2.4468e-09
	1:20306146:G:C:imp:v1	PLA2G2A	PLA2G2A_P14555_OID20274_v1_Cardiometabolic	30300	High light scatter reticulocyte count	-0.0502601	0.00842343	2.44682e-09
	1:161599779:G:C:imp:v1	FCGR3B	FCGR3B_O75015_OID20387_v1_Cardiometabolic	23119	Arm fat percentage (right)	-0.0387542	0.00649556	2.45224e-09
	14:103389003:G:C:imp:v1	AMN	AMN_Q9BXJ7_OID20492_v1_Inflammation	23127	Trunk fat percentage	0.0475216	0.00796511	2.46253e-09
	6:43925607:G:A:imp:v1	VEGFA	VEGFA_P15692_OID20650_v1_Inflammation	23098	Weight	0.0395713	0.0066333	2.46291e-09
	1:161688764:G:C:imp:v1	FCRLB	FCRLB_Q6BAA4_OID21193_v1_Oncology	23102	Whole body water mass	-0.0850238	0.0142534	2.4695e-09
	10:118397884:A:G:imp:v1	PNLIPRP2	PNLIPRP2_P54317_OID20775_v1_Inflammation	23123	Arm fat percentage (left)	0.0267145	0.00447875	2.47542e-09
	9:138471928:G:A:imp:v1	PAEP	PAEP_P09466_OID20925_v1_Neurology	23432	Average Diameter for LDL Particles	-0.0650051	0.0108975	2.48836e-09
	4:81182554:T:C:imp:v1	FGF5	FGF5_P12034_OID20490_v1_Inflammation	23122	Arm predicted mass (right)	0.0450614	0.00755665	2.49991e-09
	19:52130637:T:A:imp:v1	SIGLEC5	SIGLEC5_O15389_OID21082_v1_Neurology	30610	Alkaline phosphatase	-0.0613753	0.0102928	2.50323e-09
	22:44324855:G:A:imp:v1	KYNU	KYNU_Q16719_OID20669_v1_Inflammation	30300	High light scatter reticulocyte count	0.0545399	0.00914846	2.52279e-09
	6:30803808:T:A:imp:v1	DDR1	DDR1_Q08345_OID21009_v1_Neurology	30730	Gamma glutamyltransferase	0.0457554	0.00767629	2.53898e-09
	19:45411941:T:C:imp:v1	IL32	IL32_P24001_OID20605_v1_Inflammation	30830	SHBG	0.0668932	0.0112237	2.55134e-09
	22:37258503:T:C:imp:v1	PVALB	PVALB_P20472_OID21420_v1_Oncology	30090	Platelet crit	-0.0409893	0.0068779	2.55473e-09
	22:44324855:G:A:imp:v1	AGXT	AGXT_P21549_OID20139_v1_Cardiometabolic	23128	Trunk fat mass	0.0552528	0.00927237	2.56577e-09
	8:120654225:T:G:imp:v1	ENPP2	ENPP2_Q13822_OID20288_v1_Cardiometabolic	23104	Body mass index (BMI)	0.0487484	0.00818097	2.56772e-09
	11:112975934:C:T:imp:v1	NCAM1	NCAM1_P13591_OID20354_v1_Cardiometabolic	30630	Apolipoprotein A	0.0624976	0.010494	2.62159e-09
	22:44324855:G:A:imp:v1	GSTA1	GSTA1_P08263_OID20166_v1_Cardiometabolic	21001	Body mass index (BMI)	0.0512647	0.00860905	2.63066e-09
	6:143825104:G:T:imp:v1	FUCA1	FUCA1_P04066_OID20261_v1_Cardiometabolic	23118	Leg predicted mass (left)	-0.0297839	0.00500287	2.65305e-09
[truncated: 1,063 more rows]
