# Supplementary material for: Systematic discovery of gene-environment interactions underlying the human plasma proteome in UK Biobank
Source: Nat Commun. 2024 Aug 26;15:7346. doi: 10.1038/s41467-024-51744-5 (PMC11347662; doi:10.1038/s41467-024-51744-5)
Supplement: Supplementary file 15 — Supplementary Data 12 [file 41467_2024_51744_MOESM15_ESM.xlsx]

## Sheet: Supplementary Data 12
Supplementary Data 12. Conditionally significant associations involving gene-environment interactions and protein levels in the discovery set at a Bonferroni-corrected threshold of p<1.4x10-7.
	SNP	Protein	Analyte	Phenotype	Phenotype Conditioned On (if NA then it was the most significant in its group to being with)	Phenotype Full Name	Phenotype Group	Interaction-Beta	Interaction-SE	Interaction-p
	3:52852538:G:T:imp:v1	MME	MME_P08473_OID21307_v1_Oncology	30730		Gamma glutamyltransferase	Biochemical	-0.2084	0.00563119	1.43456e-293
	9:138467959:G:T:imp:v1	PAEP	PAEP_P09466_OID20925_v1_Neurology	31		Sex	Physical	0.495522	0.0162644	4.0596e-201
	19:45413576:C:T:imp:v1	LDLR	LDLR_P01130_OID20240_v1_Cardiometabolic	30780	30640	LDL direct	Biochemical	0.735421	0.0261835	1.68954e-171
	19:45413576:C:T:imp:v1	LDLR	LDLR_P01130_OID20240_v1_Cardiometabolic	30640		Apolipoprotein B	Biochemical	-0.226179	0.00825479	2.10336e-163
	17:72700943:A:G:imp:v1	CD300LF	CD300LF_Q8TDQ1_OID21469_v1_Oncology	30720		Cystatin C	Biochemical	-0.115275	0.00567728	4.32346e-91
	12:7910360:AAAAC:A:imp:v1	CLEC4C	CLEC4C_Q8WTT0_OID20547_v1_Inflammation	30140		Neutrophill count	Biochemical	0.120509	0.00824565	3.37006e-48
	7:76021760:A:G:imp:v1	SSC4D	SSC4D_Q8WTU2_OID20182_v1_Cardiometabolic	48		Waist circumference	Physical	-0.095097	0.00719553	8.9112e-40
	19:45413576:C:T:imp:v1	LDLR	LDLR_P01130_OID20240_v1_Cardiometabolic	23429	30690	Concentration of LDL Particles	Biochemical	-0.282375	0.0213906	1.32018e-39
	9:138467959:G:T:imp:v1	PAEP	PAEP_P09466_OID20925_v1_Neurology	2724	Could not be conditioned on top phenotype (31 - Sex)	Had menopause	Physical	0.193065	0.014631	1.41664e-39
	19:49206462:C:T:imp:v1	IL19	IL19_Q9UHD0_OID20158_v1_Cardiometabolic	31		Sex	Physical	0.19639	0.0150093	5.04885e-39
	3:46617337:G:A:imp:v1	TDGF1	TDGF1_P13385_OID20816_v1_Neurology	30720		Cystatin C	Biochemical	0.0684637	0.00545329	4.58731e-36
	12:10277083:A:C:imp:v1	CLEC7A	CLEC7A_Q9BXN2_OID20636_v1_Inflammation	30720		Cystatin C	Biochemical	-0.0931072	0.00741777	4.70674e-36
	6:86210162:C:T:imp:v1	NT5E	NT5E_P21589_OID21498_v1_Oncology	30730		Gamma glutamyltransferase	Biochemical	-0.0759982	0.00609112	1.20837e-35
	18:29797921:C:T:imp:v1	MEP1B	MEP1B_Q16820_OID20168_v1_Cardiometabolic	23100		Whole body fat mass	Physical	-0.063644	0.00510298	1.27842e-35
	4:15709192:G:A:imp:v1	BST1	BST1_Q10588_OID21051_v1_Neurology	sex		Sex	Physical	0.177986	0.0157225	1.17457e-29
	19:45413576:C:T:imp:v1	LDLR	LDLR_P01130_OID20240_v1_Cardiometabolic	30690	30780	Cholesterol	Biochemical	0.321104	0.0287711	7.17517e-29
	6:143825104:G:T:imp:v1	FUCA1	FUCA1_P04066_OID20261_v1_Cardiometabolic	30730		Gamma glutamyltransferase	Biochemical	-0.0556214	0.0049878	7.9511e-29
	4:166277976:C:T:imp:v1	CPE	CPE_P16870_OID21392_v1_Oncology	31		Sex	Physical	-0.172963	0.0164492	8.08989e-26
	1:20306146:G:C:imp:v1	PLA2G2A	PLA2G2A_P14555_OID20274_v1_Cardiometabolic	48		Waist circumference	Physical	-0.0854972	0.00819902	2.0299e-25
	17:34345223:C:A:imp:v1	CCL15	CCL15_Q16663_OID20328_v1_Cardiometabolic	30720		Cystatin C	Biochemical	-0.0854196	0.00896236	1.66326e-21
	19:17506176:T:C:imp:v1	BST2	BST2_Q10589_OID21029_v1_Neurology	30730		Gamma glutamyltransferase	Biochemical	0.0904518	0.00962278	5.81755e-21
	1:161480649:A:G:imp:v1	FCGR2A	FCGR2A_P12318_OID20391_v1_Cardiometabolic	30860		Total protein	Biochemical	-0.0860509	0.00920675	9.68858e-21
	9:136149709:AC:A:imp:v1	CXADR	CXADR_P78310_OID20561_v1_Inflammation	30730		Gamma glutamyltransferase	Biochemical	0.0910258	0.00976145	1.17987e-20
	19:45413576:C:T:imp:v1	PLA2G7	PLA2G7_Q13093_OID21105_v1_Neurology	30780		LDL direct	Biochemical	0.0634175	0.00717593	1.02744e-18
	22:44324855:G:A:imp:v1	GUSB	GUSB_P08236_OID20296_v1_Cardiometabolic	30650		Aspartate aminotransferase	Biochemical	0.0795173	0.00912685	3.11371e-18
	6:143825104:G:T:imp:v1	FUCA1	FUCA1_P04066_OID20261_v1_Cardiometabolic	30020	21022	Haemoglobin concentration	Biochemical	-0.0438058	0.00504078	3.7787e-18
	20:3050393:T:C:imp:v1	OXT	OXT_P01178_OID21047_v1_Neurology	31		Sex	Physical	0.197473	0.0228029	4.95692e-18
	1:161480649:A:G:imp:v1	FCGR2A	FCGR2A_P12318_OID20391_v1_Cardiometabolic	30720	30860	Cystatin C	Biochemical	-0.0761203	0.00893058	1.6215e-17
	22:44340904:C:T:imp:v1	GSTA1	GSTA1_P08263_OID20166_v1_Cardiometabolic	30650		Aspartate aminotransferase	Biochemical	0.0688104	0.00811236	2.30471e-17
	4:187004074:C:T:imp:v1	TLR3	TLR3_O15455_OID20612_v1_Inflammation	30620		Alanine aminotransferase	Biochemical	-0.0454744	0.00537023	2.6034e-17
	22:44331943:G:A:imp:v1	ACY1	ACY1_Q03154_OID20137_v1_Cardiometabolic	30650		Aspartate aminotransferase	Biochemical	0.0744124	0.00892368	7.80591e-17
	14:101176335:G:C:imp:v1	DLK1	DLK1_P80370_OID20295_v1_Cardiometabolic	23129		Trunk fat-free mass	Physical	-0.0643406	0.00774024	9.72608e-17
	19:45345787:A:T:imp:v1	BCAM	BCAM_P50895_OID21076_v1_Neurology	30640		Apolipoprotein B	Biochemical	0.130296	0.0159749	3.58096e-16
	9:38440859:T:C:imp:v1	IGFBPL1	IGFBPL1_Q8WX77_OID20155_v1_Cardiometabolic	23104		Body mass index (BMI)	Physical	-0.0628417	0.00773033	4.4706e-16
	1:205744138:G:T:imp:v1	PM20D1	PM20D1_Q6GTS8_OID20149_v1_Cardiometabolic	31		Sex	Physical	0.12643	0.0155849	5.13446e-16
	22:44340904:C:T:imp:v1	DCXR	DCXR_Q7Z4W1_OID21480_v1_Oncology	30730		Gamma glutamyltransferase	Biochemical	0.0665829	0.00824303	6.84262e-16
	9:123586737:T:G:imp:v1	MEGF9	MEGF9_Q9H1U4_OID20285_v1_Cardiometabolic	23123		Arm fat percentage (left)	Physical	0.061226	0.00760664	8.62022e-16
	11:66319313:A:G:imp:v1	CCS	CCS_O14618_OID20973_v1_Neurology	30080		Platelet count	Biochemical	0.0606091	0.00762423	1.93272e-15
	6:43932763:G:A:imp:v1	VEGFA	VEGFA_P15692_OID20650_v1_Inflammation	30720		Cystatin C	Biochemical	0.0627115	0.00789224	2.00139e-15
	9:136157133:G:A:imp:v1	SELE	SELE_P16581_OID20290_v1_Cardiometabolic	30610		Alkaline phosphatase	Biochemical	0.0576883	0.0073016	2.86058e-15
	2:102966067:G:A:imp:v1	IL1RL1	IL1RL1_Q01638_OID20250_v1_Cardiometabolic	23127		Trunk fat percentage	Physical	-0.0574109	0.00740255	9.04566e-15
	19:43418732:G:A:imp:v1	PSG1	PSG1_P11464_OID20916_v1_Neurology	21022		Age	Physical	0.0582661	0.00753503	1.08641e-14
	14:21158910:G:T:imp:v1	ANG	ANG_P03950_OID20403_v1_Cardiometabolic	31		Sex	Physical	-0.182972	0.0240488	2.84933e-14
	6:32592915:G:C:imp:v1	CCL19	CCL19_Q99731_OID21030_v1_Neurology	31		Sex	Physical	-0.151927	0.0200069	3.19066e-14
	4:123748616:C:G:imp:v1	FGF2	FGF2_P09038_OID20503_v1_Inflammation	30080		Platelet count	Biochemical	-0.052613	0.0070144	6.50761e-14
	10:7781809:G:T:imp:v1	ERP44	ERP44_Q9BS26_OID21338_v1_Oncology	30080		Platelet count	Biochemical	-0.111883	0.0149491	7.37779e-14
	19:41825191:C:T:imp:v1	TGFB1	TGFB1_P01137_OID20621_v1_Inflammation	31		Sex	Physical	0.149773	0.0201888	1.21085e-13
	3:190351182:G:T:imp:v1	IL1RAP	IL1RAP_Q9NPH3_OID21126_v1_Neurology	31		Sex	Physical	0.104931	0.0142969	2.19358e-13
	16:20383700:A:G:imp:v1	UMOD	UMOD_P07911_OID20237_v1_Cardiometabolic	30700		Creatinine	Biochemical	0.0543664	0.00761624	9.65315e-13
	6:33045659:T:C:imp:v1	CCL21	CCL21_O00585_OID20686_v1_Inflammation	31		Sex	Physical	-0.235608	0.0330822	1.08582e-12
	19:49186168:A:G:imp:v1	KLK1	KLK1_P06870_OID21499_v1_Oncology	30610		Alkaline phosphatase	Biochemical	0.0703021	0.00993814	1.53807e-12
	14:94854041:G:A:imp:v1	CKAP4	CKAP4_Q07065_OID20617_v1_Inflammation	30600		Albumin	Biochemical	0.0979955	0.0139797	2.43744e-12
	11:71891184:A:G:imp:v1	FOLR3	FOLR3_P41439_OID21485_v1_Oncology	30720		Cystatin C	Biochemical	-0.0716364	0.010265	3.03702e-12
	19:49206417:A:G:imp:v1	CDH17	CDH17_Q12864_OID20134_v1_Cardiometabolic	30610		Alkaline phosphatase	Biochemical	0.0519712	0.00747398	3.6286e-12
	11:71891184:A:G:imp:v1	FOLR3	FOLR3_P41439_OID21485_v1_Oncology	31	30720	Sex	Physical	0.147378	0.0212324	3.96219e-12
	12:7910360:AAAAC:A:imp:v1	CLEC4C	CLEC4C_Q8WTT0_OID20547_v1_Inflammation	30030	30140	Haematocrit percentage	Biochemical	0.0571287	0.00828857	5.59664e-12
	9:136145409:C:A:imp:v1	CDH5	CDH5_P33151_OID20243_v1_Cardiometabolic	30070	30610	Red blood cell (erythrocyte) distribution width	Biochemical	-0.0793484	0.0115463	6.46641e-12
	6:37682839:A:G:imp:v1	MDGA1	MDGA1_Q8NFP4_OID20951_v1_Neurology	23116		Leg fat mass (left)	Physical	0.0543588	0.00792176	6.91716e-12
	1:161480649:A:G:imp:v1	FCGR2A	FCGR2A_P12318_OID20391_v1_Cardiometabolic	30610	30720	Alkaline phosphatase	Biochemical	-0.0602894	0.00880681	7.74563e-12
	19:49206172:C:T:imp:v1	CXADR	CXADR_P78310_OID20561_v1_Inflammation	30730		Gamma glutamyltransferase	Biochemical	-0.0498547	0.00731681	9.67936e-12
	6:32662473:A:C:imp:v1	CKMT1A_CKMT1B	CKMT1B_P12532_OID20721_v1_Inflammation	30650		Aspartate aminotransferase	Biochemical	0.07426	0.0110917	2.1919e-11
	19:18501034:C:T:imp:v1	GDF15	GDF15_Q99988_OID20251_v1_Cardiometabolic	30720		Cystatin C	Biochemical	-0.0665234	0.00993655	2.19459e-11
	8:98812563:A:G:imp:v1	TACSTD2	TACSTD2_P09758_OID21447_v1_Oncology	20161		Smoking Status	Lifestyle	0.0804992	0.0121238	3.1961e-11
	18:29797921:C:T:imp:v1	MEP1B	MEP1B_Q16820_OID20168_v1_Cardiometabolic	30690	23100	Cholesterol	Biochemical	-0.0345376	0.0052134	3.53384e-11
	3:124725659:C:A:imp:v1	MUC13	MUC13_Q9H3R2_OID20866_v1_Neurology	31		Sex	Physical	-0.104841	0.0159833	5.48165e-11
	1:89553773:A:AT:imp:v1	GBP4	GBP4_Q96PP9_OID20845_v1_Neurology	30080		Platelet count	Biochemical	0.0610688	0.00932152	5.78757e-11
	2:102829013:C:A:imp:v1	IL1RL2	IL1RL2_Q9HB29_OID20487_v1_Inflammation	23122		Arm predicted mass (right)	Physical	0.0517977	0.00792106	6.27503e-11
	6:86210162:C:T:imp:v1	NT5E	NT5E_P21589_OID21498_v1_Oncology	23115	30730	Leg fat percentage (left)	Physical	-0.0392419	0.00600763	6.58868e-11
	16:72052348:A:G:imp:v1	HBQ1	HBQ1_P09105_OID21433_v1_Oncology	23099		Body fat percentage	Physical	-0.061697	0.00945928	7.02035e-11
	19:43418732:G:A:imp:v1	PSG1	PSG1_P11464_OID20916_v1_Neurology	23433	21022	Average Diameter for HDL Particles	Biochemical	0.0637516	0.00977137	7.02899e-11
	16:72219756:C:A:imp:v1	GALNT2	GALNT2_Q10471_OID21423_v1_Oncology	23111		Leg fat percentage (right)	Physical	0.0669633	0.0102745	7.25494e-11
	13:28603466:T:TTGCAG:imp:v1	FLT3LG	FLT3LG_P49771_OID20661_v1_Inflammation	30130		Monocyte count	Biochemical	0.0668424	0.0103148	9.28728e-11
	19:49186168:A:G:imp:v1	PRSS27	PRSS27_Q9BQR3_OID20212_v1_Cardiometabolic	30610		Alkaline phosphatase	Biochemical	0.0648167	0.0101231	1.54696e-10
	9:136146046:G:A:imp:v1	PTPRM	PTPRM_P28827_OID20598_v1_Inflammation	30610		Alkaline phosphatase	Biochemical	0.0535522	0.00838019	1.67798e-10
	9:136149722:A:G:imp:v1	CD209	CD209_Q9NNX6_OID20262_v1_Cardiometabolic	30690		Cholesterol	Biochemical	-0.0464841	0.00730653	2.0181e-10
	9:136155444:C:T:imp:v1	GP2	GP2_P55259_OID20090_v1_Cardiometabolic	21022		Age	Physical	0.0494125	0.00777648	2.12453e-10
	4:187004074:C:T:imp:v1	TLR3	TLR3_O15455_OID20612_v1_Inflammation	23115	30620	Leg fat percentage (left)	Physical	-0.0342253	0.00540875	2.52041e-10
	17:7041006:C:T:imp:v1	CD163	CD163_Q86VB7_OID20360_v1_Cardiometabolic	30610		Alkaline phosphatase	Biochemical	0.0674775	0.0107616	3.65358e-10
	1:154425456:G:A:imp:v1	IL6	IL6_P05231_OID21276_v1_Oncology	30710		C-reactive protein	Biochemical	-0.0421733	0.00673123	3.7686e-10
	9:136141870:C:T:imp:v1	CGREF1	CGREF1_Q99674_OID20152_v1_Cardiometabolic	30610		Alkaline phosphatase	Biochemical	-0.0626161	0.0100093	4.00534e-10
	1:161684981:A:T:imp:v1	FCRLB	FCRLB_Q6BAA4_OID21193_v1_Oncology	31		Sex	Physical	-0.136548	0.021896	4.53753e-10
	6:31562150:G:A:imp:v1	LTA	LTA_P01374_OID20586_v1_Inflammation	26203		Enhanced PRS for age at menopause (AAM)	Health and Disease	-0.0613036	0.0100224	9.66271e-10
	1:154425456:G:A:imp:v1	IL6	IL6_P05231_OID20911_v1_Neurology	30710		C-reactive protein	Biochemical	-0.0412869	0.00675141	9.75024e-10
	6:31398662:A:G:imp:v1	LRP1	LRP1_Q07954_OID21293_v1_Oncology	1628		Alcohol intake versus 10 years previously	Lifestyle	0.123597	0.0204536	1.53153e-09
	19:51728477:C:T:imp:v1	CD33	CD33_P20138_OID21472_v1_Oncology	30720		Cystatin C	Biochemical	-0.0374194	0.00622265	1.83606e-09
	19:51541694:G:A:imp:v1	KLK12	KLK12_Q9UKR0_OID21201_v1_Oncology	31		Sex	Physical	-0.122019	0.0205734	3.0462e-09
	3:46617337:G:A:imp:v1	TDGF1	TDGF1_P13385_OID20816_v1_Neurology	30700	30720	Creatinine	Biochemical	0.0371936	0.00627294	3.0759e-09
	17:72700943:A:G:imp:v1	CD300LF	CD300LF_Q8TDQ1_OID21469_v1_Oncology	30140	30720	Neutrophill count	Biochemical	-0.0338085	0.00570377	3.10958e-09
	6:26404958:G:A:imp:v1	BTN3A2	BTN3A2_P78410_OID20540_v1_Inflammation	26203		Enhanced PRS for age at menopause (AAM)	Health and Disease	0.0484611	0.00820027	3.46023e-09
	9:136145409:C:A:imp:v1	CDH5	CDH5_P33151_OID20243_v1_Cardiometabolic	30610		Alkaline phosphatase	Biochemical	0.0673226	0.0114164	3.7468e-09
	6:119920244:A:G:imp:v1	CBLIF	CBLIF_P27352_OID20179_v1_Cardiometabolic	135		Number of self-reported non-cancer illnesses	Health and Disease	-0.0577998	0.00986844	4.75582e-09
	1:20306146:G:C:imp:v1	PLA2G2A	PLA2G2A_P14555_OID20274_v1_Cardiometabolic	21022	48	Age	Physical	-0.0493617	0.00849144	6.18869e-09
	9:38440859:T:C:imp:v1	IGFBPL1	IGFBPL1_Q8WX77_OID20155_v1_Cardiometabolic	30730	23104	Gamma glutamyltransferase	Biochemical	-0.0479861	0.00827329	6.69053e-09
	9:136145409:C:A:imp:v1	CLEC1A	CLEC1A_Q8NC01_OID20099_v1_Cardiometabolic	30610		Alkaline phosphatase	Biochemical	0.0677084	0.0116761	6.75367e-09
	19:49206462:C:T:imp:v1	ALPP	ALPP_P05187_OID21383_v1_Oncology	1239		Current tobacco smoking	Lifestyle	-0.0720085	0.0124691	7.76438e-09
	9:138467959:G:T:imp:v1	PAEP	PAEP_P09466_OID20925_v1_Neurology	2674	2724	Ever had breast cancer screening / mammogram	Health and Disease	0.124922	0.0217	8.71309e-09
	15:79231478:T:C:imp:v1	CTSH	CTSH_P09668_OID20113_v1_Cardiometabolic	30720		Cystatin C	Biochemical	-0.0635189	0.0110522	9.1572e-09
	10:90782973:A:G:imp:v1	FAS	FAS_P25445_OID20316_v1_Cardiometabolic	48		Waist circumference	Physical	-0.0427515	0.00747976	1.10217e-08
	8:120748454:A:G:imp:v1	ENPP2	ENPP2_Q13822_OID20288_v1_Cardiometabolic	23115		Leg fat percentage (left)	Physical	0.0434695	0.00760625	1.10657e-08
	9:136141870:C:T:imp:v1	F3	F3_P13726_OID21440_v1_Oncology	30610		Alkaline phosphatase	Biochemical	-0.0571846	0.0100158	1.14345e-08
	6:32629371:A:G:imp:v1	CPA2	CPA2_P48052_OID21060_v1_Neurology	21087		Pancreas volume	Physical	0.240883	0.0421982	1.17145e-08
	14:21419823:CAT:C:imp:v1	RNASE3	RNASE3_P12724_OID20203_v1_Cardiometabolic	30210		Eosinophil percentage	Biochemical	0.0451302	0.00791342	1.1876e-08
	14:94854041:G:A:imp:v1	LTBR	LTBR_P36941_OID20768_v1_Inflammation	23479		Albumin	Biochemical	0.0978334	0.0171826	1.26163e-08
	19:49206145:G:C:imp:v1	CEACAM5	CEACAM5_P06731_OID21171_v1_Oncology	30610		Alkaline phosphatase	Biochemical	0.0444459	0.00781415	1.29788e-08
	6:143825104:G:T:imp:v1	FUCA1	FUCA1_P04066_OID20261_v1_Cardiometabolic	4080	30020	Systolic blood pressure, automated reading	Physical	-0.0299204	0.00526303	1.3199e-08
	12:7292251:TA:T:imp:v1	RBP5	RBP5_P82980_OID21369_v1_Oncology	30620		Alanine aminotransferase	Biochemical	0.0458623	0.00808698	1.43195e-08
	6:143825104:G:T:imp:v1	FUCA1	FUCA1_P04066_OID20261_v1_Cardiometabolic	21022	30730	Age	Physical	-0.0288898	0.00512703	1.76726e-08
	17:77710078:T:C:imp:v1	ENPP7	ENPP7_Q6UWV6_OID20689_v1_Inflammation	30730		Gamma glutamyltransferase	Biochemical	-0.0525708	0.00934489	1.86497e-08
	9:33230246:C:T:imp:v1	SPINK4	SPINK4_O60575_OID20509_v1_Inflammation	30720		Cystatin C	Biochemical	-0.050435	0.00901373	2.22006e-08
	18:61654463:A:G:imp:v1	SERPINB8	SERPINB8_P50452_OID20630_v1_Inflammation	30720		Cystatin C	Biochemical	-0.0355955	0.0063637	2.24303e-08
	9:136149709:AC:A:imp:v1	CXADR	CXADR_P78310_OID20561_v1_Inflammation	23118	30730	Leg predicted mass (left)	Physical	0.0578971	0.0103535	2.26346e-08
	17:7183522:C:T:imp:v1	ITGB7	ITGB7_P26010_OID21393_v1_Oncology	30610		Alkaline phosphatase	Biochemical	0.0736317	0.0131969	2.43199e-08
	3:52852538:G:T:imp:v1	MME	MME_P08473_OID21307_v1_Oncology	30870	30730	Triglycerides	Biochemical	-0.0334791	0.00605003	3.16022e-08
	19:45413576:C:T:imp:v1	PLA2G7	PLA2G7_Q13093_OID21105_v1_Neurology	30640	30780	Apolipoprotein B	Biochemical	0.118183	0.021383	3.28366e-08
	1:161477028:T:C:imp:v1	FCGR2B	FCGR2B_P31994_OID21215_v1_Oncology	102		Pulse rate, automated reading	Physical	-0.049654	0.0089846	3.29321e-08
	9:136138765:GCGCCCACCACTA:G:imp:v1	FCGR2B	FCGR2B_P31994_OID21215_v1_Oncology	30600		Albumin	Biochemical	-0.0600897	0.0108801	3.36333e-08
	6:32194630:G:C:imp:v1	CD160	CD160_O95971_OID20647_v1_Inflammation	23446		Polyunsaturated Fatty Acids	Biochemical	-0.0825278	0.0149719	3.59017e-08
	19:49206172:C:T:imp:v1	TMPRSS15	TMPRSS15_P98073_OID21364_v1_Oncology	30610		Alkaline phosphatase	Biochemical	0.0428578	0.0077911	3.80821e-08
	6:46135984:G:T:imp:v1	ENPP5	ENPP5_Q9UJA9_OID20736_v1_Inflammation	46		Hand grip strength (left)	Physical	0.0407449	0.00740823	3.82637e-08
	3:186415556:C:T:imp:v1	FETUB	FETUB_Q9UGM5_OID20404_v1_Cardiometabolic	23440		Apolipoprotein A1	Biochemical	-0.123734	0.0226161	4.53034e-08
	6:32667595:G:T:imp:v1	TGM2	TGM2_P21980_OID20141_v1_Cardiometabolic	23430		Concentration of HDL Particles	Biochemical	0.0802231	0.0147193	5.0943e-08
	1:161480649:A:G:imp:v1	FCGR2A	FCGR2A_P12318_OID20391_v1_Cardiometabolic	23112	30610	Leg fat mass (right)	Physical	-0.0481587	0.00886079	5.51983e-08
	1:207278451:G:A:imp:v1	C4BPB	C4BPB_P20851_OID21481_v1_Oncology	31		Sex	Physical	-0.130156	0.0239523	5.54884e-08
	5:126761536:T:C:imp:v1	MEGF10	MEGF10_Q96KG7_OID20746_v1_Inflammation	31		Sex	Physical	0.1814	0.0336395	6.99622e-08
	6:133067782:T:C:imp:v1	VNN2	VNN2_O95498_OID21310_v1_Oncology	30140		Neutrophill count	Biochemical	-0.0367453	0.00681421	6.99873e-08
	22:39202017:T:C:imp:v1	NPTXR	NPTXR_O95502_OID20191_v1_Cardiometabolic	30830		SHBG	Biochemical	-0.0704264	0.0130732	7.21665e-08
	1:109815252:A:G:imp:v1	GRN	GRN_P28799_OID21159_v1_Neurology	48		Waist circumference	Physical	-0.0426845	0.00794588	7.84375e-08
	11:66319313:A:G:imp:v1	CCS	CCS_O14618_OID20973_v1_Neurology	30030	30080	Haematocrit percentage	Biochemical	-0.0410267	0.00767542	9.09257e-08
	3:3837273:C:T:imp:v1	LRRN1	LRRN1_Q6UXK5_OID20438_v1_Inflammation	23111		Leg fat percentage (right)	Physical	-0.0517531	0.00975534	1.13387e-07
	1:147102854:G:C:imp:v1	ACP6	ACP6_Q9NPH0_OID21432_v1_Oncology	30720		Cystatin C	Biochemical	-0.0445998	0.00843336	1.24141e-07
