# Supplementary material for: Systematic discovery of gene-environment interactions underlying the human plasma proteome in UK Biobank
Source: Nat Commun. 2024 Aug 26;15:7346. doi: 10.1038/s41467-024-51744-5 (PMC11347662; doi:10.1038/s41467-024-51744-5)
Supplement: Supplementary file 16 — Supplementary Data 13 [file 41467_2024_51744_MOESM16_ESM.xlsx]

## Sheet: Supplementary Data 13
Supplementary Data 13. Conditionally significant associations involving gene-environment interactions and protein levels in the replication set.
The statistical test used was linear regression including interaction terms (two-sided)
	SNP	Protein	Analyte	Phenotype	Phenotype Full Name	Phenotype Group	Interaction-Beta	Interaction-SE	Interaction-p	Directional Concordance with Discovery Set (1=YES,0=NO)	Replicated at p<0.05? (1=YES,0=NO)	Replicated at Bonferroni-threshold of p<1.4x10-7? (1=YES,0=NO)
	19:45413576:C:T:imp:v1	LDLR	LDLR_P01130_OID20240_v1_Cardiometabolic	30640	Apolipoprotein B	Biochemical	-0.295015	0.0109924	2.74473e-155	1	1	1
	9:138467959:G:T:imp:v1	PAEP	PAEP_P09466_OID20925_v1_Neurology	31	Sex	Physical	0.581837	0.0233532	1.24733e-134	1	1	1
	17:72700943:A:G:imp:v1	CD300LF	CD300LF_Q8TDQ1_OID21469_v1_Oncology	30140	Neutrophill count	Biochemical	-0.210932	0.00879409	4.85178e-125	1	1	1
	3:52852538:G:T:imp:v1	MME	MME_P08473_OID21307_v1_Oncology	30730	Gamma glutamyltransferase	Biochemical	-0.188035	0.0080009	3.79037e-120	1	1	1
	17:72700943:A:G:imp:v1	CD300LF	CD300LF_Q8TDQ1_OID21469_v1_Oncology	30720	Cystatin C	Biochemical	-0.179655	0.00838838	2.09341e-100	1	1	1
	19:45413576:C:T:imp:v1	LDLR	LDLR_P01130_OID20240_v1_Cardiometabolic	30780	LDL direct	Biochemical	-0.193327	0.0117518	2.52957e-60	0	1	1
	19:45413576:C:T:imp:v1	LDLR	LDLR_P01130_OID20240_v1_Cardiometabolic	23429	Concentration of LDL Particles	Biochemical	-0.200921	0.0145468	5.25402e-43	1	1	1
	3:46617337:G:A:imp:v1	TDGF1	TDGF1_P13385_OID20816_v1_Neurology	30720	Cystatin C	Biochemical	0.109308	0.00837181	9.20083e-39	1	1	1
	19:45413576:C:T:imp:v1	LDLR	LDLR_P01130_OID20240_v1_Cardiometabolic	30690	Cholesterol	Biochemical	-0.138295	0.0121313	5.43366e-30	0	1	1
	12:7910360:AAAAC:A:imp:v1	CLEC4C	CLEC4C_Q8WTT0_OID20547_v1_Inflammation	30140	Neutrophill count	Biochemical	0.125792	0.0115538	1.68515e-27	1	1	1
	12:10277083:A:C:imp:v1	CLEC7A	CLEC7A_Q9BXN2_OID20636_v1_Inflammation	30720	Cystatin C	Biochemical	-0.105911	0.0100437	6.46141e-26	1	1	1
	3:46617337:G:A:imp:v1	TDGF1	TDGF1_P13385_OID20816_v1_Neurology	30700	Creatinine	Biochemical	0.0847873	0.00828074	1.57723e-24	1	1	1
	9:138467959:G:T:imp:v1	PAEP	PAEP_P09466_OID20925_v1_Neurology	2724	Had menopause	Physical	0.200773	0.0210545	1.87033e-21	1	1	1
	9:136149709:AC:A:imp:v1	CXADR	CXADR_P78310_OID20561_v1_Inflammation	30730	Gamma glutamyltransferase	Biochemical	0.121263	0.013896	2.87979e-18	1	1	1
	6:86210162:C:T:imp:v1	NT5E	NT5E_P21589_OID21498_v1_Oncology	30730	Gamma glutamyltransferase	Biochemical	-0.0755898	0.00899381	4.64088e-17	1	1	1
	18:29797921:C:T:imp:v1	MEP1B	MEP1B_Q16820_OID20168_v1_Cardiometabolic	23100	Whole body fat mass	Physical	-0.0592929	0.00737539	9.63023e-16	1	1	1
	6:143825104:G:T:imp:v1	FUCA1	FUCA1_P04066_OID20261_v1_Cardiometabolic	21022	Age	Physical	-0.0619568	0.00790167	4.72862e-15	1	1	1
	6:133067782:T:C:imp:v1	VNN2	VNN2_O95498_OID21310_v1_Oncology	30140	Neutrophill count	Biochemical	-0.0720874	0.0092947	9.29526e-15	1	1	1
	19:51728477:C:T:imp:v1	CD33	CD33_P20138_OID21472_v1_Oncology	30720	Cystatin C	Biochemical	-0.0718637	0.00938461	1.99882e-14	1	1	1
	3:52852538:G:T:imp:v1	MME	MME_P08473_OID21307_v1_Oncology	30870	Triglycerides	Biochemical	-0.0852231	0.0113474	6.19989e-14	1	1	1
	4:123748616:C:G:imp:v1	FGF2	FGF2_P09038_OID20503_v1_Inflammation	30080	Platelet count	Biochemical	-0.0688897	0.00928553	1.23629e-13	1	1	1
	7:76021760:A:G:imp:v1	SSC4D	SSC4D_Q8WTU2_OID20182_v1_Cardiometabolic	48	Waist circumference	Physical	-0.0752575	0.0102272	1.94355e-13	1	1	1
	11:66319313:A:G:imp:v1	CCS	CCS_O14618_OID20973_v1_Neurology	30080	Platelet count	Biochemical	0.0770773	0.0106876	5.76095e-13	1	1	1
	19:43418732:G:A:imp:v1	PSG1	PSG1_P11464_OID20916_v1_Neurology	21022	Age	Physical	0.0736673	0.0102943	8.68255e-13	1	1	1
	16:20383700:A:G:imp:v1	UMOD	UMOD_P07911_OID20237_v1_Cardiometabolic	30700	Creatinine	Biochemical	0.0738824	0.0104388	1.5242e-12	1	1	1
	9:138467959:G:T:imp:v1	PAEP	PAEP_P09466_OID20925_v1_Neurology	2674	Ever had breast cancer screening / mammogram	Health and Disease	0.198122	0.0281875	2.23329e-12	1	1	1
	4:15709192:G:A:imp:v1	BST1	BST1_Q10588_OID21051_v1_Neurology	31	Sex	Physical	0.173914	0.0247769	2.31322e-12	1	1	1
	1:161480649:A:G:imp:v1	FCGR2A	FCGR2A_P12318_OID20391_v1_Cardiometabolic	30720	Cystatin C	Biochemical	-0.0908749	0.0131188	4.45704e-12	1	1	1
	6:143825104:G:T:imp:v1	FUCA1	FUCA1_P04066_OID20261_v1_Cardiometabolic	30020	Haemoglobin concentration	Biochemical	-0.0540605	0.00821011	4.69572e-11	1	1	1
	19:41825191:C:T:imp:v1	TGFB1	TGFB1_P01137_OID20621_v1_Inflammation	31	Sex	Physical	0.195512	0.0296936	4.69987e-11	1	1	1
	4:166277976:C:T:imp:v1	CPE	CPE_P16870_OID21392_v1_Oncology	31	Sex	Physical	-0.153991	0.0235115	5.93429e-11	1	1	1
	1:20306146:G:C:imp:v1	PLA2G2A	PLA2G2A_P14555_OID20274_v1_Cardiometabolic	48	Waist circumference	Physical	-0.0758504	0.0120382	3.03506e-10	1	1	1
	14:101176335:G:C:imp:v1	DLK1	DLK1_P80370_OID20295_v1_Cardiometabolic	23129	Trunk fat-free mass	Physical	-0.0623663	0.00990053	3.06429e-10	1	1	1
	20:3050393:T:C:imp:v1	OXT	OXT_P01178_OID21047_v1_Neurology	31	Sex	Physical	0.207785	0.0332281	4.13112e-10	1	1	1
	6:43932763:G:A:imp:v1	VEGFA	VEGFA_P15692_OID20650_v1_Inflammation	30720	Cystatin C	Biochemical	0.0720122	0.0115817	5.19252e-10	1	1	1
	4:187004074:C:T:imp:v1	TLR3	TLR3_O15455_OID20612_v1_Inflammation	30620	Alanine aminotransferase	Biochemical	-0.0483902	0.00793849	1.11403e-09	1	1	1
	9:38440859:T:C:imp:v1	IGFBPL1	IGFBPL1_Q8WX77_OID20155_v1_Cardiometabolic	23104	Body mass index (BMI)	Physical	-0.0641154	0.0107075	2.16989e-09	1	1	1
	19:18501034:C:T:imp:v1	GDF15	GDF15_Q99988_OID20251_v1_Cardiometabolic	30720	Cystatin C	Biochemical	-0.085084	0.0142551	2.44033e-09	1	1	1
	14:21158910:G:T:imp:v1	ANG	ANG_P03950_OID20403_v1_Cardiometabolic	31	Sex	Physical	-0.183242	0.0307312	2.53059e-09	1	1	1
	19:49206172:C:T:imp:v1	CXADR	CXADR_P78310_OID20561_v1_Inflammation	30730	Gamma glutamyltransferase	Biochemical	-0.0599128	0.0100753	2.79447e-09	1	1	1
	9:136149709:AC:A:imp:v1	CXADR	CXADR_P78310_OID20561_v1_Inflammation	23118	Leg predicted mass (left)	Physical	0.0839376	0.014542	7.9697e-09	1	1	1
	11:71891184:A:G:imp:v1	FOLR3	FOLR3_P41439_OID21485_v1_Oncology	30720	Cystatin C	Biochemical	-0.0736665	0.0128256	9.42683e-09	1	1	1
	1:207278451:G:A:imp:v1	C4BPB	C4BPB_P20851_OID21481_v1_Oncology	31	Sex	Physical	-0.165825	0.0290101	1.10822e-08	1	1	1
	12:7910360:AAAAC:A:imp:v1	CLEC4C	CLEC4C_Q8WTT0_OID20547_v1_Inflammation	30030	Haematocrit percentage	Biochemical	0.0661958	0.0115952	1.15907e-08	1	1	1
	18:29797921:C:T:imp:v1	MEP1B	MEP1B_Q16820_OID20168_v1_Cardiometabolic	30690	Cholesterol	Biochemical	-0.0430998	0.00756027	1.21257e-08	1	1	1
	19:17506176:T:C:imp:v1	BST2	BST2_Q10589_OID21029_v1_Neurology	30730	Gamma glutamyltransferase	Biochemical	0.0607719	0.0108697	2.29426e-08	1	1	1
	19:49206417:A:G:imp:v1	CDH17	CDH17_Q12864_OID20134_v1_Cardiometabolic	30610	Alkaline phosphatase	Biochemical	0.0566189	0.0102754	3.63929e-08	1	1	1
	1:161480649:A:G:imp:v1	FCGR2A	FCGR2A_P12318_OID20391_v1_Cardiometabolic	30610	Alkaline phosphatase	Biochemical	-0.0742843	0.013527	4.04383e-08	1	1	1
	19:45413576:C:T:imp:v1	PLA2G7	PLA2G7_Q13093_OID21105_v1_Neurology	30780	LDL direct	Biochemical	0.0518895	0.00969059	8.68876e-08	1	1	1
	2:102966067:G:A:imp:v1	IL1RL1	IL1RL1_Q01638_OID20250_v1_Cardiometabolic	23127	Trunk fat percentage	Physical	-0.0540655	0.0101278	9.50215e-08	1	1	1
	1:205744138:G:T:imp:v1	PM20D1	PM20D1_Q6GTS8_OID20149_v1_Cardiometabolic	31	Sex	Physical	0.114006	0.0216443	1.40136e-07	1	1	1
	22:44324855:G:A:imp:v1	GUSB	GUSB_P08236_OID20296_v1_Cardiometabolic	30650	Aspartate aminotransferase	Biochemical	0.0675819	0.0128442	1.44559e-07	1	1	0
	11:71891184:A:G:imp:v1	FOLR3	FOLR3_P41439_OID21485_v1_Oncology	31	Sex	Physical	0.134468	0.0256884	1.6732e-07	1	1	0
	22:44340904:C:T:imp:v1	GSTA1	GSTA1_P08263_OID20166_v1_Cardiometabolic	30650	Aspartate aminotransferase	Biochemical	0.0593733	0.0114124	1.98988e-07	1	1	0
	6:26404958:G:A:imp:v1	BTN3A2	BTN3A2_P78410_OID20540_v1_Inflammation	26203	Enhanced PRS for age at menopause (AAM)	Health and Disease	0.0605934	0.0116844	2.17481e-07	1	1	0
	19:49206462:C:T:imp:v1	ALPP	ALPP_P05187_OID21383_v1_Oncology	1239	Current tobacco smoking	Lifestyle	-0.0856481	0.0167758	3.33532e-07	1	1	0
	15:79231478:T:C:imp:v1	CTSH	CTSH_P09668_OID20113_v1_Cardiometabolic	30720	Cystatin C	Biochemical	-0.0765751	0.0150815	3.86859e-07	1	1	0
	6:33045659:T:C:imp:v1	CCL21	CCL21_O00585_OID20686_v1_Inflammation	31	Sex	Physical	-0.200699	0.0399617	5.15707e-07	1	1	0
	9:136157133:G:A:imp:v1	SELE	SELE_P16581_OID20290_v1_Cardiometabolic	30610	Alkaline phosphatase	Biochemical	0.0520449	0.0104191	5.93973e-07	1	1	0
	14:94854041:G:A:imp:v1	CKAP4	CKAP4_Q07065_OID20617_v1_Inflammation	30600	Albumin	Biochemical	0.0990613	0.0199733	7.13845e-07	1	1	0
	9:38440859:T:C:imp:v1	IGFBPL1	IGFBPL1_Q8WX77_OID20155_v1_Cardiometabolic	30730	Gamma glutamyltransferase	Biochemical	-0.052876	0.0106817	7.48996e-07	1	1	0
	14:94854041:G:A:imp:v1	LTBR	LTBR_P36941_OID20768_v1_Inflammation	23479	Albumin	Biochemical	0.118155	0.0242362	1.10386e-06	1	1	0
	3:124725659:C:A:imp:v1	MUC13	MUC13_Q9H3R2_OID20866_v1_Neurology	31	Sex	Physical	-0.107405	0.0221804	1.29465e-06	1	1	0
	19:49206172:C:T:imp:v1	TMPRSS15	TMPRSS15_P98073_OID21364_v1_Oncology	30610	Alkaline phosphatase	Biochemical	0.0501384	0.0106493	2.52007e-06	1	1	0
	3:190351182:G:T:imp:v1	IL1RAP	IL1RAP_Q9NPH3_OID21126_v1_Neurology	31	Sex	Physical	0.0957982	0.0204342	2.77841e-06	1	1	0
	13:28603466:T:TTGCAG:imp:v1	FLT3LG	FLT3LG_P49771_OID20661_v1_Inflammation	30130	Monocyte count	Biochemical	0.0653381	0.0145973	7.65432e-06	1	1	0
	1:89553773:A:AT:imp:v1	GBP4	GBP4_Q96PP9_OID20845_v1_Neurology	30080	Platelet count	Biochemical	0.058226	0.013019	7.78804e-06	1	1	0
	6:143825104:G:T:imp:v1	FUCA1	FUCA1_P04066_OID20261_v1_Cardiometabolic	30730	Gamma glutamyltransferase	Biochemical	-0.0364777	0.00824757	9.80354e-06	1	1	0
	22:39202017:T:C:imp:v1	NPTXR	NPTXR_O95502_OID20191_v1_Cardiometabolic	30830	SHBG	Biochemical	-0.0818408	0.0185555	1.03805e-05	1	1	0
	9:136146046:G:A:imp:v1	PTPRM	PTPRM_P28827_OID20598_v1_Inflammation	30610	Alkaline phosphatase	Biochemical	0.0484271	0.0113302	1.92943e-05	1	1	0
	9:136149722:A:G:imp:v1	CD209	CD209_Q9NNX6_OID20262_v1_Cardiometabolic	30690	Cholesterol	Biochemical	-0.0432017	0.0101693	2.16652e-05	1	1	0
	19:45345787:A:T:imp:v1	BCAM	BCAM_P50895_OID21076_v1_Neurology	30640	Apolipoprotein B	Biochemical	0.101148	0.0238827	2.29612e-05	1	1	0
	22:44340904:C:T:imp:v1	DCXR	DCXR_Q7Z4W1_OID21480_v1_Oncology	30730	Gamma glutamyltransferase	Biochemical	0.0477397	0.011739	4.78968e-05	1	1	0
	1:161480649:A:G:imp:v1	FCGR2A	FCGR2A_P12318_OID20391_v1_Cardiometabolic	23112	Leg fat mass (right)	Physical	-0.054768	0.0135226	5.14261e-05	1	1	0
	6:143825104:G:T:imp:v1	FUCA1	FUCA1_P04066_OID20261_v1_Cardiometabolic	4080	Systolic blood pressure, automated reading	Physical	-0.0336997	0.0083777	5.7833e-05	1	1	0
	6:37682839:A:G:imp:v1	MDGA1	MDGA1_Q8NFP4_OID20951_v1_Neurology	23116	Leg fat mass (left)	Physical	0.0472322	0.0119721	8.00793e-05	1	1	0
	19:49206462:C:T:imp:v1	IL19	IL19_Q9UHD0_OID20158_v1_Cardiometabolic	31	Sex	Physical	0.0806025	0.0205658	8.91769e-05	1	1	0
	1:161477028:T:C:imp:v1	FCGR2B	FCGR2B_P31994_OID21215_v1_Oncology	102	Pulse rate, automated reading	Physical	-0.0496232	0.0126759	9.08929e-05	1	1	0
	1:154425456:G:A:imp:v1	IL6	IL6_P05231_OID21276_v1_Oncology	30710	C-reactive protein	Biochemical	-0.0358284	0.00917276	9.42309e-05	1	1	0
	6:32667595:G:T:imp:v1	TGM2	TGM2_P21980_OID20141_v1_Cardiometabolic	23430	Concentration of HDL Particles	Biochemical	0.0822956	0.0211407	9.97341e-05	1	1	0
	9:123586737:T:G:imp:v1	MEGF9	MEGF9_Q9H1U4_OID20285_v1_Cardiometabolic	23123	Arm fat percentage (left)	Physical	0.039848	0.0103727	0.000122662	1	1	0
	9:136155444:C:T:imp:v1	GP2	GP2_P55259_OID20090_v1_Cardiometabolic	21022	Age	Physical	0.0393351	0.0103077	0.000136074	1	1	0
	2:102829013:C:A:imp:v1	IL1RL2	IL1RL2_Q9HB29_OID20487_v1_Inflammation	23122	Arm predicted mass (right)	Physical	0.0426625	0.0112426	0.000148334	1	1	0
	17:7183522:C:T:imp:v1	ITGB7	ITGB7_P26010_OID21393_v1_Oncology	30610	Alkaline phosphatase	Biochemical	0.0718728	0.0190979	0.000168205	1	1	0
	1:154425456:G:A:imp:v1	IL6	IL6_P05231_OID20911_v1_Neurology	30710	C-reactive protein	Biochemical	-0.0344719	0.0092459	0.000193395	1	1	0
	22:44331943:G:A:imp:v1	ACY1	ACY1_Q03154_OID20137_v1_Cardiometabolic	30650	Aspartate aminotransferase	Biochemical	0.0447766	0.0122667	0.0002628	1	1	0
	1:20306146:G:C:imp:v1	PLA2G2A	PLA2G2A_P14555_OID20274_v1_Cardiometabolic	21022	Age	Physical	-0.0424869	0.011727	0.000292065	1	1	0
	6:32629371:A:G:imp:v1	CPA2	CPA2_P48052_OID21060_v1_Neurology	21087	Pancreas volume	Physical	0.228128	0.0632816	0.000315307	1	1	0
	9:33230246:C:T:imp:v1	SPINK4	SPINK4_O60575_OID20509_v1_Inflammation	30720	Cystatin C	Biochemical	-0.0473689	0.0133527	0.000390027	1	1	0
	11:66319313:A:G:imp:v1	CCS	CCS_O14618_OID20973_v1_Neurology	30030	Haematocrit percentage	Biochemical	-0.0376842	0.0106713	0.000414537	1	1	0
	8:120748454:A:G:imp:v1	ENPP2	ENPP2_Q13822_OID20288_v1_Cardiometabolic	23115	Leg fat percentage (left)	Physical	0.0372454	0.0106232	0.000455967	1	1	0
	9:136138765:GCGCCCACCACTA:G:imp:v1	FCGR2B	FCGR2B_P31994_OID21215_v1_Oncology	30600	Albumin	Biochemical	-0.0533282	0.0152473	0.000470957	1	1	0
	10:7781809:G:T:imp:v1	ERP44	ERP44_Q9BS26_OID21338_v1_Oncology	30080	Platelet count	Biochemical	-0.07187	0.0208926	0.000583209	1	1	0
	9:136145409:C:A:imp:v1	CDH5	CDH5_P33151_OID20243_v1_Cardiometabolic	30070	Red blood cell (erythrocyte) distribution width	Biochemical	-0.0493161	0.01447	0.000655928	1	1	0
	9:136145409:C:A:imp:v1	CLEC1A	CLEC1A_Q8NC01_OID20099_v1_Cardiometabolic	30610	Alkaline phosphatase	Biochemical	0.0506948	0.0150522	0.000759527	1	1	0
	19:51541694:G:A:imp:v1	KLK12	KLK12_Q9UKR0_OID21201_v1_Oncology	31	Sex	Physical	-0.104629	0.031539	0.000910609	1	1	0
	6:32592915:G:C:imp:v1	CCL19	CCL19_Q99731_OID21030_v1_Neurology	31	Sex	Physical	-0.0847206	0.0260685	0.00115661	1	1	0
	1:147102854:G:C:imp:v1	ACP6	ACP6_Q9NPH0_OID21432_v1_Oncology	30720	Cystatin C	Biochemical	-0.0368687	0.0116817	0.0016018	1	1	0
	17:77710078:T:C:imp:v1	ENPP7	ENPP7_Q6UWV6_OID20689_v1_Inflammation	30730	Gamma glutamyltransferase	Biochemical	-0.0422528	0.0134429	0.00167464	1	1	0
	6:32662473:A:C:imp:v1	CKMT1A_CKMT1B	CKMT1B_P12532_OID20721_v1_Inflammation	30650	Aspartate aminotransferase	Biochemical	0.0483267	0.0154902	0.00181284	1	1	0
	1:161480649:A:G:imp:v1	FCGR2A	FCGR2A_P12318_OID20391_v1_Cardiometabolic	30860	Total protein	Biochemical	-0.0425391	0.0139475	0.0022928	1	1	0
	9:136141870:C:T:imp:v1	CGREF1	CGREF1_Q99674_OID20152_v1_Cardiometabolic	30610	Alkaline phosphatase	Biochemical	-0.0415273	0.014009	0.00303772	1	1	0
	18:61654463:A:G:imp:v1	SERPINB8	SERPINB8_P50452_OID20630_v1_Inflammation	30720	Cystatin C	Biochemical	-0.0246965	0.00862541	0.00419878	1	1	0
	1:109815252:A:G:imp:v1	GRN	GRN_P28799_OID21159_v1_Neurology	48	Waist circumference	Physical	-0.0318304	0.0111227	0.00421824	1	1	0
	3:3837273:C:T:imp:v1	LRRN1	LRRN1_Q6UXK5_OID20438_v1_Inflammation	23111	Leg fat percentage (right)	Physical	-0.0395819	0.0140489	0.00484689	1	1	0
	14:21419823:CAT:C:imp:v1	RNASE3	RNASE3_P12724_OID20203_v1_Cardiometabolic	30210	Eosinophil percentage	Biochemical	0.0288338	0.0104844	0.00596322	1	1	0
	19:49206145:G:C:imp:v1	CEACAM5	CEACAM5_P06731_OID21171_v1_Oncology	30610	Alkaline phosphatase	Biochemical	0.0289938	0.0106507	0.00649103	1	1	0
	6:46135984:G:T:imp:v1	ENPP5	ENPP5_Q9UJA9_OID20736_v1_Inflammation	46	Hand grip strength (left)	Physical	0.0268822	0.010217	0.00851774	1	1	0
	9:136141870:C:T:imp:v1	F3	F3_P13726_OID21440_v1_Oncology	30610	Alkaline phosphatase	Biochemical	-0.0364317	0.0139961	0.00924946	1	1	0
	9:136145409:C:A:imp:v1	CDH5	CDH5_P33151_OID20243_v1_Cardiometabolic	30610	Alkaline phosphatase	Biochemical	0.0371871	0.0145477	0.0105925	1	1	0
	1:161684981:A:T:imp:v1	FCRLB	FCRLB_Q6BAA4_OID21193_v1_Oncology	31	Sex	Physical	-0.0650798	0.0263248	0.0134386	1	1	0
	19:43418732:G:A:imp:v1	PSG1	PSG1_P11464_OID20916_v1_Neurology	23433	Average Diameter for HDL Particles	Biochemical	0.0322898	0.0135553	0.0172356	1	1	0
	10:90782973:A:G:imp:v1	FAS	FAS_P25445_OID20316_v1_Cardiometabolic	48	Waist circumference	Physical	-0.0244691	0.0104405	0.0191067	1	1	0
	12:7292251:TA:T:imp:v1	RBP5	RBP5_P82980_OID21369_v1_Oncology	30620	Alanine aminotransferase	Biochemical	0.0276397	0.0117968	0.0191432	1	1	0
	19:49186168:A:G:imp:v1	KLK1	KLK1_P06870_OID21499_v1_Oncology	30610	Alkaline phosphatase	Biochemical	0.0305466	0.0144007	0.0339213	1	1	0
	6:31562150:G:A:imp:v1	LTA	LTA_P01374_OID20586_v1_Inflammation	26203	Enhanced PRS for age at menopause (AAM)	Health and Disease	-0.0303392	0.0147336	0.0394911	1	1	0
	16:72052348:A:G:imp:v1	HBQ1	HBQ1_P09105_OID21433_v1_Oncology	23099	Body fat percentage	Physical	-0.0261998	0.0128262	0.0410997	1	1	0
	19:45413576:C:T:imp:v1	PLA2G7	PLA2G7_Q13093_OID21105_v1_Neurology	30640	Apolipoprotein B	Biochemical	0.0168835	0.00925817	0.068226	1	0	0
	16:72219756:C:A:imp:v1	GALNT2	GALNT2_Q10471_OID21423_v1_Oncology	23111	Leg fat percentage (right)	Physical	0.0277	0.0156888	0.0774823	1	0	0
	5:126761536:T:C:imp:v1	MEGF10	MEGF10_Q96KG7_OID20746_v1_Inflammation	31	Sex	Physical	0.0698561	0.0411025	0.0892324	1	0	0
	6:86210162:C:T:imp:v1	NT5E	NT5E_P21589_OID21498_v1_Oncology	23115	Leg fat percentage (left)	Physical	-0.0185758	0.0109873	0.0909196	1	0	0
	6:32194630:G:C:imp:v1	CD160	CD160_O95971_OID20647_v1_Inflammation	23446	Polyunsaturated Fatty Acids	Biochemical	-0.0332211	0.020976	0.113277	1	0	0
	3:186415556:C:T:imp:v1	FETUB	FETUB_Q9UGM5_OID20404_v1_Cardiometabolic	23440	Apolipoprotein A1	Biochemical	-0.0406209	0.029064	0.162253	1	0	0
	17:34345223:C:A:imp:v1	CCL15	CCL15_Q16663_OID20328_v1_Cardiometabolic	30720	Cystatin C	Biochemical	-0.012396	0.0102209	0.22522	1	0	0
	8:98812563:A:G:imp:v1	TACSTD2	TACSTD2_P09758_OID21447_v1_Oncology	20161	Smoking Status	Lifestyle	0.0197461	0.0165276	0.23221	1	0	0
	6:119920244:A:G:imp:v1	CBLIF	CBLIF_P27352_OID20179_v1_Cardiometabolic	135	Number of self-reported non-cancer illnesses	Health and Disease	-0.0160411	0.0136082	0.238502	1	0	0
	4:187004074:C:T:imp:v1	TLR3	TLR3_O15455_OID20612_v1_Inflammation	23115	Leg fat percentage (left)	Physical	-0.00828387	0.00823644	0.314545	1	0	0
	17:7041006:C:T:imp:v1	CD163	CD163_Q86VB7_OID20360_v1_Cardiometabolic	30610	Alkaline phosphatase	Biochemical	0.0129962	0.014989	0.385929	1	0	0
	19:49186168:A:G:imp:v1	PRSS27	PRSS27_Q9BQR3_OID20212_v1_Cardiometabolic	30610	Alkaline phosphatase	Biochemical	0.00721624	0.0145233	0.619285	1	0	0
	6:31398662:A:G:imp:v1	LRP1	LRP1_Q07954_OID21293_v1_Oncology	1628	Alcohol intake versus 10 years previously	Lifestyle	0.00606465	0.0283389	0.830546	1	0	0
