# Supplementary material for: Systematic discovery of gene-environment interactions underlying the human plasma proteome in UK Biobank
Source: Nat Commun. 2024 Aug 26;15:7346. doi: 10.1038/s41467-024-51744-5 (PMC11347662; doi:10.1038/s41467-024-51744-5)
Supplement: Supplementary file 17 — Supplementary Data 14 [file 41467_2024_51744_MOESM17_ESM.xlsx]

## Sheet: Supplementary Data 14
Supplementary Data 14. Direct correlations (or regression coefficients) between protein levels shown in Fig. 4A and the traits with which they associate.
Pearson's correlation was used to test for associations between protein levels and continuous phenotypes. Linear regression was used to test for associations between protein levels (dependent variable) and categorical phenotypes (independent variable).
	Protein	Analyte	Phenotype	Phenotype Full Name	Effect Size (r or beta)	2.5% Confidence Interval	97.5% Confidence Interval	p
	CCS	CCS_O14618_OID20973_v1_Neurology	30030	Haematocrit percentage	0.13	0.12	0.14	5.6e-125
	CCS	CCS_O14618_OID20973_v1_Neurology	30080	Platelet count	0.16	0.15	0.17	1e-186
	CD300LF	CD300LF_Q8TDQ1_OID21469_v1_Oncology	30720	Cystatin C	0.34	0.33	0.35	1e-300
	CD300LF	CD300LF_Q8TDQ1_OID21469_v1_Oncology	30140	Neutrophill count	0.17	0.16	0.18	3.9e-205
	CDH5	CDH5_P33151_OID20243_v1_Cardiometabolic	30610	Alkaline phosphatase	0.11	0.1	0.12	5.8e-93
	CDH5	CDH5_P33151_OID20243_v1_Cardiometabolic	30070	Red blood cell (erythrocyte) distribution width	-0.014	-0.024	-0.0028	0.014
	CLEC4C	CLEC4C_Q8WTT0_OID20547_v1_Inflammation	30030	Haematocrit percentage	0.036	0.025	0.047	5.1e-11
	CLEC4C	CLEC4C_Q8WTT0_OID20547_v1_Inflammation	30140	Neutrophill count	0.063	0.052	0.074	5e-30
	CXADR	CXADR_P78310_OID20561_v1_Inflammation	30730	Gamma glutamyltransferase	0.31	0.3	0.32	1e-300
	CXADR	CXADR_P78310_OID20561_v1_Inflammation	30730	Gamma glutamyltransferase	0.31	0.3	0.32	1e-300
	CXADR	CXADR_P78310_OID20561_v1_Inflammation	23118	Leg predicted mass (left)	0.013	0.0025	0.024	0.016
	FCGR2A	FCGR2A_P12318_OID20391_v1_Cardiometabolic	30610	Alkaline phosphatase	0.14	0.13	0.15	1.6e-138
	FCGR2A	FCGR2A_P12318_OID20391_v1_Cardiometabolic	30720	Cystatin C	0.17	0.16	0.18	2.5e-216
	FCGR2A	FCGR2A_P12318_OID20391_v1_Cardiometabolic	23112	Leg fat mass (right)	0.076	0.065	0.087	3.4e-43
	FCGR2A	FCGR2A_P12318_OID20391_v1_Cardiometabolic	30860	Total protein	0.2	0.19	0.21	1.2e-256
	FCGR2B	FCGR2B_P31994_OID21215_v1_Oncology	30600	Albumin	0.082	0.07	0.093	5.6e-44
	FCGR2B	FCGR2B_P31994_OID21215_v1_Oncology	102	Pulse rate, automated reading	0.15	0.13	0.16	1.7e-143
	FOLR3	FOLR3_P41439_OID21485_v1_Oncology	30720	Cystatin C	0.21	0.2	0.22	1e-300
	FOLR3	FOLR3_P41439_OID21485_v1_Oncology	31	Sex	-0.14	-0.15	-0.12	3e-138
	FUCA1	FUCA1_P04066_OID20261_v1_Cardiometabolic	21022	Age	0.064	0.053	0.074	4.1e-32
	FUCA1	FUCA1_P04066_OID20261_v1_Cardiometabolic	30730	Gamma glutamyltransferase	0.084	0.073	0.095	9.5e-52
	FUCA1	FUCA1_P04066_OID20261_v1_Cardiometabolic	30020	Haemoglobin concentration	0.047	0.037	0.058	5.4e-18
	FUCA1	FUCA1_P04066_OID20261_v1_Cardiometabolic	4080	Systolic blood pressure, automated reading	0.044	0.033	0.055	1.1e-14
	IGFBPL1	IGFBPL1_Q8WX77_OID20155_v1_Cardiometabolic	23104	Body mass index (BMI)	0.18	0.17	0.19	2.4e-243
	IGFBPL1	IGFBPL1_Q8WX77_OID20155_v1_Cardiometabolic	30730	Gamma glutamyltransferase	0.17	0.16	0.18	1.2e-205
	LDLR	LDLR_P01130_OID20240_v1_Cardiometabolic	30640	Apolipoprotein B	0.38	0.38	0.39	1e-300
	LDLR	LDLR_P01130_OID20240_v1_Cardiometabolic	30690	Cholesterol	0.31	0.3	0.32	1e-300
	LDLR	LDLR_P01130_OID20240_v1_Cardiometabolic	23429	Concentration of LDL Particles	0.38	0.36	0.39	1e-300
	LDLR	LDLR_P01130_OID20240_v1_Cardiometabolic	30780	LDL direct	0.35	0.34	0.36	1e-300
	MEP1B	MEP1B_Q16820_OID20168_v1_Cardiometabolic	30690	Cholesterol	0.082	0.072	0.093	1.3e-49
	MEP1B	MEP1B_Q16820_OID20168_v1_Cardiometabolic	23100	Whole body fat mass	0.17	0.16	0.18	7.3e-210
	MME	MME_P08473_OID21307_v1_Oncology	30730	Gamma glutamyltransferase	0.65	0.64	0.66	1e-300
	MME	MME_P08473_OID21307_v1_Oncology	30870	Triglycerides	0.24	0.23	0.25	1e-300
	NT5E	NT5E_P21589_OID21498_v1_Oncology	30730	Gamma glutamyltransferase	0.53	0.53	0.54	1e-300
	NT5E	NT5E_P21589_OID21498_v1_Oncology	23115	Leg fat percentage (left)	0.12	0.11	0.13	2.1e-103
	PAEP	PAEP_P09466_OID20925_v1_Neurology	2674	Ever had breast cancer screening / mammogram	-0.45	-0.46	-0.44	1e-300
	PAEP	PAEP_P09466_OID20925_v1_Neurology	2724	Had menopause	-0.43	-0.44	-0.42	1e-300
	PAEP	PAEP_P09466_OID20925_v1_Neurology	31	Sex	-0.022	-0.032	-0.011	7.3e-05
	PLA2G2A	PLA2G2A_P14555_OID20274_v1_Cardiometabolic	21022	Age	0.15	0.14	0.16	1.9e-162
	PLA2G2A	PLA2G2A_P14555_OID20274_v1_Cardiometabolic	48	Waist circumference	0.12	0.11	0.13	1e-103
	PLA2G7	PLA2G7_Q13093_OID21105_v1_Neurology	30640	Apolipoprotein B	0.66	0.65	0.66	1e-300
	PLA2G7	PLA2G7_Q13093_OID21105_v1_Neurology	30780	LDL direct	0.65	0.64	0.66	1e-300
	PSG1	PSG1_P11464_OID20916_v1_Neurology	21022	Age	0.22	0.21	0.23	1e-300
	PSG1	PSG1_P11464_OID20916_v1_Neurology	23433	Average Diameter for HDL Particles	0.12	0.11	0.14	2.4e-66
	TDGF1	TDGF1_P13385_OID20816_v1_Neurology	30700	Creatinine	0.051	0.04	0.062	1.7e-19
	TDGF1	TDGF1_P13385_OID20816_v1_Neurology	30720	Cystatin C	0.075	0.064	0.086	6.4e-41
	TLR3	TLR3_O15455_OID20612_v1_Inflammation	30620	Alanine aminotransferase	0.15	0.14	0.16	1.3e-163
	TLR3	TLR3_O15455_OID20612_v1_Inflammation	23115	Leg fat percentage (left)	0.053	0.043	0.064	1.4e-22
