# Supplementary material for: Systematic discovery of gene-environment interactions underlying the human plasma proteome in UK Biobank
Source: Nat Commun. 2024 Aug 26;15:7346. doi: 10.1038/s41467-024-51744-5 (PMC11347662; doi:10.1038/s41467-024-51744-5)
Supplement: Supplementary file 18 — Supplementary Data 15 [file 41467_2024_51744_MOESM18_ESM.xlsx]

## Sheet: Supplementary Data 15
Supplementary Data 15. Subset of conditional GEIs that involved phenotypes uniquely identified through GWAS Catalog look-up analyses.
	SNP	Analyte	Protein	Phenotype	Phenotype Full Name	Phenotype Group	Interaction-Beta	Interaction-SE	Interaction-p
	3:52852538:G:T:imp:v1	MME_P08473_OID21307_v1_Oncology	MME	30730	Gamma glutamyltransferase	Biochemical	-0.2084	0.00563119	1.43456e-293
	19:45413576:C:T:imp:v1	LDLR_P01130_OID20240_v1_Cardiometabolic	LDLR	30780	LDL direct	Biochemical	0.735421	0.0261835	1.68954e-171
	12:7910360:AAAAC:A:imp:v1	CLEC4C_Q8WTT0_OID20547_v1_Inflammation	CLEC4C	30140	Neutrophill count	Biochemical	0.120509	0.00824565	3.37006e-48
	6:86210162:C:T:imp:v1	NT5E_P21589_OID21498_v1_Oncology	NT5E	30730	Gamma glutamyltransferase	Biochemical	-0.0759982	0.00609112	1.20837e-35
	6:143825104:G:T:imp:v1	FUCA1_P04066_OID20261_v1_Cardiometabolic	FUCA1	30730	Gamma glutamyltransferase	Biochemical	-0.0556214	0.0049878	7.9511e-29
	19:17506176:T:C:imp:v1	BST2_Q10589_OID21029_v1_Neurology	BST2	30730	Gamma glutamyltransferase	Biochemical	0.0904518	0.00962278	5.81755e-21
	1:161480649:A:G:imp:v1	FCGR2A_P12318_OID20391_v1_Cardiometabolic	FCGR2A	30860	Total protein	Biochemical	-0.0860509	0.00920675	9.68858e-21
	9:136149709:AC:A:imp:v1	CXADR_P78310_OID20561_v1_Inflammation	CXADR	30730	Gamma glutamyltransferase	Biochemical	0.0910258	0.00976145	1.17987e-20
	6:143825104:G:T:imp:v1	FUCA1_P04066_OID20261_v1_Cardiometabolic	FUCA1	30020	Haemoglobin concentration	Biochemical	-0.0438058	0.00504078	3.7787e-18
	4:187004074:C:T:imp:v1	TLR3_O15455_OID20612_v1_Inflammation	TLR3	30620	Alanine aminotransferase	Biochemical	-0.0454744	0.00537023	2.6034e-17
	9:38440859:T:C:imp:v1	IGFBPL1_Q8WX77_OID20155_v1_Cardiometabolic	IGFBPL1	23104	Body mass index (BMI)	Physical	-0.0628417	0.00773033	4.4706e-16
	22:44340904:C:T:imp:v1	DCXR_Q7Z4W1_OID21480_v1_Oncology	DCXR	30730	Gamma glutamyltransferase	Biochemical	0.0665829	0.00824303	6.84262e-16
	11:66319313:A:G:imp:v1	CCS_O14618_OID20973_v1_Neurology	CCS	30080	Platelet count	Biochemical	0.0606091	0.00762423	1.93272e-15
	4:123748616:C:G:imp:v1	FGF2_P09038_OID20503_v1_Inflammation	FGF2	30080	Platelet count	Biochemical	-0.052613	0.0070144	6.50761e-14
	10:7781809:G:T:imp:v1	ERP44_Q9BS26_OID21338_v1_Oncology	ERP44	30080	Platelet count	Biochemical	-0.111883	0.0149491	7.37779e-14
	12:7910360:AAAAC:A:imp:v1	CLEC4C_Q8WTT0_OID20547_v1_Inflammation	CLEC4C	30030	Haematocrit percentage	Biochemical	0.0571287	0.00828857	5.59664e-12
	9:136145409:C:A:imp:v1	CDH5_P33151_OID20243_v1_Cardiometabolic	CDH5	30070	Red blood cell (erythrocyte) distribution width	Biochemical	-0.0793484	0.0115463	6.46641e-12
	19:49206172:C:T:imp:v1	CXADR_P78310_OID20561_v1_Inflammation	CXADR	30730	Gamma glutamyltransferase	Biochemical	-0.0498547	0.00731681	9.67936e-12
	1:89553773:A:AT:imp:v1	GBP4_Q96PP9_OID20845_v1_Neurology	GBP4	30080	Platelet count	Biochemical	0.0610688	0.00932152	5.78757e-11
	16:72052348:A:G:imp:v1	HBQ1_P09105_OID21433_v1_Oncology	HBQ1	23099	Body fat percentage	Physical	-0.061697	0.00945928	7.02035e-11
	19:43418732:G:A:imp:v1	PSG1_P11464_OID20916_v1_Neurology	PSG1	23433	Average Diameter for HDL Particles	Biochemical	0.0637516	0.00977137	7.02899e-11
	13:28603466:T:TTGCAG:imp:v1	FLT3LG_P49771_OID20661_v1_Inflammation	FLT3LG	30130	Monocyte count	Biochemical	0.0668424	0.0103148	9.28728e-11
	1:154425456:G:A:imp:v1	IL6_P05231_OID21276_v1_Oncology	IL6	30710	C-reactive protein	Biochemical	-0.0421733	0.00673123	3.7686e-10
	1:154425456:G:A:imp:v1	IL6_P05231_OID20911_v1_Neurology	IL6	30710	C-reactive protein	Biochemical	-0.0412869	0.00675141	9.75024e-10
	17:72700943:A:G:imp:v1	CD300LF_Q8TDQ1_OID21469_v1_Oncology	CD300LF	30140	Neutrophill count	Biochemical	-0.0338085	0.00570377	3.10958e-09
	9:38440859:T:C:imp:v1	IGFBPL1_Q8WX77_OID20155_v1_Cardiometabolic	IGFBPL1	30730	Gamma glutamyltransferase	Biochemical	-0.0479861	0.00827329	6.69053e-09
	6:32629371:A:G:imp:v1	CPA2_P48052_OID21060_v1_Neurology	CPA2	21087	Pancreas volume	Physical	0.240883	0.0421982	1.17145e-08
	14:21419823:CAT:C:imp:v1	RNASE3_P12724_OID20203_v1_Cardiometabolic	RNASE3	30210	Eosinophil percentage	Biochemical	0.0451302	0.00791342	1.1876e-08
	14:94854041:G:A:imp:v1	LTBR_P36941_OID20768_v1_Inflammation	LTBR	23479	Albumin	Biochemical	0.0978334	0.0171826	1.26163e-08
	6:143825104:G:T:imp:v1	FUCA1_P04066_OID20261_v1_Cardiometabolic	FUCA1	4080	Systolic blood pressure, automated reading	Physical	-0.0299204	0.00526303	1.3199e-08
	12:7292251:TA:T:imp:v1	RBP5_P82980_OID21369_v1_Oncology	RBP5	30620	Alanine aminotransferase	Biochemical	0.0458623	0.00808698	1.43195e-08
	17:77710078:T:C:imp:v1	ENPP7_Q6UWV6_OID20689_v1_Inflammation	ENPP7	30730	Gamma glutamyltransferase	Biochemical	-0.0525708	0.00934489	1.86497e-08
	6:32194630:G:C:imp:v1	CD160_O95971_OID20647_v1_Inflammation	CD160	23446	Polyunsaturated Fatty Acids	Biochemical	-0.0825278	0.0149719	3.59017e-08
	3:186415556:C:T:imp:v1	FETUB_Q9UGM5_OID20404_v1_Cardiometabolic	FETUB	23440	Apolipoprotein A1	Biochemical	-0.123734	0.0226161	4.53034e-08
	6:32667595:G:T:imp:v1	TGM2_P21980_OID20141_v1_Cardiometabolic	TGM2	23430	Concentration of HDL Particles	Biochemical	0.0802231	0.0147193	5.0943e-08
	6:133067782:T:C:imp:v1	VNN2_O95498_OID21310_v1_Oncology	VNN2	30140	Neutrophill count	Biochemical	-0.0367453	0.00681421	6.99873e-08
	22:39202017:T:C:imp:v1	NPTXR_O95502_OID20191_v1_Cardiometabolic	NPTXR	30830	SHBG	Biochemical	-0.0704264	0.0130732	7.21665e-08
	11:66319313:A:G:imp:v1	CCS_O14618_OID20973_v1_Neurology	CCS	30030	Haematocrit percentage	Biochemical	-0.0410267	0.00767542	9.09257e-08
