# Supplementary material for: Systematic discovery of gene-environment interactions underlying the human plasma proteome in UK Biobank
Source: Nat Commun. 2024 Aug 26;15:7346. doi: 10.1038/s41467-024-51744-5 (PMC11347662; doi:10.1038/s41467-024-51744-5)
Supplement: Supplementary file 19 — Supplementary Data 16 [file 41467_2024_51744_MOESM19_ESM.xlsx]

## Sheet: Supplementary Data 16
Supplementary Data 16. Direction of associations between genotype and protein levels across different strata of exposures from Supplementary Data 12. Associations that would pass a Bonferroni-corrected threshold of p<1.4x10-7 in the combined sample are emboldened.
The statistical test used was linear regression (two-sided).
	SNP	Protein	Analyte	Phenotype	Phenotype Full Name	Phenotype Group	Stratum	Beta	SE	p	Are Estimates Across Genotypes Discordant or Concordant?	Main Effect QTL at p<3.4x10-11? (1=YES,0=NO)
	22:44331943:G:A:imp:v1	ACY1	ACY1_Q03154_OID20137_v1_Cardiometabolic	30650	Aspartate aminotransferase	Biochemical	1	-0.0380592	0.0160527	0.0177629	Discordant	0
	22:44331943:G:A:imp:v1	ACY1	ACY1_Q03154_OID20137_v1_Cardiometabolic	30650	Aspartate aminotransferase	Biochemical	2	-0.0287117	0.0159531	0.071928	Discordant	0
	22:44331943:G:A:imp:v1	ACY1	ACY1_Q03154_OID20137_v1_Cardiometabolic	30650	Aspartate aminotransferase	Biochemical	3	0.137568	0.0172379	1.60914e-15	Discordant	0
	19:45345787:A:T:imp:v1	BCAM	BCAM_P50895_OID21076_v1_Neurology	30640	Apolipoprotein B	Biochemical	1	-0.221966	0.026042	1.76109e-17	Discordant	0
	19:45345787:A:T:imp:v1	BCAM	BCAM_P50895_OID21076_v1_Neurology	30640	Apolipoprotein B	Biochemical	2	-0.0611804	0.029953	0.0411219	Discordant	0
	19:45345787:A:T:imp:v1	BCAM	BCAM_P50895_OID21076_v1_Neurology	30640	Apolipoprotein B	Biochemical	3	0.0846135	0.0320584	0.00831875	Discordant	0
	19:17506176:T:C:imp:v1	BST2	BST2_Q10589_OID21029_v1_Neurology	30730	Gamma glutamyltransferase	Biochemical	1	-0.126605	0.0165437	2.13428e-14	Discordant	0
	19:17506176:T:C:imp:v1	BST2	BST2_Q10589_OID21029_v1_Neurology	30730	Gamma glutamyltransferase	Biochemical	2	-0.00550882	0.0166623	0.740942	Discordant	0
	19:17506176:T:C:imp:v1	BST2	BST2_Q10589_OID21029_v1_Neurology	30730	Gamma glutamyltransferase	Biochemical	3	0.0815743	0.0178683	5.0433e-06	Discordant	0
	1:207278451:G:A:imp:v1	C4BPB_P20851_OID21481_v1_Oncology	1:207278451:G:A:imp:v1	31	Sex	Physical	Female	-0.0174024	0.0168351	0.301293	Concordant	0
	1:207278451:G:A:imp:v1	C4BPB_P20851_OID21481_v1_Oncology	1:207278451:G:A:imp:v1	31	Sex	Physical	Male	-0.147559	0.0168975	2.74198e-18	Concordant	0
	6:32194630:G:C:imp:v1	CD160	CD160_O95971_OID20647_v1_Inflammation	23446	Polyunsaturated Fatty Acids	Biochemical	1	0.0532637	0.0262212	0.0422636	Discordant	0
	6:32194630:G:C:imp:v1	CD160	CD160_O95971_OID20647_v1_Inflammation	23446	Polyunsaturated Fatty Acids	Biochemical	2	-0.0379603	0.0255517	0.137427	Discordant	0
	6:32194630:G:C:imp:v1	CD160	CD160_O95971_OID20647_v1_Inflammation	23446	Polyunsaturated Fatty Acids	Biochemical	3	-0.0991687	0.0259139	0.000131036	Discordant	0
	17:7041006:C:T:imp:v1	CD163	CD163_Q86VB7_OID20360_v1_Cardiometabolic	30610	Alkaline phosphatase	Biochemical	1	-0.0212984	0.0186228	0.252787	Discordant	0
	17:7041006:C:T:imp:v1	CD163	CD163_Q86VB7_OID20360_v1_Cardiometabolic	30610	Alkaline phosphatase	Biochemical	2	0.0279723	0.0187756	0.136302	Discordant	0
	17:7041006:C:T:imp:v1	CD163	CD163_Q86VB7_OID20360_v1_Cardiometabolic	30610	Alkaline phosphatase	Biochemical	3	0.121894	0.0194054	3.49102e-10	Discordant	0
	6:32662473:A:C:imp:v1	CKMT1B	CKMT1B_P12532_OID20721_v1_Inflammation	30650	Aspartate aminotransferase	Biochemical	1	-0.0330084	0.0180661	0.0677146	Discordant	0
	6:32662473:A:C:imp:v1	CKMT1B	CKMT1B_P12532_OID20721_v1_Inflammation	30650	Aspartate aminotransferase	Biochemical	2	0.00556406	0.0198639	0.7794	Discordant	0
	6:32662473:A:C:imp:v1	CKMT1B	CKMT1B_P12532_OID20721_v1_Inflammation	30650	Aspartate aminotransferase	Biochemical	3	0.123731	0.0208188	2.88553e-09	Discordant	0
	6:32629371:A:G:imp:v1	CPA2	CPA2_P48052_OID21060_v1_Neurology	21087	Pancreas volume	Physical	1	0.0257174	0.066679	0.699833	Discordant	0
	6:32629371:A:G:imp:v1	CPA2	CPA2_P48052_OID21060_v1_Neurology	21087	Pancreas volume	Physical	2	0.000995913	0.0611236	0.987005	Discordant	0
	6:32629371:A:G:imp:v1	CPA2	CPA2_P48052_OID21060_v1_Neurology	21087	Pancreas volume	Physical	3	-0.0332353	0.061311	0.587922	Discordant	0
	13:28603466:T:TTGCAG:imp:v1	FLT3LG	FLT3LG_P49771_OID20661_v1_Inflammation	30130	Monocyte count	Biochemical	1	-0.0407003	0.0159709	0.0108328	Discordant	0
	13:28603466:T:TTGCAG:imp:v1	FLT3LG	FLT3LG_P49771_OID20661_v1_Inflammation	30130	Monocyte count	Biochemical	2	-0.0371586	0.0202393	0.0663972	Discordant	0
	13:28603466:T:TTGCAG:imp:v1	FLT3LG	FLT3LG_P49771_OID20661_v1_Inflammation	30130	Monocyte count	Biochemical	3	0.0886947	0.019246	4.10377e-06	Discordant	0
	16:72219756:C:A:imp:v1	GALNT2	GALNT2_Q10471_OID21423_v1_Oncology	23111	Leg fat percentage (right)	Physical	1	-0.129699	0.0180504	7.12981e-13	Discordant	0
	16:72219756:C:A:imp:v1	GALNT2	GALNT2_Q10471_OID21423_v1_Oncology	23111	Leg fat percentage (right)	Physical	2	-0.0541519	0.0176096	0.00210919	Discordant	0
	16:72219756:C:A:imp:v1	GALNT2	GALNT2_Q10471_OID21423_v1_Oncology	23111	Leg fat percentage (right)	Physical	3	0.0161615	0.0181133	0.372283	Discordant	0
	22:44324855:G:A:imp:v1	GUSB	GUSB_P08236_OID20296_v1_Cardiometabolic	30650	Aspartate aminotransferase	Biochemical	1	-0.0333392	0.0161214	0.0386625	Discordant	0
	22:44324855:G:A:imp:v1	GUSB	GUSB_P08236_OID20296_v1_Cardiometabolic	30650	Aspartate aminotransferase	Biochemical	2	0.00411504	0.016156	0.798955	Discordant	0
	22:44324855:G:A:imp:v1	GUSB	GUSB_P08236_OID20296_v1_Cardiometabolic	30650	Aspartate aminotransferase	Biochemical	3	0.130921	0.0165796	3.15172e-15	Discordant	0
	9:38440859:T:C:imp:v1	IGFBPL1	IGFBPL1_Q8WX77_OID20155_v1_Cardiometabolic	23104	Body mass index (BMI)	Physical	1	0.119655	0.013075	6.61272e-20	Discordant	0
	9:38440859:T:C:imp:v1	IGFBPL1	IGFBPL1_Q8WX77_OID20155_v1_Cardiometabolic	23104	Body mass index (BMI)	Physical	2	0.0493803	0.0132392	0.000192566	Discordant	0
	9:38440859:T:C:imp:v1	IGFBPL1	IGFBPL1_Q8WX77_OID20155_v1_Cardiometabolic	23104	Body mass index (BMI)	Physical	3	-0.0315427	0.0140351	0.0246339	Discordant	0
	9:38440859:T:C:imp:v1	IGFBPL1	IGFBPL1_Q8WX77_OID20155_v1_Cardiometabolic	30730	Gamma glutamyltransferase	Biochemical	1	0.112294	0.012984	5.95685e-18	Discordant	0
	9:38440859:T:C:imp:v1	IGFBPL1	IGFBPL1_Q8WX77_OID20155_v1_Cardiometabolic	30730	Gamma glutamyltransferase	Biochemical	2	0.0665098	0.013375	6.70758e-07	Discordant	0
	9:38440859:T:C:imp:v1	IGFBPL1	IGFBPL1_Q8WX77_OID20155_v1_Cardiometabolic	30730	Gamma glutamyltransferase	Biochemical	3	-0.0364403	0.014507	0.0120229	Discordant	0
	17:7183522:C:T:imp:v1	ITGB7	ITGB7_P26010_OID21393_v1_Oncology	30610	Alkaline phosphatase	Biochemical	1	-0.00985209	0.0235347	0.675503	Discordant	0
	17:7183522:C:T:imp:v1	ITGB7	ITGB7_P26010_OID21393_v1_Oncology	30610	Alkaline phosphatase	Biochemical	2	-0.0372183	0.0234383	0.112332	Discordant	0
	17:7183522:C:T:imp:v1	ITGB7	ITGB7_P26010_OID21393_v1_Oncology	30610	Alkaline phosphatase	Biochemical	3	0.113502	0.0237776	1.83477e-06	Discordant	0
	19:45413576:C:T:imp:v1	PLA2G7	PLA2G7_Q13093_OID21105_v1_Neurology	30640	Apolipoprotein B	Biochemical	1	-0.0598249	0.0138759	1.63654e-05	Discordant	0
	19:45413576:C:T:imp:v1	PLA2G7	PLA2G7_Q13093_OID21105_v1_Neurology	30640	Apolipoprotein B	Biochemical	2	0.0749609	0.0132119	1.43365e-08	Discordant	0
	19:45413576:C:T:imp:v1	PLA2G7	PLA2G7_Q13093_OID21105_v1_Neurology	30640	Apolipoprotein B	Biochemical	3	0.128403	0.0140429	7.14279e-20	Discordant	0
	19:45413576:C:T:imp:v1	PLA2G7	PLA2G7_Q13093_OID21105_v1_Neurology	30780	LDL direct	Biochemical	1	-0.0861443	0.0140306	8.55804e-10	Discordant	0
	19:45413576:C:T:imp:v1	PLA2G7	PLA2G7_Q13093_OID21105_v1_Neurology	30780	LDL direct	Biochemical	2	0.0690586	0.0131212	1.44358e-07	Discordant	0
	19:45413576:C:T:imp:v1	PLA2G7	PLA2G7_Q13093_OID21105_v1_Neurology	30780	LDL direct	Biochemical	3	0.10741	0.0140591	2.36107e-14	Discordant	0
	1:147102854:G:C:imp:v1	ACP6	ACP6_Q9NPH0_OID21432_v1_Oncology	30720	Cystatin C	Biochemical	1	-0.770538	0.0137285	0	Concordant	1
	1:147102854:G:C:imp:v1	ACP6	ACP6_Q9NPH0_OID21432_v1_Oncology	30720	Cystatin C	Biochemical	2	-0.814626	0.0145829	0	Concordant	1
	1:147102854:G:C:imp:v1	ACP6	ACP6_Q9NPH0_OID21432_v1_Oncology	30720	Cystatin C	Biochemical	3	-0.860531	0.0155095	0	Concordant	1
	19:49206462:C:T:imp:v1	ALPP	ALPP_P05187_OID21383_v1_Oncology	1239	Current tobacco smoking	Lifestyle	No	0.140167	0.00718808	3.65616e-84	Concordant	1
	19:49206462:C:T:imp:v1	ALPP	ALPP_P05187_OID21383_v1_Oncology	1239	Current tobacco smoking	Lifestyle	Only occasionally	0.0255792	0.0514449	0.61916	Concordant	1
	19:49206462:C:T:imp:v1	ALPP	ALPP_P05187_OID21383_v1_Oncology	1239	Current tobacco smoking	Lifestyle	Yes	0.0017185	0.0210859	0.935051	Concordant	1
	14:21158910:G:T:imp:v1	ANG	ANG_P03950_OID20403_v1_Cardiometabolic	31	Sex	Physical	Female	0.73546	0.016686	0	Concordant	1
	14:21158910:G:T:imp:v1	ANG	ANG_P03950_OID20403_v1_Cardiometabolic	31	Sex	Physical	Male	0.552488	0.0171467	2.07494e-220	Concordant	1
	4:15709192:G:A:imp:v1	BST1	BST1_Q10588_OID21051_v1_Neurology	31	Sex	Physical	Female	-1.61137	0.0108927	0	Concordant	1
	4:15709192:G:A:imp:v1	BST1	BST1_Q10588_OID21051_v1_Neurology	31	Sex	Physical	Male	-1.43339	0.0112491	0	Concordant	1
	6:26404958:G:A:imp:v1	BTN3A2	BTN3A2_P78410_OID20540_v1_Inflammation	26203	Enhanced PRS for age at menopause (AAM)	Health and Disease	1	-0.37488	0.0141946	3.71827e-149	Concordant	1
	6:26404958:G:A:imp:v1	BTN3A2	BTN3A2_P78410_OID20540_v1_Inflammation	26203	Enhanced PRS for age at menopause (AAM)	Health and Disease	2	-0.306301	0.0141156	2.59359e-102	Concordant	1
	6:26404958:G:A:imp:v1	BTN3A2	BTN3A2_P78410_OID20540_v1_Inflammation	26203	Enhanced PRS for age at menopause (AAM)	Health and Disease	3	-0.265005	0.0142814	9.87276e-76	Concordant	1
	6:119920244:A:G:imp:v1	CBLIF	CBLIF_P27352_OID20179_v1_Cardiometabolic	135	Number of self-reported non-cancer illnesses	Health and Disease	1	0.468538	0.0116356	0	Concordant	1
	6:119920244:A:G:imp:v1	CBLIF	CBLIF_P27352_OID20179_v1_Cardiometabolic	135	Number of self-reported non-cancer illnesses	Health and Disease	2	0.398125	0.0203748	1.01779e-82	Concordant	1
	6:119920244:A:G:imp:v1	CBLIF	CBLIF_P27352_OID20179_v1_Cardiometabolic	135	Number of self-reported non-cancer illnesses	Health and Disease	3	0.358523	0.0189522	2.13351e-78	Concordant	1
	17:34345223:C:A:imp:v1	CCL15	CCL15_Q16663_OID20328_v1_Cardiometabolic	30720	Cystatin C	Biochemical	1	0.777346	0.0168568	0	Concordant	1
	17:34345223:C:A:imp:v1	CCL15	CCL15_Q16663_OID20328_v1_Cardiometabolic	30720	Cystatin C	Biochemical	2	0.709993	0.0153831	0	Concordant	1
	17:34345223:C:A:imp:v1	CCL15	CCL15_Q16663_OID20328_v1_Cardiometabolic	30720	Cystatin C	Biochemical	3	0.578218	0.0144796	0	Concordant	1
	6:32592915:G:C:imp:v1	CCL19	CCL19_Q99731_OID21030_v1_Neurology	31	Sex	Physical	Female	0.349787	0.0141396	7.49348e-133	Concordant	1
	6:32592915:G:C:imp:v1	CCL19	CCL19_Q99731_OID21030_v1_Neurology	31	Sex	Physical	Male	0.197859	0.013958	2.55095e-45	Concordant	1
	6:33045659:T:C:imp:v1	CCL21	CCL21_O00585_OID20686_v1_Inflammation	31	Sex	Physical	Female	0.350653	0.0227856	4.16392e-53	Concordant	1
	6:33045659:T:C:imp:v1	CCL21	CCL21_O00585_OID20686_v1_Inflammation	31	Sex	Physical	Male	0.115045	0.0238922	1.48466e-06	Concordant	1
	11:66319313:A:G:imp:v1	CCS	CCS_O14618_OID20973_v1_Neurology	30030	Haematocrit percentage	Biochemical	1	0.438551	0.0139346	4.54464e-208	Concordant	1
	11:66319313:A:G:imp:v1	CCS	CCS_O14618_OID20973_v1_Neurology	30030	Haematocrit percentage	Biochemical	2	0.397872	0.0131701	1.43171e-192	Concordant	1
	11:66319313:A:G:imp:v1	CCS	CCS_O14618_OID20973_v1_Neurology	30030	Haematocrit percentage	Biochemical	3	0.32888	0.0127074	2.59068e-143	Concordant	1
	11:66319313:A:G:imp:v1	CCS	CCS_O14618_OID20973_v1_Neurology	30080	Platelet count	Biochemical	1	0.307413	0.0132501	3.05125e-116	Concordant	1
	11:66319313:A:G:imp:v1	CCS	CCS_O14618_OID20973_v1_Neurology	30080	Platelet count	Biochemical	2	0.410312	0.0131622	2.40156e-204	Concordant	1
	11:66319313:A:G:imp:v1	CCS	CCS_O14618_OID20973_v1_Neurology	30080	Platelet count	Biochemical	3	0.440896	0.0132405	1.67875e-231	Concordant	1
	9:136149722:A:G:imp:v1	CD209	CD209_Q9NNX6_OID20262_v1_Cardiometabolic	30690	Cholesterol	Biochemical	1	-0.480874	0.0125049	3.11739e-303	Concordant	1
	9:136149722:A:G:imp:v1	CD209	CD209_Q9NNX6_OID20262_v1_Cardiometabolic	30690	Cholesterol	Biochemical	2	-0.518058	0.0126348	0	Concordant	1
	9:136149722:A:G:imp:v1	CD209	CD209_Q9NNX6_OID20262_v1_Cardiometabolic	30690	Cholesterol	Biochemical	3	-0.583654	0.0127177	0	Concordant	1
	17:72700943:A:G:imp:v1	CD300LF	CD300LF_Q8TDQ1_OID21469_v1_Oncology	30720	Cystatin C	Biochemical	1	-1.2283	0.00906858	0	Concordant	1
	17:72700943:A:G:imp:v1	CD300LF	CD300LF_Q8TDQ1_OID21469_v1_Oncology	30720	Cystatin C	Biochemical	2	-1.31867	0.00974658	0	Concordant	1
	17:72700943:A:G:imp:v1	CD300LF	CD300LF_Q8TDQ1_OID21469_v1_Oncology	30720	Cystatin C	Biochemical	3	-1.47975	0.0115808	0	Concordant	1
	17:72700943:A:G:imp:v1	CD300LF	CD300LF_Q8TDQ1_OID21469_v1_Oncology	30140	Neutrophill count	Biochemical	1	-1.27877	0.0108581	0	Concordant	1
	17:72700943:A:G:imp:v1	CD300LF	CD300LF_Q8TDQ1_OID21469_v1_Oncology	30140	Neutrophill count	Biochemical	2	-1.32736	0.0106785	0	Concordant	1
	17:72700943:A:G:imp:v1	CD300LF	CD300LF_Q8TDQ1_OID21469_v1_Oncology	30140	Neutrophill count	Biochemical	3	-1.39293	0.0121917	0	Concordant	1
	19:51728477:C:T:imp:v1	CD33	CD33_P20138_OID21472_v1_Oncology	30720	Cystatin C	Biochemical	1	-0.961704	0.010237	0	Concordant	1
	19:51728477:C:T:imp:v1	CD33	CD33_P20138_OID21472_v1_Oncology	30720	Cystatin C	Biochemical	2	-0.985353	0.0106783	0	Concordant	1
	19:51728477:C:T:imp:v1	CD33	CD33_P20138_OID21472_v1_Oncology	30720	Cystatin C	Biochemical	3	-1.04386	0.0113945	0	Concordant	1
	19:49206417:A:G:imp:v1	CDH17	CDH17_Q12864_OID20134_v1_Cardiometabolic	30610	Alkaline phosphatase	Biochemical	1	0.322821	0.0125183	2.43353e-142	Concordant	1
	19:49206417:A:G:imp:v1	CDH17	CDH17_Q12864_OID20134_v1_Cardiometabolic	30610	Alkaline phosphatase	Biochemical	2	0.396301	0.0130339	8.20201e-195	Concordant	1
	19:49206417:A:G:imp:v1	CDH17	CDH17_Q12864_OID20134_v1_Cardiometabolic	30610	Alkaline phosphatase	Biochemical	3	0.43357	0.0136294	2.95851e-212	Concordant	1
	9:136145409:C:A:imp:v1	CDH5	CDH5_P33151_OID20243_v1_Cardiometabolic	30610	Alkaline phosphatase	Biochemical	1	0.266491	0.019703	3.06175e-41	Concordant	1
	9:136145409:C:A:imp:v1	CDH5	CDH5_P33151_OID20243_v1_Cardiometabolic	30610	Alkaline phosphatase	Biochemical	2	0.380151	0.0196984	2.54975e-81	Concordant	1
	9:136145409:C:A:imp:v1	CDH5	CDH5_P33151_OID20243_v1_Cardiometabolic	30610	Alkaline phosphatase	Biochemical	3	0.424841	0.0203945	3.28301e-94	Concordant	1
	9:136145409:C:A:imp:v1	CDH5	CDH5_P33151_OID20243_v1_Cardiometabolic	30070	Red blood cell (erythrocyte) distribution width	Biochemical	1	0.431218	0.0194679	6.87713e-106	Concordant	1
	9:136145409:C:A:imp:v1	CDH5	CDH5_P33151_OID20243_v1_Cardiometabolic	30070	Red blood cell (erythrocyte) distribution width	Biochemical	2	0.28489	0.019552	1.50957e-47	Concordant	1
	9:136145409:C:A:imp:v1	CDH5	CDH5_P33151_OID20243_v1_Cardiometabolic	30070	Red blood cell (erythrocyte) distribution width	Biochemical	3	0.283903	0.0203481	8.87786e-44	Concordant	1
	19:49206145:G:C:imp:v1	CEACAM5	CEACAM5_P06731_OID21171_v1_Oncology	30610	Alkaline phosphatase	Biochemical	1	-0.360791	0.01289	2.8242e-166	Concordant	1
	19:49206145:G:C:imp:v1	CEACAM5	CEACAM5_P06731_OID21171_v1_Oncology	30610	Alkaline phosphatase	Biochemical	2	-0.312518	0.0136177	1.04511e-113	Concordant	1
	19:49206145:G:C:imp:v1	CEACAM5	CEACAM5_P06731_OID21171_v1_Oncology	30610	Alkaline phosphatase	Biochemical	3	-0.281165	0.0143422	4.83439e-84	Concordant	1
	9:136141870:C:T:imp:v1	CGREF1	CGREF1_Q99674_OID20152_v1_Cardiometabolic	30610	Alkaline phosphatase	Biochemical	1	-0.146938	0.016133	9.88633e-20	Concordant	1
	9:136141870:C:T:imp:v1	CGREF1	CGREF1_Q99674_OID20152_v1_Cardiometabolic	30610	Alkaline phosphatase	Biochemical	2	-0.215947	0.0175824	1.93323e-34	Concordant	1
	9:136141870:C:T:imp:v1	CGREF1	CGREF1_Q99674_OID20152_v1_Cardiometabolic	30610	Alkaline phosphatase	Biochemical	3	-0.270824	0.0194272	8.69038e-44	Concordant	1
	14:94854041:G:A:imp:v1	CKAP4	CKAP4_Q07065_OID20617_v1_Inflammation	30600	Albumin	Biochemical	1	0.199951	0.0248865	1.04827e-15	Concordant	1
	14:94854041:G:A:imp:v1	CKAP4	CKAP4_Q07065_OID20617_v1_Inflammation	30600	Albumin	Biochemical	2	0.323694	0.0235987	2.01112e-42	Concordant	1
	14:94854041:G:A:imp:v1	CKAP4	CKAP4_Q07065_OID20617_v1_Inflammation	30600	Albumin	Biochemical	3	0.433006	0.024259	3.85051e-70	Concordant	1
	9:136145409:C:A:imp:v1	CLEC1A	CLEC1A_Q8NC01_OID20099_v1_Cardiometabolic	30610	Alkaline phosphatase	Biochemical	1	0.0991912	0.0200623	7.80377e-07	Concordant	1
	9:136145409:C:A:imp:v1	CLEC1A	CLEC1A_Q8NC01_OID20099_v1_Cardiometabolic	30610	Alkaline phosphatase	Biochemical	2	0.206624	0.0200257	8.16095e-25	Concordant	1
	9:136145409:C:A:imp:v1	CLEC1A	CLEC1A_Q8NC01_OID20099_v1_Cardiometabolic	30610	Alkaline phosphatase	Biochemical	3	0.253394	0.0212417	1.47542e-32	Concordant	1
	12:7910360:AAAAC:A:imp:v1	CLEC4C	CLEC4C_Q8WTT0_OID20547_v1_Inflammation	30030	Haematocrit percentage	Biochemical	1	0.696922	0.0144282	0	Concordant	1
	12:7910360:AAAAC:A:imp:v1	CLEC4C	CLEC4C_Q8WTT0_OID20547_v1_Inflammation	30030	Haematocrit percentage	Biochemical	2	0.774343	0.0139754	0	Concordant	1
	12:7910360:AAAAC:A:imp:v1	CLEC4C	CLEC4C_Q8WTT0_OID20547_v1_Inflammation	30030	Haematocrit percentage	Biochemical	3	0.838521	0.014335	0	Concordant	1
	12:7910360:AAAAC:A:imp:v1	CLEC4C	CLEC4C_Q8WTT0_OID20547_v1_Inflammation	30140	Neutrophill count	Biochemical	1	0.641466	0.0140033	0	Concordant	1
	12:7910360:AAAAC:A:imp:v1	CLEC4C	CLEC4C_Q8WTT0_OID20547_v1_Inflammation	30140	Neutrophill count	Biochemical	2	0.759946	0.0138174	0	Concordant	1
	12:7910360:AAAAC:A:imp:v1	CLEC4C	CLEC4C_Q8WTT0_OID20547_v1_Inflammation	30140	Neutrophill count	Biochemical	3	0.908097	0.0147436	0	Concordant	1
	12:10277083:A:C:imp:v1	CLEC7A	CLEC7A_Q9BXN2_OID20636_v1_Inflammation	30720	Cystatin C	Biochemical	1	-0.585476	0.0116891	0	Concordant	1
	12:10277083:A:C:imp:v1	CLEC7A	CLEC7A_Q9BXN2_OID20636_v1_Inflammation	30720	Cystatin C	Biochemical	2	-0.663986	0.012985	0	Concordant	1
	12:10277083:A:C:imp:v1	CLEC7A	CLEC7A_Q9BXN2_OID20636_v1_Inflammation	30720	Cystatin C	Biochemical	3	-0.786298	0.0149982	0	Concordant	1
	4:166277976:C:T:imp:v1	CPE	CPE_P16870_OID21392_v1_Oncology	31	Sex	Physical	Female	-0.0877151	0.010885	8.21007e-16	Concordant	1
	4:166277976:C:T:imp:v1	CPE	CPE_P16870_OID21392_v1_Oncology	31	Sex	Physical	Male	-0.260678	0.0124044	1.10157e-96	Concordant	1
	15:79231478:T:C:imp:v1	CTSH	CTSH_P09668_OID20113_v1_Cardiometabolic	30720	Cystatin C	Biochemical	1	-0.694151	0.0189568	1.91101e-276	Concordant	1
	15:79231478:T:C:imp:v1	CTSH	CTSH_P09668_OID20113_v1_Cardiometabolic	30720	Cystatin C	Biochemical	2	-0.779778	0.019059	0	Concordant	1
	15:79231478:T:C:imp:v1	CTSH	CTSH_P09668_OID20113_v1_Cardiometabolic	30720	Cystatin C	Biochemical	3	-0.836158	0.0191695	0	Concordant	1
	19:49206172:C:T:imp:v1	CXADR	CXADR_P78310_OID20561_v1_Inflammation	30730	Gamma glutamyltransferase	Biochemical	1	0.253713	0.0138721	1.30278e-73	Concordant	1
	9:136149709:AC:A:imp:v1	CXADR	CXADR_P78310_OID20561_v1_Inflammation	30730	Gamma glutamyltransferase	Biochemical	1	-0.47605	0.0182457	1.74923e-145	Concordant	1
	19:49206172:C:T:imp:v1	CXADR	CXADR_P78310_OID20561_v1_Inflammation	30730	Gamma glutamyltransferase	Biochemical	2	0.203818	0.0126121	4.73836e-58	Concordant	1
	9:136149709:AC:A:imp:v1	CXADR	CXADR_P78310_OID20561_v1_Inflammation	30730	Gamma glutamyltransferase	Biochemical	2	-0.341088	0.0165937	4.60819e-92	Concordant	1
	19:49206172:C:T:imp:v1	CXADR	CXADR_P78310_OID20561_v1_Inflammation	30730	Gamma glutamyltransferase	Biochemical	3	0.144153	0.0119807	3.95802e-33	Concordant	1
	9:136149709:AC:A:imp:v1	CXADR	CXADR_P78310_OID20561_v1_Inflammation	30730	Gamma glutamyltransferase	Biochemical	3	-0.285246	0.0156747	7.13869e-73	Concordant	1
	9:136149709:AC:A:imp:v1	CXADR	CXADR_P78310_OID20561_v1_Inflammation	23118	Leg predicted mass (left)	Physical	1	-0.454282	0.0185956	1.92917e-128	Concordant	1
	9:136149709:AC:A:imp:v1	CXADR	CXADR_P78310_OID20561_v1_Inflammation	23118	Leg predicted mass (left)	Physical	2	-0.3591	0.0174906	6.08457e-92	Concordant	1
	9:136149709:AC:A:imp:v1	CXADR	CXADR_P78310_OID20561_v1_Inflammation	23118	Leg predicted mass (left)	Physical	3	-0.263963	0.0164511	2.98624e-57	Concordant	1
	22:44340904:C:T:imp:v1	DCXR	DCXR_Q7Z4W1_OID21480_v1_Oncology	30730	Gamma glutamyltransferase	Biochemical	1	-0.0156641	0.0143093	0.273682	Discordant	1
	22:44340904:C:T:imp:v1	DCXR	DCXR_Q7Z4W1_OID21480_v1_Oncology	30730	Gamma glutamyltransferase	Biochemical	2	0.0781596	0.0146424	9.59791e-08	Discordant	1
	22:44340904:C:T:imp:v1	DCXR	DCXR_Q7Z4W1_OID21480_v1_Oncology	30730	Gamma glutamyltransferase	Biochemical	3	0.161587	0.0150244	7.72818e-27	Discordant	1
	14:101176335:G:C:imp:v1	DLK1	DLK1_P80370_OID20295_v1_Cardiometabolic	23129	Trunk fat-free mass	Physical	1	-0.45084	0.0126884	4.46718e-262	Concordant	1
	14:101176335:G:C:imp:v1	DLK1	DLK1_P80370_OID20295_v1_Cardiometabolic	23129	Trunk fat-free mass	Physical	2	-0.517469	0.013596	8.7747e-298	Concordant	1
	14:101176335:G:C:imp:v1	DLK1	DLK1_P80370_OID20295_v1_Cardiometabolic	23129	Trunk fat-free mass	Physical	3	-0.594959	0.0139293	0	Concordant	1
	8:120748454:A:G:imp:v1	ENPP2	ENPP2_Q13822_OID20288_v1_Cardiometabolic	23115	Leg fat percentage (left)	Physical	1	-0.332535	0.012517	7.56039e-151	Concordant	1
	8:120748454:A:G:imp:v1	ENPP2	ENPP2_Q13822_OID20288_v1_Cardiometabolic	23115	Leg fat percentage (left)	Physical	2	-0.314634	0.0135469	1.41008e-116	Concordant	1
	8:120748454:A:G:imp:v1	ENPP2	ENPP2_Q13822_OID20288_v1_Cardiometabolic	23115	Leg fat percentage (left)	Physical	3	-0.232862	0.0139892	1.79254e-61	Concordant	1
	6:46135984:G:T:imp:v1	ENPP5	ENPP5_Q9UJA9_OID20736_v1_Inflammation	46	Hand grip strength (left)	Physical	1	0.37413	0.0110669	3.45044e-240	Concordant	1
	6:46135984:G:T:imp:v1	ENPP5	ENPP5_Q9UJA9_OID20736_v1_Inflammation	46	Hand grip strength (left)	Physical	2	0.390457	0.0135693	5.33438e-175	Concordant	1
	6:46135984:G:T:imp:v1	ENPP5	ENPP5_Q9UJA9_OID20736_v1_Inflammation	46	Hand grip strength (left)	Physical	3	0.46181	0.0140314	2.03228e-226	Concordant	1
	17:77710078:T:C:imp:v1	ENPP7	ENPP7_Q6UWV6_OID20689_v1_Inflammation	30730	Gamma glutamyltransferase	Biochemical	1	0.805627	0.0165856	0	Concordant	1
	17:77710078:T:C:imp:v1	ENPP7	ENPP7_Q6UWV6_OID20689_v1_Inflammation	30730	Gamma glutamyltransferase	Biochemical	2	0.717464	0.0159286	0	Concordant	1
	17:77710078:T:C:imp:v1	ENPP7	ENPP7_Q6UWV6_OID20689_v1_Inflammation	30730	Gamma glutamyltransferase	Biochemical	3	0.676177	0.0166045	0	Concordant	1
	10:7781809:G:T:imp:v1	ERP44	ERP44_Q9BS26_OID21338_v1_Oncology	30080	Platelet count	Biochemical	1	0.868438	0.025804	2.71379e-236	Concordant	1
	10:7781809:G:T:imp:v1	ERP44	ERP44_Q9BS26_OID21338_v1_Oncology	30080	Platelet count	Biochemical	2	0.757044	0.025674	6.88846e-184	Concordant	1
	10:7781809:G:T:imp:v1	ERP44	ERP44_Q9BS26_OID21338_v1_Oncology	30080	Platelet count	Biochemical	3	0.650464	0.0271376	9.56266e-124	Concordant	1
	9:136141870:C:T:imp:v1	F3	F3_P13726_OID21440_v1_Oncology	30610	Alkaline phosphatase	Biochemical	1	-0.212774	0.0156406	8.39624e-42	Concordant	1
	9:136141870:C:T:imp:v1	F3	F3_P13726_OID21440_v1_Oncology	30610	Alkaline phosphatase	Biochemical	2	-0.277842	0.0177426	1.15613e-54	Concordant	1
	9:136141870:C:T:imp:v1	F3	F3_P13726_OID21440_v1_Oncology	30610	Alkaline phosphatase	Biochemical	3	-0.356094	0.0198241	4.24235e-71	Concordant	1
	10:90782973:A:G:imp:v1	FAS	FAS_P25445_OID20316_v1_Cardiometabolic	48	Waist circumference	Physical	1	0.319154	0.0123687	6.7368e-143	Concordant	1
	10:90782973:A:G:imp:v1	FAS	FAS_P25445_OID20316_v1_Cardiometabolic	48	Waist circumference	Physical	2	0.277125	0.0129236	4.95778e-100	Concordant	1
	10:90782973:A:G:imp:v1	FAS	FAS_P25445_OID20316_v1_Cardiometabolic	48	Waist circumference	Physical	3	0.246085	0.0137466	1.27934e-70	Concordant	1
	1:161480649:A:G:imp:v1	FCGR2A	FCGR2A_P12318_OID20391_v1_Cardiometabolic	30610	Alkaline phosphatase	Biochemical	1	-1.4295	0.0144669	0	Concordant	1
	1:161480649:A:G:imp:v1	FCGR2A	FCGR2A_P12318_OID20391_v1_Cardiometabolic	30610	Alkaline phosphatase	Biochemical	2	-1.49858	0.0152683	0	Concordant	1
	1:161480649:A:G:imp:v1	FCGR2A	FCGR2A_P12318_OID20391_v1_Cardiometabolic	30610	Alkaline phosphatase	Biochemical	3	-1.61182	0.0161159	0	Concordant	1
	1:161480649:A:G:imp:v1	FCGR2A	FCGR2A_P12318_OID20391_v1_Cardiometabolic	30720	Cystatin C	Biochemical	1	-1.42374	0.0142557	0	Concordant	1
	1:161480649:A:G:imp:v1	FCGR2A	FCGR2A_P12318_OID20391_v1_Cardiometabolic	30720	Cystatin C	Biochemical	2	-1.49718	0.0151536	0	Concordant	1
	1:161480649:A:G:imp:v1	FCGR2A	FCGR2A_P12318_OID20391_v1_Cardiometabolic	30720	Cystatin C	Biochemical	3	-1.60322	0.0162503	0	Concordant	1
	1:161480649:A:G:imp:v1	FCGR2A	FCGR2A_P12318_OID20391_v1_Cardiometabolic	23112	Leg fat mass (right)	Physical	1	-1.44116	0.0146883	0	Concordant	1
	1:161480649:A:G:imp:v1	FCGR2A	FCGR2A_P12318_OID20391_v1_Cardiometabolic	23112	Leg fat mass (right)	Physical	2	-1.51306	0.0153465	0	Concordant	1
	1:161480649:A:G:imp:v1	FCGR2A	FCGR2A_P12318_OID20391_v1_Cardiometabolic	23112	Leg fat mass (right)	Physical	3	-1.57859	0.0157501	0	Concordant	1
	1:161480649:A:G:imp:v1	FCGR2A	FCGR2A_P12318_OID20391_v1_Cardiometabolic	30860	Total protein	Biochemical	1	-1.41175	0.014708	0	Concordant	1
	1:161480649:A:G:imp:v1	FCGR2A	FCGR2A_P12318_OID20391_v1_Cardiometabolic	30860	Total protein	Biochemical	2	-1.50216	0.0161355	0	Concordant	1
	1:161480649:A:G:imp:v1	FCGR2A	FCGR2A_P12318_OID20391_v1_Cardiometabolic	30860	Total protein	Biochemical	3	-1.59768	0.0173379	0	Concordant	1
	9:136138765:GCGCCCACCACTA:G:imp:v1	FCGR2B	FCGR2B_P31994_OID21215_v1_Oncology	30600	Albumin	Biochemical	1	-0.160105	0.0184756	5.21152e-18	Concordant	1
	9:136138765:GCGCCCACCACTA:G:imp:v1	FCGR2B	FCGR2B_P31994_OID21215_v1_Oncology	30600	Albumin	Biochemical	2	-0.198525	0.0185461	1.37396e-26	Concordant	1
	9:136138765:GCGCCCACCACTA:G:imp:v1	FCGR2B	FCGR2B_P31994_OID21215_v1_Oncology	30600	Albumin	Biochemical	3	-0.294487	0.0189278	6.40166e-54	Concordant	1
	1:161477028:T:C:imp:v1	FCGR2B	FCGR2B_P31994_OID21215_v1_Oncology	102	Pulse rate, automated reading	Physical	1	-0.240807	0.0146622	7.00798e-60	Concordant	1
	1:161477028:T:C:imp:v1	FCGR2B	FCGR2B_P31994_OID21215_v1_Oncology	102	Pulse rate, automated reading	Physical	2	-0.289556	0.01558	9.21224e-76	Concordant	1
	1:161477028:T:C:imp:v1	FCGR2B	FCGR2B_P31994_OID21215_v1_Oncology	102	Pulse rate, automated reading	Physical	3	-0.336669	0.0162084	1.08859e-93	Concordant	1
	1:161684981:A:T:imp:v1	FCRLB	FCRLB_Q6BAA4_OID21193_v1_Oncology	31	Sex	Physical	Female	0.425357	0.0151392	5.40293e-170	Concordant	1
	1:161684981:A:T:imp:v1	FCRLB	FCRLB_Q6BAA4_OID21193_v1_Oncology	31	Sex	Physical	Male	0.288809	0.0156861	6.95654e-75	Concordant	1
	3:186415556:C:T:imp:v1	FETUB	FETUB_Q9UGM5_OID20404_v1_Cardiometabolic	23440	Apolipoprotein A1	Biochemical	1	-0.309418	0.0371542	9.9942e-17	Concordant	1
	3:186415556:C:T:imp:v1	FETUB	FETUB_Q9UGM5_OID20404_v1_Cardiometabolic	23440	Apolipoprotein A1	Biochemical	2	-0.389784	0.0385317	7.13743e-24	Concordant	1
	3:186415556:C:T:imp:v1	FETUB	FETUB_Q9UGM5_OID20404_v1_Cardiometabolic	23440	Apolipoprotein A1	Biochemical	3	-0.548403	0.0431756	1.6204e-36	Concordant	1
	4:123748616:C:G:imp:v1	FGF2	FGF2_P09038_OID20503_v1_Inflammation	30080	Platelet count	Biochemical	1	-0.680878	0.0119625	0	Concordant	1
	4:123748616:C:G:imp:v1	FGF2	FGF2_P09038_OID20503_v1_Inflammation	30080	Platelet count	Biochemical	2	-0.730269	0.0120275	0	Concordant	1
	4:123748616:C:G:imp:v1	FGF2	FGF2_P09038_OID20503_v1_Inflammation	30080	Platelet count	Biochemical	3	-0.804796	0.0130061	0	Concordant	1
	11:71891184:A:G:imp:v1	FOLR3	FOLR3_P41439_OID21485_v1_Oncology	30720	Cystatin C	Biochemical	1	0.816387	0.0189756	0	Concordant	1
	11:71891184:A:G:imp:v1	FOLR3	FOLR3_P41439_OID21485_v1_Oncology	30720	Cystatin C	Biochemical	2	0.699892	0.018261	3.23964e-301	Concordant	1
	11:71891184:A:G:imp:v1	FOLR3	FOLR3_P41439_OID21485_v1_Oncology	30720	Cystatin C	Biochemical	3	0.644762	0.0166089	0	Concordant	1
	11:71891184:A:G:imp:v1	FOLR3	FOLR3_P41439_OID21485_v1_Oncology	31	Sex	Physical	Female	0.666172	0.0133916	0	Concordant	1
	11:71891184:A:G:imp:v1	FOLR3	FOLR3_P41439_OID21485_v1_Oncology	31	Sex	Physical	Male	0.782392	0.0160746	0	Concordant	1
	6:143825104:G:T:imp:v1	FUCA1	FUCA1_P04066_OID20261_v1_Cardiometabolic	21022	Age	Physical	1	-1.28902	0.0080244	0	Concordant	1
	6:143825104:G:T:imp:v1	FUCA1	FUCA1_P04066_OID20261_v1_Cardiometabolic	21022	Age	Physical	2	-1.32561	0.00863405	0	Concordant	1
	6:143825104:G:T:imp:v1	FUCA1	FUCA1_P04066_OID20261_v1_Cardiometabolic	21022	Age	Physical	3	-1.36253	0.00919612	0	Concordant	1
	6:143825104:G:T:imp:v1	FUCA1	FUCA1_P04066_OID20261_v1_Cardiometabolic	30730	Gamma glutamyltransferase	Biochemical	1	-1.26077	0.00791168	0	Concordant	1
	6:143825104:G:T:imp:v1	FUCA1	FUCA1_P04066_OID20261_v1_Cardiometabolic	30730	Gamma glutamyltransferase	Biochemical	2	-1.33011	0.00870494	0	Concordant	1
	6:143825104:G:T:imp:v1	FUCA1	FUCA1_P04066_OID20261_v1_Cardiometabolic	30730	Gamma glutamyltransferase	Biochemical	3	-1.37939	0.00934273	0	Concordant	1
	6:143825104:G:T:imp:v1	FUCA1	FUCA1_P04066_OID20261_v1_Cardiometabolic	30020	Haemoglobin concentration	Biochemical	1	-1.27539	0.00841124	0	Concordant	1
	6:143825104:G:T:imp:v1	FUCA1	FUCA1_P04066_OID20261_v1_Cardiometabolic	30020	Haemoglobin concentration	Biochemical	2	-1.31095	0.00847323	0	Concordant	1
	6:143825104:G:T:imp:v1	FUCA1	FUCA1_P04066_OID20261_v1_Cardiometabolic	30020	Haemoglobin concentration	Biochemical	3	-1.3843	0.00911501	0	Concordant	1
	6:143825104:G:T:imp:v1	FUCA1	FUCA1_P04066_OID20261_v1_Cardiometabolic	4080	Systolic blood pressure, automated reading	Physical	1	-1.28133	0.00827332	0	Concordant	1
	6:143825104:G:T:imp:v1	FUCA1	FUCA1_P04066_OID20261_v1_Cardiometabolic	4080	Systolic blood pressure, automated reading	Physical	2	-1.32389	0.00889078	0	Concordant	1
	6:143825104:G:T:imp:v1	FUCA1	FUCA1_P04066_OID20261_v1_Cardiometabolic	4080	Systolic blood pressure, automated reading	Physical	3	-1.37198	0.00950043	0	Concordant	1
	1:89553773:A:AT:imp:v1	GBP4	GBP4_Q96PP9_OID20845_v1_Neurology	30080	Platelet count	Biochemical	1	0.427417	0.015333	4.15158e-165	Concordant	1
	1:89553773:A:AT:imp:v1	GBP4	GBP4_Q96PP9_OID20845_v1_Neurology	30080	Platelet count	Biochemical	2	0.472715	0.016204	4.95445e-180	Concordant	1
	1:89553773:A:AT:imp:v1	GBP4	GBP4_Q96PP9_OID20845_v1_Neurology	30080	Platelet count	Biochemical	3	0.549481	0.0169281	1.8672e-220	Concordant	1
	19:18501034:C:T:imp:v1	GDF15	GDF15_Q99988_OID20251_v1_Cardiometabolic	30720	Cystatin C	Biochemical	1	0.567448	0.0176291	3.10022e-217	Concordant	1
	19:18501034:C:T:imp:v1	GDF15	GDF15_Q99988_OID20251_v1_Cardiometabolic	30720	Cystatin C	Biochemical	2	0.490759	0.0168525	1.62401e-179	Concordant	1
	19:18501034:C:T:imp:v1	GDF15	GDF15_Q99988_OID20251_v1_Cardiometabolic	30720	Cystatin C	Biochemical	3	0.403821	0.0180391	1.56557e-108	Concordant	1
	9:136155444:C:T:imp:v1	GP2	GP2_P55259_OID20090_v1_Cardiometabolic	21022	Age	Physical	1	-0.402524	0.0127553	8.50178e-210	Concordant	1
	9:136155444:C:T:imp:v1	GP2	GP2_P55259_OID20090_v1_Cardiometabolic	21022	Age	Physical	2	-0.336443	0.0131365	1.54457e-140	Concordant	1
	9:136155444:C:T:imp:v1	GP2	GP2_P55259_OID20090_v1_Cardiometabolic	21022	Age	Physical	3	-0.269734	0.0138681	1.12464e-82	Concordant	1
	1:109815252:A:G:imp:v1	GRN	GRN_P28799_OID21159_v1_Neurology	48	Waist circumference	Physical	1	-0.419534	0.0131492	3.36542e-214	Concordant	1
	1:109815252:A:G:imp:v1	GRN	GRN_P28799_OID21159_v1_Neurology	48	Waist circumference	Physical	2	-0.478126	0.0136545	6.27024e-255	Concordant	1
	1:109815252:A:G:imp:v1	GRN	GRN_P28799_OID21159_v1_Neurology	48	Waist circumference	Physical	3	-0.505014	0.0144359	2.00341e-253	Concordant	1
	22:44340904:C:T:imp:v1	GSTA1	GSTA1_P08263_OID20166_v1_Cardiometabolic	30650	Aspartate aminotransferase	Biochemical	1	0.000656117	0.0141904	0.963122	Concordant	1
	22:44340904:C:T:imp:v1	GSTA1	GSTA1_P08263_OID20166_v1_Cardiometabolic	30650	Aspartate aminotransferase	Biochemical	2	0.00929188	0.0143289	0.516693	Concordant	1
	22:44340904:C:T:imp:v1	GSTA1	GSTA1_P08263_OID20166_v1_Cardiometabolic	30650	Aspartate aminotransferase	Biochemical	3	0.155852	0.0156792	3.52756e-23	Concordant	1
	16:72052348:A:G:imp:v1	HBQ1	HBQ1_P09105_OID21433_v1_Oncology	23099	Body fat percentage	Physical	1	0.146964	0.0160837	7.50948e-20	Concordant	1
	16:72052348:A:G:imp:v1	HBQ1	HBQ1_P09105_OID21433_v1_Oncology	23099	Body fat percentage	Physical	2	0.0595002	0.0163025	0.000263709	Concordant	1
	16:72052348:A:G:imp:v1	HBQ1	HBQ1_P09105_OID21433_v1_Oncology	23099	Body fat percentage	Physical	3	0.0166978	0.0166104	0.314792	Concordant	1
	19:49206462:C:T:imp:v1	IL19	IL19_Q9UHD0_OID20158_v1_Cardiometabolic	31	Sex	Physical	Female	-0.489913	0.0101639	0	Concordant	1
	19:49206462:C:T:imp:v1	IL19	IL19_Q9UHD0_OID20158_v1_Cardiometabolic	31	Sex	Physical	Male	-0.293523	0.0110459	4.2308e-152	Concordant	1
	3:190351182:G:T:imp:v1	IL1RAP	IL1RAP_Q9NPH3_OID21126_v1_Neurology	31	Sex	Physical	Female	0.723008	0.00931924	0	Concordant	1
	3:190351182:G:T:imp:v1	IL1RAP	IL1RAP_Q9NPH3_OID21126_v1_Neurology	31	Sex	Physical	Male	0.827939	0.010973	0	Concordant	1
	2:102966067:G:A:imp:v1	IL1RL1	IL1RL1_Q01638_OID20250_v1_Cardiometabolic	23127	Trunk fat percentage	Physical	1	0.492139	0.0130256	4.23428e-294	Concordant	1
	2:102966067:G:A:imp:v1	IL1RL1	IL1RL1_Q01638_OID20250_v1_Cardiometabolic	23127	Trunk fat percentage	Physical	2	0.44142	0.0128127	3.6973e-247	Concordant	1
	2:102966067:G:A:imp:v1	IL1RL1	IL1RL1_Q01638_OID20250_v1_Cardiometabolic	23127	Trunk fat percentage	Physical	3	0.365654	0.0125469	5.91113e-180	Concordant	1
	2:102829013:C:A:imp:v1	IL1RL2	IL1RL2_Q9HB29_OID20487_v1_Inflammation	23122	Arm predicted mass (right)	Physical	1	-0.407268	0.0130241	5.98883e-207	Concordant	1
	2:102829013:C:A:imp:v1	IL1RL2	IL1RL2_Q9HB29_OID20487_v1_Inflammation	23122	Arm predicted mass (right)	Physical	2	-0.347147	0.0148512	1.78017e-117	Concordant	1
	2:102829013:C:A:imp:v1	IL1RL2	IL1RL2_Q9HB29_OID20487_v1_Inflammation	23122	Arm predicted mass (right)	Physical	3	-0.308508	0.0131651	2.34713e-118	Concordant	1
	1:154425456:G:A:imp:v1	IL6	IL6_P05231_OID21276_v1_Oncology	30710	C-reactive protein	Biochemical	1	0.312933	0.0123048	1.38512e-138	Concordant	1
	1:154425456:G:A:imp:v1	IL6	IL6_P05231_OID20911_v1_Neurology	30710	C-reactive protein	Biochemical	1	0.308585	0.0123444	4.39242e-134	Concordant	1
	1:154425456:G:A:imp:v1	IL6	IL6_P05231_OID21276_v1_Oncology	30710	C-reactive protein	Biochemical	2	0.307495	0.011811	7.45329e-145	Concordant	1
	1:154425456:G:A:imp:v1	IL6	IL6_P05231_OID20911_v1_Neurology	30710	C-reactive protein	Biochemical	2	0.303365	0.0117657	3.46554e-142	Concordant	1
	1:154425456:G:A:imp:v1	IL6	IL6_P05231_OID21276_v1_Oncology	30710	C-reactive protein	Biochemical	3	0.256132	0.0120267	1.45358e-98	Concordant	1
	1:154425456:G:A:imp:v1	IL6	IL6_P05231_OID20911_v1_Neurology	30710	C-reactive protein	Biochemical	3	0.257929	0.0121308	2.99199e-98	Concordant	1
	19:49186168:A:G:imp:v1	KLK1	KLK1_P06870_OID21499_v1_Oncology	30610	Alkaline phosphatase	Biochemical	1	-0.579452	0.0175732	1.07971e-226	Concordant	1
	19:49186168:A:G:imp:v1	KLK1	KLK1_P06870_OID21499_v1_Oncology	30610	Alkaline phosphatase	Biochemical	2	-0.459812	0.0167639	7.66496e-160	Concordant	1
	19:49186168:A:G:imp:v1	KLK1	KLK1_P06870_OID21499_v1_Oncology	30610	Alkaline phosphatase	Biochemical	3	-0.42762	0.0169035	5.693e-137	Concordant	1
	19:51541694:G:A:imp:v1	KLK12	KLK12_Q9UKR0_OID21201_v1_Oncology	31	Sex	Physical	Female	0.927329	0.0147395	0	Concordant	1
	19:51541694:G:A:imp:v1	KLK12	KLK12_Q9UKR0_OID21201_v1_Oncology	31	Sex	Physical	Male	0.80531	0.0140598	0	Concordant	1
	19:45413576:C:T:imp:v1	LDLR	LDLR_P01130_OID20240_v1_Cardiometabolic	30640	Apolipoprotein B	Biochemical	1	0.410927	0.0161447	8.32368e-139	Concordant	1
	19:45413576:C:T:imp:v1	LDLR	LDLR_P01130_OID20240_v1_Cardiometabolic	30640	Apolipoprotein B	Biochemical	2	0.195494	0.0151802	1.13854e-37	Concordant	1
	19:45413576:C:T:imp:v1	LDLR	LDLR_P01130_OID20240_v1_Cardiometabolic	30640	Apolipoprotein B	Biochemical	3	0.0471798	0.0150482	0.00172172	Concordant	1
	19:45413576:C:T:imp:v1	LDLR	LDLR_P01130_OID20240_v1_Cardiometabolic	30690	Cholesterol	Biochemical	1	0.33289	0.0161862	3.24255e-92	Concordant	1
	19:45413576:C:T:imp:v1	LDLR	LDLR_P01130_OID20240_v1_Cardiometabolic	30690	Cholesterol	Biochemical	2	0.208602	0.0156733	4.23007e-40	Concordant	1
	19:45413576:C:T:imp:v1	LDLR	LDLR_P01130_OID20240_v1_Cardiometabolic	30690	Cholesterol	Biochemical	3	0.0965624	0.0160385	1.7938e-09	Concordant	1
	19:45413576:C:T:imp:v1	LDLR	LDLR_P01130_OID20240_v1_Cardiometabolic	23429	Concentration of LDL Particles	Biochemical	1	0.414884	0.021409	2.55806e-81	Concordant	1
	19:45413576:C:T:imp:v1	LDLR	LDLR_P01130_OID20240_v1_Cardiometabolic	23429	Concentration of LDL Particles	Biochemical	2	0.215391	0.0195628	6.09965e-28	Concordant	1
	19:45413576:C:T:imp:v1	LDLR	LDLR_P01130_OID20240_v1_Cardiometabolic	23429	Concentration of LDL Particles	Biochemical	3	0.081179	0.0193457	2.75117e-05	Concordant	1
	19:45413576:C:T:imp:v1	LDLR	LDLR_P01130_OID20240_v1_Cardiometabolic	30780	LDL direct	Biochemical	1	0.367344	0.0164498	5.17271e-108	Concordant	1
	19:45413576:C:T:imp:v1	LDLR	LDLR_P01130_OID20240_v1_Cardiometabolic	30780	LDL direct	Biochemical	2	0.208665	0.0154634	3.6699e-41	Concordant	1
	19:45413576:C:T:imp:v1	LDLR	LDLR_P01130_OID20240_v1_Cardiometabolic	30780	LDL direct	Biochemical	3	0.0895	0.0152009	4.03014e-09	Concordant	1
	6:31398662:A:G:imp:v1	LRP1	LRP1_Q07954_OID21293_v1_Oncology	1628	Alcohol intake versus 10 years previously	Lifestyle	About the same	0.749573	0.0262985	7.5022e-173	Concordant	1
	6:31398662:A:G:imp:v1	LRP1	LRP1_Q07954_OID21293_v1_Oncology	1628	Alcohol intake versus 10 years previously	Lifestyle	Less nowadays	0.892854	0.025111	2.50152e-265	Concordant	1
	6:31398662:A:G:imp:v1	LRP1	LRP1_Q07954_OID21293_v1_Oncology	1628	Alcohol intake versus 10 years previously	Lifestyle	More nowadays	0.597841	0.0394626	9.17059e-51	Concordant	1
	3:3837273:C:T:imp:v1	LRRN1	LRRN1_Q6UXK5_OID20438_v1_Inflammation	23111	Leg fat percentage (right)	Physical	1	0.703061	0.0172044	0	Concordant	1
	3:3837273:C:T:imp:v1	LRRN1	LRRN1_Q6UXK5_OID20438_v1_Inflammation	23111	Leg fat percentage (right)	Physical	2	0.620612	0.0167376	2.45632e-282	Concordant	1
	3:3837273:C:T:imp:v1	LRRN1	LRRN1_Q6UXK5_OID20438_v1_Inflammation	23111	Leg fat percentage (right)	Physical	3	0.595231	0.0167295	1.84926e-261	Concordant	1
	6:31562150:G:A:imp:v1	LTA	LTA_P01374_OID20586_v1_Inflammation	26203	Enhanced PRS for age at menopause (AAM)	Health and Disease	1	-0.528785	0.0182306	2.19495e-178	Concordant	1
	6:31562150:G:A:imp:v1	LTA	LTA_P01374_OID20586_v1_Inflammation	26203	Enhanced PRS for age at menopause (AAM)	Health and Disease	2	-0.5945	0.0172456	1.52768e-247	Concordant	1
	6:31562150:G:A:imp:v1	LTA	LTA_P01374_OID20586_v1_Inflammation	26203	Enhanced PRS for age at menopause (AAM)	Health and Disease	3	-0.660528	0.0167706	0	Concordant	1
	14:94854041:G:A:imp:v1	LTBR	LTBR_P36941_OID20768_v1_Inflammation	23479	Albumin	Biochemical	1	0.100137	0.03276	0.00224754	Concordant	1
	14:94854041:G:A:imp:v1	LTBR	LTBR_P36941_OID20768_v1_Inflammation	23479	Albumin	Biochemical	2	0.221225	0.030282	3.11114e-13	Concordant	1
	14:94854041:G:A:imp:v1	LTBR	LTBR_P36941_OID20768_v1_Inflammation	23479	Albumin	Biochemical	3	0.341127	0.0293675	7.19527e-31	Concordant	1
	6:37682839:A:G:imp:v1	MDGA1	MDGA1_Q8NFP4_OID20951_v1_Neurology	23116	Leg fat mass (left)	Physical	1	0.820345	0.0126442	0	Concordant	1
	6:37682839:A:G:imp:v1	MDGA1	MDGA1_Q8NFP4_OID20951_v1_Neurology	23116	Leg fat mass (left)	Physical	2	0.861576	0.0138484	0	Concordant	1
	6:37682839:A:G:imp:v1	MDGA1	MDGA1_Q8NFP4_OID20951_v1_Neurology	23116	Leg fat mass (left)	Physical	3	0.938147	0.014648	0	Concordant	1
	5:126761536:T:C:imp:v1	MEGF10	MEGF10_Q96KG7_OID20746_v1_Inflammation	31	Sex	Physical	Female	0.423804	0.0223677	2.69101e-79	Concordant	1
	5:126761536:T:C:imp:v1	MEGF10	MEGF10_Q96KG7_OID20746_v1_Inflammation	31	Sex	Physical	Male	0.605205	0.0252021	3.89866e-125	Concordant	1
	9:123586737:T:G:imp:v1	MEGF9	MEGF9_Q9H1U4_OID20285_v1_Cardiometabolic	23123	Arm fat percentage (left)	Physical	1	-0.333382	0.0127861	1.59034e-145	Concordant	1
	9:123586737:T:G:imp:v1	MEGF9	MEGF9_Q9H1U4_OID20285_v1_Cardiometabolic	23123	Arm fat percentage (left)	Physical	2	-0.242601	0.0134797	2.0696e-71	Concordant	1
	9:123586737:T:G:imp:v1	MEGF9	MEGF9_Q9H1U4_OID20285_v1_Cardiometabolic	23123	Arm fat percentage (left)	Physical	3	-0.193623	0.0132499	6.49211e-48	Concordant	1
	18:29797921:C:T:imp:v1	MEP1B	MEP1B_Q16820_OID20168_v1_Cardiometabolic	30690	Cholesterol	Biochemical	1	-1.0416	0.00936299	0	Concordant	1
	18:29797921:C:T:imp:v1	MEP1B	MEP1B_Q16820_OID20168_v1_Cardiometabolic	30690	Cholesterol	Biochemical	2	-1.08474	0.00914405	0	Concordant	1
	18:29797921:C:T:imp:v1	MEP1B	MEP1B_Q16820_OID20168_v1_Cardiometabolic	30690	Cholesterol	Biochemical	3	-1.13479	0.00924156	0	Concordant	1
	18:29797921:C:T:imp:v1	MEP1B	MEP1B_Q16820_OID20168_v1_Cardiometabolic	23100	Whole body fat mass	Physical	1	-1.0157	0.00879026	0	Concordant	1
	18:29797921:C:T:imp:v1	MEP1B	MEP1B_Q16820_OID20168_v1_Cardiometabolic	23100	Whole body fat mass	Physical	2	-1.08789	0.00881671	0	Concordant	1
	18:29797921:C:T:imp:v1	MEP1B	MEP1B_Q16820_OID20168_v1_Cardiometabolic	23100	Whole body fat mass	Physical	3	-1.15937	0.00918229	0	Concordant	1
	3:52852538:G:T:imp:v1	MME	MME_P08473_OID21307_v1_Oncology	30730	Gamma glutamyltransferase	Biochemical	1	0.873694	0.0102407	0	Concordant	1
	3:52852538:G:T:imp:v1	MME	MME_P08473_OID21307_v1_Oncology	30730	Gamma glutamyltransferase	Biochemical	2	0.622211	0.00998315	0	Concordant	1
	3:52852538:G:T:imp:v1	MME	MME_P08473_OID21307_v1_Oncology	30730	Gamma glutamyltransferase	Biochemical	3	0.400367	0.011434	3.18471e-254	Concordant	1
	3:52852538:G:T:imp:v1	MME	MME_P08473_OID21307_v1_Oncology	30870	Triglycerides	Biochemical	1	0.732244	0.0137809	0	Concordant	1
	3:52852538:G:T:imp:v1	MME	MME_P08473_OID21307_v1_Oncology	30870	Triglycerides	Biochemical	2	0.655993	0.013915	0	Concordant	1
	3:52852538:G:T:imp:v1	MME	MME_P08473_OID21307_v1_Oncology	30870	Triglycerides	Biochemical	3	0.5089	0.0140609	1.40397e-270	Concordant	1
	3:124725659:C:A:imp:v1	MUC13	MUC13_Q9H3R2_OID20866_v1_Neurology	31	Sex	Physical	Female	-0.081239	0.0106623	2.67907e-14	Concordant	1
	3:124725659:C:A:imp:v1	MUC13	MUC13_Q9H3R2_OID20866_v1_Neurology	31	Sex	Physical	Male	-0.18608	0.011966	4.13869e-54	Concordant	1
	22:39202017:T:C:imp:v1	NPTXR	NPTXR_O95502_OID20191_v1_Cardiometabolic	30830	SHBG	Biochemical	1	0.420379	0.0241265	5.70767e-67	Concordant	1
	22:39202017:T:C:imp:v1	NPTXR	NPTXR_O95502_OID20191_v1_Cardiometabolic	30830	SHBG	Biochemical	2	0.336893	0.0225704	7.945e-50	Concordant	1
	22:39202017:T:C:imp:v1	NPTXR	NPTXR_O95502_OID20191_v1_Cardiometabolic	30830	SHBG	Biochemical	3	0.263554	0.0217381	1.38194e-33	Concordant	1
	6:86210162:C:T:imp:v1	NT5E	NT5E_P21589_OID21498_v1_Oncology	30730	Gamma glutamyltransferase	Biochemical	1	0.655574	0.0100152	0	Concordant	1
	6:86210162:C:T:imp:v1	NT5E	NT5E_P21589_OID21498_v1_Oncology	30730	Gamma glutamyltransferase	Biochemical	2	0.618143	0.0104334	0	Concordant	1
	6:86210162:C:T:imp:v1	NT5E	NT5E_P21589_OID21498_v1_Oncology	30730	Gamma glutamyltransferase	Biochemical	3	0.484653	0.0125716	2.01072e-304	Concordant	1
	6:86210162:C:T:imp:v1	NT5E	NT5E_P21589_OID21498_v1_Oncology	23115	Leg fat percentage (left)	Physical	1	0.622329	0.0129048	0	Concordant	1
	6:86210162:C:T:imp:v1	NT5E	NT5E_P21589_OID21498_v1_Oncology	23115	Leg fat percentage (left)	Physical	2	0.597427	0.0129868	0	Concordant	1
	6:86210162:C:T:imp:v1	NT5E	NT5E_P21589_OID21498_v1_Oncology	23115	Leg fat percentage (left)	Physical	3	0.529955	0.013096	0	Concordant	1
	20:3050393:T:C:imp:v1	OXT	OXT_P01178_OID21047_v1_Neurology	31	Sex	Physical	Female	0.447435	0.0150225	1.0411e-189	Concordant	1
	20:3050393:T:C:imp:v1	OXT	OXT_P01178_OID21047_v1_Neurology	31	Sex	Physical	Male	0.644908	0.0172811	4.686e-290	Concordant	1
	9:138467959:G:T:imp:v1	PAEP	PAEP_P09466_OID20925_v1_Neurology	2674	Ever had breast cancer screening / mammogram	Health and Disease	No	0.520595	0.0332614	2.43269e-53	Concordant	1
	9:138467959:G:T:imp:v1	PAEP	PAEP_P09466_OID20925_v1_Neurology	2674	Ever had breast cancer screening / mammogram	Health and Disease	Yes	0.847347	0.0131664	0	Concordant	1
	9:138467959:G:T:imp:v1	PAEP	PAEP_P09466_OID20925_v1_Neurology	2724	Had menopause	Physical	No	0.421529	0.0277859	1.45801e-50	Concordant	1
	9:138467959:G:T:imp:v1	PAEP	PAEP_P09466_OID20925_v1_Neurology	2724	Had menopause	Physical	Not sure - had a hysterectomy	1.02514	0.0361621	3.9447e-150	Concordant	1
	9:138467959:G:T:imp:v1	PAEP	PAEP_P09466_OID20925_v1_Neurology	2724	Had menopause	Physical	Not sure - had a hysterectomy	0.759764	0.0715016	1.22636e-24	Concordant	1
	9:138467959:G:T:imp:v1	PAEP	PAEP_P09466_OID20925_v1_Neurology	2724	Had menopause	Physical	Yes	0.868199	0.0141455	0	Concordant	1
	9:138467959:G:T:imp:v1	PAEP	PAEP_P09466_OID20925_v1_Neurology	31	Sex	Physical	Female	0.78672	0.0124114	0	Concordant	1
	9:138467959:G:T:imp:v1	PAEP	PAEP_P09466_OID20925_v1_Neurology	31	Sex	Physical	Male	1.28224	0.00987636	0	Concordant	1
	1:20306146:G:C:imp:v1	PLA2G2A	PLA2G2A_P14555_OID20274_v1_Cardiometabolic	21022	Age	Physical	1	0.851645	0.0142156	0	Concordant	1
	1:20306146:G:C:imp:v1	PLA2G2A	PLA2G2A_P14555_OID20274_v1_Cardiometabolic	21022	Age	Physical	2	0.761563	0.0139443	0	Concordant	1
	1:20306146:G:C:imp:v1	PLA2G2A	PLA2G2A_P14555_OID20274_v1_Cardiometabolic	21022	Age	Physical	3	0.710161	0.0148073	0	Concordant	1
	1:20306146:G:C:imp:v1	PLA2G2A	PLA2G2A_P14555_OID20274_v1_Cardiometabolic	48	Waist circumference	Physical	1	0.886935	0.0140356	0	Concordant	1
	1:20306146:G:C:imp:v1	PLA2G2A	PLA2G2A_P14555_OID20274_v1_Cardiometabolic	48	Waist circumference	Physical	2	0.744865	0.0141865	0	Concordant	1
	1:20306146:G:C:imp:v1	PLA2G2A	PLA2G2A_P14555_OID20274_v1_Cardiometabolic	48	Waist circumference	Physical	3	0.690132	0.014449	0	Concordant	1
	1:205744138:G:T:imp:v1	PM20D1	PM20D1_Q6GTS8_OID20149_v1_Cardiometabolic	31	Sex	Physical	Female	0.099852	0.00995602	1.30563e-23	Concordant	1
	1:205744138:G:T:imp:v1	PM20D1	PM20D1_Q6GTS8_OID20149_v1_Cardiometabolic	31	Sex	Physical	Male	0.226281	0.0121899	4.34215e-76	Concordant	1
	19:49186168:A:G:imp:v1	PRSS27	PRSS27_Q9BQR3_OID20212_v1_Cardiometabolic	30610	Alkaline phosphatase	Biochemical	1	-0.395377	0.0178876	8.46912e-106	Concordant	1
	19:49186168:A:G:imp:v1	PRSS27	PRSS27_Q9BQR3_OID20212_v1_Cardiometabolic	30610	Alkaline phosphatase	Biochemical	2	-0.304657	0.0170994	6.02251e-70	Concordant	1
	19:49186168:A:G:imp:v1	PRSS27	PRSS27_Q9BQR3_OID20212_v1_Cardiometabolic	30610	Alkaline phosphatase	Biochemical	3	-0.251712	0.0172088	5.78444e-48	Concordant	1
	19:43418732:G:A:imp:v1	PSG1	PSG1_P11464_OID20916_v1_Neurology	21022	Age	Physical	1	0.57031	0.0112592	0	Concordant	1
	19:43418732:G:A:imp:v1	PSG1	PSG1_P11464_OID20916_v1_Neurology	21022	Age	Physical	2	0.673957	0.013055	0	Concordant	1
	19:43418732:G:A:imp:v1	PSG1	PSG1_P11464_OID20916_v1_Neurology	21022	Age	Physical	3	0.685122	0.0143164	0	Concordant	1
	19:43418732:G:A:imp:v1	PSG1	PSG1_P11464_OID20916_v1_Neurology	23433	Average Diameter for HDL Particles	Biochemical	1	0.577221	0.0156999	8.20425e-265	Concordant	1
	19:43418732:G:A:imp:v1	PSG1	PSG1_P11464_OID20916_v1_Neurology	23433	Average Diameter for HDL Particles	Biochemical	2	0.637267	0.0166875	3.00153e-283	Concordant	1
	19:43418732:G:A:imp:v1	PSG1	PSG1_P11464_OID20916_v1_Neurology	23433	Average Diameter for HDL Particles	Biochemical	3	0.727409	0.0184555	1.04916e-299	Concordant	1
	9:136146046:G:A:imp:v1	PTPRM	PTPRM_P28827_OID20598_v1_Inflammation	30610	Alkaline phosphatase	Biochemical	1	-0.20305	0.014664	3.12566e-43	Concordant	1
	9:136146046:G:A:imp:v1	PTPRM	PTPRM_P28827_OID20598_v1_Inflammation	30610	Alkaline phosphatase	Biochemical	2	-0.102478	0.0141792	5.26235e-13	Concordant	1
	9:136146046:G:A:imp:v1	PTPRM	PTPRM_P28827_OID20598_v1_Inflammation	30610	Alkaline phosphatase	Biochemical	3	-0.0838515	0.0147095	1.22627e-08	Concordant	1
	12:7292251:TA:T:imp:v1	RBP5	RBP5_P82980_OID21369_v1_Oncology	30620	Alanine aminotransferase	Biochemical	1	-0.32567	0.0141489	3.34728e-114	Concordant	1
	12:7292251:TA:T:imp:v1	RBP5	RBP5_P82980_OID21369_v1_Oncology	30620	Alanine aminotransferase	Biochemical	2	-0.30594	0.0140615	1.55726e-102	Concordant	1
	12:7292251:TA:T:imp:v1	RBP5	RBP5_P82980_OID21369_v1_Oncology	30620	Alanine aminotransferase	Biochemical	3	-0.230504	0.0146972	9.10896e-55	Concordant	1
	14:21419823:CAT:C:imp:v1	RNASE3	RNASE3_P12724_OID20203_v1_Cardiometabolic	30210	Eosinophil percentage	Biochemical	1	0.0291796	0.0140195	0.0374242	Concordant	1
	14:21419823:CAT:C:imp:v1	RNASE3	RNASE3_P12724_OID20203_v1_Cardiometabolic	30210	Eosinophil percentage	Biochemical	2	0.0471756	0.0140298	0.000775162	Concordant	1
	14:21419823:CAT:C:imp:v1	RNASE3	RNASE3_P12724_OID20203_v1_Cardiometabolic	30210	Eosinophil percentage	Biochemical	3	0.135839	0.0133679	3.78864e-24	Concordant	1
	9:136157133:G:A:imp:v1	SELE	SELE_P16581_OID20290_v1_Cardiometabolic	30610	Alkaline phosphatase	Biochemical	1	-0.515831	0.0124426	0	Concordant	1
	9:136157133:G:A:imp:v1	SELE	SELE_P16581_OID20290_v1_Cardiometabolic	30610	Alkaline phosphatase	Biochemical	2	-0.418869	0.0124571	1.32809e-235	Concordant	1
	9:136157133:G:A:imp:v1	SELE	SELE_P16581_OID20290_v1_Cardiometabolic	30610	Alkaline phosphatase	Biochemical	3	-0.34973	0.01322	2.13504e-149	Concordant	1
	18:61654463:A:G:imp:v1	SERPINB8	SERPINB8_P50452_OID20630_v1_Inflammation	30720	Cystatin C	Biochemical	1	0.795289	0.0114402	0	Concordant	1
	18:61654463:A:G:imp:v1	SERPINB8	SERPINB8_P50452_OID20630_v1_Inflammation	30720	Cystatin C	Biochemical	2	0.769393	0.0110022	0	Concordant	1
	18:61654463:A:G:imp:v1	SERPINB8	SERPINB8_P50452_OID20630_v1_Inflammation	30720	Cystatin C	Biochemical	3	0.729822	0.0110081	0	Concordant	1
	9:33230246:C:T:imp:v1	SPINK4	SPINK4_O60575_OID20509_v1_Inflammation	30720	Cystatin C	Biochemical	1	1.20661	0.015884	0	Concordant	1
	9:33230246:C:T:imp:v1	SPINK4	SPINK4_O60575_OID20509_v1_Inflammation	30720	Cystatin C	Biochemical	2	1.16961	0.0151437	0	Concordant	1
	9:33230246:C:T:imp:v1	SPINK4	SPINK4_O60575_OID20509_v1_Inflammation	30720	Cystatin C	Biochemical	3	1.09887	0.0161712	0	Concordant	1
	7:76021760:A:G:imp:v1	SSC4D	SSC4D_Q8WTU2_OID20182_v1_Cardiometabolic	48	Waist circumference	Physical	1	0.0130433	0.0114822	0.255998	Discordant	1
	7:76021760:A:G:imp:v1	SSC4D	SSC4D_Q8WTU2_OID20182_v1_Cardiometabolic	48	Waist circumference	Physical	2	-0.100112	0.0127207	3.86895e-15	Discordant	1
	7:76021760:A:G:imp:v1	SSC4D	SSC4D_Q8WTU2_OID20182_v1_Cardiometabolic	48	Waist circumference	Physical	3	-0.203927	0.0135921	2.3454e-50	Discordant	1
	8:98812563:A:G:imp:v1	TACSTD2	TACSTD2_P09758_OID21447_v1_Oncology	20116	Smoking Status	Lifestyle	Current	-0.0986094	0.0253211	0.000100561	Concordant	1
	8:98812563:A:G:imp:v1	TACSTD2	TACSTD2_P09758_OID21447_v1_Oncology	20116	Smoking Status	Lifestyle	Former	-0.23657	0.0135416	2.18496e-67	Concordant	1
	8:98812563:A:G:imp:v1	TACSTD2	TACSTD2_P09758_OID21447_v1_Oncology	20116	Smoking Status	Lifestyle	Never	-0.28921	0.011093	9.48585e-147	Concordant	1
	3:46617337:G:A:imp:v1	TDGF1	TDGF1_P13385_OID20816_v1_Neurology	30700	Creatinine	Biochemical	1	1.26856	0.00937036	0	Concordant	1
	3:46617337:G:A:imp:v1	TDGF1	TDGF1_P13385_OID20816_v1_Neurology	30700	Creatinine	Biochemical	2	1.33702	0.00946795	0	Concordant	1
	3:46617337:G:A:imp:v1	TDGF1	TDGF1_P13385_OID20816_v1_Neurology	30700	Creatinine	Biochemical	3	1.40582	0.00961303	0	Concordant	1
	3:46617337:G:A:imp:v1	TDGF1	TDGF1_P13385_OID20816_v1_Neurology	30720	Cystatin C	Biochemical	1	1.26159	0.00944236	0	Concordant	1
	3:46617337:G:A:imp:v1	TDGF1	TDGF1_P13385_OID20816_v1_Neurology	30720	Cystatin C	Biochemical	2	1.33433	0.00939313	0	Concordant	1
	3:46617337:G:A:imp:v1	TDGF1	TDGF1_P13385_OID20816_v1_Neurology	30720	Cystatin C	Biochemical	3	1.40953	0.00947019	0	Concordant	1
	19:41825191:C:T:imp:v1	TGFB1	TGFB1_P01137_OID20621_v1_Inflammation	31	Sex	Physical	Female	0.232346	0.0135702	3.26667e-65	Concordant	1
	19:41825191:C:T:imp:v1	TGFB1	TGFB1_P01137_OID20621_v1_Inflammation	31	Sex	Physical	Male	0.382119	0.0149521	3.69638e-141	Concordant	1
	6:32667595:G:T:imp:v1	TGM2	TGM2_P21980_OID20141_v1_Cardiometabolic	23430	Concentration of HDL Particles	Biochemical	1	-0.205117	0.0270329	3.72903e-14	Concordant	1
	6:32667595:G:T:imp:v1	TGM2	TGM2_P21980_OID20141_v1_Cardiometabolic	23430	Concentration of HDL Particles	Biochemical	2	-0.0519598	0.0262002	0.0473899	Concordant	1
	6:32667595:G:T:imp:v1	TGM2	TGM2_P21980_OID20141_v1_Cardiometabolic	23430	Concentration of HDL Particles	Biochemical	3	-0.0707256	0.0249323	0.00457267	Concordant	1
	4:187004074:C:T:imp:v1	TLR3	TLR3_O15455_OID20612_v1_Inflammation	30620	Alanine aminotransferase	Biochemical	1	-1.13293	0.00848792	0	Concordant	1
	4:187004074:C:T:imp:v1	TLR3	TLR3_O15455_OID20612_v1_Inflammation	30620	Alanine aminotransferase	Biochemical	2	-1.1565	0.00889306	0	Concordant	1
	4:187004074:C:T:imp:v1	TLR3	TLR3_O15455_OID20612_v1_Inflammation	30620	Alanine aminotransferase	Biochemical	3	-1.22293	0.0104953	0	Concordant	1
	4:187004074:C:T:imp:v1	TLR3	TLR3_O15455_OID20612_v1_Inflammation	23115	Leg fat percentage (left)	Physical	1	-1.1422	0.00900783	0	Concordant	1
	4:187004074:C:T:imp:v1	TLR3	TLR3_O15455_OID20612_v1_Inflammation	23115	Leg fat percentage (left)	Physical	2	-1.17513	0.00935646	0	Concordant	1
	4:187004074:C:T:imp:v1	TLR3	TLR3_O15455_OID20612_v1_Inflammation	23115	Leg fat percentage (left)	Physical	3	-1.2034	0.0100121	0	Concordant	1
	19:49206172:C:T:imp:v1	TMPRSS15	TMPRSS15_P98073_OID21364_v1_Oncology	30610	Alkaline phosphatase	Biochemical	1	0.125418	0.0130468	8.63451e-22	Concordant	1
	19:49206172:C:T:imp:v1	TMPRSS15	TMPRSS15_P98073_OID21364_v1_Oncology	30610	Alkaline phosphatase	Biochemical	2	0.181491	0.0135336	1.12468e-40	Concordant	1
	19:49206172:C:T:imp:v1	TMPRSS15	TMPRSS15_P98073_OID21364_v1_Oncology	30610	Alkaline phosphatase	Biochemical	3	0.209244	0.014197	1.10215e-48	Concordant	1
	16:20383700:A:G:imp:v1	UMOD	UMOD_P07911_OID20237_v1_Cardiometabolic	30700	Creatinine	Biochemical	1	-0.370634	0.0139009	8.85109e-152	Concordant	1
	16:20383700:A:G:imp:v1	UMOD	UMOD_P07911_OID20237_v1_Cardiometabolic	30700	Creatinine	Biochemical	2	-0.319965	0.0129828	1.60796e-130	Concordant	1
	16:20383700:A:G:imp:v1	UMOD	UMOD_P07911_OID20237_v1_Cardiometabolic	30700	Creatinine	Biochemical	3	-0.25298	0.0125563	1.20664e-88	Concordant	1
	6:43932763:G:A:imp:v1	VEGFA	VEGFA_P15692_OID20650_v1_Inflammation	30720	Cystatin C	Biochemical	1	-0.675212	0.0146071	0	Concordant	1
	6:43932763:G:A:imp:v1	VEGFA	VEGFA_P15692_OID20650_v1_Inflammation	30720	Cystatin C	Biochemical	2	-0.628225	0.0138901	0	Concordant	1
	6:43932763:G:A:imp:v1	VEGFA	VEGFA_P15692_OID20650_v1_Inflammation	30720	Cystatin C	Biochemical	3	-0.536109	0.012952	0	Concordant	1
	6:133067782:T:C:imp:v1	VNN2	VNN2_O95498_OID21310_v1_Oncology	30140	Neutrophill count	Biochemical	1	-0.357132	0.0114604	3.22895e-204	Concordant	1
	6:133067782:T:C:imp:v1	VNN2	VNN2_O95498_OID21310_v1_Oncology	30140	Neutrophill count	Biochemical	2	-0.411786	0.0117117	1.40024e-256	Concordant	1
	6:133067782:T:C:imp:v1	VNN2	VNN2_O95498_OID21310_v1_Oncology	30140	Neutrophill count	Biochemical	3	-0.450765	0.0129201	1.27837e-252	Concordant	1
