# Supplementary material for: Systematic discovery of gene-environment interactions underlying the human plasma proteome in UK Biobank
Source: Nat Commun. 2024 Aug 26;15:7346. doi: 10.1038/s41467-024-51744-5 (PMC11347662; doi:10.1038/s41467-024-51744-5)
Supplement: Supplementary file 21 — Supplementary Data 18 [file 41467_2024_51744_MOESM21_ESM.xlsx]

## Sheet: Supplementary Data 18
Supplementary Data 18. Where possible, the most significant mean-effect SNP was regressed out of its respective protein. Variance QTL association tests were then repeated with adjusted protein levels, still holding all other covariates as in the initial discovery analyses.
	SNP	rsID	Analyte	Protein	Chromsome - vQTL	Position - vQTL (hg38)	A1	A2	A1-Freq	Beta	SE	p	N	Predicted Function	Gene - PPP Annotation	Type	Phantom-Beta	Phantom-SE	Phantom-p	Remains at p<0.05? (1=YES,0=NO)	Remains at p<3.4x10-11? (1=YES,0=NO)
	1:161480649:A:G:imp:v1	rs11810143	FCGR2A_P12318_OID20391_v1	FCGR2A	1	161510859	G	A	0.115601			0	33198	synonymous_variant	FCGR2A	Cis			0	1	1
	15:79231478:T:C:imp:v1	rs12148472	CTSH_P09668_OID20113_v1	CTSH	15	78939136	C	T	0.130629			0	33016	splice_region_variant,intron_variant	CTSH	Cis			0	1	1
	18:29797921:C:T:imp:v1	rs616114	MEP1B_Q16820_OID20168_v1	MEP1B	18	32217958	T	C	0.389397			0	33731	missense_variant	MEP1B	Cis			0	1	1
	4:15709192:G:A:imp:v1	rs2302465	BST1_Q10588_OID21051_v1	BST1	4	15707569	A	G	0.130282			0	34000	missense_variant	BST1	Cis			0	1	1
	4:187004074:C:T:imp:v1	rs3775291	TLR3_O15455_OID20612_v1	TLR3	4	186082920	T	C	0.297373			0	34088	missense_variant	TLR3	Cis			0	1	1
	6:143825104:G:T:imp:v1	rs11155297	FUCA1_P04066_OID20261_v1	FUCA1	6	143503967	T	G	0.263749			0	33999	non_coding_transcript_exon_variant	VDAC1P8	Trans			0	1	1
	9:138467959:G:T:imp:v1	rs697449	PAEP_P09466_OID20925_v1	PAEP	9	135576113	T	G	0.187741			0	33474	intron_variant,non_coding_transcript_variant	LINC01502	Cis			0	1	1
	17:72700943:A:G:imp:v1	rs35489971	CD300LF_Q8TDQ1_OID21469_v1	CD300LF	17	74704804	A	G	0.187466	-0.354266	0.00963547	6.57759e-296	34004	intron_variant	RAB37	Cis	-0.357022	0.00963414	1.28101e-300	1	1
	3:46617337:G:A:imp:v1	rs3806701	TDGF1_P13385_OID20816_v1	TDGF1	3	46575847	A	G	0.239406	-0.327949	0.00897194	1.6172e-292	32776	intron_variant	LRRC2	Cis	-0.327093	0.00897511	8.49957e-291	1	1
	3:52852538:G:T:imp:v1	rs4687657	MME_P08473_OID21307_v1	MME	3	52818522	T	G	0.259318	-0.312774	0.00863866	5.07101e-287	33572	missense_variant	ITIH4	Trans	-0.312915	0.00863991	3.32129e-287	1	1
	1:147102854:G:C:imp:v1	rs12037951	ACP6_Q9NPH0_OID21432_v1	ACP6	1	147631053	C	G	0.213896			0	33372	missense_variant,stop_retained_variant	ACP6	Cis	-0.311091	0.00929313	1.11494e-245	1	1
	6:46135984:G:T:imp:v1	rs3806995	ENPP5_Q9UJA9_OID20736_v1	ENPP5	6	46168247	G	T	0.479597			0	33886	missense_variant	ENPP5	Cis	0.248301	0.00757153	6.89659e-236	1	1
	16:1306355:T:C:imp:v1	rs1800984	TPSAB1_Q15661_OID20642_v1	TPSAB1	16	1256354	T	C	0.495554			0	34017	missense_variant	TPSD1	Cis	0.23141	0.00765708	1.19745e-200	1	1
	12:108972251:C:T:imp:v1	rs73404759	SELPLG_Q14242_OID20560_v1	SELPLG	12	108578475	T	C	0.054377	0.471824	0.0168442	1.17396e-172	33487	intergenic_variant	-	Cis	0.472377	0.0168392	3.8748e-173	1	1
	6:86210162:C:T:imp:v1	rs4235827	NT5E_P21589_OID21498_v1	NT5E	6	85500444	C	T	0.336309	-0.221904	0.00805394	4.24564e-167	33775	intergenic_variant	-	Cis	-0.225656	0.00805193	8.03885e-173	1	1
	6:31331829:C:T:imp:v1	rs2523554	MICB_MICA_Q29980_Q29983_OID20593_v1	MICA	6	31364052	C	T	0.408512			0	33696	intergenic_variant	-	Cis	-0.215498	0.0077548	5.78082e-170	1	1
	19:51728477:C:T:imp:v1	rs12459419	CD33_P20138_OID21472_v1	CD33	19	51225221	T	C	0.325306			0	33861	missense_variant	CD33	Cis	-0.209985	0.00812361	2.51136e-147	1	1
	16:810593:C:A:imp:v1	rs2235503	MSLN_Q13421_OID21380_v1	MSLN	16	760593	A	C	0.192385	-0.251292	0.0097168	1.802e-147	33415	intergenic_variant	-	Cis	-0.250848	0.00971699	5.95382e-147	1	1
	22:17586471:C:T:imp:v1	rs2241046	IL17RA_Q96F46_OID21089_v1	IL17RA	22	17105581	C	T	0.216847			0	33726	intron_variant	IL17RA	Cis	-0.235873	0.00934391	1.33425e-140	1	1
	19:55017508:T:C:imp:v1	rs4806768	LAIR2_Q6ISS4_OID20965_v1	LAIR2	19	54506292	T	C	0.456819			0	33474	intron_variant	LAIR2	Cis	-0.194993	0.00798144	8.05112e-132	1	1
	9:33230246:C:T:imp:v1	rs55931969	SPINK4_O60575_OID20509_v1	SPINK4	9	33230248	T	C	0.142752	-0.280152	0.0110056	6.15633e-143	33085	intron_variant	SPINK4	Cis	-0.265693	0.011031	3.4899e-128	1	1
	5:134251868:T:C:imp:v1	rs7706190	TXNDC15_Q96J42_OID21495_v1	TXNDC15	5	134916178	C	T	0.134046	-0.256551	0.0112009	4.18266e-116	33809	intron_variant	PCBD2	Cis	-0.256375	0.0112006	5.93806e-116	1	1
	12:8250786:C:T:imp:v1	rs61922178	CLEC4A_Q9UMR7_OID20573_v1	CLEC4A	12	8098190	T	C	0.0835915	0.324508	0.0142046	1.62939e-115	31827	intron_variant,non_coding_transcript_variant	AC006511.5	Cis	0.324397	0.0142065	2.08399e-115	1	1
	19:43885085:T:C:imp:v1	rs7259375	CD177_Q8N6Q3_OID21119_v1	CD177	19	43380933	T	C	0.399881	0.286717	0.00771006	1.14032e-302	33667	intergenic_variant	-	Cis	0.181018	0.00797858	5.88609e-114	1	1
	6:69663880:C:A:imp:v1	rs1889879	ADGRB3_O60242_OID20974_v1	ADGRB3	6	68953988	C	A	0.364255			0	32699	intron_variant	ADGRB3	Cis	0.171964	0.00808604	2.30352e-100	1	1
	19:42111226:T:A:imp:v1	rs3843747	CEACAM21_Q3KPI0_OID20548_v1	CEACAM21	19	41604871	T	A	0.10232			0	33696	non_coding_transcript_exon_variant	CEACAMP3	Cis	-0.267042	0.0126679	1.21066e-98	1	1
	6:49537616:T:A:imp:v1	rs16879457	CRISP2_P16562_OID21456_v1	CRISP2	6	49569903	A	T	0.0723124	0.381389	0.0146641	3.97872e-149	33985	intron_variant,non_coding_transcript_variant	CYP2AC1P	Cis	0.288989	0.0147489	1.74284e-85	1	1
	5:149515888:T:C:imp:v1	rs740751	PDGFRB_P09619_OID20268_v1	PDGFRB	5	150136325	T	C	0.35511	-0.297266	0.00789752	0	33589	intron_variant	PDGFRB	Cis	-0.156256	0.00802192	1.66488e-84	1	1
	9:136146046:G:A:imp:v1	rs677355	PTPRM_P28827_OID20598_v1	PTPRM	9	133270615	A	G	0.317939	0.305417	0.00811406	0	33604	intron_variant	ABO	Trans	0.159008	0.00824229	6.29682e-83	1	1
	7:76021760:A:G:imp:v1	rs2903811	SSC4D_Q8WTU2_OID20182_v1	SSC4D	7	76392443	G	A	0.442629	-0.17278	0.00771341	3.94197e-111	33562	intron_variant	SSC4D	Cis	-0.144716	0.00773703	4.56863e-78	1	1
	8:95203825:AC:A:imp:v1	rs763526069	CDH17_Q12864_OID20134_v1	CDH17	8	94191597	A	AC	0.474286	0.139971	0.00769845	7.21235e-74	33505	intron_variant	CDH17	Cis	0.140145	0.00770078	5.28058e-74	1	1
	17:34345223:C:A:imp:v1	rs854655	CCL15_Q16663_OID20328_v1	CCL15	17	36018186	C	A	0.180356			0	34128	intergenic_variant	-	Cis	-0.179648	0.00991449	2.2252e-73	1	1
	18:61654463:A:G:imp:v1	rs3826616	SERPINB8_P50452_OID20630_v1	SERPINB8	18	63987229	A	G	0.418836	-0.136496	0.00772742	7.95441e-70	34088	missense_variant	SERPINB8	Cis	-0.13661	0.0077285	6.39931e-70	1	1
	3:190351182:G:T:imp:v1	rs4687164	IL1RAP_Q9NPH3_OID21126_v1	IL1RAP	3	190633393	G	T	0.315571			0	33616	intron_variant	IL1RAP	Cis	-0.142986	0.00826298	4.35912e-67	1	1
	1:236700542:G:C:imp:v1	rs1810662	LGALS8_O00214_OID21041_v1	LGALS8	1	236537242	G	C	0.266075	0.154187	0.00863796	2.89631e-71	33997	intron_variant	LGALS8	Cis	0.149319	0.00864174	6.79419e-67	1	1
	20:1887584:C:A:imp:v1	rs754829	SIRPA_P78324_OID20304_v1	SIRPA	20	1906938	C	A	0.396073			0	33752	intron_variant	SIRPA	Cis	0.133409	0.00784424	7.25485e-65	1	1
	5:147234635:T:C:imp:v1	rs1007299	SPINK1_P00995_OID21097_v1	SPINK1	5	147855072	C	T	0.217815	0.127514	0.00949369	3.95557e-41	32381	intergenic_variant	-	Cis	0.160424	0.0095135	8.44776e-64	1	1
	10:48003992:C:T:imp:v1	rs3739968	ASAH2_Q9NR71_OID20996_v1	ASAH2	10	50189523	T	C	0.437458	-0.177387	0.0077303	1.58149e-116	33474	missense_variant	ASAH2	Cis	-0.141977	0.00853654	4.10604e-62	1	1
	21:43787038:G:A:imp:v1	rs3761376	TFF1_P04155_OID21154_v1	TFF1	21	42366929	A	G	0.231391	0.153481	0.00925301	8.63081e-62	32561	intergenic_variant	-	Cis	0.153381	0.00925382	1.05938e-61	1	1
	17:19643810:G:A:imp:v1	rs3826507	ALDH3A1_P30838_OID20512_v1	ALDH3A1	17	19740497	A	G	0.414379	-0.157578	0.00779163	6.01062e-91	33530	intron_variant	ALDH3A1	Cis	-0.128636	0.00780829	5.61928e-61	1	1
	5:31111978:C:A:imp:v1	rs6870237	CDH6_P55285_OID20157_v1	CDH6	5	31111871	A	C	0.185058	0.132382	0.00993599	1.69141e-40	33405	intron_variant,non_coding_transcript_variant	AC113386.1	Cis	0.162424	0.00997257	1.21829e-59	1	1
	1:24526135:G:T:imp:v1	rs12046369	IFNLR1_Q8IU57_OID20506_v1	IFNLR1	1	24199645	T	G	0.106765	0.200931	0.0124257	8.11859e-59	33696	intergenic_variant	-	Cis	0.20109	0.0124272	6.8144e-59	1	1
	1:20306146:G:C:imp:v1	rs11573156	PLA2G2A_P14555_OID20274_v1	PLA2G2A	1	19979653	C	G	0.225673	-0.148498	0.00928469	1.41053e-57	32936	5_prime_UTR_variant	PLA2G2A	Cis	-0.149373	0.00928826	3.4141e-58	1	1
	4:123748616:C:G:imp:v1	rs2922979	FGF2_P09038_OID20503_v1	FGF2	4	122827461	G	C	0.309624	-0.132814	0.00830027	1.25484e-57	33696	intron_variant	FGF2	Cis	-0.132209	0.00830193	4.24436e-57	1	1
	7:99843353:T:C:imp:v1	rs858502	PILRB_Q9UKJ0_OID20197_v1	PILRB	7	100245730	C	T	0.493515	-0.285147	0.00757555	0	33439	intron_variant,non_coding_transcript_variant	CASTOR3	Cis	0.122021	0.00772742	3.60914e-56	1	1
	1:159175354:G:A:imp:v1	rs12075	CCL2_P13500_OID21004_v1	CCL2	1	159205564	G	A	0.417012	-0.123342	0.00781683	4.33722e-56	33410	missense_variant	ACKR1	Trans	-0.123274	0.00781765	5.10786e-56	1	1
	20:3705132:A:G:imp:v1	rs28887921	SIGLEC1_Q9BZZ2_OID20690_v1	SIGLEC1	20	3724485	G	A	0.0852689	0.215377	0.0137649	3.49439e-55	33588	intergenic_variant	-	Cis	0.21554	0.0137673	3.0226e-55	1	1
	16:89241415:C:T:imp:v1	rs12444102	CDH15_P55291_OID21005_v1	CDH15	16	89175007	T	C	0.0665978	0.32656	0.0153292	1.06001e-100	33776	intron_variant	CDH15	Cis	0.238639	0.0153909	3.19934e-54	1	1
	1:157755427:C:G:imp:v1	rs12563971	FCRL2_Q96LA5_OID20639_v1	FCRL2	1	157785637	G	C	0.165368	-0.159163	0.010342	1.91304e-53	33633	intergenic_variant	-	Cis	-0.160315	0.0103444	3.58829e-54	1	1
	19:51406129:A:G:imp:v1	rs11881354	KLK4_Q9Y5K2_OID21391_v1	KLK4	19	50902873	G	A	0.364532	0.176332	0.00794614	4.20785e-109	33692	intergenic_variant	-	Cis	0.127686	0.00838082	2.05562e-52	1	1
	11:17293714:A:G:imp:v1	rs214094	NUCB2_P80303_OID21448_v1	NUCB2	11	17272167	A	G	0.422405	-0.118899	0.00778419	1.13346e-52	33588	intron_variant	NUCB2	Cis	-0.11851	0.00783345	1.04749e-51	1	1
	5:362569:C:T:imp:v1	rs13185719	PDCD6_O75340_OID20163_v1	PDCD6	5	362454	C	T	0.444351			0	33731	intron_variant	AHRR	Cis	-0.116473	0.00772824	2.50816e-51	1	1
	9:136149722:A:G:imp:v1	rs630014	CD209_Q9NNX6_OID20262_v1	CD209	9	133274306	A	G	0.485714	-0.210496	0.0076089	1.87115e-168	33808	intron_variant	ABO	Trans	-0.115328	0.00767143	4.43336e-51	1	1
	14:65811418:TCCTGGAAGTTCTTTC:T:imp:v1	14:65811418_TCCTGGAAGTTCTTTC_T	FUT8_Q9BYC5_OID20992_v1	FUT8	14	65344700	TCCTGGAAGTTCTTTC	T	0.332362	0.302698	0.00814452	2.56277e-302	32588	intergenic_variant	-	Cis	0.123722	0.00833471	7.5808e-50	1	1
	11:71891184:A:G:imp:v1	rs12361490	FOLR3_P41439_OID21485_v1	FOLR3	11	72180140	G	A	0.142185			0	33799	intron_variant,non_coding_transcript_variant	AP000812.1	Cis	-0.161324	0.0109814	7.39509e-49	1	1
	20:24999795:A:G:imp:v1	rs3746330	CST7_O76096_OID20704_v1	CST7	20	25019159	G	A	0.314345			0	33450	intron_variant	ACSS1	Cis	0.120768	0.0083041	6.45326e-48	1	1
	14:101176335:G:C:imp:v1	rs12881760	DLK1_P80370_OID20295_v1	DLK1	14	100709998	G	C	0.329214	0.118024	0.00815609	1.85535e-47	33827	intergenic_variant	-	Cis	0.118392	0.00815853	1.02587e-47	1	1
	19:54327869:T:G:imp:v1	rs10418046	CASP1_P29466_OID20854_v1	CASP1	19	53824615	G	T	0.210939	0.136576	0.00952868	1.35829e-46	32880	intergenic_variant	-	Trans	0.136062	0.00952919	2.9807e-46	1	1
	10:81709809:C:T:imp:v1	rs1923536	SFTPD_P35247_OID20214_v1	SFTPD	10	79950053	T	C	0.249369	-0.255172	0.00879824	6.39216e-185	33666	intron_variant	SFTPD	Cis	-0.126558	0.00888369	4.74006e-46	1	1
	19:54791788:A:G:imp:v1	rs397600	LILRB2_Q8N423_OID20301_v1	LILRB2	19	54287934	G	A	0.353614	0.302811	0.00804483	0	32383	intergenic_variant	-	Cis	-0.114973	0.00820076	1.17942e-44	1	1
	17:78499984:T:C:imp:v1	rs9901162	NPTX1_Q15818_OID21074_v1	NPTX1	17	80526184	C	T	0.387511	0.200057	0.00787027	1.54213e-142	33364	intergenic_variant	-	Cis	0.110848	0.00793443	2.36054e-44	1	1
	6:31407579:G:A:imp:v1	rs2524277	TFF3_Q07654_OID20371_v1	TFF3	6	31439802	A	G	0.0585884	-0.228875	0.0163663	1.93769e-44	33648	intron_variant,non_coding_transcript_variant	AL645933.3	Trans	-0.228577	0.0163764	2.82563e-44	1	1
	19:49206145:G:C:imp:v1	rs516316	F3_P13726_OID21440_v1	F3	19	48702888	G	C	0.490818	0.105846	0.00767817	3.12395e-43	33746	intron_variant	FUT2	Trans	0.105823	0.00767885	3.31225e-43	1	1
	17:28640992:G:C:imp:v1	rs11870192	BLMH_Q13867_OID20336_v1	BLMH	17	30313974	C	G	0.281107	-0.135601	0.0084963	2.42771e-57	34020	intergenic_variant	-	Cis	-0.116973	0.00850673	5.05218e-43	1	1
	5:156478644:C:T:imp:v1	rs7702877	HAVCR1_Q96D42_OID21422_v1	HAVCR1	5	157051633	T	C	0.339513	-0.138826	0.00809575	6.49788e-66	33726	intron_variant	HAVCR1	Cis	-0.111273	0.00812994	1.21701e-42	1	1
	6:31562150:G:A:imp:v1	rs2857599	LTA_P01374_OID20586_v1	LTA	6	31594373	A	G	0.158504	0.387048	0.0103599	1.72742e-305	33532	intergenic_variant	-	Cis	-0.143772	0.0105443	2.47964e-42	1	1
	17:4689572:T:C:imp:v1	rs4790706	VMO1_Q7Z5L0_OID21381_v1	VMO1	17	4786277	T	C	0.467621	-0.241348	0.00762163	4.37361e-220	33572	missense_variant	VMO1	Cis	-0.104324	0.00771874	1.26349e-41	1	1
	14:94854041:G:A:imp:v1	rs7149605	CKAP4_Q07065_OID20617_v1	CKAP4	14	94387704	A	G	0.0919026	0.179096	0.0133726	6.67242e-41	33323	intron_variant	SERPINA1	Trans	0.179341	0.0133724	5.19361e-41	1	1
	3:46384204:G:A:imp:v1	rs113341849	CCL4_P13236_OID20695_v1	CCL4	3	46342713	A	G	0.112526	-0.165074	0.0123485	9.30556e-41	32656	intergenic_variant	-	Trans	-0.164309	0.0123515	2.23095e-40	1	1
	19:54324995:G:T:imp:v1	rs4632248	IL1B_P01584_OID20427_v1	IL1B	19	53821741	T	G	0.208518	0.12651	0.00959262	1.02565e-39	32750	intron_variant	NLRP12	Trans	0.126248	0.00959333	1.49135e-39	1	1
	17:1541065:G:C:imp:v1	rs1814985	SCARF1_Q14162_OID20297_v1	SCARF1	17	1637771	G	C	0.353111	-0.10905	0.00800106	2.67665e-42	34007	intron_variant	SCARF1	Cis	-0.103791	0.00800594	1.94983e-38	1	1
	1:203162401:A:G:imp:v1	rs2095792	CHI3L1_P36222_OID20399_v1	CHI3L1	1	203193273	A	G	0.358789	0.254595	0.00811432	4.20806e-216	32024	intergenic_variant	-	Cis	0.105749	0.00821968	7.05479e-38	1	1
	10:7781809:G:T:imp:v1	rs113784059	ERP44_Q9BS26_OID21338_v1	ERP44	10	7739846	T	G	0.0623441	-0.204474	0.0159516	1.29358e-37	33450	intron_variant	ITIH2	Trans	-0.203961	0.0159825	2.68932e-37	1	1
	6:169599703:A:T:imp:v1	rs73041834	THBS2_P35442_OID21104_v1	THBS2	6	169199608	T	A	0.0892805	-0.174279	0.0134759	2.94259e-38	33695	intergenic_variant	-	Cis	-0.171563	0.0135267	7.31716e-37	1	1
	5:95161340:G:A:imp:v1	rs6556884	GLRX_P35754_OID20195_v1	GLRX	5	95825636	A	G	0.251621	0.293536	0.00876833	1.07577e-245	33415	intergenic_variant	-	Cis	0.111214	0.00890844	9.11345e-36	1	1
	2:79356230:A:G:imp:v1	rs7572448	REG1A_P05451_OID20415_v1	REG1A	2	79129104	A	G	0.463577	0.114945	0.0078843	3.82512e-48	32133	intergenic_variant	-	Cis	0.09954	0.00797498	9.4154e-36	1	1
	1:159175354:G:A:imp:v1	rs12075	CCL7_P80098_OID20523_v1	CCL7	1	159205564	G	A	0.417012	-0.0957064	0.00779511	1.19291e-34	33696	missense_variant	ACKR1	Trans	-0.095691	0.00779613	1.24674e-34	1	1
	2:160758680:G:C:imp:v1	rs11691616	LY75_O60449_OID20580_v1	LY75	2	159902169	G	C	0.278116	-0.212578	0.00854421	1.2321e-136	33495	intron_variant	LY75	Cis	-0.105371	0.00860833	1.88636e-34	1	1
	17:34389418:G:A:imp:v1	rs1467288	CCL18_P55774_OID20395_v1	CCL18	17	36062058	A	G	0.0954415	-0.200134	0.0131491	2.59206e-52	33265	intergenic_variant	-	Cis	-0.158696	0.0132394	4.17632e-33	1	1
	16:20314682:C:T:imp:v1	rs4238593	GP2_P55259_OID20090_v1	GP2	16	20303360	C	T	0.478228	0.098319	0.00789656	1.3833e-35	31980	intergenic_variant	-	Cis	0.0948299	0.00791671	4.60887e-33	1	1
	12:10277083:A:C:imp:v1	rs3901533	CLEC7A_Q9BXN2_OID20636_v1	CLEC7A	12	10124484	A	C	0.243896			0	34088	intron_variant	CLEC7A	Cis	-0.10632	0.00890131	6.95467e-33	1	1
	3:52044458:A:C:imp:v1	rs148341748	ABHD14B_Q96IU4_OID20921_v1	ABHD14B	3	52010442	C	A	0.109524	0.150265	0.0126008	8.75828e-33	32146	intergenic_variant	-	Cis	0.150176	0.0126	9.45019e-33	1	1
	8:134124075:C:T:imp:v1	rs2958680	CCN4_O95388_OID21444_v1	CCN4	8	133111831	T	C	0.478907	0.10401	0.00765956	5.3252e-42	33966	intron_variant	TG	Cis	0.0919553	0.0077602	2.1623e-32	1	1
	20:33073498:GTTC:G:imp:v1	20:33073498_GTTC_G	AHCY_P23526_OID20199_v1	AHCY	20	34485693	G	GTTC	0.0730172	0.176517	0.0149543	3.73305e-32	32893	intron_variant	ITCH	Cis	0.17641	0.0149626	4.39e-32	1	1
	17:64218459:G:A:imp:v1	rs8178844	APOH_P02749_OID21072_v1	APOH	17	66222341	A	G	0.492119	-0.125268	0.00769428	1.35355e-59	33526	intron_variant	APOH	Cis	-0.0908686	0.00770947	4.57527e-32	1	1
	21:34854711:C:G:imp:v1	rs2850030	IFNGR2_P38484_OID20941_v1	IFNGR2	21	33482404	G	C	0.360972			0	33474	intergenic_variant	-	Cis	-0.0940751	0.0080313	1.08636e-31	1	1
	3:53865570:G:A:imp:v1	rs6793451	IL17RB_Q9NRM6_OID20585_v1	IL17RB	3	53831543	A	G	0.0920659	0.237175	0.0135611	1.72473e-68	32220	intron_variant	CHDH	Cis	0.159066	0.0135963	1.28692e-31	1	1
	19:18501034:C:T:imp:v1	rs1227734	GDF15_Q99988_OID20251_v1	GDF15	19	18390224	T	C	0.145549	-0.12705	0.0108371	9.63959e-32	34096	intergenic_variant	-	Cis	-0.126596	0.0108453	1.75395e-31	1	1
	9:95896099:G:A:imp:v1	rs10821075	NINJ1_Q92982_OID21167_v1	NINJ1	9	93133817	A	G	0.492229	-0.0987713	0.00777777	5.97505e-37	32908	intron_variant	NINJ1	Cis	-0.0920012	0.00791531	3.1417e-31	1	1
	2:79338929:C:T:imp:v1	rs13407679	REG1B_P48304_OID20266_v1	REG1B	2	79111803	T	C	0.444594	-0.118246	0.00775949	1.95013e-52	33398	intergenic_variant	-	Cis	-0.090892	0.0078389	4.36872e-31	1	1
	17:77710078:T:C:imp:v1	rs111943261	ENPP7_Q6UWV6_OID20689_v1	ENPP7	17	79736279	C	T	0.169156	-0.345681	0.0104241	4.016e-241	31641	intron_variant	ENPP7	Cis	-0.122998	0.0106116	4.58534e-31	1	1
	1:159801111:G:A:imp:v1	rs7516146	SLAMF8_Q9P0V8_OID21214_v1	SLAMF8	1	159831321	A	G	0.479916	0.249901	0.00854819	6.89491e-188	26560	intron_variant	SLAMF8	Cis	-0.099701	0.00866442	1.21714e-30	1	1
	19:38791841:A:G:imp:v1	rs71354995	BCL2L11_O43521-2_OID20513_v1	BCL2L11	19	38301201	G	A	0.255463	-0.101504	0.00884842	1.8349e-30	33444	intron_variant	AC011479.1	Trans	-0.101622	0.0088495	1.59917e-30	1	1
	1:25719599:T:A:imp:v1	rs686631	ICAM4_Q14773_OID20578_v1	ICAM4	1	25393108	T	A	0.440137			0	33696	intron_variant	RHCE	Trans	-0.0887578	0.00774588	2.12647e-30	1	1
	20:2777828:G:T:imp:v1	rs742707	CPXM1_Q96SM3_OID21479_v1	CPXM1	20	2797182	G	T	0.419127	0.102003	0.00781996	6.88667e-39	33414	intron_variant	CPXM1	Cis	0.0896993	0.00783974	2.59021e-30	1	1
	2:207379077:G:C:imp:v1	rs6730048	ADAM23_O75077_OID20651_v1	ADAM23	2	206514353	G	C	0.375152	0.212041	0.00792379	9.44179e-158	33256	intron_variant	ADAM23	Cis	0.0907885	0.00799843	7.35006e-30	1	1
	9:136149711:A:T:imp:v1	rs115478735	CEACAM5_P06731_OID21171_v1	CEACAM5	9	133274295	T	A	0.183957	0.114871	0.0101048	6.03899e-30	32491	intron_variant	ABO	Trans	0.11457	0.0101291	1.15801e-29	1	1
	9:136149229:T:C:imp:v1	rs505922	PECAM1_P16284_OID21131_v1	PECAM1	9	133273813	C	T	0.316951	0.177678	0.00821849	1.18392e-103	33726	intron_variant	ABO	Trans	0.0922421	0.00826434	6.29568e-29	1	1
	8:23074718:T:C:imp:v1	rs4133054	TNFRSF10A_O00220_OID20967_v1	TNFRSF10A	8	23217205	C	T	0.25937	-0.1271	0.00880812	3.35776e-47	33341	intron_variant	TNFRSF10A	Cis	-0.0977942	0.00882079	1.45411e-28	1	1
	1:103917325:G:C:imp:v1	rs4391700	AMY2B_P19961_OID20340_v1	AMY2B	1	103374703	C	G	0.35115	0.185062	0.00847432	1.01163e-105	30081	intergenic_variant	-	Cis	0.0946721	0.00854195	1.51379e-28	1	1
	12:7292251:TA:T:imp:v1	rs770771485	RBP5_P82980_OID21369_v1	RBP5	12	7139655	T	TA	0.255721	0.128771	0.0091994	1.60824e-44	30846	intron_variant	CLSTN3	Cis	0.101749	0.00922424	2.72109e-28	1	1
	4:76846149:A:AT:imp:v1	rs541418346	NAAA_Q02083_OID20931_v1	NAAA	4	75924996	AT	A	0.333666	0.188577	0.00839717	1.08845e-111	31389	intron_variant	NAAA	Cis	0.0931645	0.00848202	4.57504e-28	1	1
	22:50726673:G:A:imp:v1	rs117439977	PLXNB2_O15031_OID20317_v1	PLXNB2	22	50288244	A	G	0.0744105	-0.214806	0.0146908	2.03925e-48	33424	intron_variant	PLXNB2	Cis	-0.159945	0.0147143	1.60211e-27	1	1
	19:826805:G:T:imp:v1	rs149605768	AZU1_P20160_OID20309_v1	AZU1	19	826805	T	G	0.0761285	0.164144	0.0149375	4.32873e-28	31740	intron_variant	AZU1	Cis	0.174579	0.0160966	2.09039e-27	1	1
	1:103917325:G:C:imp:v1	rs4391700	AMY2A_P04746_OID20333_v1	AMY2A	1	103374703	C	G	0.35115	0.170172	0.00834453	1.92028e-92	31100	intergenic_variant	-	Cis	0.0907234	0.00840235	3.54181e-27	1	1
	9:5448690:G:C:imp:v1	rs822336	CD274_Q9NZQ7_OID20966_v1	CD274	9	5448690	G	C	0.46957	0.102975	0.0079276	1.40545e-38	31773	intergenic_variant	-	Cis	0.0855856	0.00793491	4.01017e-27	1	1
	9:38440859:T:C:imp:v1	rs4480202	IGFBPL1_Q8WX77_OID20155_v1	IGFBPL1	9	38440862	C	T	0.436269	-0.135292	0.00776411	5.29789e-68	33422	intron_variant,non_coding_transcript_variant	AL390726.5	Cis	-0.0823274	0.00778864	4.09639e-26	1	1
	11:122714782:A:G:imp:v1	rs2370794	CRTAM_O95727_OID20914_v1	CRTAM	11	122844074	G	A	0.337021	-0.0860425	0.00816269	5.59335e-26	33474	intron_variant,non_coding_transcript_variant	AP002762.2	Cis	-0.0861484	0.0081632	4.90583e-26	1	1
	19:43418732:G:A:imp:v1	rs56298672	PSG1_P11464_OID20916_v1	PSG1	19	42914580	G	A	0.396656	-0.278098	0.00826452	3.22809e-248	29456	intron_variant	PSG6	Cis	-0.0890013	0.00850761	1.29957e-25	1	1
	19:45130550:C:T:imp:v1	rs11671606	PVR_P15151_OID21011_v1	PVR	19	44627253	T	C	0.400067	-0.234755	0.00777417	2.62952e-200	33557	intron_variant	IGSF23	Cis	-0.0823057	0.00786982	1.34111e-25	1	1
	1:12099345:A:G:imp:v1	rs35249183	TNFRSF8_P28908_OID21049_v1	TNFRSF8	1	12039288	G	A	0.0955619	-0.136998	0.0131727	2.47538e-25	33231	intergenic_variant	-	Cis	-0.137371	0.0131756	1.88395e-25	1	1
	19:45413576:C:T:imp:v1	rs75627662	LDLR_P01130_OID20240_v1	LDLR	19	44910319	T	C	0.206562	0.152014	0.00946092	4.30525e-58	33825	non_coding_transcript_exon_variant	AC011481.3	Trans	0.0984857	0.00948594	2.98573e-25	1	1
	6:52105863:C:CGTTTGTTT:imp:v1	rs66834286	IL17F_Q96PD4_OID20456_v1	IL17F	6	52241065	CGTTTGTTT	C	0.104899	0.131888	0.012714	3.27539e-25	32835	intron_variant	IL17F	Cis	0.132026	0.0127173	3.00793e-25	1	1
	9:136143442:A:G:imp:v1	rs612169	ENG_P17813_OID20287_v1	ENG	9	133268030	G	A	0.317878	0.153166	0.00817802	2.87137e-78	34128	intron_variant	ABO	Trans	0.085174	0.00821308	3.37625e-25	1	1
	1:154425456:G:A:imp:v1	rs12126142	IL6_P05231_OID20911_v1	IL6	1	154452980	A	G	0.405313	-0.0816014	0.00786241	3.10043e-25	33449	intron_variant	IL6R	Trans	-0.0815006	0.00786328	3.5882e-25	1	1
	2:241793545:G:A:imp:v1	rs55649245	AGXT_P21549_OID20139_v1	AGXT	2	240854128	A	G	0.307517	0.08706	0.00843155	5.40354e-25	32921	intergenic_variant	-	Cis	0.0870314	0.00843479	5.83353e-25	1	1
	17:34427479:C:G:imp:v1	rs1634509	CCL3_P10147_OID20610_v1	CCL3	17	36100085	G	C	0.226793	-0.0977343	0.00919257	2.11787e-26	33629	intergenic_variant	-	Cis	-0.0952295	0.00927594	9.9968e-25	1	1
	2:233305282:G:C:imp:v1	rs569048656	ALPP_P05187_OID21383_v1	ALPP	2	232440572	C	G	0.315122	0.204658	0.00896886	2.99285e-115	28280	intergenic_variant	-	Cis	0.0927359	0.00908416	1.81592e-24	1	1
	19:5841356:G:T:imp:v1	rs3760775	KLK12_Q9UKR0_OID21201_v1	KLK12	19	5841345	T	G	0.0589452	0.18015	0.0165584	1.44101e-27	32757	intergenic_variant	-	Trans	0.169042	0.016565	1.88709e-24	1	1
	10:81309722:A:G:imp:v1	rs2261463	SFTPA1_Q8IWL2_OID21165_v1	SFTPA1	10	79549966	G	A	0.229379	0.116078	0.00965826	2.83821e-33	30179	intergenic_variant	-	Cis	0.0981022	0.00966701	3.37756e-24	1	1
	10:7774358:C:G:imp:v1	rs7084817	PTX3_P26022_OID20570_v1	PTX3	10	7732395	G	C	0.0517681	-0.175418	0.01736	5.2644e-24	33696	missense_variant	ITIH2	Trans	-0.17622	0.0173692	3.46816e-24	1	1
	19:49186168:A:G:imp:v1	rs10418488	KLK1_P06870_OID21499_v1	KLK1	19	48682911	A	G	0.197791	-0.351263	0.00972025	5.79221e-286	32046	intergenic_variant	-	Cis	0.100322	0.00990285	4.0393e-24	1	1
	6:43932763:G:A:imp:v1	rs13206012	VEGFA_P15692_OID20650_v1	VEGFA	6	43965026	A	G	0.360076	-0.114571	0.00871843	1.91167e-39	28375	intergenic_variant	-	Cis	-0.0883017	0.00876876	7.495e-24	1	1
	4:166277976:C:T:imp:v1	rs11944540	CPE_P16870_OID21392_v1	CPE	4	165356824	T	C	0.333611	-0.0893868	0.00818974	9.82876e-28	33413	intergenic_variant	-	Cis	-0.0821092	0.00820749	1.46098e-23	1	1
	19:35800662:G:T:imp:v1	rs10411704	CD22_P20273_OID20637_v1	CD22	19	35309759	G	T	0.214602	-0.0926417	0.00931522	2.64657e-23	34088	intron_variant	MAG	Cis	-0.0928325	0.00931655	2.18501e-23	1	1
	19:54326212:G:T:imp:v1	rs62143206	CLC_Q05315_OID20126_v1	CLC	19	53822958	T	G	0.208705	0.0937741	0.00947066	4.09914e-23	33657	intron_variant	NLRP12	Trans	0.0940166	0.00947285	3.24592e-23	1	1
	9:100559011:T:C:imp:v1	rs13295081	TSHB_P01222_OID20129_v1	TSHB	9	97796729	T	C	0.327099	-0.0824912	0.00825755	1.68938e-23	33215	intron_variant,non_coding_transcript_variant	PTCSC2	Trans	-0.081972	0.00826764	3.59002e-23	1	1
	15:56070705:C:A:imp:v1	rs80242797	PRTG_Q2VWP7_OID21443_v1	PRTG	15	55778507	A	C	0.110513	0.194814	0.0121997	2.10815e-57	33921	intergenic_variant	-	Cis	0.121191	0.0122334	3.89599e-23	1	1
	14:55347410:C:CCAT:imp:v1	rs71131239	LGALS3_P17931_OID20284_v1	LGALS3	14	54880692	C	CCAT	0.217572	0.131579	0.00949684	1.18552e-43	32374	intron_variant	GCH1	Cis	0.0940907	0.00953115	5.51058e-23	1	1
	4:74739123:TGG:T:imp:v1	4:74739123_TGG_T	CXCL1_P09341_OID20762_v1	CXCL1	4	73873406	T	TGG	0.157302	-0.167852	0.0106079	2.14593e-56	33270	intergenic_variant	-	Cis	-0.1053	0.0106778	6.10596e-23	1	1
	11:102624885:T:C:imp:v1	rs1320633	MMP10_P09238_OID20687_v1	MMP10	11	102754154	C	T	0.367107	-0.0953288	0.00798967	8.10956e-33	33570	non_coding_transcript_exon_variant	AP000619.1	Cis	-0.0785856	0.00799611	8.53208e-23	1	1
	19:49206172:C:T:imp:v1	rs516246	CXADR_P78310_OID20561_v1	CXADR	19	48702915	C	T	0.490877	0.0748417	0.00769466	2.32557e-22	33696	intron_variant	FUT2	Trans	0.0748019	0.00769568	2.47834e-22	1	1
	7:150554553:C:T:imp:v1	rs1049742	AOC1_P19801_OID20452_v1	AOC1	7	150857465	T	C	0.081294	-0.137593	0.0141967	3.26343e-22	33123	missense_variant	AOC1	Cis	-0.137986	0.0141995	2.53549e-22	1	1
	11:117864063:A:G:imp:v1	rs3135932	IL10RA_Q13651_OID20420_v1	IL10RA	11	117993348	G	A	0.165513	-0.101523	0.0104394	2.35957e-22	33123	missense_variant	IL10RA	Cis	-0.101243	0.0104414	3.12697e-22	1	1
	8:120748454:A:G:imp:v1	rs2043431	ENPP2_Q13822_OID20288_v1	ENPP2	8	119736214	G	A	0.408164	0.0846249	0.00777426	1.3549e-27	34128	intron_variant	TAF2	Cis	0.0764198	0.00789132	3.52537e-22	1	1
	10:126158408:T:C:imp:v1	rs11245067	LHPP_Q9H008_OID20749_v1	LHPP	10	124469839	C	T	0.182561	-0.0967271	0.00995233	2.50139e-22	33732	intron_variant	LHPP	Cis	-0.0966218	0.00997898	3.57748e-22	1	1
	16:87926856:C:G:imp:v1	rs139443993	CA5A_P35218_OID20075_v1	CA5A	16	87893250	G	C	0.0612477	-0.277431	0.0162098	1.1468e-65	32803	intron_variant	CA5A	Cis	-0.156842	0.0163216	7.28837e-22	1	1
	17:72574710:A:C:imp:v1	rs9896550	CD300E_Q496F6_OID21418_v1	CD300E	17	74578571	C	A	0.268951	-0.0928018	0.00873675	2.35448e-26	33203	intergenic_variant	-	Cis	-0.083612	0.00874885	1.21326e-21	1	1
	7:95043850:T:G:imp:v1	rs1639	PON2_Q15165_OID20088_v1	PON2	7	95414538	G	T	0.203931	-0.209716	0.00960259	9.76624e-106	32924	intron_variant	PON2	Cis	-0.0916537	0.00966279	2.41868e-21	1	1
	6:26404958:G:A:imp:v1	rs10456045	BTN3A2_P78410_OID20540_v1	BTN3A2	6	26404730	A	G	0.305222			0	33696	intron_variant	BTN3A1	Cis	0.0789273	0.00835502	3.49687e-21	1	1
	6:167342833:G:GA:imp:v1	rs546984975	RNASET2_O00584_OID20321_v1	RNASET2	6	166929345	GA	G	0.127816	0.0971439	0.011748	1.35127e-16	32429	intron_variant	AL159163.1	Cis	0.110044	0.0117498	7.56062e-21	1	1
	11:113090805:C:T:imp:v1	rs4646981	NCAM1_P13591_OID20354_v1	NCAM1	11	113220083	T	C	0.101087	0.108584	0.0130937	1.10585e-16	32026	intron_variant	NCAM1	Cis	0.122125	0.0131212	1.30931e-20	1	1
	19:49841054:G:T:imp:v1	rs354026	DKKL1_Q9UK85_OID21313_v1	DKKL1	19	49337797	G	T	0.246213			0	33572	intron_variant	CD37	Cis	-0.0830891	0.00894668	1.58478e-20	1	1
	10:43358371:G:T:imp:v1	rs2795510	RET_P07949_OID21346_v1	RET	10	42862923	T	G	0.17501	-0.0933929	0.0101451	3.39487e-20	33562	intergenic_variant	-	Cis	-0.0939896	0.0101494	2.03273e-20	1	1
	14:21158910:G:T:imp:v1	rs17114699	ANG_P03950_OID20403_v1	ANG	14	20690751	T	G	0.108249	-0.180935	0.0124493	7.40553e-48	33209	intron_variant	ANG	Cis	-0.115193	0.0124802	2.70412e-20	1	1
	11:59940599:T:A:imp:v1	rs7232	TREM2_Q9NZC2_OID20731_v1	TREM2	11	60173126	A	T	0.37144	-0.0735638	0.00805505	6.68549e-20	32923	missense_variant	MS4A6A	Trans	-0.0737679	0.00805611	5.34763e-20	1	1
	2:85932089:C:T:imp:v1	rs12714150	GNLY_P22749_OID21132_v1	GNLY	2	85704966	C	T	0.395913	-0.14732	0.00785699	1.93028e-78	33514	intergenic_variant	-	Cis	-0.0722916	0.0078967	5.45269e-20	1	1
	22:31020975:A:C:imp:v1	rs13057127	TCN2_P20062_OID20341_v1	TCN2	22	30624988	C	A	0.216851	-0.162243	0.00927356	1.55685e-68	33929	intron_variant	TCN2	Cis	-0.0852441	0.00932743	6.29836e-20	1	1
	19:52130830:C:A:imp:v1	rs8107754	SIGLEC5_O15389_OID21082_v1	SIGLEC5	19	51627577	A	C	0.488557	-0.249665	0.00775653	2.59481e-227	32224	synonymous_variant	SIGLEC5	Cis	-0.0715113	0.0078759	1.08813e-19	1	1
	2:102966067:G:A:imp:v1	rs1921622	IL1RL1_Q01638_OID20250_v1	IL1RL1	2	102349607	G	A	0.458633	-0.212741	0.00761433	9.37178e-172	33953	intron_variant	IL18R1	Cis	-0.069359	0.00770383	2.19273e-19	1	1
	19:41295177:A:G:imp:v1	rs34842744	MIA_Q16674_OID21531_v1	MIA	19	40789272	G	A	0.235662	0.294237	0.00892159	1.60184e-238	33787	intron_variant,NMD_transcript_variant	MIA-RAB4B	Cis	-0.0811877	0.00905497	3.07224e-19	1	1
	20:3050393:T:C:imp:v1	rs3761248	OXT_P01178_OID21047_v1	OXT	20	3069747	C	T	0.14568	-0.19074	0.0116794	5.90119e-60	29185	intergenic_variant	-	Cis	-0.111488	0.0124483	3.36288e-19	1	1
	22:37256846:G:A:imp:v1	rs1883112	PVALB_P20472_OID21420_v1	PVALB	22	36860804	A	G	0.454227	-0.194716	0.00764965	6.34117e-143	33819	intron_variant,non_coding_transcript_variant	NCF4-AS1	Cis	0.0690399	0.00771441	3.57193e-19	1	1
	19:5841356:G:T:imp:v1	rs3760775	PNLIPRP2_P54317_OID20775_v1	PNLIPRP2	19	5841345	T	G	0.0589452	0.146656	0.0163837	3.51168e-19	33500	intergenic_variant	-	Trans	0.146222	0.016387	4.53567e-19	1	1
	19:40988666:C:A:imp:v1	rs75707753	BLVRB_P30043_OID21141_v1	BLVRB	19	40482759	A	C	0.0561927	0.151967	0.0170464	4.88231e-19	32365	intron_variant	SPTBN4	Cis	0.151826	0.017048	5.30045e-19	1	1
	1:159175354:G:A:imp:v1	rs12075	CCL13_Q99616_OID20655_v1	CCL13	1	159205564	G	A	0.417012	-0.0682706	0.00776654	1.49096e-18	34019	missense_variant	ACKR1	Trans	-0.0686791	0.00776743	9.40765e-19	1	1
	1:207278451:G:A:imp:v1	rs11120218	C4BPB_P20851_OID21481_v1	C4BPB	1	207105106	A	G	0.117201	0.146897	0.0119569	1.08203e-34	33651	intron_variant	C4BPA	Cis	0.105995	0.0119992	1.01476e-18	1	1
	1:38079517:T:G:imp:v1	rs36043533	RSPO1_Q2MKA7_OID20938_v1	RSPO1	1	37613845	G	T	0.0558881	-0.147434	0.0168331	1.97663e-18	33366	missense_variant	RSPO1	Cis	-0.147723	0.0168322	1.69041e-18	1	1
	1:11749957:A:C:imp:v1	rs6658345	DRAXIN_Q8NBI3_OID20917_v1	DRAXIN	1	11689900	C	A	0.280896	0.138666	0.00857698	8.59308e-59	33387	intron_variant	MAD2L2	Cis	0.0757903	0.00864093	1.76963e-18	1	1
	19:49206172:C:T:imp:v1	rs516246	TMPRSS15_P98073_OID21364_v1	TMPRSS15	19	48702915	C	T	0.490877	0.067973	0.00771075	1.19308e-18	33572	intron_variant	FUT2	Trans	0.0676228	0.00771175	1.80584e-18	1	1
	1:22923029:A:G:imp:v1	rs209689	C1QA_P02745_OID20654_v1	C1QA	1	22596536	G	A	0.337422	0.112428	0.00816952	4.31831e-43	33320	intron_variant	EPHA8	Cis	0.0718171	0.0081938	1.87092e-18	1	1
	1:985266:C:T:imp:v1	rs2275813	AGRN_O00468_OID20786_v1	AGRN	1	1049886	C	T	0.436867	0.0873882	0.00793271	3.19312e-28	32176	intron_variant	AGRN	Cis	0.0692174	0.00794661	3.03046e-18	1	1
	2:242842196:C:G:imp:v1	rs6737028	PDCD1_Q15116_OID21396_v1	PDCD1	2	241900045	G	C	0.495182	0.0779314	0.00767338	3.11367e-24	33867	intron_variant	FAM240C	Cis	0.0668327	0.0076924	3.68391e-18	1	1
	22:50971266:T:C:imp:v1	rs140522	TYMP_P19971_OID20234_v1	TYMP	22	50532837	T	C	0.324553	0.0850109	0.00824071	5.96787e-25	33480	intergenic_variant	-	Cis	0.0716337	0.00825355	3.98802e-18	1	1
	12:7910360:AAAAC:A:imp:v1	rs750560750	CLEC4C_Q8WTT0_OID20547_v1	CLEC4C	12	7757764	A	AAAAC	0.272573	-0.168829	0.00918813	2.09319e-75	29533	intergenic_variant	-	Cis	-0.0793444	0.00924333	9.16551e-18	1	1
	11:88079703:A:G:imp:v1	rs472596	CTSC_P53634_OID20679_v1	CTSC	11	88346535	A	G	0.337152			0	33500	intron_variant	CTSC	Cis	0.0697486	0.00820186	1.83163e-17	1	1
	17:26694861:G:A:imp:v1	rs704	NMNAT1_Q9HAN9_OID20913_v1	NMNAT1	17	28367840	A	G	0.473211	0.0660701	0.00773236	1.28969e-17	33474	missense_variant	VTN	Trans	0.0657498	0.00773328	1.86059e-17	1	1
	9:136138765:GCGCCCACCACTA:G:imp:v1	9:136138765_GCGCCCACCACTA_G	FCGR2B_P31994_OID21215_v1	FCGR2B	9	133263362	G	GCGCCCACCACTA	0.18199	-0.0925947	0.0101076	5.1483e-20	32791	intron_variant	ABO	Trans	-0.0857834	0.0101114	2.17866e-17	1	1
	3:182823498:A:G:imp:v1	rs13059546	LAMP3_Q9UQV4_OID20638_v1	LAMP3	3	183105710	A	G	0.350379	0.0698258	0.00803519	3.62466e-18	33948	intron_variant	MCCC1	Cis	0.0686811	0.00812091	2.73602e-17	1	1
	1:150718602:T:G:imp:v1	rs75056606	CTSS_P25774_OID21056_v1	CTSS	1	150746126	G	T	0.147033	0.164326	0.0123138	1.26786e-40	26115	intron_variant	CTSS	Cis	0.104847	0.0124388	3.48538e-17	1	1
	8:11711473:G:C:imp:v1	rs1293297	CTSB_P07858_OID20276_v1	CTSB	8	11853964	C	G	0.120313	-0.13519	0.0119372	9.85473e-30	33025	intron_variant	CTSB	Cis	-0.100197	0.0119555	5.25806e-17	1	1
	19:54571204:GA:G:imp:v1	19:54571204_GA_G	OSCAR_Q8IYS5_OID20776_v1	OSCAR	19	54067950	GA	G	0.305291	0.101462	0.00933628	1.64726e-27	26928	intergenic_variant	-	Cis	0.0786517	0.00939145	5.53067e-17	1	1
	9:136149722:A:G:imp:v1	rs630014	LGALS4_P56470_OID20748_v1	LGALS4	9	133274306	A	G	0.485714	-0.106301	0.00769261	1.96823e-43	33634	intron_variant	ABO	Trans	-0.0642712	0.00770748	7.50428e-17	1	1
	6:32667595:G:T:imp:v1	rs1794279	TGM2_P21980_OID20141_v1	TGM2	6	32699818	T	G	0.127213	0.11856	0.0115604	1.11652e-24	33591	intergenic_variant	-	Trans	0.101374	0.0123499	2.24057e-16	1	1
	17:7041006:C:T:imp:v1	rs167537	CD163_Q86VB7_OID20360_v1	CD163	17	7137687	T	C	0.149182	0.085382	0.0110118	8.92781e-15	32426	intergenic_variant	-	Trans	0.0900115	0.0110136	3.01414e-16	1	1
	19:49206417:A:G:imp:v1	rs492602	CGREF1_Q99674_OID20152_v1	CGREF1	19	48703160	A	G	0.490819	0.0614592	0.0076942	1.3744e-15	33731	synonymous_variant	FUT2	Trans	0.0624142	0.00769635	5.0794e-16	1	1
	17:62569739:A:C:imp:v1	rs72844239	MILR1_Q7Z6M3_OID20482_v1	MILR1	17	64573621	C	A	0.0616337	-0.166169	0.0167819	4.09318e-23	30599	intron_variant	SMURF2	Cis	-0.13508	0.0168357	1.02819e-15	1	1
	4:75321980:T:C:imp:v1	rs1246411	AREG_P15514_OID21357_v1	AREG	4	74456263	C	T	0.456312	0.0597631	0.00774115	1.16157e-14	33572	intergenic_variant	-	Cis	0.0627355	0.00784192	1.24401e-15	1	1
	1:169568698:T:G:imp:v1	rs760694	SELP_P16109_OID20379_v1	SELP	1	169599460	G	T	0.458503	0.0784007	0.007738	3.98803e-24	33531	intron_variant	SELP	Cis	0.0618394	0.00774491	1.41068e-15	1	1
	6:32520050:C:T:imp:v1	rs111621461	CXCL10_P02778_OID20697_v1	CXCL10	6	32552273	T	C	0.324112	-0.0766052	0.00915841	6.03899e-17	27142	intergenic_variant	-	Trans	-0.0756242	0.009506	1.7852e-15	1	1
	4:187139939:A:G:imp:v1	rs12331618	BMP6_P22004_OID20111_v1	BMP6	4	186218785	A	G	0.487675	-0.0620908	0.00780175	1.74043e-15	32815	intron_variant	KLKB1	Trans	-0.0620988	0.00783377	2.2438e-15	1	1
	19:10403603:C:T:imp:v1	rs74827019	ICAM1_P05362_OID20411_v1	ICAM1	19	10292927	T	C	0.0836684	-0.143528	0.0139681	9.09639e-25	33320	intron_variant	ICAM5	Cis	-0.111334	0.0140558	2.3587e-15	1	1
	19:54327313:C:A:imp:v1	rs34436714	S100A11_P31949_OID20130_v1	S100A11	19	53824059	A	C	0.208969	0.0757361	0.00949603	1.51708e-15	33480	missense_variant	NLRP12	Trans	0.0752611	0.00952436	2.74567e-15	1	1
	6:112366386:C:T:imp:v1	rs7756408	LAMA4_Q16363_OID20769_v1	LAMA4	6	112045183	T	C	0.27684	-0.0691634	0.00857683	7.38485e-16	33886	intergenic_variant	-	Cis	-0.0678457	0.00860319	3.11752e-15	1	1
	19:41825191:C:T:imp:v1	rs73045269	TGFB1_P01137_OID20621_v1	TGFB1	19	41319286	T	C	0.17145	-0.0796123	0.0101614	4.69665e-15	34027	intron_variant	CCDC97	Cis	-0.0801026	0.0101643	3.25408e-15	1	1
	6:47481628:T:G:imp:v1	rs78842280	CD2AP_Q9Y5K6_OID20177_v1	CD2AP	6	47513892	G	T	0.268959	-0.0690062	0.00881003	4.77521e-15	32702	intron_variant	CD2AP	Cis	-0.0700857	0.00889776	3.35919e-15	1	1
	6:32543376:C:T:imp:v1	rs72847652	IL10_P22301_OID20431_v1	IL10	6	32575599	T	C	0.110929	0.0976632	0.0125506	7.16359e-15	32125	intergenic_variant	-	Trans	0.0996544	0.0126962	4.18932e-15	1	1
	16:72219756:C:A:imp:v1	rs34417180	GALNT2_Q10471_OID21423_v1	GALNT2	16	72185857	A	C	0.1672	-0.10173	0.0102891	4.73287e-23	33821	intergenic_variant	-	Trans	-0.0811244	0.0104078	6.4623e-15	1	1
	22:33159636:G:A:imp:v1	rs4821099	TIMP3_P35625_OID20684_v1	TIMP3	22	32763650	G	A	0.486692	0.0925771	0.00766879	1.48601e-33	33886	intron_variant	SYN3	Cis	0.0598346	0.00768111	6.70987e-15	1	1
	12:102107625:A:G:imp:v1	rs79519995	CREG1_O75629_OID21515_v1	CREG1	12	101713847	G	A	0.0522894	0.228507	0.0173617	1.46026e-39	33300	intron_variant	CHPT1	Trans	0.143146	0.0183843	6.89782e-15	1	1
	16:669708:T:G:imp:v1	rs55798945	WFIKKN1_Q96NZ8_OID20939_v1	WFIKKN1	16	619708	G	T	0.294515	-0.0706294	0.00912276	9.77834e-15	28855	intron_variant	RAB40C	Cis	-0.070993	0.00912445	7.22252e-15	1	1
	9:136129115:A:T:imp:v1	rs10793962	BST2_Q10589_OID21029_v1	BST2	9	133253728	T	A	0.0611926	-0.128236	0.015988	1.05058e-15	33985	non_coding_transcript_exon_variant	ABO	Trans	-0.124145	0.0159947	8.38456e-15	1	1
	17:7183522:C:T:imp:v1	rs5409	SIGLEC9_Q9Y336_OID21390_v1	SIGLEC9	17	7280203	T	C	0.0900982	0.100809	0.0133929	5.18868e-14	33946	intergenic_variant	-	Trans	0.103954	0.0133958	8.48033e-15	1	1
	14:70856098:T:TC:imp:v1	rs71105706	SMOC1_Q9H4F8_OID21461_v1	SMOC1	14	70389381	T	TC	0.0524557	0.135103	0.0178874	4.25419e-14	31383	intron_variant	COX16	Cis	0.140968	0.0181946	9.3524e-15	1	1
	5:35877505:G:A:imp:v1	rs10063294	IL7R_P16871_OID21136_v1	IL7R	5	35877403	G	A	0.466903	-0.174272	0.00766001	1.40592e-114	33718	3_prime_UTR_variant	IL7R	Cis	0.0594549	0.00771258	1.26984e-14	1	1
	6:109799923:C:T:imp:v1	rs6911838	CD164_Q04900_OID21080_v1	CD164	6	109478720	T	C	0.338191	-0.0621467	0.00814957	2.42582e-14	33578	intron_variant	ZBTB24	Cis	-0.062796	0.00815739	1.38157e-14	1	1
	6:150283812:T:C:imp:v1	rs17676204	ULBP2_Q9BZM5_OID20919_v1	ULBP2	6	149962676	C	T	0.191461	0.205225	0.00984342	1.55839e-96	32900	intergenic_variant	-	Cis	0.0783813	0.0102037	1.57074e-14	1	1
	20:43252915:T:C:imp:v1	rs244076	ADA_P00813_OID20645_v1	ADA	20	44624274	C	T	0.173318	0.272213	0.01001	7.9019e-163	34088	synonymous_variant	ADA	Cis	-0.0776652	0.0101108	1.57368e-14	1	1
	12:52312288:T:A:imp:v1	rs11169954	ACVRL1_P37023_OID20999_v1	ACVRL1	12	51918504	A	T	0.0795971	-0.110034	0.014318	1.52997e-14	33232	intron_variant	ACVRL1	Cis	-0.10952	0.0143222	2.05974e-14	1	1
	10:90782973:A:G:imp:v1	rs10887883	FAS_P25445_OID20316_v1	FAS	10	89023216	A	G	0.414873	-0.0596932	0.00779399	1.87566e-14	33848	intergenic_variant	-	Cis	-0.0592183	0.00779661	3.06858e-14	1	1
	6:32674725:A:G:imp:v1	rs17206287	XCL1_P47992_OID21398_v1	XCL1	6	32706948	G	A	0.115307	0.0966038	0.0120048	8.47601e-16	33946	non_coding_transcript_exon_variant	MTCO3P1	Trans	0.0928272	0.0122487	3.49433e-14	1	1
	9:32455674:A:G:imp:v1	rs1133071	DDX58_O95786_OID21226_v1	DDX58	9	32455676	G	A	0.297635	-0.0646734	0.00854714	3.82889e-14	32683	3_prime_UTR_variant	DDX58	Cis	-0.0647684	0.00854809	3.53768e-14	1	1
	10:17875857:T:G:imp:v1	rs56278466	ADGRG1_Q9Y653_OID21294_v1	ADGRG1	10	17833858	T	G	0.338947	0.0617721	0.00814593	3.37164e-14	33572	intron_variant	MRC1	Trans	0.0616741	0.0081472	3.73299e-14	1	1
	19:11690795:G:A:imp:v1	rs111582891	ACP5_P13686_OID20314_v1	ACP5	19	11579980	A	G	0.125236	-0.107756	0.0115983	1.53343e-20	33842	intron_variant	ZNF627	Cis	-0.0876112	0.011605	4.37234e-14	1	1
	1:159175354:G:A:imp:v1	rs12075	CXCL8_P10145_OID20631_v1	CXCL8	1	159205564	G	A	0.417012	-0.059061	0.00792838	9.38268e-14	32663	missense_variant	ACKR1	Trans	-0.0595937	0.00792932	5.66454e-14	1	1
	16:68032198:GC:G:imp:v1	16:68032198_GC_G	PLA2G15_Q8NCC3_OID21473_v1	PLA2G15	16	67998295	G	GC	0.111549	0.093677	0.0124242	4.70463e-14	32627	intron_variant	DUS2	Cis	0.0940546	0.0125377	6.29757e-14	1	1
	8:143872462:A:G:imp:v1	rs2585164	LY6D_Q14210_OID20708_v1	LY6D	8	142791046	G	A	0.497748	0.117125	0.0077123	4.32612e-52	33395	intron_variant,non_coding_transcript_variant	AC083841.2	Cis	0.0579395	0.00773505	6.86051e-14	1	1
	22:44340904:C:T:imp:v1	rs2294915	GSTA1_P08263_OID20166_v1	GSTA1	22	43945024	T	C	0.231096	0.0679654	0.00914706	1.08355e-13	33576	intron_variant	PNPLA3	Trans	0.0685846	0.00915888	6.97614e-14	1	1
	3:124725659:C:A:imp:v1	rs4618262	MUC13_Q9H3R2_OID20866_v1	MUC13	3	125006815	C	A	0.384099	0.0592112	0.00801481	1.49364e-13	32848	intron_variant	HEG1	Cis	0.0599736	0.00801559	7.31364e-14	1	1
	16:75252526:C:T:imp:v1	rs4243110	CTRB1_P17538_OID21150_v1	CTRB1	16	75218628	C	T	0.493625	0.143039	0.00777961	1.68839e-75	32713	intergenic_variant	-	Cis	0.0585352	0.00785356	9.10074e-14	1	1
	8:6829137:A:G:imp:v1	rs2738110	DEFA1_DEFA1B_P59665_OID20344_v1	DEFA1B	8	6971615	G	A	0.289939	-0.0793689	0.00860229	2.79652e-20	32735	intergenic_variant	-	Cis	-0.0821519	0.0110742	1.18626e-13	1	1
	1:159175354:G:A:imp:v1	rs12075	CXCL8_P10145_OID21430_v1	CXCL8	1	159205564	G	A	0.417012	-0.0577094	0.00783029	1.70609e-13	33489	missense_variant	ACKR1	Trans	-0.0580394	0.00783101	1.24899e-13	1	1
	2:119717694:A:AAAT:imp:v1	rs149653770	MARCO_Q9UEW3_OID20210_v1	MARCO	2	118960118	AAAT	A	0.225287	0.0874171	0.00921605	2.41658e-21	33639	intron_variant	MARCO	Cis	0.0682078	0.00923867	1.54927e-13	1	1
	11:6410679:G:C:imp:v1	rs2723661	SMPD1_P17405_OID21028_v1	SMPD1	11	6389449	C	G	0.456342	0.0836094	0.00777142	5.39992e-27	33254	intergenic_variant	-	Cis	0.0572621	0.00777944	1.82952e-13	1	1
	11:102745469:GCAAA:G:imp:v1	11:102745469_GCAAA_G	MMP12_P39900_OID21439_v1	MMP12	11	102874739	G	GCAAA	0.184267	0.254299	0.00993718	1.93601e-144	33031	intron_variant	MMP12	Cis	0.0737733	0.0100302	1.9077e-13	1	1
	16:12852822:C:T:imp:v1	rs869860	CPPED1_Q9BRF8_OID21053_v1	CPPED1	16	12758965	C	T	0.487405	0.136023	0.00771118	1.22175e-69	33345	intron_variant	CPPED1	Cis	0.0569724	0.00774812	1.93722e-13	1	1
	9:127986904:A:T:imp:v1	rs7858935	RABEPK_Q7Z6M1_OID21163_v1	RABEPK	9	125224625	T	A	0.146172	-0.0803717	0.0110634	3.74075e-13	32678	intron_variant	RABEPK	Cis	-0.0807607	0.0110663	2.92301e-13	1	1
	14:21419823:CAT:C:imp:v1	rs771108528	RNASE3_P12724_OID20203_v1	RNASE3	14	20951664	CAT	C	0.319305	0.0932281	0.00832542	4.16983e-29	33064	intergenic_variant	-	Cis	0.0608019	0.00835065	3.31104e-13	1	1
	22:44340904:C:T:imp:v1	rs2294915	DCXR_Q7Z4W1_OID21480_v1	DCXR	22	43945024	T	C	0.231096	0.0654993	0.00913021	7.28865e-13	33704	intron_variant	PNPLA3	Trans	0.0664852	0.00914026	3.49281e-13	1	1
	1:159175354:G:A:imp:v1	rs12075	CXCL8_P10145_OID20153_v1	CXCL8	1	159205564	G	A	0.417012	-0.0559018	0.00783982	1.00003e-12	33411	missense_variant	ACKR1	Trans	-0.0570058	0.00784202	3.61413e-13	1	1
	6:32628771:T:C:imp:v1	rs41270891	TIMP4_Q99727_OID21147_v1	TIMP4	6	32660994	C	T	0.132064	0.103646	0.0141525	2.4154e-13	21725	intron_variant	HLA-DQB1	Trans	0.110384	0.0152118	3.9745e-13	1	1
	19:5840619:C:T:imp:v1	rs708686	FUT3_FUT5_P21217_Q11128_OID21013_v1	FUT5	19	5840608	T	C	0.265959	0.177576	0.00868724	7.21919e-93	33519	intergenic_variant	-	Cis	0.0633841	0.00874676	4.27429e-13	1	1
	9:139949830:A:C:imp:v1	9:139949830_A_C	DPP7_Q9UHL4_OID20142_v1	DPP7	9	137055378	C	A	0.329936	-0.102944	0.00837282	9.63751e-35	32110	intergenic_variant	-	Cis	-0.0609773	0.00844981	5.33799e-13	1	1
	2:71029439:A:G:imp:v1	rs6712273	CD207_Q9UJ71_OID21298_v1	CD207	2	70802307	A	G	0.350068	-0.098554	0.00814802	1.11625e-33	32955	intergenic_variant	-	Cis	-0.0588457	0.00816044	5.55037e-13	1	1
	11:126221298:G:T:imp:v1	rs78471630	TIMD4_Q96H15_OID20375_v1	TIMD4	11	126351403	T	G	0.0601371	-0.117997	0.0161743	2.97844e-13	33762	non_coding_transcript_exon_variant	GSEC	Trans	-0.116294	0.0161789	6.57366e-13	1	1
	21:34662711:G:A:imp:v1	rs2248118	IL10RB_Q08334_OID20696_v1	IL10RB	21	33290406	A	G	0.371602	-0.0970778	0.00803736	1.37517e-33	33000	intron_variant	IL10RB	Cis	-0.057751	0.00805526	7.53513e-13	1	1
	19:49203829:C:T:imp:v1	rs35106244	GPA33_Q99795_OID21376_v1	GPA33	19	48700572	T	C	0.458319	-0.0590243	0.00814228	4.19502e-13	30326	intron_variant	FUT2	Trans	-0.0583337	0.00814357	7.884e-13	1	1
	10:81318242:C:T:imp:v1	rs61860558	SFTPA2_Q8IWL1_OID21218_v1	SFTPA2	10	79558486	T	C	0.312479	0.308682	0.00836172	2.64433e-298	31924	intron_variant	SFTPA2	Cis	0.0609844	0.00853319	8.88654e-13	1	1
	16:72052348:A:G:imp:v1	rs11648003	HBQ1_P09105_OID21433_v1	HBQ1	16	72018449	G	A	0.217818	0.0629066	0.00933737	1.61604e-11	33615	intron_variant	DHODH	Trans	0.0670864	0.00939482	9.28018e-13	1	1
	19:4240948:A:G:imp:v1	rs353698	EBI3_IL27_Q14213_Q8NEV9_OID21389_v1	IL27	19	4240951	G	A	0.238405	-0.0764552	0.00902159	2.35714e-17	33763	intergenic_variant	-	Cis	-0.0646552	0.00909669	1.18124e-12	1	1
	8:98812563:A:G:imp:v1	rs2449556	TACSTD2_P09758_OID21447_v1	TACSTD2	8	97800335	G	A	0.482156	-0.0627602	0.0082352	2.5178e-14	29470	intron_variant	LAPTM4B	Trans	-0.058322	0.00824943	1.55142e-12	1	1
	4:1169270:G:C:imp:v1	rs112867513	SPON2_Q9BUD6_OID20221_v1	SPON2	4	1175482	C	G	0.116758	-0.0860362	0.0120343	8.72549e-13	33427	intron_variant	SPON2	Cis	-0.085076	0.0120402	1.59479e-12	1	1
	20:62308612:T:G:imp:v1	rs2738783	TNFRSF6B_O95407_OID20964_v1	TNFRSF6B	20	63677259	T	G	0.20775	-0.0837315	0.00958699	2.46122e-18	32976	intron_variant	RTEL1	Cis	-0.067818	0.00959791	1.59555e-12	1	1
	19:51553216:TG:T:imp:v1	19:51553216_TG_T	KLK13_Q9UKR3_OID21291_v1	KLK13	19	51049959	T	TG	0.112877	0.11023	0.0124123	6.64276e-19	32331	intron_variant,non_coding_transcript_variant	AC011473.1	Cis	0.0877551	0.0124261	1.63915e-12	1	1
	4:120367277:CTTTT:C:imp:v1	rs141326077	FABP2_P12104_OID20200_v1	FABP2	4	119446122	C	CTTTT	0.312904	-0.0642141	0.0083736	1.73834e-14	33109	intron_variant,non_coding_transcript_variant	GTF2IP12	Cis	-0.0591875	0.00838138	1.64377e-12	1	1
	4:187157140:C:T:imp:v1	rs4241819	SPINT2_O43291_OID20720_v1	SPINT2	4	186235986	C	T	0.4912	-0.0546557	0.00772095	1.45319e-12	33510	intron_variant	KLKB1	Trans	-0.054567	0.00773353	1.71495e-12	1	1
	1:159175354:G:A:imp:v1	rs12075	CXCL8_P10145_OID20997_v1	CXCL8	1	159205564	G	A	0.417012	-0.0556083	0.00793072	2.35331e-12	32650	missense_variant	ACKR1	Trans	-0.0557531	0.00793151	2.0754e-12	1	1
	6:32561638:C:T:imp:v1	rs35371668	CCL26_Q9Y258_OID20546_v1	CCL26	6	32593861	T	C	0.172364	0.0723759	0.0104111	3.60656e-12	32288	intergenic_variant	-	Trans	0.0729168	0.0104194	2.59264e-12	1	1
	3:273987:A:G:imp:v1	rs1846447	CHL1_O00533_OID20366_v1	CHL1	3	232304	A	G	0.21378	0.114468	0.00937926	2.94431e-34	33667	intron_variant	CHL1	Cis	0.0657135	0.00940932	2.8716e-12	1	1
	17:34314334:T:A:imp:v1	rs854682	CCL23_P55773_OID20693_v1	CCL23	17	35987298	A	T	0.200474	0.197583	0.00958819	2.37792e-94	33507	intron_variant,NMD_transcript_variant	CCL15-CCL14	Cis	0.0674121	0.0096531	2.87982e-12	1	1
	22:20249918:T:C:imp:v1	rs1807466	RTN4R_Q9BZR6_OID21424_v1	RTN4R	22	20262395	C	T	0.308517	-0.0683132	0.00845684	6.59128e-16	32706	intron_variant	RTN4R	Cis	-0.0594015	0.00851834	3.0944e-12	1	1
	6:32623223:A:C:imp:v1	rs2395228	CCL11_P51671_OID20668_v1	CCL11	6	32655446	C	A	0.144189	0.0767169	0.010919	2.12567e-12	33936	intergenic_variant	-	Trans	0.0764603	0.0109869	3.42211e-12	1	1
	10:85958218:C:T:imp:v1	rs17103203	CDHR1_Q96JP9_OID20808_v1	CDHR1	10	84198462	T	C	0.121782	0.0830568	0.0119813	4.14268e-12	32519	intron_variant	CDHR1	Cis	0.0852898	0.0122671	3.58321e-12	1	1
	6:32207181:G:A:imp:v1	rs3130304	KLRB1_Q12918_OID20629_v1	KLRB1	6	32239404	A	G	0.221547	0.0636142	0.00922512	5.35785e-12	34019	intergenic_variant	-	Trans	0.0653753	0.00944269	4.41018e-12	1	1
	14:25099980:C:A:imp:v1	rs8192920	GZMB_P10144_OID20604_v1	GZMB	14	24630774	A	C	0.237671	0.0852557	0.0090695	5.44263e-21	33461	intron_variant,non_coding_transcript_variant	AL136018.1	Cis	0.06279	0.00907973	4.66531e-12	1	1
	2:24306587:A:C:imp:v1	rs36052574	FKBP1B_P68106_OID20618_v1	FKBP1B	2	24083717	C	A	0.201857	-0.0676229	0.00956184	1.52529e-12	33894	intron_variant	TP53I3	Cis	-0.0661732	0.00958989	5.18906e-12	1	1
	4:57941700:C:T:imp:v1	rs1543179	IGFBP7_Q16270_OID20236_v1	IGFBP7	4	57075534	C	T	0.235388	-0.0614194	0.00901656	9.63543e-12	34125	intron_variant	IGFBP7	Cis	-0.0622512	0.00905319	6.14864e-12	1	1
	2:207039604:C:T:imp:v1	rs12997136	CCL28_Q9NRJ3_OID20569_v1	CCL28	2	206174880	T	C	0.333705	-0.0618331	0.00817941	4.04329e-14	33555	intergenic_variant	-	Trans	-0.0561829	0.00818187	6.56803e-12	1	1
	18:72210190:G:A:imp:v1	rs12964208	CNDP1_Q96KN2_OID20347_v1	CNDP1	18	74542955	A	G	0.482623	0.080906	0.00767892	5.88787e-26	33848	intron_variant	CNDP1	Cis	0.0535385	0.00781031	7.13853e-12	1	1
	6:32592582:T:C:imp:v1	rs9271657	CXCL11_O14625_OID21042_v1	CXCL11	6	32624805	C	T	0.200985	0.0724253	0.0103193	2.24378e-12	29189	intergenic_variant	-	Trans	0.0732385	0.0107268	8.63321e-12	1	1
	9:136157133:G:A:imp:v1	rs558240	SELE_P16581_OID20290_v1	SELE	9	133281560	A	G	0.396719	0.228211	0.00780213	4.53888e-188	33464	intergenic_variant	-	Trans	0.053843	0.0079014	9.46872e-12	1	1
	16:3141366:C:T:imp:v1	rs12597087	IL32_P24001_OID20605_v1	IL32	16	3091365	T	C	0.0748498	0.114707	0.0146423	4.72728e-15	33617	intron_variant	ZSCAN10	Cis	0.100292	0.014724	9.65923e-12	1	1
	1:43780653:G:GCAACCTCACCCATTT:imp:v1	rs151303622	TIE1_P35590_OID20303_v1	TIE1	1	43314982	G	GCAACCTCACCCATTT	0.395394	-0.0534327	0.00798397	2.19391e-11	32767	intron_variant	TIE1	Cis	-0.0540882	0.00799445	1.32642e-11	1	1
	17:56436109:C:T:imp:v1	rs34523089	MPO_P05164_OID21100_v1	MPO	17	58358748	T	C	0.157201	0.103179	0.0105633	1.54911e-22	33726	missense_variant,NMD_transcript_variant	AC004687.2	Cis	0.0714615	0.010571	1.37846e-11	1	1
	19:49260677:A:C:imp:v1	rs838131	FGF21_Q9NSA1_OID21402_v1	FGF21	19	48757420	C	A	0.453303	0.0545105	0.00808213	1.53489e-11	30842	intron_variant	FGF21	Cis	0.0545068	0.008083	1.54738e-11	1	1
	22:44331943:G:A:imp:v1	rs1883349	ACY1_Q03154_OID20137_v1	ACY1	22	43936063	A	G	0.161793	0.0704832	0.0104668	1.65107e-11	33608	intron_variant	PNPLA3	Trans	0.0705645	0.0104812	1.66789e-11	1	1
	19:50391299:C:T:imp:v1	rs2305917	TBC1D17_Q9HA65_OID20844_v1	TBC1D17	19	49888042	T	C	0.281232	-0.0822737	0.00868978	2.85618e-21	32667	intron_variant	TBC1D17	Cis	-0.0583354	0.00869659	1.97518e-11	1	1
	1:249059216:C:T:imp:v1	rs12046713	LYPD8_Q6UX82_OID21251_v1	LYPD8	1	55564598	T	C	0.0933502	-0.0905395	0.0133931	1.37834e-11	32889	intron_variant,non_coding_transcript_variant	AL603840.1	Trans	-0.0897432	0.0133971	2.10264e-11	1	1
	12:6495275:C:A:imp:v1	rs2364480	LTBR_P36941_OID20768_v1	LTBR	12	6386109	C	A	0.253169	-0.0649639	0.00900146	5.31318e-13	32585	synonymous_variant	LTBR	Cis	-0.0600364	0.00901434	2.73645e-11	1	1
	6:32635998:G:T:imp:v1	rs9274623	ITGB7_P26010_OID21393_v1	ITGB7	6	32668221	T	G	0.239981	0.0617953	0.00907646	9.87526e-12	33230	intron_variant	HLA-DQB1	Trans	0.0604042	0.00910822	3.31539e-11	1	1
	20:44597958:AG:A:imp:v1	20:44597958_AG_A	KITLG_P21583_OID20196_v1	KITLG	20	45969319	A	AG	0.334065	0.0800745	0.00819107	1.42985e-22	33403	intron_variant	ZNF335	Trans	0.0543966	0.00820639	3.38974e-11	1	1
	22:44324855:G:A:imp:v1	rs3747207	GUSB_P08236_OID20296_v1	GUSB	22	43928975	A	G	0.215328	0.0628496	0.0093414	1.71922e-11	33867	intron_variant	PNPLA3	Trans	0.0619201	0.00934476	3.44486e-11	1	0
	6:35764943:T:C:imp:v1	rs3748051	CLPS_P04118_OID21156_v1	CLPS	6	35797166	C	T	0.24051	-0.16786	0.00959745	1.7048e-68	29411	intron_variant	CLPS	Cis	-0.0651189	0.00990509	4.88855e-11	1	0
	1:9031903:C:G:imp:v1	rs12138897	CA6_P23280_OID21096_v1	CA6	1	8971844	G	C	0.480254	0.108029	0.00781525	1.85437e-43	32605	intron_variant	CA6	Cis	0.0518412	0.00788929	4.9949e-11	1	0
	1:178862779:A:G:imp:v1	rs74959086	ANGPTL1_O95841_OID20211_v1	ANGPTL1	1	178893644	G	A	0.060531	0.153236	0.0164585	1.27306e-20	32372	intron_variant	RALGPS2	Cis	0.108185	0.016478	5.18941e-11	1	0
	19:10446568:T:C:imp:v1	rs2304237	ICAM3_P32942_OID20277_v1	ICAM3	19	10335892	C	T	0.220764	-0.0658769	0.00926226	1.14045e-12	33829	missense_variant	ICAM3	Cis	-0.0611861	0.00933523	5.58963e-11	1	0
	16:55817357:G:A:imp:v1	rs28496801	CES1_P23141_OID20244_v1	CES1	16	55783445	G	A	0.0836362	0.38998	0.0144619	3.69466e-160	30466	intron_variant,non_coding_transcript_variant	CES1P1	Cis	0.0958145	0.0146508	6.15727e-11	1	0
	6:149920717:CTCTCCCT:C:imp:v1	6:149920717_CTCTCCCT_C	LRP11_Q86VZ4_OID20185_v1	LRP11	6	149599581	C	CTCTCCCT	0.190512	-0.113718	0.00986506	9.60264e-31	33182	intron_variant	KATNA1	Cis	-0.0645983	0.00989049	6.51753e-11	1	0
	4:74395617:C:CTTTTTTT:imp:v1	rs372469758	HS6ST1_O60243_OID21441_v1	HS6ST1	4	73529900	C	CTTTTTTT	0.074735	0.0995668	0.0148602	2.08093e-11	32699	intron_variant,non_coding_transcript_variant	LINC02499	Trans	0.0970624	0.0148687	6.66685e-11	1	0
	6:16256582:TAAAAAA:T:imp:v1	6:16256582_TAAAAAA_T	GMPR_P36959_OID20641_v1	GMPR	6	16256351	T	TAAAAAA	0.454066	0.0593198	0.00818839	4.3443e-13	30030	intron_variant	GMPR	Cis	0.0532117	0.00819098	8.22762e-11	1	0
	19:43969084:TTC:T:imp:v1	19:43969084_TTC_T	LYPD3_O95274_OID21530_v1	LYPD3	19	43464932	T	TTC	0.458185	0.105979	0.00827785	1.58339e-37	29229	intron_variant	LYPD3	Cis	0.0539793	0.00831371	8.42514e-11	1	0
	1:204955716:G:A:imp:v1	rs16854881	NFASC_O94856_OID20634_v1	NFASC	1	204986588	A	G	0.0685242	-0.118732	0.015162	4.84396e-15	34014	intron_variant	NFASC	Cis	-0.0983328	0.0151679	8.99352e-11	1	0
	20:23858754:A:G:imp:v1	rs4815243	CST5_P28325_OID20995_v1	CST5	20	23878117	G	A	0.254894	-0.222492	0.00888168	1.71602e-138	32746	intron_variant	CST5	Cis	-0.0577906	0.00896108	1.12539e-10	1	0
	1:11921181:C:G:imp:v1	rs12406089	NTproBNP_NTproBNP_OID20125_v1	NTproBNP	1	11861124	G	C	0.338707	-0.0631434	0.00823833	1.79397e-14	32832	intergenic_variant	-	Cis	-0.0530216	0.00825319	1.32411e-10	1	0
	7:99843353:T:C:imp:v1	rs858502	PILRA_Q9UKJ1_OID21129_v1	PILRA	7	100245730	C	T	0.493515	-0.23657	0.00762632	2.82413e-211	33431	intron_variant,non_coding_transcript_variant	CASTOR3	Cis	0.0490494	0.00775086	2.47939e-10	1	0
	20:44729089:C:A:imp:v1	rs4812994	CD40_P25942_OID20724_v1	CD40	20	46100450	C	A	0.472398	0.088348	0.00784495	2.02641e-29	32470	intergenic_variant	-	Cis	0.0493078	0.00788109	3.93795e-10	1	0
	19:6612779:G:A:imp:v1	rs4807885	CD70_P32970_OID20599_v1	CD70	19	6612768	A	G	0.309438	-0.178807	0.00894999	8.47983e-89	28812	intergenic_variant	-	Cis	-0.0562837	0.00900675	4.12947e-10	1	0
	5:78287579:T:G:imp:v1	rs336526	ARSB_P15848_OID21331_v1	ARSB	5	78991756	T	G	0.25996	-0.0716261	0.00896344	1.33934e-15	32285	intergenic_variant	-	Cis	-0.0560309	0.00896753	4.15207e-10	1	0
	12:10406010:CT:C:imp:v1	12:10406010_CT_C	KLRD1_Q13241_OID20632_v1	KLRD1	12	10253411	CT	C	0.2309	-0.0673472	0.00928104	3.97456e-13	32634	intron_variant,non_coding_transcript_variant	KLRD1	Cis	-0.0580544	0.00932085	4.71089e-10	1	0
	6:119920244:A:G:imp:v1	rs56279051	CBLIF_P27352_OID20179_v1	CBLIF	6	119599079	G	A	0.209983	-0.0793685	0.00945202	4.58072e-17	33666	intergenic_variant	-	Trans	-0.0588808	0.00945895	4.81932e-10	1	0
	6:131911655:A:T:imp:v1	rs2608955	ARG1_P05089_OID21445_v1	ARG1	6	131590515	T	A	0.188439	0.0804616	0.00988035	3.83705e-16	33425	intron_variant	MED23	Cis	0.061253	0.00990306	6.19995e-10	1	0
	7:107948721:T:C:imp:v1	rs2267882	NRCAM_Q92823_OID20229_v1	NRCAM	7	108308277	C	T	0.289065	-0.0599982	0.00849307	1.61346e-12	33680	intron_variant	NRCAM	Cis	-0.0533393	0.00867343	7.76153e-10	1	0
	5:76171252:A:C:imp:v1	rs1320308	CRHBP_P24387_OID20747_v1	CRHBP	5	76875427	A	C	0.328014	-0.0633341	0.00819867	1.11916e-14	33687	missense_variant	S100Z	Cis	-0.0510092	0.00829728	7.86144e-10	1	0
	19:18512932:C:T:imp:v1	rs1560117	LRRC25_Q8N386_OID21333_v1	LRRC25	19	18402122	T	C	0.471092	0.0558176	0.00774936	5.89597e-13	33364	intergenic_variant	-	Cis	0.0476456	0.00776471	8.45363e-10	1	0
	12:120646688:C:T:imp:v1	rs7960120	PXN_P49023_OID20822_v1	PXN	12	120208885	C	T	0.483619	0.184499	0.00775197	3.31488e-125	32751	intron_variant,non_coding_transcript_variant	PXN-AS1	Cis	0.0473736	0.00781521	1.34673e-09	1	0
	6:30501142:TGG:T:imp:v1	6:30501142_TGG_T	HLA-E_P13747_OID20532_v1	HLA-E	6	30533365	TGG	T	0.290378	-0.0799412	0.00849066	4.72198e-21	33570	intergenic_variant	-	Cis	-0.0515663	0.00851204	1.37789e-09	1	0
	9:139566020:C:T:imp:v1	rs117729430	EGFL7_Q9UHF1_OID21252_v1	EGFL7	9	136671568	T	C	0.114194	0.086452	0.0124306	3.53107e-12	31941	intron_variant	EGFL7	Cis	0.0788639	0.0130729	1.61326e-09	1	0
	2:102829013:C:A:imp:v1	rs1922292	IL1RL2_Q9HB29_OID20487_v1	IL1RL2	2	102212553	A	C	0.364583	-0.0792874	0.00806556	8.33217e-23	33081	intron_variant	IL1RL2	Cis	-0.0487454	0.00814311	2.14945e-09	1	0
	4:921733:C:A:imp:v1	rs11734449	IDUA_P35475_OID21468_v1	IDUA	4	927945	A	C	0.308778	-0.105292	0.00831101	8.78887e-37	33755	intron_variant	GAK	Cis	-0.0497733	0.00832684	2.26654e-09	1	0
	6:37682839:A:G:imp:v1	rs4714100	MDGA1_Q8NFP4_OID20951_v1	MDGA1	6	37715063	A	G	0.242564	-0.278913	0.0090427	7.04592e-209	32330	intergenic_variant	-	Cis	0.055129	0.00922605	2.29581e-09	1	0
	15:73949168:AT:A:imp:v1	15:73949168_AT_A	CD276_Q5ZPR3_OID20680_v1	CD276	15	73656827	AT	A	0.461673	-0.195618	0.00773112	2.99e-141	33019	intergenic_variant	-	Cis	0.0464573	0.00780268	2.61646e-09	1	0
	12:102093698:C:A:imp:v1	rs10778142	GLB1_P16278_OID20949_v1	GLB1	12	101699920	C	A	0.255157	0.060504	0.00906459	2.47623e-11	31974	intron_variant	CHPT1	Trans	0.0540288	0.00908778	2.7611e-09	1	0
	19:35656246:A:G:imp:v1	rs1672995	FXYD5_Q96DB9_OID20463_v1	FXYD5	19	35165343	A	G	0.344346	0.0751863	0.008202	4.87191e-20	32836	intron_variant	FXYD5	Cis	0.049911	0.00840729	2.90937e-09	1	0
	5:39079518:G:GT:imp:v1	rs57489001	OSMR_Q99650_OID20356_v1	OSMR	5	39079416	GT	G	0.192377	0.151044	0.010866	6.28527e-44	27063	intergenic_variant	-	Cis	0.0646516	0.0109363	3.38662e-09	1	0
	9:136084941:C:T:imp:v1	rs4489379	OBP2B_Q9NPH6_OID20980_v1	OBP2B	9	133209554	C	T	0.381864	0.222963	0.00808332	1.80792e-167	31658	intergenic_variant	-	Cis	0.0482772	0.0081838	3.65456e-09	1	0
	6:38680943:G:A:imp:v1	rs1699012	GLO1_Q04760_OID20107_v1	GLO1	6	38713167	G	A	0.347443	-0.0621481	0.008194	3.33557e-14	32788	intergenic_variant	-	Cis	-0.0483292	0.00820003	3.77464e-09	1	0
	9:136145414:C:A:imp:v1	rs587611953	ISLR2_Q6UXK2_OID20889_v1	ISLR2	9	133270004	A	C	0.120255	0.243847	0.0134123	7.32635e-74	25942	intron_variant	ABO	Trans	-0.0793325	0.0134985	4.17395e-09	1	0
	17:34305525:G:A:imp:v1	rs917015	CCL16_O15467_OID20334_v1	CCL16	17	35978489	G	A	0.28618			0	34128	intron_variant	CCL16	Cis	-0.0501401	0.00854717	4.45686e-09	1	0
	4:187159282:G:C:imp:v1	rs4253256	RAB6A_P20340_OID20608_v1	RAB6A	4	186238128	G	C	0.366589	-0.0765239	0.00798702	9.60769e-22	33663	intron_variant	KLKB1	Trans	-0.046929	0.00800334	4.52724e-09	1	0
	7:145362472:G:A:imp:v1	rs111736637	CNTNAP2_Q9UHC6_OID20556_v1	CNTNAP2	7	145665379	A	G	0.0773509	-0.137011	0.0148105	2.2257e-20	31854	intergenic_variant	-	Cis	-0.0867516	0.0148374	5.01071e-09	1	0
	4:75679038:A:T:imp:v1	rs77384749	BTC_P35070_OID21199_v1	BTC	4	74753828	T	A	0.207927	-0.0700048	0.00967411	4.61062e-13	32387	intron_variant	BTC	Cis	-0.056277	0.00972296	7.12095e-09	1	0
	5:101595885:T:TGA:imp:v1	rs148885155	PAM_P19021_OID20291_v1	PAM	5	102260181	T	TGA	0.291795	0.180194	0.00856862	3.52136e-98	32512	intron_variant	SLCO4C1	Cis	0.0496168	0.00862866	8.9122e-09	1	0
	3:3150519:A:G:imp:v1	rs11713536	IL5RA_Q01344_OID20601_v1	IL5RA	3	3108835	G	A	0.362716	-0.08173	0.00812573	8.45471e-24	32659	intron_variant	IL5RA	Cis	-0.0470268	0.00818028	8.98822e-09	1	0
	9:136141870:C:T:imp:v1	rs2519093	CLEC4G_Q6UXB4_OID20590_v1	CLEC4G	9	133266456	T	C	0.184386	-0.073096	0.0099292	1.81557e-13	33669	intron_variant	ABO	Trans	-0.0562709	0.00993439	1.47662e-08	1	0
	19:54860845:A:G:imp:v1	rs11084331	LAIR1_Q6GTX8_OID20737_v1	LAIR1	19	54349012	A	G	0.484702	0.182076	0.0076463	2.4932e-125	33673	intergenic_variant	-	Cis	0.0450322	0.00795765	1.52275e-08	1	0
	1:145661932:A:G:imp:v1	rs35353761	CD160_O95971_OID20647_v1	CD160	1	145773146	G	A	0.226689	-0.0811198	0.00943142	7.90102e-18	31991	intron_variant	RNF115	Cis	-0.0538827	0.00958759	1.90906e-08	1	0
	6:123117805:C:T:imp:v1	rs35083464	SMPDL3A_Q92484_OID20676_v1	SMPDL3A	6	122796660	T	C	0.330041	0.211477	0.0080953	1.97692e-150	33823	intron_variant	SMPDL3A	Cis	-0.045822	0.00817357	2.06915e-08	1	0
	11:112013786:A:G:imp:v1	rs4937100	IL18_Q14116_OID20694_v1	IL18	11	112143063	G	A	0.331217	-0.0568102	0.00831483	8.351e-12	32602	intron_variant,NMD_transcript_variant	AP002884.2	Cis	-0.0458245	0.00831706	3.59439e-08	1	0
	14:95000960:G:C:imp:v1	rs4905216	SERPINA12_Q8IW75_OID20219_v1	SERPINA12	14	94534623	G	C	0.361372	-0.163174	0.00808461	1.37374e-90	32740	intergenic_variant	-	Cis	-0.0449035	0.00815199	3.62332e-08	1	0
	17:32676323:C:G:imp:v1	rs399240	CCL8_P80075_OID21466_v1	CCL8	17	34349304	G	C	0.451272	0.218729	0.00770128	2.04157e-177	33238	intergenic_variant	-	Cis	-0.0427836	0.00782781	4.61378e-08	1	0
	20:43762074:TTTTG:T:imp:v1	20:43762074_TTTTG_T	WFDC12_Q8WWY7_OID21462_v1	WFDC12	20	45133433	TTTTG	T	0.347749	-0.0841078	0.00824884	2.05908e-24	32293	intergenic_variant	-	Cis	-0.0449199	0.00826608	5.50314e-08	1	0
	10:88707842:G:A:imp:v1	rs10887674	SNCG_O76070_OID20971_v1	SNCG	10	86948085	G	A	0.42934			0	33441	intron_variant	MMRN2	Cis	-0.0425818	0.00786704	6.20896e-08	1	0
	6:74480761:G:A:imp:v1	rs56201021	CD109_Q6YHK3_OID21108_v1	CD109	6	73771038	A	G	0.160343	-0.214993	0.0104281	1.94702e-94	33726	intron_variant	CD109	Cis	-0.0566881	0.010489	6.49887e-08	1	0
	10:6074451:G:C:imp:v1	rs4747846	IL2RA_P01589_OID20267_v1	IL2RA	10	6032488	C	G	0.476371	-0.173086	0.00787068	3.49123e-107	31874	intron_variant,non_coding_transcript_variant	AL137186.1	Cis	-0.0426318	0.00800464	1.00458e-07	1	0
	22:31753849:G:A:imp:v1	rs131213	PIK3IP1_Q96FE7_OID21094_v1	PIK3IP1	22	31357863	A	G	0.477703	0.0646577	0.00772238	5.62818e-17	33534	intergenic_variant	-	Cis	0.0410833	0.00773518	1.08891e-07	1	0
	1:155178782:A:T:imp:v1	rs760077	PM20D1_Q6GTS8_OID20149_v1	PM20D1	1	155208991	A	T	0.394538	0.0746021	0.00789046	3.23878e-21	33530	missense_variant	MTX1	Trans	0.0427301	0.00806652	1.17583e-07	1	0
	14:52483455:A:G:imp:v1	rs71422049	NID2_Q14112_OID21085_v1	NID2	14	52016737	G	A	0.219989	-0.0699151	0.00928725	5.14958e-14	33726	intron_variant	NID2	Cis	-0.0492453	0.00929789	1.18112e-07	1	0
	4:95137542:G:C:imp:v1	rs2632417	HPGDS_O60760_OID21266_v1	HPGDS	4	94216391	G	C	0.412337	-0.0988335	0.00789975	6.50381e-36	32908	intron_variant	SMARCAD1	Cis	-0.042401	0.00802744	1.27776e-07	1	0
	19:42935766:A:AT:imp:v1	rs35495939	CEACAM1_P13688_OID21528_v1	CEACAM1	19	42431614	AT	A	0.266494	0.0915163	0.00879295	2.2818e-25	32975	intron_variant,non_coding_transcript_variant	LIPE-AS1	Cis	0.046318	0.00880991	1.46036e-07	1	0
	9:94972397:T:C:imp:v1	rs6479412	OGN_P20774_OID21123_v1	OGN	9	92210115	C	T	0.213911	-0.109483	0.00937211	1.57903e-31	33716	non_coding_transcript_exon_variant	AL136097.2	Cis	-0.0487851	0.00939458	2.07039e-07	1	0
	18:598416:G:C:imp:v1	rs545883	CLUL1_Q15846_OID20198_v1	CLUL1	18	598416	C	G	0.351298	0.161999	0.00810466	6.958e-89	33003	intron_variant	CLUL1	Cis	0.0425412	0.0082775	2.75648e-07	1	0
	6:26101919:TACAC:T:imp:v1	6:26101919_TACAC_T	TFRC_P02786_OID20369_v1	TFRC	6	26101691	T	TACAC	0.141409	0.0852083	0.0113001	4.68273e-14	32194	intergenic_variant	-	Trans	0.057628	0.0113183	3.55064e-07	1	0
	9:136149709:AC:A:imp:v1	9:136149709_AC_A	LGALS7_LGALS7B_P47929_OID21406_v1	LGALS7B	9	133274293	A	AC	0.174875	-0.0710552	0.0102428	4.00262e-12	32980	intron_variant	ABO	Trans	-0.0517889	0.0102485	4.3417e-07	1	0
	9:123586737:T:G:imp:v1	rs10760117	MEGF9_Q9H1U4_OID20285_v1	MEGF9	9	120824459	T	G	0.417605	0.0580768	0.0077698	7.73903e-14	33998	intron_variant	PSMD5	Cis	0.0391449	0.007777	4.81799e-07	1	0
	20:37010511:T:C:imp:v1	rs12625094	LBP_P18428_OID20355_v1	LBP	20	38381869	C	T	0.168285	0.274035	0.0102157	1.65708e-158	33511	intron_variant,non_coding_transcript_variant	AL391095.2	Cis	-0.0519705	0.0103253	4.8203e-07	1	0
	17:67056662:AAAAC:A:imp:v1	17:67056662_AAAAC_A	MEGF10_Q96KG7_OID20746_v1	MEGF10	17	69060521	A	AAAAC	0.298959	0.0570207	0.0085341	2.36499e-11	32712	intron_variant	ABCA9	Trans	0.0428693	0.00857137	5.69016e-07	1	0
	1:156711625:C:G:imp:v1	rs3806418	HDGF_P51858_OID21455_v1	HDGF	1	156741833	G	C	0.432362	-0.248015	0.00763812	2.72931e-231	33866	intergenic_variant	-	Cis	0.0385867	0.00775517	6.5042e-07	1	0
	11:123074526:G:C:imp:v1	rs4285881	CLMP_Q9H6B4_OID21419_v1	CLMP	11	123203818	G	C	0.483405	0.0536342	0.00766791	2.6597e-12	34004	intron_variant,non_coding_transcript_variant	AP001970.1	Cis	0.0383165	0.0077026	6.54176e-07	1	0
	1:207032089:T:A:imp:v1	rs11119726	IL19_Q9UHD0_OID20158_v1	IL19	1	206858744	T	A	0.389729	0.0660266	0.00798972	1.40932e-16	32864	intergenic_variant	-	Cis	0.03956	0.00799737	7.55082e-07	1	0
	5:147520700:C:T:imp:v1	rs34451783	SPINK5_Q9NQ38_OID21148_v1	SPINK5	5	148141137	T	C	0.254279	-0.0739725	0.00889332	8.96407e-17	33270	intron_variant,non_coding_transcript_variant	AC011346.1	Cis	-0.0439299	0.00891287	8.27286e-07	1	0
	19:33079522:T:C:imp:v1	rs199878805	PDCD5_O14737_OID21021_v1	PDCD5	19	32588616	C	T	0.241864	-0.0684167	0.00900701	3.05564e-14	33554	intergenic_variant	-	Cis	-0.0452779	0.00924761	9.77199e-07	1	0
	3:158457060:A:G:imp:v1	rs55717824	RARRES1_P49788_OID21177_v1	RARRES1	3	158739271	G	A	0.218271	-0.107186	0.00943615	6.68328e-30	32781	non_coding_transcript_exon_variant	AC080013.1	Cis	-0.0463766	0.00948108	1.00075e-06	1	0
	19:55112489:C:A:imp:v1	rs4806787	LILRA2_Q8N149_OID21152_v1	LILRA2	19	54601024	A	C	0.371607	0.199206	0.00801919	3.22341e-136	32679	3_prime_UTR_variant	LILRA1	Cis	0.0391428	0.00809596	1.33243e-06	1	0
	1:155035611:C:T:imp:v1	rs3806256	ADAM15_Q13444_OID20109_v1	ADAM15	1	155063135	T	C	0.478743	-0.258685	0.00765154	1.45755e-250	33080	intergenic_variant	-	Cis	-0.03759	0.00778226	1.36385e-06	1	0
	19:6659597:A:G:imp:v1	rs344566	TNFSF14_O43557_OID20953_v1	TNFSF14	19	6659586	A	G	0.105092	0.145943	0.0127385	2.17278e-30	32632	intergenic_variant	-	Cis	0.061569	0.0127588	1.39586e-06	1	0
	7:45959917:G:A:imp:v1	rs2854747	IGFBP3_P17936_OID20398_v1	IGFBP3	7	45920318	G	A	0.413204	-0.0724067	0.00781368	1.92069e-20	33690	intron_variant	IGFBP3	Cis	-0.0378868	0.00789459	1.59389e-06	1	0
	19:54549586:C:T:imp:v1	rs12971766	VSTM1_Q6UX27_OID20851_v1	VSTM1	19	54046332	T	C	0.378175	-0.217219	0.00838916	8.0148e-148	29541	intron_variant	VSTM1	Cis	-0.0405009	0.00848165	1.79599e-06	1	0
	11:705630:C:T:imp:v1	rs12804878	EPS8L2_Q9H6S3_OID21397_v1	EPS8L2	11	705630	C	T	0.484172	-0.0715969	0.00770938	1.58707e-20	33598	intron_variant	EPS8L2	Cis	-0.0366435	0.00771809	2.05698e-06	1	0
	9:136132908:T:TC:imp:v1	rs8176719	PODXL_O00592_OID21358_v1	PODXL	9	133257521	TC	T	0.340265	0.0944111	0.00812891	3.48883e-31	33572	frameshift_variant,splice_region_variant,intron_variant	ABO	Trans	0.0383466	0.00814692	2.51525e-06	1	0
	22:19950428:A:G:imp:v1	rs2239393	COMT_P21964_OID20086_v1	COMT	22	19962905	G	A	0.406063	-0.0658844	0.00799858	1.76574e-16	32337	intron_variant	COMT	Cis	-0.0369238	0.00800664	3.99479e-06	1	0
	9:79113087:G:A:imp:v1	rs566470	GCNT1_Q02742_OID21379_v1	GCNT1	9	76498171	G	A	0.466832	0.0839027	0.00778342	4.29454e-27	33043	intron_variant	GCNT1	Cis	0.0359155	0.00779562	4.08238e-06	1	0
	19:54800371:T:C:imp:v1	rs410852	LILRB1_Q8NHL6_OID20323_v1	LILRB1	19	54296519	C	T	0.320676	0.120183	0.00840586	2.26912e-46	32279	intergenic_variant	-	Cis	0.0388131	0.00844823	4.3436e-06	1	0
	8:22845013:G:C:imp:v1	rs2430804	TNFRSF10B_O14763_OID20981_v1	TNFRSF10B	8	22987500	G	C	0.1432	0.135646	0.0110914	2.15432e-34	32977	intron_variant,non_coding_transcript_variant	AC107959.1	Cis	0.0510423	0.0111181	4.41275e-06	1	0
	11:130283947:GT:G:imp:v1	11:130283947_GT_G	ADAMTS8_Q9UP79_OID21502_v1	ADAMTS8	11	130414052	G	GT	0.439261	-0.0685215	0.0083077	1.61139e-16	29344	intron_variant	ADAMTS8	Cis	-0.0380053	0.00831523	4.86396e-06	1	0
	16:16348803:A:G:imp:v1	rs56325654	NOMO1_Q15155_OID21106_v1	NOMO1	16	16254946	G	A	0.30508	-0.0903442	0.00865429	1.64117e-25	31380	intron_variant	NOMO3	Trans	-0.0396845	0.00875071	5.76037e-06	1	0
	9:136145907:G:GA:imp:v1	rs34357864	CLEC14A_Q86T13_OID21090_v1	CLEC14A	9	133270497	GA	G	0.317708	0.0690893	0.00827183	6.69091e-17	33641	intron_variant	ABO	Trans	0.0373623	0.00827894	6.39396e-06	1	0
	4:81186480:G:T:imp:v1	rs3806752	FGF5_P12034_OID20490_v1	FGF5	4	80265326	T	G	0.435979	0.116707	0.00784362	4.4949e-50	32829	intergenic_variant	-	Cis	-0.0353568	0.00789409	7.50325e-06	1	0
	17:7343539:GC:G:imp:v1	17:7343539_GC_G	TNFSF12_O43508_OID20624_v1	TNFSF12	17	7440220	GC	G	0.452757	-0.0634559	0.00786876	7.36685e-16	32527	intron_variant,non_coding_transcript_variant	AC113189.2	Cis	-0.0354736	0.00792309	7.56145e-06	1	0
	16:20383700:A:G:imp:v1	rs4606726	UMOD_P07911_OID20237_v1	UMOD	16	20372378	A	G	0.499377	0.22407	0.00756521	8.98575e-193	34068	intron_variant	PDILT	Cis	0.0338391	0.00766374	1.00786e-05	1	0
	12:10178500:C:T:imp:v1	rs1352478	CLEC1A_Q8NC01_OID20099_v1	CLEC1A	12	10025901	C	T	0.118467	0.094514	0.0126508	7.9577e-14	29860	intron_variant,non_coding_transcript_variant	AC024224.2	Cis	0.0573766	0.0130006	1.01765e-05	1	0
	15:41857080:A:G:imp:v1	rs2277537	TYRO3_Q06418_OID20161_v1	TYRO3	15	41564882	G	A	0.402484	-0.157941	0.00785722	7.17075e-90	33273	intron_variant	TYRO3	Cis	-0.0342719	0.0079126	1.48224e-05	1	0
	14:103371412:G:A:imp:v1	rs141809538	AMN_Q9BXJ7_OID20492_v1	AMN	14	102905075	A	G	0.0777839	-0.126238	0.014545	3.9881e-18	32872	intron_variant	TRAF3	Cis	-0.0731958	0.017006	1.67647e-05	1	0
	1:161684981:A:T:imp:v1	rs6427619	FCRLB_Q6BAA4_OID21193_v1	FCRLB	1	161715191	T	A	0.143778			0	32946	intergenic_variant	-	Cis	0.0472476	0.0111017	2.0822e-05	1	0
	12:8694984:T:C:imp:v1	rs4883168	CLEC4D_Q8WXI8_OID20609_v1	CLEC4D	12	8542388	C	T	0.312689	-0.110031	0.00839353	2.92289e-39	32851	intergenic_variant	-	Cis	-0.0349464	0.00848742	3.83124e-05	1	0
	19:844020:G:A:imp:v1	rs351111	PRTN3_P24158_OID20329_v1	PRTN3	19	844020	A	G	0.413667	-0.117535	0.00791044	6.14929e-50	32723	missense_variant	PRTN3	Cis	-0.0358902	0.00880096	4.54272e-05	1	0
	11:102695108:G:A:imp:v1	rs495366	MMP3_P08254_OID21083_v1	MMP3	11	102824377	A	G	0.262909	-0.107885	0.00872685	4.17244e-35	33726	intron_variant,non_coding_transcript_variant	WTAPP1	Cis	-0.0355444	0.0087483	4.84442e-05	1	0
	1:203197257:T:G:imp:v1	rs2486072	CHIT1_Q13231_OID20312_v1	CHIT1	1	203228129	G	T	0.352732			0	33805	intron_variant	CHIT1	Cis	-0.0326398	0.00806532	5.18921e-05	1	0
	9:136145993:AAGAAGGGAAATTAATAAATATT:A:imp:v1	rs782819119	LIFR_P42702_OID20606_v1	LIFR	9	133270584	A	AAGAAGGGAAATTAATAAATATT	0.307491	0.0680618	0.00843411	7.0396e-16	32944	intron_variant	ABO	Trans	0.0338551	0.00844525	6.10357e-05	1	0
	11:111538212:CT:C:imp:v1	rs369477465	LAYN_Q6UX15_OID20970_v1	LAYN	11	111667488	CT	C	0.290953	-0.0726848	0.010361	2.29542e-12	22528	intron_variant	SIK2	Cis	-0.041558	0.01039	6.33946e-05	1	0
	19:55386624:C:G:imp:v1	rs11084376	FCAR_P24071_OID20564_v1	FCAR	19	54875168	G	C	0.351936	0.1734	0.00812097	3.7267e-101	32785	intron_variant	FCAR	Cis	-0.0327379	0.00819254	6.44037e-05	1	0
	6:31096526:A:G:imp:v1	rs9263717	CDSN_Q15517_OID20667_v1	CDSN	6	31128749	G	A	0.186684	-0.131791	0.00981136	3.90264e-41	34029	intron_variant	PSORS1C1	Cis	-0.0396956	0.00998407	7.01153e-05	1	0
	10:135158172:G:A:imp:v1	rs61363926	ADAM8_P78325_OID21039_v1	ADAM8	10	133344668	A	G	0.294796	-0.0797976	0.00840788	2.29242e-21	33932	non_coding_transcript_exon_variant	BANF1P2	Cis	-0.0331098	0.0084255	8.50469e-05	1	0
	17:77046519:C:T:imp:v1	rs62063763	C1QTNF1_Q9BXJ1_OID20367_v1	C1QTNF1	17	79050437	T	C	0.0508275	0.11654	0.0175091	2.81424e-11	33762	intergenic_variant	-	Cis	0.0686296	0.0176664	0.000102438	1	0
	17:7511934:C:CA:imp:v1	rs369268323	TNFSF13_O75888_OID20733_v1	TNFSF13	17	7608616	CA	C	0.495593	-0.0654577	0.00780908	5.19208e-17	32729	intron_variant	FXR2	Cis	-0.0301171	0.00781678	0.000116737	1	0
	9:5512522:T:G:imp:v1	rs16923195	PDCD1LG2_Q9BQ51_OID21273_v1	PDCD1LG2	9	5512522	G	T	0.259997	-0.101252	0.00881242	1.48708e-30	33332	intron_variant	PDCD1LG2	Cis	-0.0329617	0.00886864	0.000201874	1	0
	5:37816845:C:T:imp:v1	rs7731209	GDNF_P39905_OID20861_v1	GDNF	5	37816743	T	C	0.164133	0.0887083	0.0105327	3.69431e-17	32781	intron_variant	GDNF	Cis	0.0391261	0.0105458	0.000207162	1	0
	15:75325077:A:C:imp:v1	rs10659441	PPCDC_Q96CD2_OID21027_v1	PPCDC	15	75032736	A	C	0.0907828	0.17506	0.0143153	2.17972e-34	29410	intron_variant	PPCDC	Cis	0.0528978	0.0143485	0.000227219	1	0
	9:136145993:AAGAAGGGAAATTAATAAATATT:A:imp:v1	rs782819119	KIRREL2_Q6UWL6_OID20873_v1	KIRREL2	9	133270584	A	AAGAAGGGAAATTAATAAATATT	0.307491	0.0725142	0.00852562	1.80898e-17	32232	intron_variant	ABO	Trans	0.0314045	0.00853457	0.00023353	1	0
	6:32626302:T:G:imp:v1	rs9273364	CPVL_Q9H3G5_OID21435_v1	CPVL	6	32658525	G	T	0.304159	0.0875299	0.00832949	7.89942e-26	33940	intergenic_variant	-	Trans	0.0303462	0.00837819	0.000292277	1	0
	17:7013753:G:A:imp:v1	rs67450852	CLEC10A_Q8IUN9_OID20928_v1	CLEC10A	17	7110434	A	G	0.278659	0.117323	0.00866033	8.24012e-42	32982	intron_variant	ASGR2	Cis	0.0314106	0.00868357	0.000297751	1	0
	1:161014370:C:G:imp:v1	rs2516838	NECTIN4_Q96NY8_OID21490_v1	NECTIN4	1	161044580	G	C	0.352647	0.0642672	0.00803937	1.30566e-15	33824	intron_variant	USF1	Cis	0.0292664	0.00811286	0.000309262	1	0
	17:34335694:C:T:imp:v1	rs7222922	CCL14_Q16627_OID20401_v1	CCL14	17	36008654	T	C	0.105258	0.27656	0.0125162	3.44023e-108	33402	intron_variant,non_coding_transcript_variant	AC244100.3	Cis	-0.0441638	0.012608	0.000460317	1	0
	11:71856785:CAAA:C:imp:v1	11:71856785_CAAA_C	ITGB5_P18084_OID21522_v1	ITGB5	11	72145741	CAAA	C	0.198992	0.0748834	0.0108185	4.45898e-12	26754	intergenic_variant	-	Trans	0.0377318	0.0108287	0.0004932	1	0
	17:25957334:A:G:imp:v1	rs3763959	LGALS9_O00182_OID20781_v1	LGALS9	17	27630308	A	G	0.4289	-0.073882	0.0077732	2.0061e-21	33693	intron_variant,NMD_transcript_variant	AC015688.4	Cis	-0.0270962	0.00788713	0.000591459	1	0
	14:94898572:G:A:imp:v1	rs8014328	SERPINA9_Q86WD7_OID21284_v1	SERPINA9	14	94432235	G	A	0.278792	0.130801	0.00861425	4.49304e-52	33281	intron_variant,non_coding_transcript_variant	AL132708.1	Cis	0.0291388	0.00866325	0.000769616	1	0
	7:49810966:C:T:imp:v1	rs12673518	VWC2_Q2TAL6_OID20936_v1	VWC2	7	49771370	T	C	0.373541	-0.0643977	0.00807645	1.5422e-15	32693	intergenic_variant	-	Cis	-0.0269666	0.00809671	0.000866702	1	0
	13:92423630:G:A:imp:v1	rs4773648	GPC5_P78333_OID20944_v1	GPC5	13	91771376	A	G	0.435176	-0.170695	0.00781688	1.03916e-105	32814	intron_variant	GPC5	Cis	0.0262747	0.00790651	0.000890008	1	0
	9:136146227:A:T:imp:v1	rs676457	CD34_P28906_OID21025_v1	CD34	9	133270797	T	A	0.318195	0.0695327	0.00823231	3.00632e-17	33936	intron_variant	ABO	Trans	0.0271287	0.00824104	0.000995117	1	0
	6:43189375:A:G:imp:v1	rs6918623	DNPH1_O43598_OID20744_v1	DNPH1	6	43221637	G	A	0.165209	0.0906976	0.0103428	1.80011e-18	33814	intron_variant,non_coding_transcript_variant	AL133375.1	Cis	0.0340885	0.0103947	0.00104023	1	0
	2:102615279:T:G:imp:v1	rs2071008	IL1R2_P27930_OID20757_v1	IL1R2	2	101998817	T	G	0.493469	-0.0710809	0.00771193	3.05499e-20	33549	intron_variant	IL1R2	Cis	-0.0249928	0.00773016	0.00122433	1	0
	5:82845311:C:A:imp:v1	rs13153507	VCAN_P13611_OID21026_v1	VCAN	5	83549492	A	C	0.283767	-0.100259	0.00850424	4.43257e-32	33877	intron_variant	VCAN	Cis	-0.0271397	0.00852106	0.00144746	1	0
	4:7215370:C:G:imp:v1	rs4234796	SORCS2_Q96PQ0_OID21262_v1	SORCS2	4	7213643	C	G	0.103682	-0.0850327	0.0127725	2.78519e-11	32936	intron_variant	SORCS2	Cis	-0.0403825	0.0127831	0.00158287	1	0
	3:66431532:A:G:imp:v1	rs332372	LRIG1_Q96JA1_OID21429_v1	LRIG1	3	66381108	A	G	0.391313	-0.15225	0.007837	4.55965e-84	33801	intron_variant,NMD_transcript_variant	SLC25A26	Cis	0.0248786	0.00788015	0.00159335	1	0
	9:136145907:G:GA:imp:v1	rs34357864	EPHB4_P54760_OID20242_v1	EPHB4	9	133270497	GA	G	0.317708	0.0581732	0.00822532	1.52222e-12	34043	intron_variant	ABO	Trans	0.025777	0.00823303	0.00174254	1	0
	3:98350675:A:T:imp:v1	rs6775120	FLT4_P35916_OID21491_v1	FLT4	3	98631831	A	T	0.360766	-0.14774	0.00798501	1.98074e-76	33662	intergenic_variant	-	Trans	0.0246663	0.00802545	0.00211556	1	0
	8:98994664:A:T:imp:v1	rs2061055	MATN2_O00339_OID20767_v1	MATN2	8	97982436	T	A	0.470071	-0.0586767	0.00781541	6.01177e-14	32805	intron_variant	MATN2	Cis	-0.0236614	0.00782206	0.00248672	1	0
	1:159773882:T:C:imp:v1	rs6662539	FCRL6_Q6DN72_OID20529_v1	FCRL6	1	159804092	C	T	0.498451	-0.155846	0.00765728	4.39384e-92	33696	intron_variant	FCRL6	Cis	0.0233139	0.0077114	0.00250034	1	0
	9:136145993:AAGAAGGGAAATTAATAAATATT:A:imp:v1	rs782819119	PEAR1_Q5VY43_OID20257_v1	PEAR1	9	133270584	A	AAGAAGGGAAATTAATAAATATT	0.307491	0.0564799	0.00838281	1.61043e-11	33369	intron_variant	ABO	Trans	0.0252156	0.00839039	0.00265325	1	0
	6:33768897:A:G:imp:v1	rs2281820	MLN_P12872_OID20541_v1	MLN	6	33801120	A	G	0.423267	0.0803534	0.00778423	5.56993e-25	33696	missense_variant	MLN	Cis	0.0233677	0.00781655	0.00279416	1	0
	4:74840796:T:C:imp:v1	rs62313965	CXCL5_P42830_OID20207_v1	CXCL5	4	73975079	T	C	0.17884	0.0810451	0.0101488	1.3976e-15	32992	intergenic_variant	-	Cis	0.030242	0.0101678	0.00293679	1	0
	1:109815252:A:G:imp:v1	rs611917	GRN_P28799_OID21159_v1	GRN	1	109272630	G	A	0.314818	0.0964587	0.00835252	7.51575e-31	33092	intron_variant	CELSR2	Trans	0.0247026	0.00836902	0.0031606	1	0
	16:89719955:C:T:imp:v1	rs56397046	DPEP1_P16444_OID20897_v1	DPEP1	16	89653547	T	C	0.333781	-0.202846	0.0081624	2.50842e-136	33131	intron_variant	CHMP1A	Cis	-0.0239527	0.00833179	0.00404209	1	0
	9:136149722:A:G:imp:v1	rs630014	KEL_P23276_OID20881_v1	KEL	9	133274306	A	G	0.485714	-0.0528739	0.00779372	1.16755e-11	32907	intron_variant	ABO	Trans	-0.022378	0.00780199	0.0041276	1	0
	1:205015699:C:T:imp:v1	rs3767278	CNTN2_Q02246_OID21426_v1	CNTN2	1	205046571	C	T	0.323815			0	33278	intron_variant	CNTN2	Cis	-0.0239216	0.00837772	0.00429848	1	0
	1:152358609:C:CT:imp:v1	rs138828118	CRNN_Q9UBG3_OID21427_v1	CRNN	1	152386133	CT	C	0.159624	0.313129	0.0106085	1.80719e-191	32249	intron_variant,non_coding_transcript_variant	FLG-AS1	Cis	-0.0302734	0.010804	0.00507784	1	0
	2:183724745:C:T:imp:v1	rs11889260	FRZB_Q92765_OID20968_v1	FRZB	2	182860017	T	C	0.116413	0.185362	0.012033	1.52881e-53	33334	intron_variant	FRZB	Cis	0.0332317	0.0120834	0.005956	1	0
	7:129910818:G:A:imp:v1	rs3816830	CPA2_P48052_OID21060_v1	CPA2	7	130270978	G	A	0.404421	-0.0692257	0.00788242	1.60173e-18	33333	intron_variant	CPA2	Cis	-0.0217461	0.00791207	0.0059873	1	0
	1:157513569:G:A:imp:v1	rs10494316	FCRL5_Q96RD9_OID21111_v1	FCRL5	1	157543779	G	A	0.362987	0.127844	0.00801216	2.57874e-57	33430	intron_variant	FCRL5	Cis	0.0220763	0.00805331	0.00612027	1	0
	6:133067782:T:C:imp:v1	rs2267952	VNN2_O95498_OID21310_v1	VNN2	6	132746643	C	T	0.442622	0.158251	0.00775245	1.27996e-92	33305	intron_variant	VNN2	Cis	0.0212544	0.00780567	0.0064703	1	0
	2:87019622:A:ATT:imp:v1	rs559335543	CD8A_P01732_OID21018_v1	CD8A	2	86792499	ATT	A	0.250379	0.0716669	0.00896405	1.29645e-15	33089	intron_variant	CD8A	Cis	0.0240395	0.00899094	0.00750085	1	0
	4:88396189:T:C:imp:v1	rs6851873	SPARCL1_Q14515_OID20361_v1	SPARCL1	4	87475037	C	T	0.371776	-0.137288	0.00804408	2.61395e-65	32793	intron_variant	SPARCL1	Cis	0.0216428	0.00812275	0.00771095	1	0
	15:41222487:G:C:imp:v1	rs12441495	SPINT1_O43278_OID21109_v1	SPINT1	15	40930289	C	G	0.132425	0.110055	0.0113654	3.54853e-22	33598	intron_variant	DLL4	Cis	-0.0302039	0.0115333	0.0088227	1	0
	1:154432957:A:G:imp:v1	rs6695045	IL6R_P08887_OID20385_v1	IL6R	1	154460481	A	G	0.384261	-0.261649	0.00783646	2.00427e-244	33297	intron_variant	IL6R	Cis	0.0207618	0.00796825	0.00917235	1	0
	19:54755860:A:T:imp:v1	rs393665	LILRB5_O75023_OID20324_v1	LILRB5	19	54251997	A	T	0.296367			0	33957	intron_variant	LILRB5	Cis	0.0216346	0.00840528	0.0100549	1	0
	19:45413576:C:T:imp:v1	rs75627662	PLA2G7_Q13093_OID21105_v1	PLA2G7	19	44910319	T	C	0.206562	0.110115	0.00950791	5.12004e-31	33613	non_coding_transcript_exon_variant	AC011481.3	Trans	0.023819	0.00952799	0.012423	1	0
	7:75926618:G:GGAGGCT:imp:v1	rs113557749	HSPB1_P04792_OID20230_v1	HSPB1	7	76297301	GGAGGCT	G	0.442774	0.070564	0.00793483	5.95064e-19	32108	intergenic_variant	-	Cis	-0.0193524	0.00803386	0.0160028	1	0
	6:41168337:A:C:imp:v1	rs4714431	TREML2_Q5T2D2_OID21120_v1	TREML2	6	41200599	C	A	0.373136	0.0550614	0.00795562	4.48242e-12	33726	intron_variant	TREML2	Cis	0.0191712	0.00797442	0.0162126	1	0
	2:102904244:A:C:imp:v1	rs11683213	IL18R1_Q13478_OID20652_v1	IL18R1	2	102287784	C	A	0.450229	-0.184559	0.00775948	4.78434e-125	32984	intergenic_variant	-	Cis	0.0182782	0.00783982	0.0197294	1	0
	7:92797441:A:G:imp:v1	rs2188175	SAMD9L_Q8IVG5_OID20536_v1	SAMD9L	7	93168128	G	A	0.135558	0.097633	0.0112666	4.48792e-18	33539	intergenic_variant	-	Cis	0.0260821	0.0112864	0.0208372	1	0
	1:151997199:A:C:imp:v1	rs2999559	FABP9_Q0Z7S8_OID20501_v1	FABP9	1	152024723	C	A	0.253949	0.0827574	0.0089661	2.70561e-20	32743	intron_variant,non_coding_transcript_variant	AL450992.1	Trans	0.0207069	0.00897908	0.0211036	1	0
	4:17511921:C:T:imp:v1	rs4698601	QDPR_P09417_OID20174_v1	QDPR	4	17510298	C	T	0.440318	-0.0626877	0.00790528	2.19407e-15	32403	intron_variant	QDPR	Cis	-0.0181357	0.00800235	0.0234331	1	0
	17:18477409:T:C:imp:v1	rs1065541	SHMT1_P34896_OID20714_v1	SHMT1	17	18574095	C	T	0.47648	-0.160631	0.00801143	2.00672e-89	30828	intron_variant,non_coding_transcript_variant	CCDC144B	Cis	0.0182646	0.00806389	0.0235138	1	0
	2:138755429:T:C:imp:v1	rs3113220	HNMT_P50135_OID20975_v1	HNMT	2	137997859	C	T	0.335029	0.248458	0.00811221	5.56281e-206	33166	intron_variant	HNMT	Cis	0.0186059	0.00822585	0.0237045	1	0
	12:57691990:AC:A:imp:v1	rs778138897	INHBC_P55103_OID21093_v1	INHBC	12	57298207	AC	A	0.493609	0.136741	0.00766848	4.01487e-71	33698	intron_variant	R3HDM2	Cis	-0.017282	0.00770801	0.0249561	1	0
	9:137761030:T:C:imp:v1	rs4073506	FCN2_Q15485_OID20382_v1	FCN2	9	134869184	C	T	0.453463	0.132868	0.00801582	1.04476e-61	31124	intergenic_variant	-	Cis	0.0176154	0.00807096	0.0290676	1	0
	6:43913243:T:C:imp:v1	rs2006957	FLT1_P17948_OID21301_v1	FLT1	6	43945506	T	C	0.302609	-0.056463	0.00843906	2.22156e-11	33223	intergenic_variant	-	Trans	-0.0176329	0.00848544	0.0377076	1	0
	20:1507507:TTAAC:T:imp:v1	rs780137023	SIRPB1_O00241_OID20739_v1	SIRPB1	20	1526861	T	TTAAC	0.426674	0.225478	0.0077981	7.56158e-184	32776	intron_variant,non_coding_transcript_variant	AL049634.1	Cis	0.0162832	0.00790525	0.0394176	1	0
	15:51698867:T:C:imp:v1	rs898134	SCG3_Q8WXD2_OID20728_v1	SCG3	15	51406670	C	T	0.308046	-0.116285	0.00836311	5.94349e-44	33345	3_prime_UTR_variant	GLDN	Cis	-0.0172884	0.00839825	0.0395359	1	0
	6:32565056:T:G:imp:v1	rs28366355	HLA-DRA_P01903_OID20520_v1	HLA-DRA	6	32597279	G	T	0.359082	0.173187	0.00830861	1.71601e-96	31037	intergenic_variant	-	Cis	0.0179673	0.00878251	0.0407761	1	0
	7:124138520:G:A:imp:v1	rs10954033	GPR37_O15354_OID20095_v1	GPR37	7	124498466	G	A	0.457159	-0.135318	0.00778274	1.03557e-67	32961	intergenic_variant	-	Cis	0.015165	0.00782646	0.0526644	0	0
	7:75454452:T:C:imp:v1	rs9649643	CCL24_O00175_OID20772_v1	CCL24	7	75825134	T	C	0.475687			0	33822	intergenic_variant	-	Cis	0.0144479	0.0076996	0.060594	0	0
	15:81592802:A:G:imp:v1	rs11073001	IL16_Q14005_OID20633_v1	IL16	15	81300461	G	A	0.212097	0.218605	0.00929361	2.42276e-122	34088	synonymous_variant	IL16	Cis	-0.0175571	0.00937242	0.0610312	0	0
	4:15775906:A:G:imp:v1	rs10939634	CD38_P28907_OID21316_v1	CD38	4	15774283	A	G	0.49631	-0.0783586	0.00773455	4.02597e-24	33331	intergenic_variant	-	Cis	-0.0142741	0.00775001	0.0655017	0	0
	1:110850544:C:T:imp:v1	rs574193	PROK1_P58294_OID20543_v1	PROK1	1	110307922	C	T	0.438433	0.0827155	0.0078076	3.16942e-26	33202	intron_variant,non_coding_transcript_variant	RBM15-AS1	Cis	-0.0143208	0.00782277	0.0671521	0	0
	1:160652476:G:A:imp:v1	rs10489637	CD48_P09326_OID20692_v1	CD48	1	160682686	A	G	0.243732	0.190338	0.00918612	2.28088e-95	31716	intron_variant,non_coding_transcript_variant	AL121985.1	Cis	0.016603	0.00924802	0.0726062	0	0
	9:136145409:C:A:imp:v1	rs587707823	TEK_Q02763_OID21496_v1	TEK	9	133270000	A	C	0.164183	0.112247	0.0115125	1.84463e-22	27396	intron_variant	ABO	Trans	-0.020509	0.0115369	0.0754563	0	0
	10:51532528:G:A:imp:v1	rs4630240	MSMB_P08118_OID20275_v1	MSMB	10	46063294	A	G	0.407826			0	31678	non_coding_transcript_exon_variant	RPL23AP61	Cis	-0.0139548	0.00808635	0.0843963	0	0
	17:40888783:C:T:imp:v1	rs12452287	AOC3_Q16853_OID20389_v1	AOC3	17	42736765	C	T	0.484064	-0.123484	0.00771263	1.07819e-57	33400	intron_variant	EZH1	Cis	-0.0131533	0.00774418	0.0894189	0	0
	3:98327008:G:C:imp:v1	rs66525460	ICAM2_P13598_OID20248_v1	ICAM2	3	98608164	G	C	0.27616	-0.164835	0.00853723	4.61704e-83	33946	intergenic_variant	-	Trans	-0.013628	0.00858729	0.112515	0	0
	13:113760415:G:A:imp:v1	rs2774030	F7_P08709_OID20372_v1	F7	13	113106101	G	A	0.352411	0.164691	0.00804737	4.40179e-93	33412	intron_variant	F7	Cis	0.0125934	0.00810107	0.120056	0	0
	19:49214066:G:A:imp:v1	rs281378	CDH1_P12830_OID20353_v1	CDH1	19	48710809	A	G	0.337121	-0.101551	0.00829854	1.96661e-34	32340	intergenic_variant	-	Trans	-0.0127625	0.00831996	0.125039	0	0
	4:39444337:A:G:imp:v1	rs6835490	KLB_Q86Z14_OID20888_v1	KLB	4	39442717	A	G	0.38044	-0.154514	0.00801864	9.7038e-83	32620	intron_variant	KLB	Cis	0.0123439	0.00806522	0.12589	0	0
	5:135371328:A:G:imp:v1	rs6875258	TGFBI_Q15582_OID20417_v1	TGFBI	5	136035639	G	A	0.184644	-0.0769803	0.0101347	3.06039e-14	32277	intron_variant	TGFBI	Cis	-0.0155306	0.0101743	0.126896	0	0
	7:87466971:G:A:imp:v1	rs2285647	ADAM22_Q9P0K1_OID21001_v1	ADAM22	7	87837656	A	G	0.30529	-0.082656	0.00839932	7.51188e-23	33320	intron_variant	SLC25A40	Cis	-0.0128047	0.00841193	0.127957	0	0
	16:70694747:A:AGCCCG:imp:v1	rs374846368	IL34_Q6ZMJ4_OID20809_v1	IL34	16	70660844	AGCCCG	A	0.327067	-0.163842	0.00899934	4.62957e-74	27719	intergenic_variant	-	Cis	-0.0135858	0.00905341	0.133453	0	0
	9:136145409:C:A:imp:v1	rs587707823	CDH5_P33151_OID20243_v1	CDH5	9	133270000	A	C	0.164183	0.320058	0.0113296	1.46615e-175	27588	intron_variant	ABO	Trans	0.0169528	0.0114986	0.140391	0	0
	6:18176796:C:A:imp:v1	rs113253946	TPMT_P51580_OID21270_v1	TPMT	6	18176565	A	C	0.143896	0.267851	0.0110262	2.37311e-130	32794	intron_variant	KDM1B	Cis	0.0162719	0.0111254	0.143581	0	0
	21:22833716:G:A:imp:v1	rs9985113	NCAM2_O15394_OID21095_v1	NCAM2	21	21461396	A	G	0.446767	-0.0828766	0.00773906	9.24884e-27	33661	intron_variant	NCAM2	Cis	-0.0118081	0.00807996	0.143905	0	0
	11:65326086:T:G:imp:v1	rs12790095	LTBP3_Q9NS15_OID21191_v1	LTBP3	11	65558615	G	T	0.322676	0.15331	0.00835128	2.86886e-75	32465	5_prime_UTR_variant	LTBP3	Cis	0.0119856	0.00839956	0.153601	0	0
	11:60770683:C:T:imp:v1	rs61899219	CD6_P30203_OID20649_v1	CD6	11	61003211	C	T	0.341049	-0.165877	0.00805739	3.59199e-94	33846	intron_variant	CD6	Cis	-0.0115241	0.0081098	0.155313	0	0
	2:20242416:T:C:imp:v1	rs13010075	MATN3_O15232_OID20979_v1	MATN3	2	20042655	T	C	0.495823	0.0937691	0.00772657	6.81237e-34	33356	intron_variant	LAPTM4A	Cis	0.011102	0.00785692	0.157649	0	0
	2:85624827:AAAAG:A:imp:v1	rs111475153	CAPG_P40121_OID21431_v1	CAPG	2	85397704	A	AAAAG	0.324526	-0.182436	0.0082259	5.57252e-109	33217	intron_variant	CAPG	Cis	-0.0112732	0.00828723	0.17373	0	0
	18:60029217:T:C:imp:v1	rs34256674	TNFRSF11A_Q9Y6Q6_OID20646_v1	TNFRSF11A	18	62361984	C	T	0.473452	-0.105015	0.00772887	4.75641e-42	33391	intron_variant	TNFRSF11A	Cis	-0.0105652	0.00780117	0.175636	0	0
	11:99095666:C:T:imp:v1	rs11218913	CNTN5_O94779_OID21006_v1	CNTN5	11	99224935	C	T	0.321903	0.121403	0.00824041	3.97873e-49	33516	intron_variant	CNTN5	Cis	0.0106811	0.00827471	0.19677	0	0
	11:113628928:C:CA:imp:v1	rs141700450	TMPRSS5_Q9H3S3_OID20947_v1	TMPRSS5	11	113758206	CA	C	0.25475	-0.159952	0.00899707	1.04143e-70	32219	intron_variant	ZW10	Cis	-0.0111107	0.00904747	0.219429	0	0
	6:168858029:A:G:imp:v1	rs2763276	SMOC2_Q9H3U7_OID20730_v1	SMOC2	6	168457349	A	G	0.349746	-0.054341	0.00805109	1.48336e-11	33872	intron_variant	SMOC2	Cis	-0.00925643	0.00807586	0.251719	0	0
	11:102401661:T:C:imp:v1	rs11568818	MMP7_P09237_OID20087_v1	MMP7	11	102530930	C	T	0.451751	0.0616221	0.007812	3.06749e-15	33018	intergenic_variant	-	Cis	0.00876527	0.00782169	0.262443	0	0
	19:56004856:T:C:imp:v1	rs2864437	SSC5D_A1L4H1_OID20351_v1	SSC5D	19	55493489	C	T	0.423427	-0.0571397	0.00777241	1.95837e-13	33848	intron_variant	SSC5D	Cis	-0.00898357	0.00809202	0.266923	0	0
	19:10418784:A:G:imp:v1	rs281416	ICAM5_Q9UMF0_OID20145_v1	ICAM5	19	10308108	A	G	0.357048	0.156014	0.00799057	6.7662e-85	33731	intron_variant,NMD_transcript_variant	AC011511.1	Cis	0.0086432	0.008068	0.284037	0	0
	22:42268253:CA:C:imp:v1	22:42268253_CA_C	TNFRSF13C_Q96RJ3_OID20480_v1	TNFRSF13C	22	41872249	C	CA	0.264312	0.114421	0.00886249	3.91944e-38	32571	intron_variant	SREBF2	Cis	0.00970391	0.00915312	0.289065	0	0
	9:136149500:T:C:imp:v1	rs529565	IGF1R_P08069_OID21274_v1	IGF1R	9	133274084	C	T	0.317511	0.066493	0.00828603	1.01772e-15	33542	intron_variant	ABO	Trans	0.00878701	0.00829849	0.28966	0	0
	14:86067774:G:A:imp:v1	rs2746997	FLRT2_O43155_OID20946_v1	FLRT2	14	85601430	A	G	0.446028	-0.0884517	0.00779624	7.81409e-30	33164	intron_variant	FLRT2	Cis	-0.00820662	0.00781211	0.293488	0	0
	8:63883593:C:T:imp:v1	rs7834588	GGH_Q92820_OID20416_v1	GGH	8	62971034	T	C	0.336891	0.0985822	0.00820148	2.788e-33	33130	intron_variant	NKAIN3	Cis	0.00864054	0.00822646	0.293564	0	0
	16:4474514:G:C:imp:v1	rs6500599	VASN_Q6EMK4_OID20345_v1	VASN	16	4424513	G	C	0.312808	0.135881	0.00842898	1.82523e-58	32479	intron_variant	CORO7	Cis	0.00846486	0.00850338	0.319508	0	0
	9:136132633:A:G:imp:v1	rs2073824	BCAM_P50895_OID21076_v1	BCAM	9	133257246	G	A	0.32823	0.0592041	0.00819857	5.15044e-13	33684	intron_variant	ABO	Trans	-0.00784187	0.00820663	0.339298	0	0
	1:89553773:A:AT:imp:v1	rs34086227	GBP4_Q96PP9_OID20845_v1	GBP4	1	89088090	A	AT	0.208083	-0.213901	0.00955012	4.14151e-111	32767	intergenic_variant	-	Cis	-0.00906868	0.00962543	0.346112	0	0
	5:158778566:C:CT:imp:v1	rs58815385	IL12A_IL12B_P29459_P29460_OID21327_v1	IL12B	5	159351558	CT	C	0.344702	-0.0864753	0.00819772	5.1505e-26	32827	intron_variant,non_coding_transcript_variant	AC008691.1	Trans	-0.00751955	0.00824408	0.361708	0	0
	21:45628401:C:T:imp:v1	rs2838524	ICOSLG_O75144_OID21351_v1	ICOSLG	21	44208518	T	C	0.343494	0.085337	0.0081134	7.13512e-26	33572	3_prime_UTR_variant	GATD3A	Cis	0.00739238	0.00813012	0.363214	0	0
	19:18168380:C:G:imp:v1	rs11667505	IL12RB1_P42701_OID20486_v1	IL12RB1	19	18057570	C	G	0.385806	0.0572773	0.0081276	1.82469e-12	31893	intergenic_variant	-	Cis	0.0073797	0.00813856	0.364535	0	0
	10:99625818:G:A:imp:v1	rs11189413	CRTAC1_Q9NQ79_OID20279_v1	CRTAC1	10	97866061	G	A	0.446922	-0.122928	0.00806689	1.96173e-52	30852	3_prime_UTR_variant	GOLGA7B	Cis	0.0069773	0.00809968	0.389002	0	0
	5:158818184:G:A:imp:v1	rs4011	IL12B_P29460_OID20666_v1	IL12B	5	159391176	A	G	0.358352	-0.0892776	0.00797721	4.48369e-29	34046	intron_variant,non_coding_transcript_variant	AC008691.1	Cis	-0.00690666	0.00804499	0.390614	0	0
	11:66319313:A:G:imp:v1	rs487444	CCS_O14618_OID20973_v1	CCS	11	66551842	A	G	0.396722	-0.0528673	0.00791952	2.46275e-11	33265	intron_variant	ACTN3	Cis	-0.00664649	0.00792526	0.401668	0	0
	1:161598742:T:G:imp:v1	rs148318374	FCGR3B_O75015_OID20387_v1	FCGR3B	1	161628952	G	T	0.270667	-0.183565	0.00915881	2.3488e-89	29793	intron_variant	FCGR3B	Cis	-0.00766157	0.00922246	0.406114	0	0
	17:72570276:G:A:imp:v1	rs1719476	CD300C_Q08708_OID21010_v1	CD300C	17	74574137	G	A	0.248625	0.0728977	0.00890831	2.7661e-16	33660	intergenic_variant	-	Cis	-0.00714895	0.00892772	0.423271	0	0
	1:207421807:G:A:imp:v1	rs72742996	CD55_P08174_OID20377_v1	CD55	1	207248462	A	G	0.428844	-0.0617407	0.00797094	9.50405e-15	32069	intron_variant,non_coding_transcript_variant	AL596218.1	Cis	-0.00614524	0.00798338	0.441446	0	0
	14:74296791:T:C:imp:v1	rs1860137	ENTPD5_O75356_OID20104_v1	ENTPD5	14	73830088	T	C	0.194762	0.183358	0.00979422	3.33324e-78	32885	non_coding_transcript_exon_variant	LINC02274	Cis	0.00757999	0.00986211	0.442133	0	0
	10:1080790:G:C:imp:v1	rs4880757	IDI2_Q9BXS1_OID20823_v1	IDI2	10	1034850	C	G	0.344087	0.0721429	0.00822009	1.68782e-18	32710	intron_variant,non_coding_transcript_variant	IDI2-AS1	Cis	-0.00630395	0.00823139	0.44377	0	0
	21:45191139:C:T:imp:v1	rs2838363	CSTB_P04080_OID20294_v1	CSTB	21	43771258	C	T	0.495447	-0.140841	0.00782998	2.44588e-72	32301	non_coding_transcript_exon_variant	AP001053.1	Cis	-0.00612629	0.00820319	0.455173	0	0
	19:8119946:G:A:imp:v1	rs11668580	CCL25_O15444_OID20674_v1	CCL25	19	8055062	A	G	0.380183	-0.125844	0.00806004	5.90633e-55	32418	intron_variant	CCL25	Cis	-0.00544702	0.00814096	0.50344	0	0
	9:136064132:G:GT:imp:v1	rs57692268	PCDH17_O14917_OID20132_v1	PCDH17	9	133188745	GT	G	0.184295	0.0670415	0.0100253	2.2739e-11	33048	intergenic_variant	-	Trans	0.00658269	0.0100342	0.511806	0	0
	20:33777068:CG:C:imp:v1	20:33777068_CG_C	PROC_P04070_OID20402_v1	PROC	20	35189265	C	CG	0.274744	0.128248	0.00862631	5.38864e-50	33500	intron_variant	PROCR	Trans	-0.00552709	0.00865934	0.523291	0	0
	6:32573471:A:G:imp:v1	rs9270965	LILRB4_Q8NHJ6_OID20429_v1	LILRB4	6	32605694	A	G	0.325275	0.117818	0.00886184	2.47611e-40	28833	intergenic_variant	-	Trans	-0.00524358	0.00909027	0.564052	0	0
	12:8637403:G:T:imp:v1	rs11045695	CLEC6A_Q6EIG7_OID21228_v1	CLEC6A	12	8484807	T	G	0.491661	-0.0957242	0.00784915	3.28554e-34	32323	non_coding_transcript_exon_variant	RNU6-275P	Cis	0.00451146	0.00787995	0.566967	0	0
	1:160895391:G:A:imp:v1	rs1092415	SLAMF7_Q9NQ25_OID20602_v1	SLAMF7	1	160925601	A	G	0.216065	0.14945	0.00932426	8.1383e-58	33696	intergenic_variant	-	Cis	0.00516866	0.00955417	0.588518	0	0
	1:226078392:T:G:imp:v1	rs3820238	LEFTY2_O00292_OID21454_v1	LEFTY2	1	225890692	G	T	0.306834	-0.166123	0.00827457	1.18983e-89	33932	intron_variant	AL117348.2	Cis	0.00437473	0.00832829	0.599385	0	0
	20:5905779:C:A:imp:v1	rs2821	CHGB_P05060_OID21038_v1	CHGB	20	5925133	A	C	0.363182	-0.0966398	0.00798037	9.38429e-34	33799	3_prime_UTR_variant	CHGB	Cis	0.00409304	0.00800002	0.60891	0	0
	14:94918719:T:G:imp:v1	rs11845116	SERPINA11_Q86U17_OID20281_v1	SERPINA11	14	94452382	G	T	0.43155	-0.130648	0.00769559	1.21484e-64	34128	intron_variant	SERPINA11	Cis	0.00387445	0.00773236	0.616322	0	0
	1:157670757:C:T:imp:v1	rs11264799	FCRL3_Q96P31_OID20443_v1	FCRL3	1	157700967	T	C	0.268483	-0.240134	0.00868759	3.45109e-168	32967	intergenic_variant	-	Cis	-0.00410248	0.00878888	0.640657	0	0
	19:49186168:A:G:imp:v1	rs10418488	PRSS27_Q9BQR3_OID20212_v1	PRSS27	19	48682911	A	G	0.197791	-0.109961	0.00987911	8.90224e-29	32164	intergenic_variant	-	Trans	-0.00387193	0.00990246	0.695792	0	0
	1:15757044:A:G:imp:v1	rs2473357	CTRC_Q99895_OID20752_v1	CTRC	1	15430548	G	A	0.330077	0.0654609	0.00829462	2.97439e-15	32803	intergenic_variant	-	Cis	-0.00302961	0.00830645	0.715313	0	0
	17:48885762:C:T:imp:v1	rs4794187	WFIKKN2_Q8TEU8_OID20785_v1	WFIKKN2	17	50808401	T	C	0.366279	0.0787832	0.0080805	1.84849e-22	32895	intergenic_variant	-	Cis	0.00266826	0.00815224	0.743438	0	0
	19:51521636:G:T:imp:v1	rs80131228	KLK10_O43240_OID21523_v1	KLK10	19	51018380	T	G	0.231964	-0.107613	0.00916392	7.65746e-32	33282	intron_variant	KLK10	Cis	-0.00282583	0.00938959	0.76345	0	0
	11:546567:CA:C:imp:v1	11:546567_CA_C	CDHR5_Q9HBB8_OID20193_v1	CDHR5	11	546567	C	CA	0.332376	0.0937481	0.00828986	1.18751e-29	32660	intron_variant	LRRC56	Cis	-0.00197707	0.00832378	0.812252	0	0
	1:160780965:C:A:imp:v1	rs6427548	LY9_Q9HBG7_OID20670_v1	LY9	1	160811175	A	C	0.484547	-0.105111	0.00774749	6.2773e-42	33168	intron_variant	LY9	Cis	-0.00173404	0.00778375	0.823709	0	0
	3:3837273:C:T:imp:v1	rs114028718	LRRN1_Q6UXK5_OID20438_v1	LRRN1	3	3795589	T	C	0.182856	-0.103353	0.0103361	1.53623e-23	31222	intron_variant,non_coding_transcript_variant	SUMF1	Cis	-0.00159536	0.0103999	0.878081	0	0
	15:90334936:A:G:imp:v1	rs28462367	ANPEP_P15144_OID20350_v1	ANPEP	15	89791705	G	A	0.384981	0.100113	0.00789333	7.32979e-37	33733	intron_variant	ANPEP	Cis	0.00121526	0.00793271	0.878244	0	0
	10:69969986:C:T:imp:v1	rs10998022	PBLD_P30039_OID20839_v1	PBLD	10	68210229	T	C	0.328096	-0.0551064	0.00829778	3.11361e-11	32897	intron_variant	MYPN	Cis	0.00125122	0.00833019	0.880604	0	0
	1:11465509:CT:C:imp:v1	1:11465509_CT_C	ANGPTL7_O43827_OID21412_v1_Oncology	ANGPTL7	1	11405452	C	CT	0.0616024	0.254488	0.0167519	4.01909e-52	30591	intergenic_variant	-	Cis				1	1
	1:1436125:A:C:imp:v1	rs9439435	VWA1_Q6PCB0_OID21421_v1_Oncology	VWA1	1	1500745	C	A	0.064253	0.244951	0.0159149	1.87393e-53	32596	intergenic_variant	-	Cis				1	1
	1:152479176:T:C:imp:v1	rs4845779	WFDC12_Q8WWY7_OID21462_v1_Oncology	WFDC12	1	152506700	T	C	0.330043	0.0565509	0.0082205	6.01674e-12	33415	intergenic_variant	-	Trans				1	1
	1:154420087:G:A:imp:v1	rs61812598	IL6_P05231_OID20101_v1_Cardiometabolic	IL6	1	154447611	A	G	0.405442	-0.0681295	0.0079096	7.08502e-18	33080	intron_variant	IL6R	Trans				1	1
	1:154420087:G:A:imp:v1	rs61812598	IL6_P05231_OID20563_v1_Inflammation	IL6	1	154447611	A	G	0.405442	-0.0578802	0.00783941	1.54483e-13	33696	intron_variant	IL6R	Trans				1	1
	1:154425456:G:A:imp:v1	rs12126142	IL6_P05231_OID21276_v1_Oncology	IL6	1	154452980	A	G	0.405313	-0.0872482	0.00784923	1.05435e-28	33546	intron_variant	IL6R	Trans				1	1
	1:155184975:A:G:imp:v1	rs2990223	TFF1_P04155_OID21154_v1_Neurology	TFF1	1	155215184	A	G	0.394141	-0.0709097	0.00792091	3.48392e-19	33293	intron_variant,non_coding_transcript_variant	GBAP1	Trans				1	1
	1:159175354:G:A:imp:v1	rs12075	CCL11_P51671_OID20668_v1_Inflammation	CCL11	1	159205564	G	A	0.417012	-0.0766375	0.00775638	5.05408e-23	34088	missense_variant	ACKR1	Trans				1	1
	1:159175354:G:A:imp:v1	rs12075	CCL14_Q16627_OID20401_v1_Cardiometabolic	CCL14	1	159205564	G	A	0.417012	-0.120863	0.00779817	3.5312e-54	33580	missense_variant	ACKR1	Trans				1	1
	1:161176519:G:A:imp:v1	rs79181095	CD244_Q9BZW8_OID20628_v1_Inflammation	CD244	1	161206729	A	G	0.0900547	0.157964	0.0133516	2.69572e-32	34088	intron_variant	NDUFS2	Cis				1	1
	1:161477028:T:C:imp:v1	rs4657040	FCGR2B_P31994_OID21215_v1_Oncology	FCGR2B	1	161507238	C	T	0.284598	-0.231212	0.00868876	5.14263e-156	31821	intron_variant	FCGR2A	Cis				1	1
	1:168507463:C:T:imp:v1	rs12046909	XCL1_P47992_OID21398_v1_Oncology	XCL1	1	168538225	T	C	0.142737	-0.233735	0.0109166	1.0539e-101	33830	intergenic_variant	-	Cis				1	1
	1:183501350:C:T:imp:v1	rs2702185	NCF2_P19878_OID20567_v1_Inflammation	NCF2	1	183532215	T	C	0.0718237	0.119813	0.0149202	9.72815e-16	33627	intron_variant	SMG7	Cis				1	1
	1:203380124:G:A:imp:v1	rs12124767	OPTC_Q9UBM4_OID21362_v1_Oncology	OPTC	1	203410996	A	G	0.0810783	0.0954279	0.0141469	1.52484e-11	33487	intergenic_variant	-	Cis				1	1
	1:203434723:T:C:imp:v1	rs1572966	PRELP_P51888_OID20766_v1_Inflammation	PRELP	1	203465595	C	T	0.0541094	0.490951	0.0168449	9.9475e-187	33579	intergenic_variant	-	Cis				1	1
	1:205744138:G:T:imp:v1	rs708725	PM20D1_Q6GTS8_OID20149_v1_Cardiometabolic	PM20D1	1	205775010	T	G	0.429364			0	33530	5_prime_UTR_variant	RAB29	Cis				1	1
	1:24150112:G:C:imp:v1	rs59650706	FUCA1_P04066_OID20261_v1_Cardiometabolic	FUCA1	1	23823622	C	G	0.340078	-0.122383	0.00808022	8.051e-52	33894	intron_variant	HMGCL	Cis				1	1
	1:249058569:G:C:imp:v1	rs61840351	LYPD8_Q6UX82_OID21251_v1_Oncology	LYPD8	1	122549661	C	G	0.135446	-0.0963021	0.0116753	1.60541e-16	31256	intergenic_variant	-	Trans				1	1
	1:249058896:T:C:imp:v1	rs28768088	LYPD8_Q6UX82_OID21251_v1_Oncology	LYPD8	1	133200121	C	T	0.0930661	-0.0905311	0.0134141	1.48911e-11	32876	intergenic_variant	-	Trans				1	1
	1:249062490:G:A:imp:v1	rs12733411	LYPD8_Q6UX82_OID21251_v1_Oncology	LYPD8	1	248768291	A	G	0.0901789	-0.157126	0.0135807	5.86309e-31	32908	intergenic_variant	-	Cis				1	1
	1:27230523:A:T:imp:v1	rs144369388	XPNPEP2_O43895_OID21508_v1_Oncology	XPNPEP2	1	26904032	T	A	0.0858944	0.121435	0.0138283	1.6112e-18	33225	intron_variant	NUDC	Trans				1	1
	1:27720178:T:C:imp:v1	rs2504786	MASP1_P48740_OID20954_v1_Neurology	MASP1	1	27393674	C	T	0.268991	0.0616726	0.0087171	1.49557e-12	33413	intron_variant	GPR3	Trans				1	1
	1:55514611:A:T:imp:v1	rs676297	PCSK9_Q8NBP7_OID20235_v1_Cardiometabolic	PCSK9	1	55048938	T	A	0.207527	0.0759927	0.00944983	8.86028e-16	33981	intron_variant	PCSK9	Cis				1	1
	1:59024552:C:T:imp:v1	rs659502	TACSTD2_P09758_OID21447_v1_Oncology	TACSTD2	1	58558880	C	T	0.493301	-0.149676	0.00814582	2.09703e-75	29809	intron_variant,non_coding_transcript_variant	AL035411.3	Cis				1	1
	10:102849455:A:G:imp:v1	rs12356580	KAZALD1_Q96I82_OID21339_v1_Oncology	KAZALD1	10	101089698	G	A	0.124736			0	33572	non_coding_transcript_exon_variant	TLX1NB	Cis				1	1
	10:118385272:C:T:imp:v1	rs1900504	PNLIPRP2_P54317_OID20775_v1_Inflammation	PNLIPRP2	10	116625761	T	C	0.300762			0	33411	intron_variant	PNLIPRP2	Cis				1	1
	10:15025498:G:A:imp:v1	rs12247104	CDNF_Q49AH0_OID21318_v1_Oncology	CDNF	10	14983499	A	G	0.103197	0.110121	0.0129993	2.42606e-17	31900	intron_variant,non_coding_transcript_variant	MEIG1	Cis				1	1
	11:102512067:G:C:imp:v1	rs17099287	MMP8_P22894_OID21019_v1_Neurology	MMP8	11	102641336	C	G	0.0716637	0.314581	0.0148278	6.85525e-100	33733	intergenic_variant	-	Cis				1	1
	11:113960562:A:T:imp:v1	rs17116330	ZBTB16_Q05516_OID21205_v1_Oncology	ZBTB16	11	114089840	T	A	0.0505288	0.170792	0.0179887	2.21414e-21	32117	intron_variant	ZBTB16	Cis				1	1
	11:114425074:T:C:imp:v1	rs632108	FCN2_Q15485_OID20382_v1_Cardiometabolic	FCN2	11	114554352	C	T	0.462109	0.0934903	0.00773476	1.23661e-33	33477	intron_variant	NXPE1	Trans				1	1
	11:119344568:A:G:imp:v1	rs17547832	THY1_P04216_OID21050_v1_Neurology	THY1	11	119473857	G	A	0.121246	0.139177	0.0120659	8.81706e-31	32101	intron_variant,non_coding_transcript_variant	USP2-AS1	Cis				1	1
	11:20963548:A:G:imp:v1	rs2896621	NELL1_Q92832_OID21494_v1_Oncology	NELL1	11	20942002	G	A	0.107028	0.136347	0.0124347	5.62343e-28	33715	intron_variant	NELL1	Cis				1	1
	11:6665513:G:C:imp:v1	rs11607376	TPP1_O14773_OID20750_v1_Inflammation	TPP1	11	6644282	C	G	0.0705708	0.110318	0.0150999	2.75429e-13	33380	intron_variant	DCHS1	Cis				1	1
	11:74477428:C:G:imp:v1	rs75345172	CHRDL2_Q6WN34_OID20223_v1_Cardiometabolic	CHRDL2	11	74766383	G	C	0.0635883	0.210692	0.0157529	8.48776e-41	33659	intron_variant	RNF169	Cis				1	1
	12:102092989:C:A:imp:v1	rs2559851	ARSA_P15289_OID21138_v1_Neurology	ARSA	12	101699211	C	A	0.411364	0.0901597	0.0079677	1.09784e-29	32398	intron_variant	CHPT1	Trans				1	1
	12:56559840:G:A:imp:v1	rs1290898	ERBB3_P21860_OID20705_v1_Inflammation	ERBB3	12	56166056	A	G	0.0598406	0.238196	0.016228	8.91141e-49	33532	intron_variant	SMARCC2	Cis				1	1
	12:7637769:G:A:imp:v1	rs61729512	FOLR3_P41439_OID21485_v1_Oncology	FOLR3	12	7485173	A	G	0.115292	-0.102608	0.0120997	2.24798e-17	33411	missense_variant	CD163	Trans				1	1
	12:8818643:A:G:imp:v1	rs117659768	MFAP5_Q13361_OID20239_v1_Cardiometabolic	MFAP5	12	8666047	G	A	0.0668134	0.102782	0.0153189	1.95298e-11	34128	intron_variant,non_coding_transcript_variant	AC092490.2	Cis				1	1
	12:89884829:T:A:imp:v1	rs3892685	CD300C_Q08708_OID21010_v1_Neurology	CD300C	12	89491052	A	T	0.347473	-0.0550642	0.00805272	8.0326e-12	33960	intron_variant	POC1B	Trans				1	1
	12:9594298:A:G:imp:v1	rs2433001	KLRB1_Q12918_OID20629_v1_Inflammation	KLRB1	12	9441702	A	G	0.0517039	0.128594	0.0188881	9.88071e-12	28538	intron_variant,non_coding_transcript_variant	DDX12P	Cis				1	1
	13:28603466:T:TTGCAG:imp:v1	rs147072313	FLT3LG_P49771_OID20661_v1_Inflammation	FLT3LG	13	28029329	TTGCAG	T	0.166186	0.0830125	0.0103611	1.12899e-15	33548	intron_variant	FLT3	Trans				1	1
	13:86606931:C:T:imp:v1	rs56012317	SLITRK6_Q9H5Y7_OID20094_v1_Cardiometabolic	SLITRK6	13	86032796	T	C	0.0588055	0.250586	0.0165172	5.48348e-52	32883	intergenic_variant	-	Cis				1	1
	14:106424352:G:A:imp:v1	rs189641264	NMNAT1_Q9HAN9_OID20913_v1_Neurology	NMNAT1	14	105958286	A	G	0.145404	0.0759207	0.0111663	1.05272e-11	32225	intergenic_variant	-	Trans				1	1
	14:106472916:C:T:imp:v1	rs111715739	IL13_P35225_OID20430_v1_Inflammation	IL13	14	106006753	T	C	0.112022	0.102804	0.0123058	6.59486e-17	33123	intergenic_variant	-	Trans				1	1
	14:93170741:T:C:imp:v1	rs2250672	LGMN_Q99538_OID20773_v1_Inflammation	LGMN	14	92704396	C	T	0.495045	0.0600462	0.00773522	8.3139e-15	33369	intron_variant	LGMN	Cis				1	1
	14:94552899:T:G:imp:v1	rs7145904	TNFSF10_P50591_OID20611_v1_Inflammation	TNFSF10	14	94086553	G	T	0.08684	0.0946182	0.0135907	3.35539e-12	34088	intron_variant	IFI27L1	Trans				1	1
	14:94846316:G:A:imp:v1	rs11846959	ITM2A_O43736_OID20504_v1_Inflammation	ITM2A	14	94379979	A	G	0.253291	0.092877	0.00884762	8.8796e-26	33661	intron_variant	SERPINA1	Trans				1	1
	14:94854041:G:A:imp:v1	rs7149605	LTBR_P36941_OID20768_v1_Inflammation	LTBR	14	94387704	A	G	0.0919026	0.0902543	0.0134796	2.14755e-11	32928	intron_variant	SERPINA1	Trans				1	1
	16:137867:CTTT:C:imp:v1	rs755865649	TIE1_P35590_OID20303_v1_Cardiometabolic	TIE1	16	87868	CTTT	C	0.170165	0.0747116	0.010269	3.45214e-13	33525	intron_variant	NPRL3	Trans				1	1
	16:286008:T:C:imp:v1	rs68166893	HBQ1_P09105_OID21433_v1_Oncology	HBQ1	16	236009	C	T	0.257003	0.190685	0.00877872	1.29244e-104	33505	intron_variant	FAM234A	Cis				1	1
	16:67923472:CA:C:imp:v1	16:67923472_CA_C	DPEP2_Q9H4A9_OID21305_v1_Oncology	DPEP2	16	67889569	C	CA	0.0886587	0.155341	0.0137746	1.69865e-29	32487	intergenic_variant	-	Cis				1	1
	16:68383023:C:T:imp:v1	rs76199931	CES3_Q6UWW8_OID21340_v1_Oncology	CES3	16	68349120	T	C	0.070209	0.136985	0.0153304	4.05453e-19	32510	intron_variant	PRMT7	Cis				1	1
	16:72008225:A:G:imp:v1	rs34972708	ARHGAP1_Q07960_OID21202_v1_Oncology	ARHGAP1	16	71974326	G	A	0.249478	0.0620498	0.00899838	5.36172e-12	32932	intron_variant	PKD1L3	Trans				1	1
	16:75234872:C:A:imp:v1	rs72802342	PNLIPRP2_P54317_OID20775_v1_Inflammation	PNLIPRP2	16	75200974	A	C	0.0720957	-0.10308	0.0150142	6.62817e-12	33108	intergenic_variant	-	Trans				1	1
	16:79755446:G:A:imp:v1	rs4575545	XPNPEP2_O43895_OID21508_v1_Oncology	XPNPEP2	16	79721549	A	G	0.303674	-0.100106	0.00838322	7.21829e-33	33503	non_coding_transcript_exon_variant	MAFTRR	Trans				1	1
	17:34477480:A:G:imp:v1	rs916841	CCL4_P13236_OID20695_v1_Inflammation	CCL4	17	36150098	G	A	0.423906	0.137068	0.0103373	3.97608e-40	18984	intron_variant,non_coding_transcript_variant	AC243829.2	Cis				1	1
	17:37306340:T:C:imp:v1	rs2338582	PLXDC1_Q8IUK5_OID21258_v1_Oncology	PLXDC1	17	39150087	T	C	0.161972	0.123932	0.010819	2.21715e-30	31339	intron_variant	PLXDC1	Cis				1	1
	17:41837264:G:C:imp:v1	rs851057	CD300LG_Q6UXG3_OID21130_v1_Neurology	CD300LG	17	43759896	G	C	0.123298	0.192053	0.0118065	1.69932e-59	32919	intergenic_variant	-	Cis				1	1
	17:45695242:AT:A:imp:v1	17:45695242_AT_A	XPNPEP2_O43895_OID21508_v1_Oncology	XPNPEP2	17	47617876	A	AT	0.499609	-0.0512149	0.00768249	2.6208e-11	33842	intron_variant,non_coding_transcript_variant	AC025682.1	Trans				1	1
	17:58226259:A:G:imp:v1	rs345192	CA4_P22748_OID20241_v1_Cardiometabolic	CA4	17	60148898	G	A	0.183569	0.110569	0.00996717	1.35116e-28	33459	intergenic_variant	-	Cis				1	1
	17:7183522:C:T:imp:v1	rs5409	ITGB7_P26010_OID21393_v1_Oncology	ITGB7	17	7280203	T	C	0.0900982	0.0890442	0.0133839	2.86996e-11	34004	intergenic_variant	-	Trans				1	1
	19:17506176:T:C:imp:v1	rs8106139	BST2_Q10589_OID21029_v1_Neurology	BST2	19	17395367	T	C	0.13568	0.0907679	0.0111932	5.09541e-16	33965	intergenic_variant	-	Cis				1	1
	19:23955486:A:T:imp:v1	rs7408197	CNDP1_Q96KN2_OID20347_v1_Cardiometabolic	CNDP1	19	23772684	T	A	0.491307	-0.0587285	0.00770899	2.57282e-14	33606	intron_variant,non_coding_transcript_variant	AC139769.1	Trans				1	1
	19:42207625:T:C:imp:v1	rs3928916	CEACAM5_P06731_OID21171_v1_Oncology	CEACAM5	19	41703706	C	T	0.484249	0.0744794	0.00784902	2.33241e-21	32406	intron_variant,non_coding_transcript_variant	CEACAM7	Cis				1	1
	19:44135516:T:G:imp:v1	rs4803647	TNFRSF10C_O14798_OID20265_v1_Cardiometabolic	TNFRSF10C	19	43631364	G	T	0.341224	0.203703	0.00805717	5.01125e-141	33624	intron_variant	CADM4	Trans				1	1
	19:44153100:A:G:imp:v1	rs4760	BST1_Q10588_OID21051_v1_Neurology	BST1	19	43648948	G	A	0.156202	-0.0873058	0.0105523	1.29921e-16	34000	missense_variant	PLAUR	Trans				1	1
	19:45345787:A:T:imp:v1	rs111371860	BCAM_P50895_OID21076_v1_Neurology	BCAM	19	44842530	T	A	0.0596738	0.117186	0.016375	8.28237e-13	33180	intergenic_variant	-	Cis				1	1
	19:49206145:G:C:imp:v1	rs516316	CEACAM5_P06731_OID21171_v1_Oncology	CEACAM5	19	48702888	G	C	0.490818	0.137095	0.00780747	5.0356e-69	32513	intron_variant	FUT2	Trans				1	1
	19:49206417:A:G:imp:v1	rs492602	CDH17_Q12864_OID20134_v1_Cardiometabolic	CDH17	19	48703160	A	G	0.490819	0.0896143	0.007686	2.05413e-31	33731	synonymous_variant	FUT2	Trans				1	1
	19:49206462:C:T:imp:v1	rs681343	ALPP_P05187_OID21383_v1_Oncology	ALPP	19	48703205	C	T	0.490834	-0.0994478	0.00770058	3.73714e-38	33572	synonymous_variant	FUT2	Trans				1	1
	19:49206462:C:T:imp:v1	rs681343	FAM3B_P58499_OID21372_v1_Oncology	FAM3B	19	48703205	C	T	0.490834	-0.0616067	0.00771236	1.37094e-15	33572	synonymous_variant	FUT2	Trans				1	1
	19:49206462:C:T:imp:v1	rs681343	IL19_Q9UHD0_OID20158_v1_Cardiometabolic	IL19	19	48703205	C	T	0.490834	0.180406	0.00772458	1.23275e-120	32984	synonymous_variant	FUT2	Trans				1	1
	19:49208501:A:G:imp:v1	rs507855	PNLIPRP2_P54317_OID20775_v1_Inflammation	PNLIPRP2	19	48705244	A	G	0.465656	-0.138073	0.00770239	7.39441e-72	33550	3_prime_UTR_variant	FUT2	Trans				1	1
	19:49210869:A:G:imp:v1	rs2638281	CCL15_Q16663_OID20328_v1_Cardiometabolic	CCL15	19	48707612	A	G	0.39639	-0.0928831	0.00782961	1.8412e-32	33948	intergenic_variant	-	Trans				1	1
	19:49214066:G:A:imp:v1	rs281378	CCL25_O15444_OID20674_v1_Inflammation	CCL25	19	48710809	A	G	0.337121	-0.0744784	0.00810542	3.9757e-20	33972	intergenic_variant	-	Trans				1	1
	19:51491464:A:G:imp:v1	rs1122466	KLK11_Q9UBX7_OID21518_v1_Oncology	KLK11	19	50988208	G	A	0.0707956	0.229207	0.0149858	8.26034e-53	33611	non_coding_transcript_exon_variant	AC011483.1	Cis				1	1
	19:51520200:C:T:imp:v1	rs2569451	KLK8_O60259_OID21517_v1_Oncology	KLK8	19	51016944	C	T	0.426819	0.1051	0.00793009	4.31803e-40	32324	intron_variant	KLK10	Cis				1	1
	19:51541694:G:A:imp:v1	rs62117666	KLK12_Q9UKR0_OID21201_v1_Oncology	KLK12	19	51038437	A	G	0.151829	-0.366101	0.0112434	1.45577e-232	29654	intergenic_variant	-	Cis				1	1
	19:51635745:C:T:imp:v1	rs56915529	SIGLEC9_Q9Y336_OID21390_v1_Oncology	SIGLEC9	19	51132488	T	C	0.308046	-0.0613546	0.00864479	1.27219e-12	31338	intron_variant	SIGLEC9	Cis				1	1
	19:51908333:A:G:imp:v1	rs61251150	SIGLEC10_Q96LC7_OID20537_v1_Inflammation	SIGLEC10	19	51405079	G	A	0.240255	0.169957	0.00897164	4.96756e-80	33673	intergenic_variant	-	Cis				1	1
	19:52097177:T:C:imp:v1	rs7253296	SIGLEC6_O43699_OID21394_v1_Oncology	SIGLEC6	19	51593924	C	T	0.172484	0.173286	0.0101621	3.36451e-65	33631	intergenic_variant	-	Cis				1	1
	19:54759361:T:C:imp:v1	rs12975366	FOLR3_P41439_OID21485_v1_Oncology	FOLR3	19	54255498	C	T	0.395566	0.0574576	0.0078597	2.66347e-13	33799	missense_variant	LILRB5	Trans				1	1
	19:55223670:TTA:T:imp:v1	19:55223670_TTA_T	KIR2DL3_P43628_OID21196_v1_Oncology	KIR2DL3	19	54712168	T	TTA	0.0615769	0.122041	0.0164533	1.19422e-13	31908	intron_variant,non_coding_transcript_variant	LILRP2	Cis				1	1
	19:55317100:C:T:imp:v1	rs2075768	KIR3DL1_P43629_OID21185_v1_Oncology	KIR3DL1	19	54805645	T	C	0.264256			0	32946	intron_variant	KIR2DL4	Cis				1	1
	19:5840619:C:T:imp:v1	rs708686	PRSS27_Q9BQR3_OID20212_v1_Cardiometabolic	PRSS27	19	5840608	T	C	0.265959	0.117348	0.00876912	7.70519e-41	33127	intergenic_variant	-	Trans				1	1
	19:7735089:G:C:imp:v1	rs10402265	RETN_Q9HD89_OID20327_v1_Cardiometabolic	RETN	19	7670203	G	C	0.150253	0.102701	0.0112894	9.27503e-20	30644	intron_variant	RETN	Cis				1	1
	19:7768952:TC:T:imp:v1	19:7768952_TC_T	CD209_Q9NNX6_OID20262_v1_Cardiometabolic	CD209	19	7704066	T	TC	0.235099	0.073686	0.00944383	6.06653e-15	31115	intergenic_variant	-	Cis				1	1
	19:8476121:CA:C:imp:v1	rs35619217	TCN2_P20062_OID20341_v1_Cardiometabolic	TCN2	19	8411237	C	CA	0.0565217	0.15777	0.0171564	3.71506e-20	31770	intergenic_variant	-	Trans				1	1
	2:109575736:C:G:imp:v1	rs365060	EDAR_Q9UNE0_OID20525_v1_Inflammation	EDAR	2	108959280	G	C	0.0711984	0.29917	0.0149066	1.35985e-89	33624	intron_variant	EDAR	Cis				1	1
	2:134953569:C:T:imp:v1	rs62165711	CD163_Q86VB7_OID20360_v1_Cardiometabolic	CD163	2	134195998	T	C	0.11896	0.105499	0.0118665	6.08132e-19	33800	intron_variant	MGAT5	Trans				1	1
	2:143801670:C:T:imp:v1	rs59980912	KYNU_Q16719_OID20669_v1_Inflammation	KYNU	2	143044101	T	C	0.176204	-0.0857182	0.0100638	1.63027e-17	33938	3_prime_UTR_variant	KYNU	Cis				1	1
	2:162998536:C:CTTCT:imp:v1	rs67631287	FAP_Q12884_OID20330_v1_Cardiometabolic	FAP	2	162142026	CTTCT	C	0.0568641	0.111037	0.0166023	2.26126e-11	33779	intergenic_variant	-	Cis				1	1
	2:27160610:T:TTTTG:imp:v1	rs113176467	CGREF1_Q99674_OID20152_v1_Cardiometabolic	CGREF1	2	26937742	TTTTG	T	0.114999	0.214047	0.0131926	3.37277e-59	27964	intron_variant	DPYSL5	Cis				1	1
	2:27228772:C:T:imp:v1	rs116672443	RBKS_Q9H477_OID20986_v1_Neurology	RBKS	2	27005904	T	C	0.0587188	0.254331	0.0165172	1.68787e-53	32922	intron_variant	MAPRE3	Cis				1	1
	2:37600911:G:A:imp:v1	rs7587371	QPCT_Q16769_OID20320_v1_Cardiometabolic	QPCT	2	37373768	A	G	0.0539193	0.226825	0.0170655	2.59707e-40	33479	intergenic_variant	-	Cis				1	1
	2:60499861:A:AG:imp:v1	rs11384422	PM20D1_Q6GTS8_OID20149_v1_Cardiometabolic	PM20D1	2	60272726	A	AG	0.418226	-0.0818665	0.00793385	5.8045e-25	32540	intergenic_variant	-	Trans				1	1
	2:69177269:C:A:imp:v1	rs62133344	TFF1_P04155_OID21154_v1_Neurology	TFF1	2	68950137	A	C	0.055583	-0.190484	0.0168379	1.13396e-29	33468	missense_variant	GKN2	Trans				1	1
	2:89977965:G:C:imp:v1	rs28425684	CEACAM3_P40198_OID21245_v1_Oncology	CEACAM3	2	89939155	C	G	0.0737029	0.147546	0.0151186	1.68503e-22	31946	intergenic_variant	-	Trans				1	1
	20:25920544:C:T:imp:v1	rs6051017	ENTPD6_O75354_OID20100_v1_Cardiometabolic	ENTPD6	20	25939908	C	T	0.0707666			0	33080	intergenic_variant	-	Cis				1	1
	20:29587222:G:A:imp:v1	rs6119062	CST7_O76096_OID20704_v1_Inflammation	CST7	20	30352546	A	G	0.0973636	0.187443	0.0129881	3.26072e-47	33518	intron_variant,non_coding_transcript_variant	FAM242A	Trans				1	1
	20:29893501:C:T:imp:v1	rs6061162	ENTPD6_O75354_OID20100_v1_Cardiometabolic	ENTPD6	20	31305698	C	T	0.0893162			0	33080	intron_variant	DEFB116	Trans				1	1
	20:57608918:C:T:imp:v1	rs6070698	CTSZ_Q9UBR2_OID20365_v1_Cardiometabolic	CTSZ	20	59033863	T	C	0.0585449	0.308499	0.0164711	2.83402e-78	33087	3_prime_UTR_variant	PRELID3B	Cis				1	1
	21:18944881:G:A:imp:v1	rs9974270	CXADR_P78310_OID20561_v1_Inflammation	CXADR	21	17572563	A	G	0.121732	-0.096269	0.0118798	5.33583e-16	33072	intron_variant	CXADR	Cis				1	1
	21:42714288:T:A:imp:v1	rs376350	FAM3B_P58499_OID21372_v1_Oncology	FAM3B	21	41342361	A	T	0.332553	0.19245	0.00813918	1.33261e-123	33445	intron_variant	FAM3B	Cis				1	1
	21:43755238:C:A:imp:v1	rs7282350	TFF3_Q07654_OID20371_v1_Cardiometabolic	TFF3	21	42335129	A	C	0.0869066	0.109785	0.0136928	1.07687e-15	33542	intergenic_variant	-	Cis				1	1
	22:24585594:T:C:imp:v1	rs9624414	SUSD2_Q9UGT4_OID21098_v1_Neurology	SUSD2	22	24189626	C	T	0.0957795	0.345812	0.0129488	3.99894e-157	33719	intergenic_variant	-	Cis				1	1
	22:39202017:T:C:imp:v1	rs56187235	NPTXR_O95502_OID20191_v1_Cardiometabolic	NPTXR	22	38806012	C	T	0.106313	0.365049	0.0123625	1.22164e-191	33562	intergenic_variant	-	Cis				1	1
	22:50303088:G:A:imp:v1	rs75496139	CRELD2_Q6UXH1_OID20751_v1_Inflammation	CRELD2	22	49909440	A	G	0.0621919	0.431313	0.0157575	6.16082e-165	33777	intron_variant	ALG12	Cis				1	1
	22:51064416:T:C:imp:v1	rs2071421	ARSA_P15289_OID21138_v1_Neurology	ARSA	22	50625988	C	T	0.127096			0	33726	missense_variant	ARSA	Cis				1	1
	3:112641046:T:G:imp:v1	rs9879005	CD200R1_Q8TD46_OID20595_v1_Inflammation	CD200R1	3	112922199	G	T	0.49468	-0.259523	0.00759307	5.2636e-256	33525	3_prime_UTR_variant	CD200R1	Cis				1	1
	3:12150014:G:T:imp:v1	rs308961	TIMP4_Q99727_OID21147_v1_Neurology	TIMP4	3	12108514	T	G	0.409613	-0.0621242	0.00785839	2.66957e-15	33418	intron_variant	SYN2	Cis				1	1
	3:140179559:A:G:imp:v1	rs77080363	CLSTN2_Q9H4D0_OID20664_v1_Inflammation	CLSTN2	3	140460717	G	A	0.0797209	0.208249	0.0141217	3.23074e-49	33957	intron_variant	CLSTN2	Cis				1	1
	3:186395436:C:T:imp:v1	rs1042445	ERP44_Q9BS26_OID21338_v1_Oncology	ERP44	3	186677647	T	C	0.222552	-0.108348	0.00926805	1.42522e-31	33506	intron_variant,non_coding_transcript_variant	AC068631.1	Trans				1	1
	3:186415556:C:T:imp:v1	rs62292606	FETUB_Q9UGM5_OID20404_v1_Cardiometabolic	FETUB	3	186697767	T	C	0.0523775	0.344024	0.0172024	5.65655e-89	33642	intron_variant,non_coding_transcript_variant	AC068631.1	Cis				1	1
	3:195782184:C:T:imp:v1	rs419059	TFRC_P02786_OID20369_v1_Cardiometabolic	TFRC	3	196055313	T	C	0.3134	-0.079922	0.00830109	6.09715e-22	33628	intron_variant	TFRC	Cis				1	1
	3:48394419:A:G:imp:v1	rs1459246	PTH1R_Q03431_OID20571_v1_Inflammation	PTH1R	3	48352929	G	A	0.05255	0.145372	0.0172454	3.46771e-17	33696	intergenic_variant	-	Cis				1	1
	3:98422588:G:C:imp:v1	rs4504118	CD200R1_Q8TD46_OID20595_v1_Inflammation	CD200R1	3	98703744	G	C	0.445785	-0.0764663	0.00782257	1.44026e-22	32977	intergenic_variant	-	Trans				1	1
	3:98440021:T:C:imp:v1	rs278363	SIGLEC9_Q9Y336_OID21390_v1_Oncology	SIGLEC9	3	98721177	C	T	0.452634	-0.174802	0.00765183	1.65653e-115	33946	intron_variant,non_coding_transcript_variant	ST3GAL6-AS1	Trans				1	1
	3:98473318:G:A:imp:v1	rs828602	PDCD1LG2_Q9BQ51_OID21273_v1_Oncology	PDCD1LG2	3	98754474	A	G	0.413885	-0.0815583	0.00784893	2.72467e-25	33349	intron_variant	ST3GAL6	Trans				1	1
	3:98553103:T:A:imp:v1	rs828625	DCBLD2_Q96PD2_OID21474_v1_Oncology	DCBLD2	3	98834259	A	T	0.390438	0.0648399	0.00788805	2.03471e-16	33697	intron_variant	DCBLD2	Cis				1	1
	3:98690592:A:T:imp:v1	rs2470750	FOLR3_P41439_OID21485_v1_Oncology	FOLR3	3	98971748	T	A	0.392562	0.0524967	0.007885	2.7797e-11	33681	intron_variant,non_coding_transcript_variant	AC091212.1	Trans				1	1
	4:145025810:T:C:imp:v1	rs11723371	ICAM4_Q14773_OID20578_v1_Inflammation	ICAM4	4	144104657	C	T	0.473274	0.0529124	0.00792935	2.50649e-11	31856	intron_variant,non_coding_transcript_variant	AC107223.1	Trans				1	1
	4:3524307:C:G:imp:v1	rs74426426	LRPAP1_P30533_OID21059_v1_Neurology	LRPAP1	4	3522580	G	C	0.104595	0.124952	0.0125825	3.06262e-23	33623	intron_variant	LRPAP1	Cis				1	1
	4:55965434:G:A:imp:v1	rs58415820	KDR_P35968_OID21497_v1_Oncology	KDR	4	55099267	A	G	0.241225	0.119129	0.00899177	4.59117e-40	33611	intron_variant	KDR	Cis				1	1
	4:6696460:G:A:imp:v1	rs58654929	S100P_P25815_OID20103_v1_Cardiometabolic	S100P	4	6694733	A	G	0.226194	0.0862643	0.00934688	2.72649e-20	32613	intron_variant	S100P	Cis				1	1
	5:126761536:T:C:imp:v1	rs6883445	MEGF10_Q96KG7_OID20746_v1_Inflammation	MEGF10	5	127425844	C	T	0.0540282	0.251693	0.0169886	1.16522e-49	33677	intron_variant	MEGF10	Cis				1	1
	5:155884722:A:G:imp:v1	rs77020940	HAVCR2_Q8TDQ0_OID21137_v1_Neurology	HAVCR2	5	156457712	G	A	0.0639676	0.178087	0.0157628	1.34428e-29	33481	intron_variant	SGCD	Cis				1	1
	5:176839890:T:G:imp:v1	rs2731674	RAB6A_P20340_OID20608_v1_Inflammation	RAB6A	5	177412889	T	G	0.254745	-0.0858078	0.00885116	3.1813e-22	33523	intron_variant	GRK6	Trans				1	1
	5:180057293:T:C:imp:v1	rs34221241	FLT4_P35916_OID21491_v1_Oncology	FLT4	5	180630293	C	T	0.108445	-0.088965	0.0123488	5.83164e-13	33861	missense_variant	FLT4	Cis				1	1
	6:2245345:A:G:imp:v1	rs2479016	PRSS27_Q9BQR3_OID20212_v1_Cardiometabolic	PRSS27	6	2245111	G	A	0.42587	0.0721294	0.00790763	7.40933e-20	32620	intron_variant	GMDS	Trans				1	1
	6:2302248:T:C:imp:v1	rs9405552	KLK12_Q9UKR0_OID21201_v1_Oncology	KLK12	6	2302014	C	T	0.483937	-0.0792714	0.00783372	4.53881e-24	32522	intron_variant,non_coding_transcript_variant	GMDS-DT	Trans				1	1
	6:29818004:C:T:imp:v1	rs9258567	KIR3DL1_P43629_OID21185_v1_Oncology	KIR3DL1	6	29850227	T	C	0.0635737	0.240111	0.0159137	1.93386e-51	32937	non_coding_transcript_exon_variant	AL645929.2	Trans				1	1
	6:31228410:T:C:imp:v1	rs1986997	CD8A_P01732_OID21018_v1_Neurology	CD8A	6	31260633	T	C	0.403193	0.0645023	0.00786124	2.30405e-16	33556	intergenic_variant	-	Trans				1	1
	6:31315312:A:G:imp:v1	rs9265953	KIR2DL3_P43628_OID21196_v1_Oncology	KIR2DL3	6	31347535	A	G	0.471193	0.0892794	0.00783942	4.77044e-30	32522	intergenic_variant	-	Trans				1	1
	6:31393910:G:C:imp:v1	rs56403814	LRPAP1_P30533_OID21059_v1_Neurology	LRPAP1	6	31426133	C	G	0.0626285			0	34000	intron_variant,non_coding_transcript_variant	AL645933.3	Trans				1	1
	6:31398662:A:G:imp:v1	rs4090414	LRP1_Q07954_OID21293_v1_Oncology	LRP1	6	31430885	G	A	0.062252	0.564646	0.0156725	3.17317e-284	33572	intron_variant,non_coding_transcript_variant	AL645933.3	Trans				1	1
	6:31615167:G:A:imp:v1	rs2844463	APOM_O95445_OID20374_v1_Cardiometabolic	APOM	6	31647390	A	G	0.109879	0.0897832	0.0122921	2.7901e-13	33781	intron_variant	BAG6	Cis				1	1
	6:31938107:A:G:imp:v1	rs474534	TNXB_P22105_OID21107_v1_Neurology	TNXB	6	31970330	G	A	0.117107	0.327394	0.0118468	4.13595e-168	33693	intron_variant	DXO	Cis				1	1
	6:31976139:G:C:imp:v1	rs185107166	C2_P06681_OID20410_v1_Cardiometabolic	C2	6	32008362	C	G	0.0602597	0.348542	0.0172634	1.20774e-90	29219	non_coding_transcript_exon_variant	CYP21A1P	Cis				1	1
	6:32014828:G:A:imp:v1	rs433061	DKK4_Q9UBT3_OID20934_v1_Neurology	DKK4	6	32047051	A	G	0.130728	0.0776892	0.0114724	1.27183e-11	33384	intron_variant	TNXB	Trans				1	1
	6:32194630:G:C:imp:v1	rs3096690	CD160_O95971_OID20647_v1_Inflammation	CD160	6	32226853	C	G	0.133033	0.0914099	0.0112664	4.91747e-16	34088	intergenic_variant	-	Trans				1	1
	6:32440795:C:G:imp:v1	rs9269075	DDC_P20711_OID20215_v1_Cardiometabolic	DDC	6	32473018	G	C	0.0826002	0.100618	0.0147278	8.38236e-12	30373	intron_variant,non_coding_transcript_variant	HLA-DRB9	Trans				1	1
	6:32450851:T:G:imp:v1	rs10807106	CXCL9_Q07325_OID20675_v1_Inflammation	CXCL9	6	32483074	G	T	0.193254	0.0826009	0.0099	7.21126e-17	32652	intergenic_variant	-	Trans				1	1
	6:32452142:C:G:imp:v1	rs1974459	IL1A_P01583_OID20488_v1_Inflammation	IL1A	6	32484365	G	C	0.0622044	0.241434	0.0161437	1.43849e-50	32664	intergenic_variant	-	Trans				1	1
	6:32592313:T:C:imp:v1	rs35224566	FAS_P25445_OID20316_v1_Cardiometabolic	FAS	6	32624536	C	T	0.088594	0.139533	0.0134927	4.57918e-25	33907	intergenic_variant	-	Trans				1	1
	6:32592345:C:G:imp:v1	rs9271645	FOLR3_P41439_OID21485_v1_Oncology	FOLR3	6	32624568	C	G	0.178592	0.0683125	0.0100447	1.03999e-11	33735	intergenic_variant	-	Trans				1	1
	6:32592915:G:C:imp:v1	rs9271680	CCL19_Q99731_OID21030_v1_Neurology	CCL19	6	32625138	G	C	0.183155	0.153448	0.0100714	2.03985e-52	32716	intergenic_variant	-	Trans				1	1
	6:32624465:T:A:imp:v1	rs4541785	IKZF2_Q9UKS7_OID21213_v1_Oncology	IKZF2	6	32656688	T	A	0.441698	-0.0654991	0.00975451	1.88378e-11	21264	intergenic_variant	-	Trans				1	1
	6:32629371:A:G:imp:v1	rs867983601	CPA2_P48052_OID21060_v1_Neurology	CPA2	6	32661594	G	A	0.194772	0.0923264	0.010314	3.50388e-19	29889	intron_variant	HLA-DQB1	Trans				1	1
	6:32633928:G:A:imp:v1	rs9274497	CCL25_O15444_OID20674_v1_Inflammation	CCL25	6	32666151	A	G	0.250741	0.0708926	0.00883959	1.05834e-15	33996	intron_variant	HLA-DQB1	Trans				1	1
	6:32662473:A:C:imp:v1	rs1794519	CKMT1B_P12532_OID20721_v1_Inflammation	CKMT1B	6	32694696	C	A	0.14799	0.138997	0.0109654	8.02965e-37	32819	intergenic_variant	-	Trans				1	1
	6:33045659:T:C:imp:v1	rs7770418	CCL21_O00585_OID20686_v1_Inflammation	CCL21	6	33077882	C	T	0.0578105	0.174879	0.0164756	2.55266e-26	33705	intron_variant	HLA-DPA1	Trans				1	1
	6:47236917:C:T:imp:v1	rs7768789	TNFRSF21_O75509_OID21052_v1_Neurology	TNFRSF21	6	47269181	T	C	0.0562136	0.133134	0.0166333	1.20369e-15	34000	intron_variant	TNFRSF21	Cis				1	1
	6:52644884:T:C:imp:v1	rs9382137	GSTA1_P08263_OID20166_v1_Cardiometabolic	GSTA1	6	52780086	C	T	0.478498	-0.0756955	0.0077092	9.33932e-23	33618	intergenic_variant	-	Cis				1	1
	6:96534478:G:A:imp:v1	rs6571015	GP2_P55259_OID20090_v1_Cardiometabolic	GP2	6	96086602	G	A	0.209362	-0.0924315	0.00961679	7.15178e-22	32569	intron_variant	FUT9	Trans				1	1
	7:100545409:AT:A:imp:v1	7:100545409_AT_A	GALNT7_Q86SF2_OID21377_v1_Oncology	GALNT7	7	100947778	AT	A	0.0735246	0.104417	0.0149476	2.83833e-12	32803	intergenic_variant	-	Trans				1	1
	7:23394890:G:A:imp:v1	rs117219133	GPNMB_Q14956_OID20173_v1_Cardiometabolic	GPNMB	7	23355271	A	G	0.0816993	0.139984	0.0142818	1.10855e-22	32578	intron_variant	IGF2BP3	Cis				1	1
	7:29186935:C:G:imp:v1	rs82141	CPVL_Q9H3G5_OID21435_v1_Oncology	CPVL	7	29147319	G	C	0.362812	-0.149094	0.00813348	4.68578e-75	32358	intron_variant	CPVL	Cis				1	1
	7:50690487:T:C:imp:v1	rs2715141	DDC_P20711_OID20215_v1_Cardiometabolic	DDC	7	50622790	C	T	0.0529395	0.336363	0.017198	3.50844e-85	33335	intron_variant	GRB10	Cis				1	1
	7:56307634:C:T:imp:v1	rs79373149	SUMF2_Q8NBJ7_OID21032_v1_Neurology	SUMF2	7	56239941	T	C	0.100873	0.213172	0.0127577	1.12057e-62	33592	intergenic_variant	-	Cis				1	1
	7:95063702:T:G:imp:v1	rs2374993	PON3_Q15166_OID20777_v1_Inflammation	PON3	7	95434390	G	T	0.13451	0.147676	0.0112295	1.68681e-39	33886	intron_variant	PON2	Cis				1	1
	8:143773354:T:TG:imp:v1	rs5895729	ANXA10_Q9UJ72_OID20886_v1_Neurology	ANXA10	8	142691936	TG	T	0.441241	0.0646137	0.00785963	2.01877e-16	32762	intergenic_variant	-	Trans				1	1
	8:16217465:C:T:imp:v1	rs7015456	MSR1_P21757_OID21063_v1_Neurology	MSR1	8	16359956	T	C	0.183121	0.132629	0.00988898	5.15562e-41	34000	intron_variant	MSR1	Cis				1	1
	8:19934008:T:C:imp:v1	rs116556464	LPL_P06858_OID20188_v1_Cardiometabolic	LPL	8	20076497	C	T	0.0560337	0.339536	0.0166986	6.53795e-92	33487	intergenic_variant	-	Cis				1	1
	8:22962759:G:A:imp:v1	rs4872053	TNFRSF10C_O14798_OID20265_v1_Cardiometabolic	TNFRSF10C	8	23105246	G	A	0.208069	-0.186368	0.00948127	5.09372e-86	33369	intron_variant	AC107959.5	Cis				1	1
	9:136131188:C:T:imp:v1	rs8176749	KLK1_P06870_OID21499_v1_Oncology	KLK1	9	133255801	T	C	0.0613108	-0.14493	0.0160907	2.11664e-19	33474	synonymous_variant	ABO	Trans				1	1
	9:136138765:GCGCCCACCACTA:G:imp:v1	9:136138765_GCGCCCACCACTA_G	SELP_P16109_OID20379_v1_Cardiometabolic	SELP	9	133263362	G	GCGCCCACCACTA	0.18199	0.104162	0.00996921	1.48992e-25	33685	intron_variant	ABO	Trans				1	1
	9:136141646:CAA:C:imp:v1	9:136141646_CAA_C	L1CAM_P32004_OID21484_v1_Oncology	L1CAM	9	133266234	C	CAA	0.337031	0.0756176	0.00813021	1.39366e-20	33767	intron_variant	ABO	Trans				1	1
	9:136141870:C:T:imp:v1	rs2519093	CGREF1_Q99674_OID20152_v1_Cardiometabolic	CGREF1	9	133266456	T	C	0.184386	-0.0883931	0.00992006	5.07841e-19	33706	intron_variant	ABO	Trans				1	1
	9:136141870:C:T:imp:v1	rs2519093	F3_P13726_OID21440_v1_Oncology	F3	9	133266456	T	C	0.184386	-0.135303	0.00990171	1.65204e-42	33724	intron_variant	ABO	Trans				1	1
	9:136143442:A:G:imp:v1	rs612169	ICAM1_P05362_OID20411_v1_Cardiometabolic	ICAM1	9	133268030	G	A	0.317878	0.0652352	0.00828736	3.49977e-15	33513	intron_variant	ABO	Trans				1	1
	9:136144873:C:T:imp:v1	rs491626	FLT4_P35916_OID21491_v1_Oncology	FLT4	9	133269461	T	C	0.318109	0.057995	0.00824465	2.00334e-12	33861	intron_variant	ABO	Trans				1	1
	9:136145409:C:A:imp:v1	rs587707823	CLEC1A_Q8NC01_OID20099_v1_Cardiometabolic	CLEC1A	9	133270000	A	C	0.164183	0.166576	0.0116257	1.45699e-46	26753	intron_variant	ABO	Trans				1	1
	9:136145409:C:A:imp:v1	rs587707823	PNLIPRP2_P54317_OID20775_v1_Inflammation	PNLIPRP2	9	133270000	A	C	0.164183	0.11889	0.0115434	7.09067e-25	27238	intron_variant	ABO	Trans				1	1
	9:136145409:C:A:imp:v1	rs587707823	TIE1_P35590_OID20303_v1_Cardiometabolic	TIE1	9	133270000	A	C	0.164183	0.202994	0.0114271	1.33551e-70	27588	intron_variant	ABO	Trans				1	1
	9:136145414:C:A:imp:v1	rs587611953	CDH17_Q12864_OID20134_v1_Cardiometabolic	CDH17	9	133270004	A	C	0.120255	0.364681	0.0131318	9.66265e-170	26636	intron_variant	ABO	Trans				1	1
	9:136145907:G:GA:imp:v1	rs34357864	ADAM15_Q13444_OID20109_v1_Cardiometabolic	ADAM15	9	133270497	GA	G	0.317708	0.0613954	0.00835398	1.9933e-13	32997	intron_variant	ABO	Trans				1	1
	9:136146227:A:T:imp:v1	rs676457	IL3RA_P26951_OID20461_v1_Inflammation	IL3RA	9	133270797	T	A	0.318195	0.150119	0.00830085	4.20044e-73	33121	intron_variant	ABO	Trans				1	1
	9:136146597:C:T:imp:v1	rs550057	ALPP_P05187_OID21383_v1_Oncology	ALPP	9	133271182	T	C	0.255361	0.123584	0.00882708	1.54733e-44	33551	intron_variant	ABO	Trans				1	1
	9:136149095:CA:C:imp:v1	rs781822643	ICAM2_P13598_OID20248_v1_Cardiometabolic	ICAM2	9	133273680	C	CA	0.335836	0.156947	0.00809459	9.53791e-84	33836	intron_variant	ABO	Trans				1	1
	9:136149709:AC:A:imp:v1	9:136149709_AC_A	CXADR_P78310_OID20561_v1_Inflammation	CXADR	9	133274293	A	AC	0.174875	-0.122749	0.0102076	2.61657e-33	33112	intron_variant	ABO	Trans				1	1
	9:136149709:AC:A:imp:v1	9:136149709_AC_A	ICAM4_Q14773_OID20578_v1_Inflammation	ICAM4	9	133274293	A	AC	0.174875	-0.0812179	0.0102201	1.91246e-15	33112	intron_variant	ABO	Trans				1	1
	9:136153981:C:T:imp:v1	rs11244061	IL7R_P16871_OID21136_v1_Neurology	IL7R	9	133278537	T	C	0.114555	-0.117469	0.0120984	2.74915e-22	33583	intergenic_variant	-	Trans				1	1
	9:136155000:C:T:imp:v1	rs635634	CD200R1_Q8TD46_OID20595_v1_Inflammation	CD200R1	9	133279427	T	C	0.184338	0.0720602	0.00994669	4.33588e-13	33559	intergenic_variant	-	Trans				1	1
	9:136155444:C:T:imp:v1	rs633862	GP2_P55259_OID20090_v1_Cardiometabolic	GP2	9	133279871	C	T	0.471137	-0.120704	0.00786898	4.17809e-53	32172	intergenic_variant	-	Trans				1	1
	9:136184782:A:G:imp:v1	rs9411395	ICAM5_Q9UMF0_OID20145_v1_Cardiometabolic	ICAM5	9	133317947	G	A	0.379393	0.0640176	0.00827714	1.04002e-14	30936	intron_variant,non_coding_transcript_variant	LCN1P2	Trans				1	1
	9:136185324:C:G:imp:v1	rs11789139	CTRC_Q99895_OID20752_v1_Inflammation	CTRC	9	133318489	G	C	0.148318	0.153311	0.0109508	1.55951e-44	32811	intergenic_variant	-	Trans				1	1
	9:136374258:C:T:imp:v1	rs76426788	ADAMTS13_Q76LX8_OID20249_v1_Cardiometabolic	ADAMTS13	9	133509136	T	C	0.0699991	0.188512	0.014967	2.24349e-36	34128	intergenic_variant	-	Cis				1	1
	9:139973614:T:C:imp:v1	9:139973614_T_C	ENTPD2_Q9Y5L3_OID21260_v1_Oncology	ENTPD2	9	137079162	C	T	0.114454	0.183317	0.0125842	4.54136e-48	30939	intron_variant	UAP1L1	Cis				1	1
	9:27179530:A:G:imp:v1	rs541615	TEK_Q02763_OID21496_v1_Oncology	TEK	9	27179532	A	G	0.289182	0.115545	0.00858766	2.88697e-41	32802	intron_variant	TEK	Cis				1	1
