# Supplementary material for: Systematic discovery of gene-environment interactions underlying the human plasma proteome in UK Biobank
Source: Nat Commun. 2024 Aug 26;15:7346. doi: 10.1038/s41467-024-51744-5 (PMC11347662; doi:10.1038/s41467-024-51744-5)
Supplement: Supplementary file 22 — Supplementary Data 19 [file 41467_2024_51744_MOESM22_ESM.xlsx]

## Sheet: Supplementary Data 19
Supplementary Data 19. Association statistics for variance QTLs following sensitivity analyses where protein levels were prepared according to recommended method by Wang et al. (2019).
The statistical test used was Levene's test for genome-wide variance QTL association tests.
	SNP	rsid	Analyte	Protein	Beta	SE	p	Sensitivity-Beta	Sensitivity-SE	Sensitivity-p	Remains at p<0.05? (1=YES,0=NO)
	1:103917325:G:C:imp:v1	rs4391700	AMY2A_P04746_OID20333_v1_Cardiometabolic	AMY2A	0.170172	0.00834453	1.92028e-92	0.170497	0.00834431	8.5535e-93	1
	1:103917325:G:C:imp:v1	rs4391700	AMY2B_P19961_OID20340_v1_Cardiometabolic	AMY2B	0.185062	0.00847432	1.01163e-105	0.185059	0.00847432	1.01975e-105	1
	1:109815252:A:G:imp:v1	rs611917	GRN_P28799_OID21159_v1_Neurology	GRN	0.0964587	0.00835252	7.51575e-31	0.0955372	0.00835284	2.70999e-30	1
	1:110850544:C:T:imp:v1	rs574193	PROK1_P58294_OID20543_v1_Inflammation	PROK1	0.0827155	0.0078076	3.16942e-26	0.0881411	0.00780652	1.45861e-29	1
	1:11465509:CT:C:imp:v1	1:11465509_CT_C	ANGPTL7_O43827_OID21412_v1_Oncology	ANGPTL7	0.254488	0.0167519	4.01909e-52	0.255979	0.0167512	1.01915e-52	1
	1:11749957:A:C:imp:v1	rs6658345	DRAXIN_Q8NBI3_OID20917_v1_Neurology	DRAXIN	0.138666	0.00857698	8.59308e-59	0.138848	0.00857689	6.06712e-59	1
	1:11921181:C:G:imp:v1	rs12406089	NTproBNP_NTproBNP_OID20125_v1_Cardiometabolic	NTproBNP	-0.0631434	0.00823833	1.79397e-14	-0.0615847	0.00823869	7.71638e-14	1
	1:12099345:A:G:imp:v1	rs35249183	TNFRSF8_P28908_OID21049_v1_Neurology	TNFRSF8	-0.136998	0.0131727	2.47538e-25	-0.13642	0.0131729	3.92718e-25	1
	1:1436125:A:C:imp:v1	rs9439435	VWA1_Q6PCB0_OID21421_v1_Oncology	VWA1	0.244951	0.0159149	1.87393e-53	0.243937	0.0159154	5.03756e-53	1
	1:145661932:A:G:imp:v1	rs35353761	CD160_O95971_OID20647_v1_Inflammation	CD160	-0.0811198	0.00943142	7.90102e-18	-0.0809195	0.00943147	9.50915e-18	1
	1:147102854:G:C:imp:v1	rs12037951	ACP6_Q9NPH0_OID21432_v1_Oncology	ACP6			0			0	1
	1:150718602:T:G:imp:v1	rs75056606	CTSS_P25774_OID21056_v1_Neurology	CTSS	0.164326	0.0123138	1.26786e-40	0.16473	0.0123135	8.13611e-41	1
	1:151997199:A:C:imp:v1	rs2999559	FABP9_Q0Z7S8_OID20501_v1_Inflammation	FABP9	0.0827574	0.0089661	2.70561e-20	0.0826787	0.00896613	2.93722e-20	1
	1:152358609:C:CT:imp:v1	rs138828118	CRNN_Q9UBG3_OID21427_v1_Oncology	CRNN	0.313129	0.0106085	1.80719e-191	0.313007	0.0106086	2.59581e-191	1
	1:152479176:T:C:imp:v1	rs4845779	WFDC12_Q8WWY7_OID21462_v1_Oncology	WFDC12	0.0565509	0.0082205	6.01674e-12	0.0562185	0.00822057	7.9878e-12	1
	1:154420087:G:A:imp:v1	rs61812598	IL6_P05231_OID20101_v1_Cardiometabolic	IL6	-0.0681295	0.0079096	7.08502e-18	-0.0672516	0.00790982	1.85883e-17	1
	1:154420087:G:A:imp:v1	rs61812598	IL6_P05231_OID20563_v1_Inflammation	IL6	-0.0578802	0.00783941	1.54483e-13	-0.0579239	0.0078394	1.48134e-13	1
	1:154425456:G:A:imp:v1	rs12126142	IL6_P05231_OID20911_v1_Neurology	IL6	-0.0816014	0.00786241	3.10043e-25	-0.0810273	0.00786259	6.66008e-25	1
	1:154425456:G:A:imp:v1	rs12126142	IL6_P05231_OID21276_v1_Oncology	IL6	-0.0872482	0.00784923	1.05435e-28	-0.0862605	0.00784955	4.30595e-28	1
	1:154432957:A:G:imp:v1	rs6695045	IL6R_P08887_OID20385_v1_Cardiometabolic	IL6R	-0.261649	0.00783646	2.00427e-244	-0.261524	0.00783658	3.39426e-244	1
	1:155035611:C:T:imp:v1	rs3806256	ADAM15_Q13444_OID20109_v1_Cardiometabolic	ADAM15	-0.258685	0.00765154	1.45755e-250	-0.257809	0.00765243	8.08666e-249	1
	1:155178782:A:T:imp:v1	rs760077	PM20D1_Q6GTS8_OID20149_v1_Cardiometabolic	PM20D1	0.0746021	0.00789046	3.23878e-21	0.073876	0.00789066	7.79044e-21	1
	1:155184975:A:G:imp:v1	rs2990223	TFF1_P04155_OID21154_v1_Neurology	TFF1	-0.0709097	0.00792091	3.48392e-19	-0.0708229	0.00792093	3.8486e-19	1
	1:156711625:C:G:imp:v1	rs3806418	HDGF_P51858_OID21455_v1_Oncology	HDGF	-0.248015	0.00763812	2.72931e-231	-0.249176	0.007637	1.61635e-233	1
	1:157513569:G:A:imp:v1	rs10494316	FCRL5_Q96RD9_OID21111_v1_Neurology	FCRL5	0.127844	0.00801216	2.57874e-57	0.128409	0.00801189	8.24181e-58	1
	1:15757044:A:G:imp:v1	rs2473357	CTRC_Q99895_OID20752_v1_Inflammation	CTRC	0.0654609	0.00829462	2.97439e-15	0.0658255	0.00829453	2.08785e-15	1
	1:157670757:C:T:imp:v1	rs11264799	FCRL3_Q96P31_OID20443_v1_Inflammation	FCRL3	-0.240134	0.00868759	3.45109e-168	-0.240517	0.00868727	1.05555e-168	1
	1:157755427:C:G:imp:v1	rs12563971	FCRL2_Q96LA5_OID20639_v1_Inflammation	FCRL2	-0.159163	0.010342	1.91304e-53	-0.160242	0.0103415	3.74897e-54	1
	1:159175354:G:A:imp:v1	rs12075	CCL11_P51671_OID20668_v1_Inflammation	CCL11	-0.0766375	0.00775638	5.05408e-23	-0.0766555	0.00775638	4.9383e-23	1
	1:159175354:G:A:imp:v1	rs12075	CCL13_Q99616_OID20655_v1_Inflammation	CCL13	-0.0682706	0.00776654	1.49096e-18	-0.0685268	0.00776647	1.11027e-18	1
	1:159175354:G:A:imp:v1	rs12075	CCL14_Q16627_OID20401_v1_Cardiometabolic	CCL14	-0.120863	0.00779817	3.5312e-54	-0.120373	0.0077984	9.43953e-54	1
	1:159175354:G:A:imp:v1	rs12075	CCL2_P13500_OID21004_v1_Neurology	CCL2	-0.123342	0.00781683	4.33722e-56	-0.123683	0.00781667	2.16176e-56	1
	1:159175354:G:A:imp:v1	rs12075	CCL7_P80098_OID20523_v1_Inflammation	CCL7	-0.0957064	0.00779511	1.19291e-34	-0.09588	0.00779505	9.04431e-35	1
	1:159175354:G:A:imp:v1	rs12075	CXCL8_P10145_OID20153_v1_Cardiometabolic	CXCL8	-0.0559018	0.00783982	1.00003e-12	-0.0559643	0.00783981	9.43674e-13	1
	1:159175354:G:A:imp:v1	rs12075	CXCL8_P10145_OID20631_v1_Inflammation	CXCL8	-0.059061	0.00792838	9.38268e-14	-0.0592381	0.00792834	7.91731e-14	1
	1:159175354:G:A:imp:v1	rs12075	CXCL8_P10145_OID20997_v1_Neurology	CXCL8	-0.0556083	0.00793072	2.35331e-12	-0.0554037	0.00793076	2.82992e-12	1
	1:159175354:G:A:imp:v1	rs12075	CXCL8_P10145_OID21430_v1_Oncology	CXCL8	-0.0577094	0.00783029	1.70609e-13	-0.0582013	0.00783018	1.06203e-13	1
	1:159773882:T:C:imp:v1	rs6662539	FCRL6_Q6DN72_OID20529_v1_Inflammation	FCRL6	-0.155846	0.00765728	4.39384e-92	-0.155115	0.00765772	3.14625e-91	1
	1:159801111:G:A:imp:v1	rs7516146	SLAMF8_Q9P0V8_OID21214_v1_Oncology	SLAMF8	0.249901	0.00854819	6.89491e-188	0.250029	0.00854805	4.35678e-188	1
	1:160652476:G:A:imp:v1	rs10489637	CD48_P09326_OID20692_v1_Inflammation	CD48	0.190338	0.00918612	2.28088e-95	0.189131	0.0091869	3.58714e-94	1
	1:160780965:C:A:imp:v1	rs6427548	LY9_Q9HBG7_OID20670_v1_Inflammation	LY9	-0.105111	0.00774749	6.2773e-42	-0.104687	0.00774766	1.32714e-41	1
	1:160895391:G:A:imp:v1	rs1092415	SLAMF7_Q9NQ25_OID20602_v1_Inflammation	SLAMF7	0.14945	0.00932426	8.1383e-58	0.150529	0.00932375	1.23672e-58	1
	1:161014370:C:G:imp:v1	rs2516838	NECTIN4_Q96NY8_OID21490_v1_Oncology	NECTIN4	0.0642672	0.00803937	1.30566e-15	0.0642368	0.00803938	1.34639e-15	1
	1:161176519:G:A:imp:v1	rs79181095	CD244_Q9BZW8_OID20628_v1_Inflammation	CD244	0.157964	0.0133516	2.69572e-32	0.159354	0.0133511	7.7165e-33	1
	1:161477028:T:C:imp:v1	rs4657040	FCGR2B_P31994_OID21215_v1_Oncology	FCGR2B	-0.231212	0.00868876	5.14263e-156	-0.231408	0.0086886	2.7794e-156	1
	1:161480649:A:G:imp:v1	rs11810143	FCGR2A_P12318_OID20391_v1_Cardiometabolic	FCGR2A			0			0	1
	1:161598742:T:G:imp:v1	rs148318374	FCGR3B_O75015_OID20387_v1_Cardiometabolic	FCGR3B	-0.183565	0.00915881	2.3488e-89	-0.181678	0.00916008	1.52561e-87	1
	1:161684981:A:T:imp:v1	rs6427619	FCRLB_Q6BAA4_OID21193_v1_Oncology	FCRLB			0			0	1
	1:168507463:C:T:imp:v1	rs12046909	XCL1_P47992_OID21398_v1_Oncology	XCL1	-0.233735	0.0109166	1.0539e-101	-0.232517	0.0109173	1.18586e-100	1
	1:169568698:T:G:imp:v1	rs760694	SELP_P16109_OID20379_v1_Cardiometabolic	SELP	0.0784007	0.007738	3.98803e-24	0.0782598	0.00773805	4.80645e-24	1
	1:178862779:A:G:imp:v1	rs74959086	ANGPTL1_O95841_OID20211_v1_Cardiometabolic	ANGPTL1	0.153236	0.0164585	1.27306e-20	0.15094	0.0164591	4.70367e-20	1
	1:183501350:C:T:imp:v1	rs2702185	NCF2_P19878_OID20567_v1_Inflammation	NCF2	0.119813	0.0149202	9.72815e-16	0.1204	0.0149201	7.05134e-16	1
	1:20306146:G:C:imp:v1	rs11573156	PLA2G2A_P14555_OID20274_v1_Cardiometabolic	PLA2G2A	-0.148498	0.00928469	1.41053e-57	-0.147833	0.00928501	4.48187e-57	1
	1:203162401:A:G:imp:v1	rs2095792	CHI3L1_P36222_OID20399_v1_Cardiometabolic	CHI3L1	0.254595	0.00811432	4.20806e-216	0.255258	0.00811367	3.07702e-217	1
	1:203197257:T:G:imp:v1	rs2486072	CHIT1_Q13231_OID20312_v1_Cardiometabolic	CHIT1			0			0	1
	1:203380124:G:A:imp:v1	rs12124767	OPTC_Q9UBM4_OID21362_v1_Oncology	OPTC	0.0954279	0.0141469	1.52484e-11	0.0970101	0.0141465	7.0072e-12	1
	1:203434723:T:C:imp:v1	rs1572966	PRELP_P51888_OID20766_v1_Inflammation	PRELP	0.490951	0.0168449	9.9475e-187	0.490556	0.0168453	1.99692e-186	1
	1:204955716:G:A:imp:v1	rs16854881	NFASC_O94856_OID20634_v1_Inflammation	NFASC	-0.118732	0.015162	4.84396e-15	-0.117913	0.0151622	7.44074e-15	1
	1:205015699:C:T:imp:v1	rs3767278	CNTN2_Q02246_OID21426_v1_Oncology	CNTN2			0			0	1
	1:205744138:G:T:imp:v1	rs708725	PM20D1_Q6GTS8_OID20149_v1_Cardiometabolic	PM20D1			0			0	1
	1:207032089:T:A:imp:v1	rs11119726	IL19_Q9UHD0_OID20158_v1_Cardiometabolic	IL19	0.0660266	0.00798972	1.40932e-16	0.065541	0.00798984	2.34379e-16	1
	1:207278451:G:A:imp:v1	rs11120218	C4BPB_P20851_OID21481_v1_Oncology	C4BPB	0.146897	0.0119569	1.08203e-34	0.148805	0.0119562	1.47251e-35	1
	1:207421807:G:A:imp:v1	rs72742996	CD55_P08174_OID20377_v1_Cardiometabolic	CD55	-0.0617407	0.00797094	9.50405e-15	-0.0621638	0.00797084	6.2448e-15	1
	1:226078392:T:G:imp:v1	rs3820238	LEFTY2_O00292_OID21454_v1_Oncology	LEFTY2	-0.166123	0.00827457	1.18983e-89	-0.166452	0.00827438	5.29188e-90	1
	1:22923029:A:G:imp:v1	rs209689	C1QA_P02745_OID20654_v1_Inflammation	C1QA	0.112428	0.00816952	4.31831e-43	0.111931	0.00816973	1.00614e-42	1
	1:236700542:G:C:imp:v1	rs1810662	LGALS8_O00214_OID21041_v1_Neurology	LGALS8	0.154187	0.00863796	2.89631e-71	0.153869	0.00863813	5.6233e-71	1
	1:24150112:G:C:imp:v1	rs59650706	FUCA1_P04066_OID20261_v1_Cardiometabolic	FUCA1	-0.122383	0.00808022	8.051e-52	-0.122481	0.00808018	6.69017e-52	1
	1:24526135:G:T:imp:v1	rs12046369	IFNLR1_Q8IU57_OID20506_v1_Inflammation	IFNLR1	0.200931	0.0124257	8.11859e-59	0.201364	0.0124254	4.59065e-59	1
	1:249058569:G:C:imp:v1	rs61840351	LYPD8_Q6UX82_OID21251_v1_Oncology	LYPD8	-0.0963021	0.0116753	1.60541e-16	-0.0963347	0.0116753	1.56825e-16	1
	1:249058896:T:C:imp:v1	rs28768088	LYPD8_Q6UX82_OID21251_v1_Oncology	LYPD8	-0.0905311	0.0134141	1.48911e-11	-0.0899533	0.0134142	2.00272e-11	1
	1:249059216:C:T:imp:v1	rs12046713	LYPD8_Q6UX82_OID21251_v1_Oncology	LYPD8	-0.0905395	0.0133931	1.37834e-11	-0.0900238	0.0133932	1.79734e-11	1
	1:249062490:G:A:imp:v1	rs12733411	LYPD8_Q6UX82_OID21251_v1_Oncology	LYPD8	-0.157126	0.0135807	5.86309e-31	-0.156662	0.0135809	8.73944e-31	1
	1:25719599:T:A:imp:v1	rs686631	ICAM4_Q14773_OID20578_v1_Inflammation	ICAM4			0			0	1
	1:27230523:A:T:imp:v1	rs144369388	XPNPEP2_O43895_OID21508_v1_Oncology	XPNPEP2	0.121435	0.0138283	1.6112e-18	0.12164	0.0138282	1.41122e-18	1
	1:27720178:T:C:imp:v1	rs2504786	MASP1_P48740_OID20954_v1_Neurology	MASP1	0.0616726	0.0087171	1.49557e-12	0.0618165	0.00871707	1.32724e-12	1
	1:38079517:T:G:imp:v1	rs36043533	RSPO1_Q2MKA7_OID20938_v1_Neurology	RSPO1	-0.147434	0.0168331	1.97663e-18	-0.149073	0.0168326	8.28037e-19	1
	1:43780653:G:GCAACCTCACCCATTT:imp:v1	rs151303622	TIE1_P35590_OID20303_v1_Cardiometabolic	TIE1	-0.0534327	0.00798397	2.19391e-11	-0.0524567	0.00798417	5.0283e-11	1
	1:55514611:A:T:imp:v1	rs676297	PCSK9_Q8NBP7_OID20235_v1_Cardiometabolic	PCSK9	0.0759927	0.00944983	8.86028e-16	0.0756575	0.00944991	1.18352e-15	1
	1:59024552:C:T:imp:v1	rs659502	TACSTD2_P09758_OID21447_v1_Oncology	TACSTD2	-0.149676	0.00814582	2.09703e-75	-0.149767	0.00814576	1.70543e-75	1
	1:89553773:A:AT:imp:v1	rs34086227	GBP4_Q96PP9_OID20845_v1_Neurology	GBP4	-0.213901	0.00955012	4.14151e-111	-0.213055	0.0095507	3.10649e-110	1
	1:9031903:C:G:imp:v1	rs12138897	CA6_P23280_OID21096_v1_Neurology	CA6	0.108029	0.00781525	1.85437e-43	0.106951	0.00781571	1.26356e-42	1
	1:985266:C:T:imp:v1	rs2275813	AGRN_O00468_OID20786_v1_Inflammation	AGRN	0.0873882	0.00793271	3.19312e-28	0.0875944	0.00793264	2.38889e-28	1
	10:102849455:A:G:imp:v1	rs12356580	KAZALD1_Q96I82_OID21339_v1_Oncology	KAZALD1			0			0	1
	10:1080790:G:C:imp:v1	rs4880757	IDI2_Q9BXS1_OID20823_v1_Neurology	IDI2	0.0721429	0.00822009	1.68782e-18	0.0724416	0.00822001	1.22021e-18	1
	10:118385272:C:T:imp:v1	rs1900504	PNLIPRP2_P54317_OID20775_v1_Inflammation	PNLIPRP2			0			0	1
	10:126158408:T:C:imp:v1	rs11245067	LHPP_Q9H008_OID20749_v1_Inflammation	LHPP	-0.0967271	0.00995233	2.50139e-22	-0.0957932	0.0099526	6.27388e-22	1
	10:135158172:G:A:imp:v1	rs61363926	ADAM8_P78325_OID21039_v1_Neurology	ADAM8	-0.0797976	0.00840788	2.29242e-21	-0.0803055	0.00840774	1.27982e-21	1
	10:15025498:G:A:imp:v1	rs12247104	CDNF_Q49AH0_OID21318_v1_Oncology	CDNF	0.110121	0.0129993	2.42606e-17	0.109171	0.0129996	4.53863e-17	1
	10:17875857:T:G:imp:v1	rs56278466	ADGRG1_Q9Y653_OID21294_v1_Oncology	ADGRG1	0.0617721	0.00814593	3.37164e-14	0.061161	0.00814607	6.00204e-14	1
	10:43358371:G:T:imp:v1	rs2795510	RET_P07949_OID21346_v1_Oncology	RET	-0.0933929	0.0101451	3.39487e-20	-0.0931121	0.0101452	4.39421e-20	1
	10:48003992:C:T:imp:v1	rs3739968	ASAH2_Q9NR71_OID20996_v1_Neurology	ASAH2	-0.177387	0.0077303	1.58149e-116	-0.177443	0.00773026	1.33261e-116	1
	10:51532528:G:A:imp:v1	rs4630240	MSMB_P08118_OID20275_v1_Cardiometabolic	MSMB			0			0	1
	10:6074451:G:C:imp:v1	rs4747846	IL2RA_P01589_OID20267_v1_Cardiometabolic	IL2RA	-0.173086	0.00787068	3.49123e-107	-0.173519	0.00787038	1.01801e-107	1
	10:69969986:C:T:imp:v1	rs10998022	PBLD_P30039_OID20839_v1_Neurology	PBLD	-0.0551064	0.00829778	3.11361e-11	-0.0545156	0.0082979	5.03821e-11	1
	10:7774358:C:G:imp:v1	rs7084817	PTX3_P26022_OID20570_v1_Inflammation	PTX3	-0.175418	0.01736	5.2644e-24	-0.17529	0.0173601	5.67928e-24	1
	10:7781809:G:T:imp:v1	rs113784059	ERP44_Q9BS26_OID21338_v1_Oncology	ERP44	-0.204474	0.0159516	1.29358e-37	-0.203945	0.0159518	1.98589e-37	1
	10:81309722:A:G:imp:v1	rs2261463	SFTPA1_Q8IWL2_OID21165_v1_Oncology	SFTPA1	0.116078	0.00965826	2.83821e-33	0.116572	0.00965806	1.52338e-33	1
	10:81318242:C:T:imp:v1	rs61860558	SFTPA2_Q8IWL1_OID21218_v1_Oncology	SFTPA2	0.308682	0.00836172	2.64433e-298	0.309019	0.00836133	5.36959e-299	1
	10:81709809:C:T:imp:v1	rs1923536	SFTPD_P35247_OID20214_v1_Cardiometabolic	SFTPD	-0.255172	0.00879824	6.39216e-185	-0.255704	0.00879779	9.91405e-186	1
	10:85958218:C:T:imp:v1	rs17103203	CDHR1_Q96JP9_OID20808_v1_Neurology	CDHR1	0.0830568	0.0119813	4.14268e-12	0.0819503	0.0119815	7.9339e-12	1
	10:88707842:G:A:imp:v1	rs10887674	SNCG_O76070_OID20971_v1_Neurology	SNCG			0			0	1
	10:90782973:A:G:imp:v1	rs10887883	FAS_P25445_OID20316_v1_Cardiometabolic	FAS	-0.0596932	0.00779399	1.87566e-14	-0.0587565	0.0077942	4.75459e-14	1
	10:99625818:G:A:imp:v1	rs11189413	CRTAC1_Q9NQ79_OID20279_v1_Cardiometabolic	CRTAC1	-0.122928	0.00806689	1.96173e-52	-0.122109	0.00806729	9.3253e-52	1
	11:102401661:T:C:imp:v1	rs11568818	MMP7_P09237_OID20087_v1_Cardiometabolic	MMP7	0.0616221	0.007812	3.06749e-15	0.0613406	0.00781207	4.09375e-15	1
	11:102512067:G:C:imp:v1	rs17099287	MMP8_P22894_OID21019_v1_Neurology	MMP8	0.314581	0.0148278	6.85525e-100	0.314155	0.0148281	1.27236e-99	1
	11:102624885:T:C:imp:v1	rs1320633	MMP10_P09238_OID20687_v1_Inflammation	MMP10	-0.0953288	0.00798967	8.10956e-33	-0.0957696	0.00798952	4.1614e-33	1
	11:102695108:G:A:imp:v1	rs495366	MMP3_P08254_OID21083_v1_Neurology	MMP3	-0.107885	0.00872685	4.17244e-35	-0.107395	0.00872793	8.53802e-35	1
	11:102745469:GCAAA:G:imp:v1	11:102745469_GCAAA_G	MMP12_P39900_OID21439_v1_Oncology	MMP12	0.254299	0.00993718	1.93601e-144	0.254972	0.00993665	3.29439e-145	1
	11:111538212:CT:C:imp:v1	rs369477465	LAYN_Q6UX15_OID20970_v1_Neurology	LAYN	-0.0726848	0.010361	2.29542e-12	-0.073613	0.0103607	1.20293e-12	1
	11:112013786:A:G:imp:v1	rs4937100	IL18_Q14116_OID20694_v1_Inflammation	IL18	-0.0568102	0.00831483	8.351e-12	-0.0570979	0.00831477	6.55437e-12	1
	11:113090805:C:T:imp:v1	rs4646981	NCAM1_P13591_OID20354_v1_Cardiometabolic	NCAM1	0.108584	0.0130937	1.10585e-16	0.110427	0.0130932	3.344e-17	1
	11:113628928:C:CA:imp:v1	rs141700450	TMPRSS5_Q9H3S3_OID20947_v1_Neurology	TMPRSS5	-0.159952	0.00899707	1.04143e-70	-0.159299	0.00899743	3.84407e-70	1
	11:113960562:A:T:imp:v1	rs17116330	ZBTB16_Q05516_OID21205_v1_Oncology	ZBTB16	0.170792	0.0179887	2.21414e-21	0.1703	0.0179888	2.87974e-21	1
	11:114425074:T:C:imp:v1	rs632108	FCN2_Q15485_OID20382_v1_Cardiometabolic	FCN2	0.0934903	0.00773476	1.23661e-33	0.0926908	0.00773505	4.35086e-33	1
	11:117864063:A:G:imp:v1	rs3135932	IL10RA_Q13651_OID20420_v1_Inflammation	IL10RA	-0.101523	0.0104394	2.35957e-22	-0.100864	0.0104396	4.38552e-22	1
	11:119344568:A:G:imp:v1	rs17547832	THY1_P04216_OID21050_v1_Neurology	THY1	0.139177	0.0120659	8.81706e-31	0.138121	0.0120663	2.43859e-30	1
	11:122714782:A:G:imp:v1	rs2370794	CRTAM_O95727_OID20914_v1_Neurology	CRTAM	-0.0860425	0.00816269	5.59335e-26	-0.0849583	0.00816303	2.28683e-25	1
	11:123074526:G:C:imp:v1	rs4285881	CLMP_Q9H6B4_OID21419_v1_Oncology	CLMP	0.0536342	0.00766791	2.6597e-12	0.0544945	0.00766773	1.186e-12	1
	11:126221298:G:T:imp:v1	rs78471630	TIMD4_Q96H15_OID20375_v1_Cardiometabolic	TIMD4	-0.117997	0.0161743	2.97844e-13	-0.116016	0.0161747	7.35345e-13	1
	11:130283947:GT:G:imp:v1	11:130283947_GT_G	ADAMTS8_Q9UP79_OID21502_v1_Oncology	ADAMTS8	-0.0685215	0.0083077	1.61139e-16	-0.0683602	0.00830775	1.8959e-16	1
	11:17293714:A:G:imp:v1	rs214094	NUCB2_P80303_OID21448_v1_Oncology	NUCB2	-0.118899	0.00778419	1.13346e-52	-0.119626	0.00778386	2.66485e-53	1
	11:20963548:A:G:imp:v1	rs2896621	NELL1_Q92832_OID21494_v1_Oncology	NELL1	0.136347	0.0124347	5.62343e-28	0.136862	0.0124345	3.54817e-28	1
	11:546567:CA:C:imp:v1	11:546567_CA_C	CDHR5_Q9HBB8_OID20193_v1_Cardiometabolic	CDHR5	0.0937481	0.00828986	1.18751e-29	0.0948808	0.00828947	2.46402e-30	1
	11:59940599:T:A:imp:v1	rs7232	TREM2_Q9NZC2_OID20731_v1_Inflammation	TREM2	-0.0735638	0.00805505	6.68549e-20	-0.0726663	0.00805529	1.86499e-19	1
	11:60770683:C:T:imp:v1	rs61899219	CD6_P30203_OID20649_v1_Inflammation	CD6	-0.165877	0.00805739	3.59199e-94	-0.165118	0.00805785	2.56137e-93	1
	11:6410679:G:C:imp:v1	rs2723661	SMPD1_P17405_OID21028_v1_Neurology	SMPD1	0.0836094	0.00777142	5.39992e-27	0.083239	0.00777154	9.06293e-27	1
	11:65326086:T:G:imp:v1	rs12790095	LTBP3_Q9NS15_OID21191_v1_Oncology	LTBP3	0.15331	0.00835128	2.86886e-75	0.154557	0.00835057	1.76227e-76	1
	11:66319313:A:G:imp:v1	rs487444	CCS_O14618_OID20973_v1_Neurology	CCS	-0.0528673	0.00791952	2.46275e-11	-0.052555	0.00791958	3.22128e-11	1
	11:6665513:G:C:imp:v1	rs11607376	TPP1_O14773_OID20750_v1_Inflammation	TPP1	0.110318	0.0150999	2.75429e-13	0.110425	0.0150999	2.61232e-13	1
	11:705630:C:T:imp:v1	rs12804878	EPS8L2_Q9H6S3_OID21397_v1_Oncology	EPS8L2	-0.0715969	0.00770938	1.58707e-20	-0.0719165	0.00770929	1.07326e-20	1
	11:71856785:CAAA:C:imp:v1	11:71856785_CAAA_C	ITGB5_P18084_OID21522_v1_Oncology	ITGB5	0.0748834	0.0108185	4.45898e-12	0.07564	0.0108183	2.71235e-12	1
	11:71891184:A:G:imp:v1	rs12361490	FOLR3_P41439_OID21485_v1_Oncology	FOLR3			0			0	1
	11:74477428:C:G:imp:v1	rs75345172	CHRDL2_Q6WN34_OID20223_v1_Cardiometabolic	CHRDL2	0.210692	0.0157529	8.48776e-41	0.209627	0.0157533	2.11225e-40	1
	11:88079703:A:G:imp:v1	rs472596	CTSC_P53634_OID20679_v1_Inflammation	CTSC			0			0	1
	11:99095666:C:T:imp:v1	rs11218913	CNTN5_O94779_OID21006_v1_Neurology	CNTN5	0.121403	0.00824041	3.97873e-49	0.120389	0.00824085	2.4677e-48	1
	12:10178500:C:T:imp:v1	rs1352478	CLEC1A_Q8NC01_OID20099_v1_Cardiometabolic	CLEC1A	0.094514	0.0126508	7.9577e-14	0.0941624	0.0126508	9.82971e-14	1
	12:102092989:C:A:imp:v1	rs2559851	ARSA_P15289_OID21138_v1_Neurology	ARSA	0.0901597	0.0079677	1.09784e-29	0.0909051	0.00796744	3.74562e-30	1
	12:102093698:C:A:imp:v1	rs10778142	GLB1_P16278_OID20949_v1_Neurology	GLB1	0.060504	0.00906459	2.47623e-11	0.06091	0.0090645	1.82204e-11	1
	12:102107625:A:G:imp:v1	rs79519995	CREG1_O75629_OID21515_v1_Oncology	CREG1	0.228507	0.0173617	1.46026e-39	0.228032	0.0173619	2.10076e-39	1
	12:10277083:A:C:imp:v1	rs3901533	CLEC7A_Q9BXN2_OID20636_v1_Inflammation	CLEC7A			0			0	1
	12:10406010:CT:C:imp:v1	12:10406010_CT_C	KLRD1_Q13241_OID20632_v1_Inflammation	KLRD1	-0.0673472	0.00928104	3.97456e-13	-0.066911	0.00928114	5.62178e-13	1
	12:108972251:C:T:imp:v1	rs73404759	SELPLG_Q14242_OID20560_v1_Inflammation	SELPLG	0.471824	0.0168442	1.17396e-172	0.474178	0.0168423	2.06398e-174	1
	12:120646688:C:T:imp:v1	rs7960120	PXN_P49023_OID20822_v1_Neurology	PXN	0.184499	0.00775197	3.31488e-125	0.184139	0.00775224	1.02266e-124	1
	12:52312288:T:A:imp:v1	rs11169954	ACVRL1_P37023_OID20999_v1_Neurology	ACVRL1	-0.110034	0.014318	1.52997e-14	-0.109543	0.0143182	1.99937e-14	1
	12:56559840:G:A:imp:v1	rs1290898	ERBB3_P21860_OID20705_v1_Inflammation	ERBB3	0.238196	0.016228	8.91141e-49	0.238242	0.016228	8.54663e-49	1
	12:57691990:AC:A:imp:v1	rs778138897	INHBC_P55103_OID21093_v1_Neurology	INHBC	0.136741	0.00766848	4.01487e-71	0.137275	0.00766819	1.1409e-71	1
	12:6495275:C:A:imp:v1	rs2364480	LTBR_P36941_OID20768_v1_Inflammation	LTBR	-0.0649639	0.00900146	5.31318e-13	-0.0648812	0.00900147	5.68467e-13	1
	12:7292251:TA:T:imp:v1	rs770771485	RBP5_P82980_OID21369_v1_Oncology	RBP5	0.128771	0.0091994	1.60824e-44	0.128337	0.00919959	3.13176e-44	1
	12:7637769:G:A:imp:v1	rs61729512	FOLR3_P41439_OID21485_v1_Oncology	FOLR3	-0.102608	0.0120997	2.24798e-17	-0.104108	0.0120993	7.66476e-18	1
	12:7910360:AAAAC:A:imp:v1	rs750560750	CLEC4C_Q8WTT0_OID20547_v1_Inflammation	CLEC4C	-0.168829	0.00918813	2.09319e-75	-0.169956	0.00918742	2.11186e-76	1
	12:8250786:C:T:imp:v1	rs61922178	CLEC4A_Q9UMR7_OID20573_v1_Inflammation	CLEC4A	0.324508	0.0142046	1.62939e-115	0.322948	0.0142057	2.08539e-114	1
	12:8637403:G:T:imp:v1	rs11045695	CLEC6A_Q6EIG7_OID21228_v1_Oncology	CLEC6A	-0.0957242	0.00784915	3.28554e-34	-0.0953341	0.0078493	6.0573e-34	1
	12:8694984:T:C:imp:v1	rs4883168	CLEC4D_Q8WXI8_OID20609_v1_Inflammation	CLEC4D	-0.110031	0.00839353	2.92289e-39	-0.109866	0.0083936	3.79541e-39	1
	12:8818643:A:G:imp:v1	rs117659768	MFAP5_Q13361_OID20239_v1_Cardiometabolic	MFAP5	0.102782	0.0153189	1.95298e-11	0.104166	0.0153186	1.04664e-11	1
	12:89884829:T:A:imp:v1	rs3892685	CD300C_Q08708_OID21010_v1_Neurology	CD300C	-0.0550642	0.00805272	8.0326e-12	-0.0542571	0.00805288	1.61019e-11	1
	12:9594298:A:G:imp:v1	rs2433001	KLRB1_Q12918_OID20629_v1_Inflammation	KLRB1	0.128594	0.0188881	9.88071e-12	0.127715	0.0188883	1.36449e-11	1
	13:113760415:G:A:imp:v1	rs2774030	F7_P08709_OID20372_v1_Cardiometabolic	F7	0.164691	0.00804737	4.40179e-93	0.164497	0.00804749	7.26437e-93	1
	13:28603466:T:TTGCAG:imp:v1	rs147072313	FLT3LG_P49771_OID20661_v1_Inflammation	FLT3LG	0.0830125	0.0103611	1.12899e-15	0.082922	0.0103611	1.21217e-15	1
	13:86606931:C:T:imp:v1	rs56012317	SLITRK6_Q9H5Y7_OID20094_v1_Cardiometabolic	SLITRK6	0.250586	0.0165172	5.48348e-52	0.251233	0.0165169	3.00469e-52	1
	13:92423630:G:A:imp:v1	rs4773648	GPC5_P78333_OID20944_v1_Neurology	GPC5	-0.170695	0.00781688	1.03916e-105	-0.170203	0.00781721	4.19106e-105	1
	14:101176335:G:C:imp:v1	rs12881760	DLK1_P80370_OID20295_v1_Cardiometabolic	DLK1	0.118024	0.00815609	1.85535e-47	0.117173	0.00815658	8.53027e-47	1
	14:103371412:G:A:imp:v1	rs141809538	AMN_Q9BXJ7_OID20492_v1_Inflammation	AMN	-0.126238	0.014545	3.9881e-18	-0.125927	0.0145451	4.81219e-18	1
	14:106424352:G:A:imp:v1	rs189641264	NMNAT1_Q9HAN9_OID20913_v1_Neurology	NMNAT1	0.0759207	0.0111663	1.05272e-11	0.0772272	0.011166	4.63673e-12	1
	14:106472916:C:T:imp:v1	rs111715739	IL13_P35225_OID20430_v1_Inflammation	IL13	0.102804	0.0123058	6.59486e-17	0.10146	0.0123062	1.65661e-16	1
	14:21158910:G:T:imp:v1	rs17114699	ANG_P03950_OID20403_v1_Cardiometabolic	ANG	-0.180935	0.0124493	7.40553e-48	-0.183651	0.0124481	2.92929e-49	1
	14:21419823:CAT:C:imp:v1	rs771108528	RNASE3_P12724_OID20203_v1_Cardiometabolic	RNASE3	0.0932281	0.00832542	4.16983e-29	0.0927123	0.00832559	8.39659e-29	1
	14:25099980:C:A:imp:v1	rs8192920	GZMB_P10144_OID20604_v1_Inflammation	GZMB	0.0852557	0.0090695	5.44263e-21	0.0852587	0.0090695	5.42552e-21	1
	14:52483455:A:G:imp:v1	rs71422049	NID2_Q14112_OID21085_v1_Neurology	NID2	-0.0699151	0.00928725	5.14958e-14	-0.0702944	0.00928717	3.76147e-14	1
	14:55347410:C:CCAT:imp:v1	rs71131239	LGALS3_P17931_OID20284_v1_Cardiometabolic	LGALS3	0.131579	0.00949684	1.18552e-43	0.130973	0.0094971	2.89541e-43	1
	14:65811418:TCCTGGAAGTTCTTTC:T:imp:v1	14:65811418_TCCTGGAAGTTCTTTC_T	FUT8_Q9BYC5_OID20992_v1_Neurology	FUT8	0.302698	0.00814452	2.56277e-302	0.301328	0.00814608	1.64742e-299	1
	14:70856098:T:TC:imp:v1	rs71105706	SMOC1_Q9H4F8_OID21461_v1_Oncology	SMOC1	0.135103	0.0178874	4.25419e-14	0.134302	0.0178876	5.99823e-14	1
	14:74296791:T:C:imp:v1	rs1860137	ENTPD5_O75356_OID20104_v1_Cardiometabolic	ENTPD5	0.183358	0.00979422	3.33324e-78	0.182491	0.00979472	1.78265e-77	1
	14:86067774:G:A:imp:v1	rs2746997	FLRT2_O43155_OID20946_v1_Neurology	FLRT2	-0.0884517	0.00779624	7.81409e-30	-0.0882059	0.00779633	1.12161e-29	1
	14:93170741:T:C:imp:v1	rs2250672	LGMN_Q99538_OID20773_v1_Inflammation	LGMN	0.0600462	0.00773522	8.3139e-15	0.0604225	0.00773514	5.65403e-15	1
	14:94552899:T:G:imp:v1	rs7145904	TNFSF10_P50591_OID20611_v1_Inflammation	TNFSF10	0.0946182	0.0135907	3.35539e-12	0.0953238	0.0135906	2.31653e-12	1
	14:94846316:G:A:imp:v1	rs11846959	ITM2A_O43736_OID20504_v1_Inflammation	ITM2A	0.092877	0.00884762	8.8796e-26	0.0923769	0.00884777	1.61621e-25	1
	14:94854041:G:A:imp:v1	rs7149605	CKAP4_Q07065_OID20617_v1_Inflammation	CKAP4	0.179096	0.0133726	6.67242e-41	0.179662	0.0133724	3.75588e-41	1
	14:94854041:G:A:imp:v1	rs7149605	LTBR_P36941_OID20768_v1_Inflammation	LTBR	0.0902543	0.0134796	2.14755e-11	0.0910965	0.0134794	1.39725e-11	1
	14:94898572:G:A:imp:v1	rs8014328	SERPINA9_Q86WD7_OID21284_v1_Oncology	SERPINA9	0.130801	0.00861425	4.49304e-52	0.131266	0.00861404	1.95896e-52	1
	14:94918719:T:G:imp:v1	rs11845116	SERPINA11_Q86U17_OID20281_v1_Cardiometabolic	SERPINA11	-0.130648	0.00769559	1.21484e-64	-0.130157	0.00769583	3.63128e-64	1
	14:95000960:G:C:imp:v1	rs4905216	SERPINA12_Q8IW75_OID20219_v1_Cardiometabolic	SERPINA12	-0.163174	0.00808461	1.37374e-90	-0.162715	0.0080849	4.38618e-90	1
	15:41222487:G:C:imp:v1	rs12441495	SPINT1_O43278_OID21109_v1_Neurology	SPINT1	0.110055	0.0113654	3.54853e-22	0.110669	0.0113652	2.08636e-22	1
	15:41857080:A:G:imp:v1	rs2277537	TYRO3_Q06418_OID20161_v1_Cardiometabolic	TYRO3	-0.157941	0.00785722	7.17075e-90	-0.157618	0.00785741	1.65646e-89	1
	15:51698867:T:C:imp:v1	rs898134	SCG3_Q8WXD2_OID20728_v1_Inflammation	SCG3	-0.116285	0.00836311	5.94349e-44	-0.115841	0.00836329	1.25227e-43	1
	15:56070705:C:A:imp:v1	rs80242797	PRTG_Q2VWP7_OID21443_v1_Oncology	PRTG	0.194814	0.0121997	2.10815e-57	0.195535	0.0121993	8.1037e-58	1
	15:73949168:AT:A:imp:v1	15:73949168_AT_A	CD276_Q5ZPR3_OID20680_v1_Inflammation	CD276	-0.195618	0.00773112	2.99e-141	-0.195598	0.00773114	3.19153e-141	1
	15:75325077:A:C:imp:v1	rs10659441	PPCDC_Q96CD2_OID21027_v1_Neurology	PPCDC	0.17506	0.0143153	2.17972e-34	0.173448	0.014316	8.72403e-34	1
	15:79231478:T:C:imp:v1	rs12148472	CTSH_P09668_OID20113_v1_Cardiometabolic	CTSH			0			0	1
	15:81592802:A:G:imp:v1	rs11073001	IL16_Q14005_OID20633_v1_Inflammation	IL16	0.218605	0.00929361	2.42276e-122	0.218768	0.00929349	1.5907e-122	1
	15:90334936:A:G:imp:v1	rs28462367	ANPEP_P15144_OID20350_v1_Cardiometabolic	ANPEP	0.100113	0.00789333	7.32979e-37	0.100067	0.00789335	7.8961e-37	1
	16:12852822:C:T:imp:v1	rs869860	CPPED1_Q9BRF8_OID21053_v1_Neurology	CPPED1	0.136023	0.00771118	1.22175e-69	0.136308	0.00771102	6.30046e-70	1
	16:1306355:T:C:imp:v1	rs1800984	TPSAB1_Q15661_OID20642_v1_Inflammation	TPSAB1			0			0	1
	16:137867:CTTT:C:imp:v1	rs755865649	TIE1_P35590_OID20303_v1_Cardiometabolic	TIE1	0.0747116	0.010269	3.45214e-13	0.0744505	0.010269	4.16761e-13	1
	16:16348803:A:G:imp:v1	rs56325654	NOMO1_Q15155_OID21106_v1_Neurology	NOMO1	-0.0903442	0.00865429	1.64117e-25	-0.090064	0.00865439	2.30979e-25	1
	16:20314682:C:T:imp:v1	rs4238593	GP2_P55259_OID20090_v1_Cardiometabolic	GP2	0.098319	0.00789656	1.3833e-35	0.0994182	0.00789613	2.37399e-36	1
	16:20383700:A:G:imp:v1	rs4606726	UMOD_P07911_OID20237_v1_Cardiometabolic	UMOD	0.22407	0.00756521	8.98575e-193	0.225323	0.00756412	5.78023e-195	1
	16:286008:T:C:imp:v1	rs68166893	HBQ1_P09105_OID21433_v1_Oncology	HBQ1	0.190685	0.00877872	1.29244e-104	0.190677	0.00877873	1.31616e-104	1
	16:3141366:C:T:imp:v1	rs12597087	IL32_P24001_OID20605_v1_Inflammation	IL32	0.114707	0.0146423	4.72728e-15	0.112619	0.0146427	1.45834e-14	1
	16:4474514:G:C:imp:v1	rs6500599	VASN_Q6EMK4_OID20345_v1_Cardiometabolic	VASN	0.135881	0.00842898	1.82523e-58	0.136078	0.00842889	1.24582e-58	1
	16:55817357:G:A:imp:v1	rs28496801	CES1_P23141_OID20244_v1_Cardiometabolic	CES1	0.38998	0.0144619	3.69466e-160	0.390834	0.0144611	7.20743e-161	1
	16:669708:T:G:imp:v1	rs55798945	WFIKKN1_Q96NZ8_OID20939_v1_Neurology	WFIKKN1	-0.0706294	0.00912276	9.77834e-15	-0.0710473	0.00912265	6.80697e-15	1
	16:67923472:CA:C:imp:v1	16:67923472_CA_C	DPEP2_Q9H4A9_OID21305_v1_Oncology	DPEP2	0.155341	0.0137746	1.69865e-29	0.154157	0.0137751	4.51244e-29	1
	16:68032198:GC:G:imp:v1	16:68032198_GC_G	PLA2G15_Q8NCC3_OID21473_v1_Oncology	PLA2G15	0.093677	0.0124242	4.70463e-14	0.0943803	0.0124241	3.04089e-14	1
	16:68383023:C:T:imp:v1	rs76199931	CES3_Q6UWW8_OID21340_v1_Oncology	CES3	0.136985	0.0153304	4.05453e-19	0.136413	0.0153306	5.6823e-19	1
	16:70694747:A:AGCCCG:imp:v1	rs374846368	IL34_Q6ZMJ4_OID20809_v1_Neurology	IL34	-0.163842	0.00899934	4.62957e-74	-0.16444	0.00899895	1.35199e-74	1
	16:72008225:A:G:imp:v1	rs34972708	ARHGAP1_Q07960_OID21202_v1_Oncology	ARHGAP1	0.0620498	0.00899838	5.36172e-12	0.0623181	0.00899833	4.34362e-12	1
	16:72052348:A:G:imp:v1	rs11648003	HBQ1_P09105_OID21433_v1_Oncology	HBQ1	0.0629066	0.00933737	1.61604e-11	0.06307	0.00933734	1.43233e-11	1
	16:72219756:C:A:imp:v1	rs34417180	GALNT2_Q10471_OID21423_v1_Oncology	GALNT2	-0.10173	0.0102891	4.73287e-23	-0.102432	0.0102889	2.38259e-23	1
	16:75234872:C:A:imp:v1	rs72802342	PNLIPRP2_P54317_OID20775_v1_Inflammation	PNLIPRP2	-0.10308	0.0150142	6.62817e-12	-0.10228	0.0150144	9.61527e-12	1
	16:75252526:C:T:imp:v1	rs4243110	CTRB1_P17538_OID21150_v1_Neurology	CTRB1	0.143039	0.00777961	1.68839e-75	0.142699	0.0077798	3.80618e-75	1
	16:79755446:G:A:imp:v1	rs4575545	XPNPEP2_O43895_OID21508_v1_Oncology	XPNPEP2	-0.100106	0.00838322	7.21829e-33	-0.0975802	0.00838411	2.61949e-31	1
	16:810593:C:A:imp:v1	rs2235503	MSLN_Q13421_OID21380_v1_Oncology	MSLN	-0.251292	0.0097168	1.802e-147	-0.250413	0.00971748	1.95699e-146	1
	16:87926856:C:G:imp:v1	rs139443993	CA5A_P35218_OID20075_v1_Cardiometabolic	CA5A	-0.277431	0.0162098	1.1468e-65	-0.278598	0.0162092	3.28432e-66	1
	16:89241415:C:T:imp:v1	rs12444102	CDH15_P55291_OID21005_v1_Neurology	CDH15	0.32656	0.0153292	1.06001e-100	0.32536	0.0153301	5.78894e-100	1
	16:89719955:C:T:imp:v1	rs56397046	DPEP1_P16444_OID20897_v1_Neurology	DPEP1	-0.202846	0.0081624	2.50842e-136	-0.201767	0.00816321	7.09368e-135	1
	17:1541065:G:C:imp:v1	rs1814985	SCARF1_Q14162_OID20297_v1_Cardiometabolic	SCARF1	-0.10905	0.00800106	2.67665e-42	-0.109503	0.00800087	1.22416e-42	1
	17:18477409:T:C:imp:v1	rs1065541	SHMT1_P34896_OID20714_v1_Inflammation	SHMT1	-0.160631	0.00801143	2.00672e-89	-0.159732	0.00801201	1.96053e-88	1
	17:19643810:G:A:imp:v1	rs3826507	ALDH3A1_P30838_OID20512_v1_Inflammation	ALDH3A1	-0.157578	0.00779163	6.01062e-91	-0.157502	0.00779167	7.34281e-91	1
	17:25957334:A:G:imp:v1	rs3763959	LGALS9_O00182_OID20781_v1_Inflammation	LGALS9	-0.073882	0.0077732	2.0061e-21	-0.0740631	0.00777314	1.60233e-21	1
	17:26694861:G:A:imp:v1	rs704	NMNAT1_Q9HAN9_OID20913_v1_Neurology	NMNAT1	0.0660701	0.00773236	1.28969e-17	0.0665197	0.00773225	7.77328e-18	1
	17:28640992:G:C:imp:v1	rs11870192	BLMH_Q13867_OID20336_v1_Cardiometabolic	BLMH	-0.135601	0.0084963	2.42771e-57	-0.135676	0.00849627	2.10587e-57	1
	17:32676323:C:G:imp:v1	rs399240	CCL8_P80075_OID21466_v1_Oncology	CCL8	0.218729	0.00770128	2.04157e-177	0.218291	0.00770165	1.01463e-176	1
	17:34305525:G:A:imp:v1	rs917015	CCL16_O15467_OID20334_v1_Cardiometabolic	CCL16			0			0	1
	17:34314334:T:A:imp:v1	rs854682	CCL23_P55773_OID20693_v1_Inflammation	CCL23	0.197583	0.00958819	2.37792e-94	0.199321	0.00958712	5.27083e-96	1
	17:34335694:C:T:imp:v1	rs7222922	CCL14_Q16627_OID20401_v1_Cardiometabolic	CCL14	0.27656	0.0125162	3.44023e-108	0.278324	0.012515	1.43303e-109	1
	17:34345223:C:A:imp:v1	rs854655	CCL15_Q16663_OID20328_v1_Cardiometabolic	CCL15			0			0	1
	17:34389418:G:A:imp:v1	rs1467288	CCL18_P55774_OID20395_v1_Cardiometabolic	CCL18	-0.200134	0.0131491	2.59206e-52	-0.201569	0.0131485	4.80131e-53	1
	17:34427479:C:G:imp:v1	rs1634509	CCL3_P10147_OID20610_v1_Inflammation	CCL3	-0.0977343	0.00919257	2.11787e-26	-0.0972656	0.00919272	3.66109e-26	1
	17:34477480:A:G:imp:v1	rs916841	CCL4_P13236_OID20695_v1_Inflammation	CCL4	0.137068	0.0103373	3.97608e-40	0.137713	0.0103369	1.71181e-40	1
	17:37306340:T:C:imp:v1	rs2338582	PLXDC1_Q8IUK5_OID21258_v1_Oncology	PLXDC1	0.123932	0.010819	2.21715e-30	0.123492	0.0108191	3.55046e-30	1
	17:40888783:C:T:imp:v1	rs12452287	AOC3_Q16853_OID20389_v1_Cardiometabolic	AOC3	-0.123484	0.00771263	1.07819e-57	-0.123684	0.00771253	7.06745e-58	1
	17:41837264:G:C:imp:v1	rs851057	CD300LG_Q6UXG3_OID21130_v1_Neurology	CD300LG	0.192053	0.0118065	1.69932e-59	0.19203	0.0118065	1.75395e-59	1
	17:45695242:AT:A:imp:v1	17:45695242_AT_A	XPNPEP2_O43895_OID21508_v1_Oncology	XPNPEP2	-0.0512149	0.00768249	2.6208e-11	-0.0504819	0.00768264	5.00099e-11	1
	17:4689572:T:C:imp:v1	rs4790706	VMO1_Q7Z5L0_OID21381_v1_Oncology	VMO1	-0.241348	0.00762163	4.37361e-220	-0.240962	0.007622	2.45386e-219	1
	17:48885762:C:T:imp:v1	rs4794187	WFIKKN2_Q8TEU8_OID20785_v1_Inflammation	WFIKKN2	0.0787832	0.0080805	1.84849e-22	0.0794003	0.00808032	8.66719e-23	1
	17:56436109:C:T:imp:v1	rs34523089	MPO_P05164_OID21100_v1_Neurology	MPO	0.103179	0.0105633	1.54911e-22	0.102325	0.0105635	3.4365e-22	1
	17:58226259:A:G:imp:v1	rs345192	CA4_P22748_OID20241_v1_Cardiometabolic	CA4	0.110569	0.00996717	1.35116e-28	0.110139	0.00996731	2.19133e-28	1
	17:62569739:A:C:imp:v1	rs72844239	MILR1_Q7Z6M3_OID20482_v1_Inflammation	MILR1	-0.166169	0.0167819	4.09318e-23	-0.16824	0.0167812	1.17794e-23	1
	17:64218459:G:A:imp:v1	rs8178844	APOH_P02749_OID21072_v1_Neurology	APOH	-0.125268	0.00769428	1.35355e-59	-0.125952	0.00769395	3.11858e-60	1
	17:67056662:AAAAC:A:imp:v1	17:67056662_AAAAC_A	MEGF10_Q96KG7_OID20746_v1_Inflammation	MEGF10	0.0570207	0.0085341	2.36499e-11	0.0571334	0.00853408	2.16068e-11	1
	17:7013753:G:A:imp:v1	rs67450852	CLEC10A_Q8IUN9_OID20928_v1_Neurology	CLEC10A	0.117323	0.00866033	8.24012e-42	0.116704	0.00866059	2.18463e-41	1
	17:7041006:C:T:imp:v1	rs167537	CD163_Q86VB7_OID20360_v1_Cardiometabolic	CD163	0.085382	0.0110118	8.92781e-15	0.0841825	0.0110121	2.09696e-14	1
	17:7183522:C:T:imp:v1	rs5409	ITGB7_P26010_OID21393_v1_Oncology	ITGB7	0.0890442	0.0133839	2.86996e-11	0.0883479	0.013384	4.08399e-11	1
	17:7183522:C:T:imp:v1	rs5409	SIGLEC9_Q9Y336_OID21390_v1_Oncology	SIGLEC9	0.100809	0.0133929	5.18868e-14	0.0991045	0.0133932	1.366e-13	1
	17:72570276:G:A:imp:v1	rs1719476	CD300C_Q08708_OID21010_v1_Neurology	CD300C	0.0728977	0.00890831	2.7661e-16	0.0723634	0.00890844	4.54755e-16	1
	17:72574710:A:C:imp:v1	rs9896550	CD300E_Q496F6_OID21418_v1_Oncology	CD300E	-0.0928018	0.00873675	2.35448e-26	-0.0928377	0.00873674	2.25268e-26	1
	17:72700943:A:G:imp:v1	rs35489971	CD300LF_Q8TDQ1_OID21469_v1_Oncology	CD300LF	-0.354266	0.00963547	6.57759e-296	-0.353344	0.00963647	2.38306e-294	1
	17:7343539:GC:G:imp:v1	17:7343539_GC_G	TNFSF12_O43508_OID20624_v1_Inflammation	TNFSF12	-0.0634559	0.00786876	7.36685e-16	-0.0637879	0.00786868	5.20732e-16	1
	17:7511934:C:CA:imp:v1	rs369268323	TNFSF13_O75888_OID20733_v1_Inflammation	TNFSF13	-0.0654577	0.00780908	5.19208e-17	-0.065524	0.00780906	4.83006e-17	1
	17:77046519:C:T:imp:v1	rs62063763	C1QTNF1_Q9BXJ1_OID20367_v1_Cardiometabolic	C1QTNF1	0.11654	0.0175091	2.81424e-11	0.115451	0.0175093	4.29112e-11	1
	17:77710078:T:C:imp:v1	rs111943261	ENPP7_Q6UWV6_OID20689_v1_Inflammation	ENPP7	-0.345681	0.0104241	4.016e-241	-0.345088	0.0104247	2.66529e-240	1
	17:78499984:T:C:imp:v1	rs9901162	NPTX1_Q15818_OID21074_v1_Neurology	NPTX1	0.200057	0.00787027	1.54213e-142	0.199298	0.00787085	1.87422e-141	1
	18:29797921:C:T:imp:v1	rs616114	MEP1B_Q16820_OID20168_v1_Cardiometabolic	MEP1B			0			0	1
	18:598416:G:C:imp:v1	rs545883	CLUL1_Q15846_OID20198_v1_Cardiometabolic	CLUL1	0.161999	0.00810466	6.958e-89	0.162054	0.00810463	6.06001e-89	1
	18:60029217:T:C:imp:v1	rs34256674	TNFRSF11A_Q9Y6Q6_OID20646_v1_Inflammation	TNFRSF11A	-0.105015	0.00772887	4.75641e-42	-0.104644	0.00772902	9.19112e-42	1
	18:61654463:A:G:imp:v1	rs3826616	SERPINB8_P50452_OID20630_v1_Inflammation	SERPINB8	-0.136496	0.00772742	7.95441e-70	-0.137185	0.00772706	1.61015e-70	1
	18:72210190:G:A:imp:v1	rs12964208	CNDP1_Q96KN2_OID20347_v1_Cardiometabolic	CNDP1	0.080906	0.00767892	5.88787e-26	0.0809393	0.00767891	5.62185e-26	1
	19:10403603:C:T:imp:v1	rs74827019	ICAM1_P05362_OID20411_v1_Cardiometabolic	ICAM1	-0.143528	0.0139681	9.09639e-25	-0.142475	0.0139685	1.98774e-24	1
	19:10418784:A:G:imp:v1	rs281416	ICAM5_Q9UMF0_OID20145_v1_Cardiometabolic	ICAM5	0.156014	0.00799057	6.7662e-85	0.155226	0.00799102	4.73928e-84	1
	19:10446568:T:C:imp:v1	rs2304237	ICAM3_P32942_OID20277_v1_Cardiometabolic	ICAM3	-0.0658769	0.00926226	1.14045e-12	-0.0658557	0.00926227	1.15949e-12	1
	19:11690795:G:A:imp:v1	rs111582891	ACP5_P13686_OID20314_v1_Cardiometabolic	ACP5	-0.107756	0.0115983	1.53343e-20	-0.106192	0.0115987	5.40958e-20	1
	19:17506176:T:C:imp:v1	rs8106139	BST2_Q10589_OID21029_v1_Neurology	BST2	0.0907679	0.0111932	5.09541e-16	0.0899904	0.0111934	9.01303e-16	1
	19:18168380:C:G:imp:v1	rs11667505	IL12RB1_P42701_OID20486_v1_Inflammation	IL12RB1	0.0572773	0.0081276	1.82469e-12	0.0567795	0.00812771	2.83006e-12	1
	19:18501034:C:T:imp:v1	rs1227734	GDF15_Q99988_OID20251_v1_Cardiometabolic	GDF15	-0.12705	0.0108371	9.63959e-32	-0.124526	0.0108395	1.51273e-30	1
	19:18512932:C:T:imp:v1	rs1560117	LRRC25_Q8N386_OID21333_v1_Oncology	LRRC25	0.0558176	0.00774936	5.89597e-13	0.0553899	0.00774945	8.83125e-13	1
	19:23955486:A:T:imp:v1	rs7408197	CNDP1_Q96KN2_OID20347_v1_Cardiometabolic	CNDP1	-0.0587285	0.00770899	2.57282e-14	-0.0586383	0.00770901	2.81689e-14	1
	19:33079522:T:C:imp:v1	rs199878805	PDCD5_O14737_OID21021_v1_Neurology	PDCD5	-0.0684167	0.00900701	3.05564e-14	-0.0681963	0.00900706	3.6913e-14	1
	19:35656246:A:G:imp:v1	rs1672995	FXYD5_Q96DB9_OID20463_v1_Inflammation	FXYD5	0.0751863	0.008202	4.87191e-20	0.0753341	0.00820196	4.11959e-20	1
	19:35800662:G:T:imp:v1	rs10411704	CD22_P20273_OID20637_v1_Inflammation	CD22	-0.0926417	0.00931522	2.64657e-23	-0.0925917	0.00931524	2.79364e-23	1
	19:38791841:A:G:imp:v1	rs71354995	BCL2L11_O43521-2_OID20513_v1_Inflammation	BCL2L11	-0.101504	0.00884842	1.8349e-30	-0.101488	0.00884843	1.87517e-30	1
	19:40988666:C:A:imp:v1	rs75707753	BLVRB_P30043_OID21141_v1_Neurology	BLVRB	0.151967	0.0170464	4.88231e-19	0.147217	0.017048	5.8493e-18	1
	19:41295177:A:G:imp:v1	rs34842744	MIA_Q16674_OID21531_v1_Oncology	MIA	0.294237	0.00892159	1.60184e-238	0.293673	0.00892214	1.29455e-237	1
	19:41825191:C:T:imp:v1	rs73045269	TGFB1_P01137_OID20621_v1_Inflammation	TGFB1	-0.0796123	0.0101614	4.69665e-15	-0.0803843	0.0101612	2.55565e-15	1
	19:42111226:T:A:imp:v1	rs3843747	CEACAM21_Q3KPI0_OID20548_v1_Inflammation	CEACAM21			0			0	1
	19:42207625:T:C:imp:v1	rs3928916	CEACAM5_P06731_OID21171_v1_Oncology	CEACAM5	0.0744794	0.00784902	2.33241e-21	0.0745491	0.007849	2.14149e-21	1
	19:4240948:A:G:imp:v1	rs353698	IL27_Q14213_Q8NEV9_OID21389_v1_Oncology	IL27	-0.0764552	0.00902159	2.35714e-17	-0.0763863	0.00902161	2.51727e-17	1
	19:42935766:A:AT:imp:v1	rs35495939	CEACAM1_P13688_OID21528_v1_Oncology	CEACAM1	0.0915163	0.00879295	2.2818e-25	0.0905868	0.00879325	6.91075e-25	1
	19:43418732:G:A:imp:v1	rs56298672	PSG1_P11464_OID20916_v1_Neurology	PSG1	-0.278098	0.00826452	3.22809e-248	-0.27824	0.00826436	1.67143e-248	1
	19:43885085:T:C:imp:v1	rs7259375	CD177_Q8N6Q3_OID21119_v1_Neurology	CD177	0.286717	0.00771006	1.14032e-302	0.286507	0.00771029	3.18125e-302	1
	19:43969084:TTC:T:imp:v1	19:43969084_TTC_T	LYPD3_O95274_OID21530_v1_Oncology	LYPD3	0.105979	0.00827785	1.58339e-37	0.105768	0.00827795	2.20216e-37	1
	19:44135516:T:G:imp:v1	rs4803647	TNFRSF10C_O14798_OID20265_v1_Cardiometabolic	TNFRSF10C	0.203703	0.00805717	5.01125e-141	0.203414	0.00805738	1.26395e-140	1
	19:44153100:A:G:imp:v1	rs4760	BST1_Q10588_OID21051_v1_Neurology	BST1	-0.0873058	0.0105523	1.29921e-16	-0.0868982	0.0105524	1.79651e-16	1
	19:45130550:C:T:imp:v1	rs11671606	PVR_P15151_OID21011_v1_Neurology	PVR	-0.234755	0.00777417	2.62952e-200	-0.234881	0.00777405	1.52445e-200	1
	19:45345787:A:T:imp:v1	rs111371860	BCAM_P50895_OID21076_v1_Neurology	BCAM	0.117186	0.016375	8.28237e-13	0.116613	0.0163751	1.06878e-12	1
	19:45413576:C:T:imp:v1	rs75627662	LDLR_P01130_OID20240_v1_Cardiometabolic	LDLR	0.152014	0.00946092	4.30525e-58	0.153998	0.00945997	1.39408e-59	1
	19:45413576:C:T:imp:v1	rs75627662	PLA2G7_Q13093_OID21105_v1_Neurology	PLA2G7	0.110115	0.00950791	5.12004e-31	0.110563	0.00950775	2.9461e-31	1
	19:49186168:A:G:imp:v1	rs10418488	KLK1_P06870_OID21499_v1_Oncology	KLK1	-0.351263	0.00972025	5.79221e-286	-0.349955	0.00972172	8.89701e-284	1
	19:49186168:A:G:imp:v1	rs10418488	PRSS27_Q9BQR3_OID20212_v1_Cardiometabolic	PRSS27	-0.109961	0.00987911	8.90224e-29	-0.109377	0.00987931	1.72837e-28	1
	19:49203829:C:T:imp:v1	rs35106244	GPA33_Q99795_OID21376_v1_Oncology	GPA33	-0.0590243	0.00814228	4.19502e-13	-0.0591294	0.00814225	3.8127e-13	1
	19:49206145:G:C:imp:v1	rs516316	CEACAM5_P06731_OID21171_v1_Oncology	CEACAM5	0.137095	0.00780747	5.0356e-69	0.137553	0.00780722	1.76959e-69	1
	19:49206145:G:C:imp:v1	rs516316	F3_P13726_OID21440_v1_Oncology	F3	0.105846	0.00767817	3.12395e-43	0.105974	0.00767812	2.47543e-43	1
	19:49206172:C:T:imp:v1	rs516246	CXADR_P78310_OID20561_v1_Inflammation	CXADR	0.0748417	0.00769466	2.32557e-22	0.0750702	0.00769459	1.73496e-22	1
	19:49206172:C:T:imp:v1	rs516246	TMPRSS15_P98073_OID21364_v1_Oncology	TMPRSS15	0.067973	0.00771075	1.19308e-18	0.0683912	0.00771064	7.33356e-19	1
	19:49206417:A:G:imp:v1	rs492602	CDH17_Q12864_OID20134_v1_Cardiometabolic	CDH17	0.0896143	0.007686	2.05413e-31	0.0890907	0.00768618	4.57627e-31	1
	19:49206417:A:G:imp:v1	rs492602	CGREF1_Q99674_OID20152_v1_Cardiometabolic	CGREF1	0.0614592	0.0076942	1.3744e-15	0.0608321	0.00769434	2.65614e-15	1
	19:49206462:C:T:imp:v1	rs681343	ALPP_P05187_OID21383_v1_Oncology	ALPP	-0.0994478	0.00770058	3.73714e-38	-0.100089	0.00770033	1.25651e-38	1
	19:49206462:C:T:imp:v1	rs681343	FAM3B_P58499_OID21372_v1_Oncology	FAM3B	-0.0616067	0.00771236	1.37094e-15	-0.0614415	0.00771239	1.63111e-15	1
	19:49206462:C:T:imp:v1	rs681343	IL19_Q9UHD0_OID20158_v1_Cardiometabolic	IL19	0.180406	0.00772458	1.23275e-120	0.181713	0.00772365	2.1708e-122	1
	19:49208501:A:G:imp:v1	rs507855	PNLIPRP2_P54317_OID20775_v1_Inflammation	PNLIPRP2	-0.138073	0.00770239	7.39441e-72	-0.137359	0.00770277	3.9566e-71	1
	19:49210869:A:G:imp:v1	rs2638281	CCL15_Q16663_OID20328_v1_Cardiometabolic	CCL15	-0.0928831	0.00782961	1.8412e-32	-0.0922421	0.00782983	4.89929e-32	1
	19:49214066:G:A:imp:v1	rs281378	CCL25_O15444_OID20674_v1_Inflammation	CCL25	-0.0744784	0.00810542	3.9757e-20	-0.0751631	0.00810523	1.80305e-20	1
	19:49214066:G:A:imp:v1	rs281378	CDH1_P12830_OID20353_v1_Cardiometabolic	CDH1	-0.101551	0.00829854	1.96661e-34	-0.101467	0.00829857	2.2282e-34	1
	19:49260677:A:C:imp:v1	rs838131	FGF21_Q9NSA1_OID21402_v1_Oncology	FGF21	0.0545105	0.00808213	1.53489e-11	0.0542469	0.00808219	1.92102e-11	1
	19:49841054:G:T:imp:v1	rs354026	DKKL1_Q9UK85_OID21313_v1_Oncology	DKKL1			0			0	1
	19:50391299:C:T:imp:v1	rs2305917	TBC1D17_Q9HA65_OID20844_v1_Neurology	TBC1D17	-0.0822737	0.00868978	2.85618e-21	-0.0817639	0.00868993	5.00652e-21	1
	19:51406129:A:G:imp:v1	rs11881354	KLK4_Q9Y5K2_OID21391_v1_Oncology	KLK4	0.176332	0.00794614	4.20785e-109	0.176397	0.0079461	3.494e-109	1
	19:51491464:A:G:imp:v1	rs1122466	KLK11_Q9UBX7_OID21518_v1_Oncology	KLK11	0.229207	0.0149858	8.26034e-53	0.229525	0.0149856	5.95139e-53	1
	19:51520200:C:T:imp:v1	rs2569451	KLK8_O60259_OID21517_v1_Oncology	KLK8	0.1051	0.00793009	4.31803e-40	0.104218	0.00793045	1.90282e-39	1
	19:51521636:G:T:imp:v1	rs80131228	KLK10_O43240_OID21523_v1_Oncology	KLK10	-0.107613	0.00916392	7.65746e-32	-0.108349	0.00916366	2.94104e-32	1
	19:51541694:G:A:imp:v1	rs62117666	KLK12_Q9UKR0_OID21201_v1_Oncology	KLK12	-0.366101	0.0112434	1.45577e-232	-0.364245	0.0112454	3.87011e-230	1
	19:51553216:TG:T:imp:v1	19:51553216_TG_T	KLK13_Q9UKR3_OID21291_v1_Oncology	KLK13	0.11023	0.0124123	6.64276e-19	0.109621	0.0124125	1.03237e-18	1
	19:51635745:C:T:imp:v1	rs56915529	SIGLEC9_Q9Y336_OID21390_v1_Oncology	SIGLEC9	-0.0613546	0.00864479	1.27219e-12	-0.0602574	0.00864503	3.16547e-12	1
	19:51728477:C:T:imp:v1	rs12459419	CD33_P20138_OID21472_v1_Oncology	CD33			0			0	1
	19:51908333:A:G:imp:v1	rs61251150	SIGLEC10_Q96LC7_OID20537_v1_Inflammation	SIGLEC10	0.169957	0.00897164	4.96756e-80	0.169657	0.00897181	9.43165e-80	1
	19:52097177:T:C:imp:v1	rs7253296	SIGLEC6_O43699_OID21394_v1_Oncology	SIGLEC6	0.173286	0.0101621	3.36451e-65	0.17265	0.0101624	9.89414e-65	1
	19:52130830:C:A:imp:v1	rs8107754	SIGLEC5_O15389_OID21082_v1_Neurology	SIGLEC5	-0.249665	0.00775653	2.59481e-227	-0.249268	0.00775692	1.39397e-226	1
	19:54324995:G:T:imp:v1	rs4632248	IL1B_P01584_OID20427_v1_Inflammation	IL1B	0.12651	0.00959262	1.02565e-39	0.124929	0.00959325	9.10036e-39	1
	19:54326212:G:T:imp:v1	rs62143206	CLC_Q05315_OID20126_v1_Cardiometabolic	CLC	0.0937741	0.00947066	4.09914e-23	0.0937487	0.00947067	4.21098e-23	1
	19:54327313:C:A:imp:v1	rs34436714	S100A11_P31949_OID20130_v1_Cardiometabolic	S100A11	0.0757361	0.00949603	1.51708e-15	0.0762506	0.00949591	9.7599e-16	1
	19:54327869:T:G:imp:v1	rs10418046	CASP1_P29466_OID20854_v1_Neurology	CASP1	0.136576	0.00952868	1.35829e-46	0.136026	0.00952892	3.13123e-46	1
	19:54549586:C:T:imp:v1	rs12971766	VSTM1_Q6UX27_OID20851_v1_Neurology	VSTM1	-0.217219	0.00838916	8.0148e-148	-0.216759	0.00838957	3.43319e-147	1
	19:54571204:GA:G:imp:v1	19:54571204_GA_G	OSCAR_Q8IYS5_OID20776_v1_Inflammation	OSCAR	0.101462	0.00933628	1.64726e-27	0.10228	0.00933595	6.25035e-28	1
	19:54755860:A:T:imp:v1	rs393665	LILRB5_O75023_OID20324_v1_Cardiometabolic	LILRB5			0			0	1
	19:54759361:T:C:imp:v1	rs12975366	FOLR3_P41439_OID21485_v1_Oncology	FOLR3	0.0574576	0.0078597	2.66347e-13	0.0581671	0.00785955	1.35346e-13	1
	19:54791788:A:G:imp:v1	rs397600	LILRB2_Q8N423_OID20301_v1_Cardiometabolic	LILRB2	0.302811	0.00804483	0	0.302811	0.00804483	0	1
	19:54800371:T:C:imp:v1	rs410852	LILRB1_Q8NHL6_OID20323_v1_Cardiometabolic	LILRB1	0.120183	0.00840586	2.26912e-46	0.1202	0.00840586	2.20142e-46	1
	19:54860845:A:G:imp:v1	rs11084331	LAIR1_Q6GTX8_OID20737_v1_Inflammation	LAIR1	0.182076	0.0076463	2.4932e-125	0.181225	0.0076469	3.67541e-124	1
	19:55017508:T:C:imp:v1	rs4806768	LAIR2_Q6ISS4_OID20965_v1_Neurology	LAIR2			0			0	1
	19:55112489:C:A:imp:v1	rs4806787	LILRA2_Q8N149_OID21152_v1_Neurology	LILRA2	0.199206	0.00801919	3.22341e-136	0.198685	0.00801959	1.66824e-135	1
	19:55223670:TTA:T:imp:v1	19:55223670_TTA_T	KIR2DL3_P43628_OID21196_v1_Oncology	KIR2DL3	0.122041	0.0164533	1.19422e-13	0.121502	0.0164534	1.52912e-13	1
	19:55317100:C:T:imp:v1	rs2075768	KIR3DL1_P43629_OID21185_v1_Oncology	KIR3DL1			0			0	1
	19:55386624:C:G:imp:v1	rs11084376	FCAR_P24071_OID20564_v1_Inflammation	FCAR	0.1734	0.00812097	3.7267e-101	0.17354	0.00812087	2.56152e-101	1
	19:56004856:T:C:imp:v1	rs2864437	SSC5D_A1L4H1_OID20351_v1_Cardiometabolic	SSC5D	-0.0571397	0.00777241	1.95837e-13	-0.0570001	0.00777244	2.24026e-13	1
	19:5840619:C:T:imp:v1	rs708686	FUT5_P21217_Q11128_OID21013_v1_Neurology	FUT5	0.177576	0.00868724	7.21919e-93	0.177545	0.00868726	7.78166e-93	1
	19:5840619:C:T:imp:v1	rs708686	PRSS27_Q9BQR3_OID20212_v1_Cardiometabolic	PRSS27	0.117348	0.00876912	7.70519e-41	0.116694	0.00876938	2.10809e-40	1
	19:5841356:G:T:imp:v1	rs3760775	KLK12_Q9UKR0_OID21201_v1_Oncology	KLK12	0.18015	0.0165584	1.44101e-27	0.176735	0.0165595	1.36534e-26	1
	19:5841356:G:T:imp:v1	rs3760775	PNLIPRP2_P54317_OID20775_v1_Inflammation	PNLIPRP2	0.146656	0.0163837	3.51168e-19	0.147396	0.0163835	2.32781e-19	1
	19:6612779:G:A:imp:v1	rs4807885	CD70_P32970_OID20599_v1_Inflammation	CD70	-0.178807	0.00894999	8.47983e-89	-0.177985	0.00895056	5.45168e-88	1
	19:6659597:A:G:imp:v1	rs344566	TNFSF14_O43557_OID20953_v1_Neurology	TNFSF14	0.145943	0.0127385	2.17278e-30	0.14525	0.0127387	4.07409e-30	1
	19:7735089:G:C:imp:v1	rs10402265	RETN_Q9HD89_OID20327_v1_Cardiometabolic	RETN	0.102701	0.0112894	9.27503e-20	0.102269	0.0112895	1.31926e-19	1
	19:7768952:TC:T:imp:v1	19:7768952_TC_T	CD209_Q9NNX6_OID20262_v1_Cardiometabolic	CD209	0.073686	0.00944383	6.06653e-15	0.0736295	0.00944384	6.36183e-15	1
	19:8119946:G:A:imp:v1	rs11668580	CCL25_O15444_OID20674_v1_Inflammation	CCL25	-0.125844	0.00806004	5.90633e-55	-0.126038	0.00805994	4.03435e-55	1
	19:826805:G:T:imp:v1	rs149605768	AZU1_P20160_OID20309_v1_Cardiometabolic	AZU1	0.164144	0.0149375	4.32873e-28	0.161835	0.0149383	2.38729e-27	1
	19:844020:G:A:imp:v1	rs351111	PRTN3_P24158_OID20329_v1_Cardiometabolic	PRTN3	-0.117535	0.00791044	6.14929e-50	-0.11672	0.00791081	2.87703e-49	1
	19:8476121:CA:C:imp:v1	rs35619217	TCN2_P20062_OID20341_v1_Cardiometabolic	TCN2	0.15777	0.0171564	3.71506e-20	0.157159	0.0171565	5.17689e-20	1
	2:102615279:T:G:imp:v1	rs2071008	IL1R2_P27930_OID20757_v1_Inflammation	IL1R2	-0.0710809	0.00771193	3.05499e-20	-0.0718179	0.00771173	1.24492e-20	1
	2:102829013:C:A:imp:v1	rs1922292	IL1RL2_Q9HB29_OID20487_v1_Inflammation	IL1RL2	-0.0792874	0.00806556	8.33217e-23	-0.0791487	0.0080656	9.88718e-23	1
	2:102904244:A:C:imp:v1	rs11683213	IL18R1_Q13478_OID20652_v1_Inflammation	IL18R1	-0.184559	0.00775948	4.78434e-125	-0.184479	0.00775954	6.14095e-125	1
	2:102966067:G:A:imp:v1	rs1921622	IL1RL1_Q01638_OID20250_v1_Cardiometabolic	IL1RL1	-0.212741	0.00761433	9.37178e-172	-0.212382	0.00761462	3.51346e-171	1
	2:109575736:C:G:imp:v1	rs365060	EDAR_Q9UNE0_OID20525_v1_Inflammation	EDAR	0.29917	0.0149066	1.35985e-89	0.300493	0.0149058	2.22226e-90	1
	2:119717694:A:AAAT:imp:v1	rs149653770	MARCO_Q9UEW3_OID20210_v1_Cardiometabolic	MARCO	0.0874171	0.00921605	2.41658e-21	0.0872027	0.00921611	3.02137e-21	1
	2:134953569:C:T:imp:v1	rs62165711	CD163_Q86VB7_OID20360_v1_Cardiometabolic	CD163	0.105499	0.0118665	6.08132e-19	0.105987	0.0118663	4.19328e-19	1
	2:138755429:T:C:imp:v1	rs3113220	HNMT_P50135_OID20975_v1_Neurology	HNMT	0.248458	0.00811221	5.56281e-206	0.248625	0.00811206	2.82929e-206	1
	2:143801670:C:T:imp:v1	rs59980912	KYNU_Q16719_OID20669_v1_Inflammation	KYNU	-0.0857182	0.0100638	1.63027e-17	-0.0851344	0.0100639	2.6882e-17	1
	2:160758680:G:C:imp:v1	rs11691616	LY75_O60449_OID20580_v1_Inflammation	LY75	-0.212578	0.00854421	1.2321e-136	-0.213159	0.00854378	2.19034e-137	1
	2:162998536:C:CTTCT:imp:v1	rs67631287	FAP_Q12884_OID20330_v1_Cardiometabolic	FAP	0.111037	0.0166023	2.26126e-11	0.111035	0.0166023	2.26375e-11	1
	2:183724745:C:T:imp:v1	rs11889260	FRZB_Q92765_OID20968_v1_Neurology	FRZB	0.185362	0.012033	1.52881e-53	0.185513	0.012033	1.25766e-53	1
	2:20242416:T:C:imp:v1	rs13010075	MATN3_O15232_OID20979_v1_Neurology	MATN3	0.0937691	0.00772657	6.81237e-34	0.0933911	0.0077267	1.24029e-33	1
	2:207039604:C:T:imp:v1	rs12997136	CCL28_Q9NRJ3_OID20569_v1_Inflammation	CCL28	-0.0618331	0.00817941	4.04329e-14	-0.0611079	0.00817958	7.97132e-14	1
	2:207379077:G:C:imp:v1	rs6730048	ADAM23_O75077_OID20651_v1_Inflammation	ADAM23	0.212041	0.00792379	9.44179e-158	0.212506	0.00792342	1.88866e-158	1
	2:233305282:G:C:imp:v1	rs569048656	ALPP_P05187_OID21383_v1_Oncology	ALPP	0.204658	0.00896886	2.99285e-115	0.206708	0.0089672	1.41722e-117	1
	2:241793545:G:A:imp:v1	rs55649245	AGXT_P21549_OID20139_v1_Cardiometabolic	AGXT	0.08706	0.00843155	5.40354e-25	0.0864014	0.00843176	1.21896e-24	1
	2:242842196:C:G:imp:v1	rs6737028	PDCD1_Q15116_OID21396_v1_Oncology	PDCD1	0.0779314	0.00767338	3.11367e-24	0.0775817	0.00767348	4.96993e-24	1
	2:24306587:A:C:imp:v1	rs36052574	FKBP1B_P68106_OID20618_v1_Inflammation	FKBP1B	-0.0676229	0.00956184	1.52529e-12	-0.0676892	0.00956182	1.45084e-12	1
	2:27160610:T:TTTTG:imp:v1	rs113176467	CGREF1_Q99674_OID20152_v1_Cardiometabolic	CGREF1	0.214047	0.0131926	3.37277e-59	0.214276	0.0131925	2.53419e-59	1
	2:27228772:C:T:imp:v1	rs116672443	RBKS_Q9H477_OID20986_v1_Neurology	RBKS	0.254331	0.0165172	1.68787e-53	0.255255	0.0165167	7.05168e-54	1
	2:37600911:G:A:imp:v1	rs7587371	QPCT_Q16769_OID20320_v1_Cardiometabolic	QPCT	0.226825	0.0170655	2.59707e-40	0.223795	0.0170667	2.77661e-39	1
	2:60499861:A:AG:imp:v1	rs11384422	PM20D1_Q6GTS8_OID20149_v1_Cardiometabolic	PM20D1	-0.0818665	0.00793385	5.8045e-25	-0.080309	0.00793434	4.42706e-24	1
	2:69177269:C:A:imp:v1	rs62133344	TFF1_P04155_OID21154_v1_Neurology	TFF1	-0.190484	0.0168379	1.13396e-29	-0.188576	0.0168386	4.12169e-29	1
	2:71029439:A:G:imp:v1	rs6712273	CD207_Q9UJ71_OID21298_v1_Oncology	CD207	-0.098554	0.00814802	1.11625e-33	-0.0986204	0.008148	1.01032e-33	1
	2:79338929:C:T:imp:v1	rs13407679	REG1B_P48304_OID20266_v1_Cardiometabolic	REG1B	-0.118246	0.00775949	1.95013e-52	-0.117353	0.00775989	1.14299e-51	1
	2:79356230:A:G:imp:v1	rs7572448	REG1A_P05451_OID20415_v1_Cardiometabolic	REG1A	0.114945	0.0078843	3.82512e-48	0.11541	0.00788409	1.59938e-48	1
	2:85624827:AAAAG:A:imp:v1	rs111475153	CAPG_P40121_OID21431_v1_Oncology	CAPG	-0.182436	0.0082259	5.57252e-109	-0.182722	0.00822571	2.54237e-109	1
	2:85932089:C:T:imp:v1	rs12714150	GNLY_P22749_OID21132_v1_Neurology	GNLY	-0.14732	0.00785699	1.93028e-78	-0.146926	0.00785721	5.00147e-78	1
	2:87019622:A:ATT:imp:v1	rs559335543	CD8A_P01732_OID21018_v1_Neurology	CD8A	0.0716669	0.00896405	1.29645e-15	0.070976	0.00896421	2.41932e-15	1
	2:89977965:G:C:imp:v1	rs28425684	CEACAM3_P40198_OID21245_v1_Oncology	CEACAM3	0.147546	0.0151186	1.68503e-22	0.147952	0.0151185	1.29163e-22	1
	20:1507507:TTAAC:T:imp:v1	rs780137023	SIRPB1_O00241_OID20739_v1_Inflammation	SIRPB1	0.225478	0.0077981	7.56158e-184	0.225373	0.00779819	1.12805e-183	1
	20:1887584:C:A:imp:v1	rs754829	SIRPA_P78324_OID20304_v1_Cardiometabolic	SIRPA			0			0	1
	20:23858754:A:G:imp:v1	rs4815243	CST5_P28325_OID20995_v1_Neurology	CST5	-0.222492	0.00888168	1.71602e-138	-0.221548	0.0088824	2.58488e-137	1
	20:24999795:A:G:imp:v1	rs3746330	CST7_O76096_OID20704_v1_Inflammation	CST7			0			0	1
	20:25920544:C:T:imp:v1	rs6051017	ENTPD6_O75354_OID20100_v1_Cardiometabolic	ENTPD6			0			0	1
	20:2777828:G:T:imp:v1	rs742707	CPXM1_Q96SM3_OID21479_v1_Oncology	CPXM1	0.102003	0.00781996	6.88667e-39	0.101776	0.00782005	1.00913e-38	1
	20:29587222:G:A:imp:v1	rs6119062	CST7_O76096_OID20704_v1_Inflammation	CST7	0.187443	0.0129881	3.26072e-47	0.187045	0.0129883	5.09619e-47	1
	20:29893501:C:T:imp:v1	rs6061162	ENTPD6_O75354_OID20100_v1_Cardiometabolic	ENTPD6			0			0	1
	20:3050393:T:C:imp:v1	rs3761248	OXT_P01178_OID21047_v1_Neurology	OXT	-0.19074	0.0116794	5.90119e-60	-0.189664	0.01168	2.69828e-59	1
	20:33073498:GTTC:G:imp:v1	20:33073498_GTTC_G	AHCY_P23526_OID20199_v1_Cardiometabolic	AHCY	0.176517	0.0149543	3.73305e-32	0.176669	0.0149543	3.30772e-32	1
	20:33777068:CG:C:imp:v1	20:33777068_CG_C	PROC_P04070_OID20402_v1_Cardiometabolic	PROC	0.128248	0.00862631	5.38864e-50	0.12738	0.00862669	2.43256e-49	1
	20:37010511:T:C:imp:v1	rs12625094	LBP_P18428_OID20355_v1_Cardiometabolic	LBP	0.274035	0.0102157	1.65708e-158	0.274515	0.0102153	4.55174e-159	1
	20:3705132:A:G:imp:v1	rs28887921	SIGLEC1_Q9BZZ2_OID20690_v1_Inflammation	SIGLEC1	0.215377	0.0137649	3.49439e-55	0.216057	0.0137646	1.59682e-55	1
	20:43252915:T:C:imp:v1	rs244076	ADA_P00813_OID20645_v1_Inflammation	ADA	0.272213	0.01001	7.9019e-163	0.271757	0.0100103	2.86008e-162	1
	20:43762074:TTTTG:T:imp:v1	20:43762074_TTTTG_T	WFDC12_Q8WWY7_OID21462_v1_Oncology	WFDC12	-0.0841078	0.00824884	2.05908e-24	-0.0857246	0.00824832	2.66894e-25	1
	20:44597958:AG:A:imp:v1	20:44597958_AG_A	KITLG_P21583_OID20196_v1_Cardiometabolic	KITLG	0.0800745	0.00819107	1.42985e-22	0.0805005	0.00819094	8.53029e-23	1
	20:44729089:C:A:imp:v1	rs4812994	CD40_P25942_OID20724_v1_Inflammation	CD40	0.088348	0.00784495	2.02641e-29	0.0883035	0.00784496	2.16177e-29	1
	20:57608918:C:T:imp:v1	rs6070698	CTSZ_Q9UBR2_OID20365_v1_Cardiometabolic	CTSZ	0.308499	0.0164711	2.83402e-78	0.306373	0.0164723	3.25325e-77	1
	20:5905779:C:A:imp:v1	rs2821	CHGB_P05060_OID21038_v1_Neurology	CHGB	-0.0966398	0.00798037	9.38429e-34	-0.0972834	0.00798014	3.48469e-34	1
	20:62308612:T:G:imp:v1	rs2738783	TNFRSF6B_O95407_OID20964_v1_Neurology	TNFRSF6B	-0.0837315	0.00958699	2.46122e-18	-0.083637	0.00958702	2.68591e-18	1
	21:18944881:G:A:imp:v1	rs9974270	CXADR_P78310_OID20561_v1_Inflammation	CXADR	-0.096269	0.0118798	5.33583e-16	-0.0974018	0.0118795	2.42107e-16	1
	21:22833716:G:A:imp:v1	rs9985113	NCAM2_O15394_OID21095_v1_Neurology	NCAM2	-0.0828766	0.00773906	9.24884e-27	-0.0824945	0.00773918	1.57723e-26	1
	21:34662711:G:A:imp:v1	rs2248118	IL10RB_Q08334_OID20696_v1_Inflammation	IL10RB	-0.0970778	0.00803736	1.37517e-33	-0.0980744	0.008037	3.00062e-34	1
	21:34854711:C:G:imp:v1	rs2850030	IFNGR2_P38484_OID20941_v1_Neurology	IFNGR2			0			0	1
	21:42714288:T:A:imp:v1	rs376350	FAM3B_P58499_OID21372_v1_Oncology	FAM3B	0.19245	0.00813918	1.33261e-123	0.191659	0.00813974	1.37502e-122	1
	21:43755238:C:A:imp:v1	rs7282350	TFF3_Q07654_OID20371_v1_Cardiometabolic	TFF3	0.109785	0.0136928	1.07687e-15	0.110751	0.0136925	6.0426e-16	1
	21:43787038:G:A:imp:v1	rs3761376	TFF1_P04155_OID21154_v1_Neurology	TFF1	0.153481	0.00925301	8.63081e-62	0.15325	0.00925313	1.31183e-61	1
	21:45191139:C:T:imp:v1	rs2838363	CSTB_P04080_OID20294_v1_Cardiometabolic	CSTB	-0.140841	0.00782998	2.44588e-72	-0.140645	0.00783009	3.8557e-72	1
	21:45628401:C:T:imp:v1	rs2838524	ICOSLG_O75144_OID21351_v1_Oncology	ICOSLG	0.085337	0.0081134	7.13512e-26	0.0851507	0.00811346	9.10837e-26	1
	22:17586471:C:T:imp:v1	rs2241046	IL17RA_Q96F46_OID21089_v1_Neurology	IL17RA			0			0	1
	22:19950428:A:G:imp:v1	rs2239393	COMT_P21964_OID20086_v1_Cardiometabolic	COMT	-0.0658844	0.00799858	1.76574e-16	-0.0662786	0.00799848	1.16729e-16	1
	22:20249918:T:C:imp:v1	rs1807466	RTN4R_Q9BZR6_OID21424_v1_Oncology	RTN4R	-0.0683132	0.00845684	6.59128e-16	-0.0687838	0.00845673	4.16642e-16	1
	22:24585594:T:C:imp:v1	rs9624414	SUSD2_Q9UGT4_OID21098_v1_Neurology	SUSD2	0.345812	0.0129488	3.99894e-157	0.345076	0.0129494	1.88151e-156	1
	22:31020975:A:C:imp:v1	rs13057127	TCN2_P20062_OID20341_v1_Cardiometabolic	TCN2	-0.162243	0.00927356	1.55685e-68	-0.16278	0.00927328	5.57228e-69	1
	22:31753849:G:A:imp:v1	rs131213	PIK3IP1_Q96FE7_OID21094_v1_Neurology	PIK3IP1	0.0646577	0.00772238	5.62818e-17	0.0649131	0.00772255	4.25454e-17	1
	22:33159636:G:A:imp:v1	rs4821099	TIMP3_P35625_OID20684_v1_Inflammation	TIMP3	0.0925771	0.00766879	1.48601e-33	0.0913536	0.00766922	1.02835e-32	1
	22:37256846:G:A:imp:v1	rs1883112	PVALB_P20472_OID21420_v1_Oncology	PVALB	-0.194716	0.00764965	6.34117e-143	-0.194111	0.0076501	4.92373e-142	1
	22:39202017:T:C:imp:v1	rs56187235	NPTXR_O95502_OID20191_v1_Cardiometabolic	NPTXR	0.365049	0.0123625	1.22164e-191	0.365334	0.0123622	6.11201e-192	1
	22:42268253:CA:C:imp:v1	22:42268253_CA_C	TNFRSF13C_Q96RJ3_OID20480_v1_Inflammation	TNFRSF13C	0.114421	0.00886249	3.91944e-38	0.113557	0.00886284	1.39174e-37	1
	22:44324855:G:A:imp:v1	rs3747207	GUSB_P08236_OID20296_v1_Cardiometabolic	GUSB	0.0628496	0.0093414	1.71922e-11	0.0624704	0.00934148	2.27132e-11	1
	22:44331943:G:A:imp:v1	rs1883349	ACY1_Q03154_OID20137_v1_Cardiometabolic	ACY1	0.0704832	0.0104668	1.65107e-11	0.070107	0.0104669	2.11339e-11	1
	22:44340904:C:T:imp:v1	rs2294915	DCXR_Q7Z4W1_OID21480_v1_Oncology	DCXR	0.0654993	0.00913021	7.28865e-13	0.0659752	0.00913011	4.97e-13	1
	22:44340904:C:T:imp:v1	rs2294915	GSTA1_P08263_OID20166_v1_Cardiometabolic	GSTA1	0.0679654	0.00914706	1.08355e-13	0.068055	0.00914704	1.00603e-13	1
	22:50303088:G:A:imp:v1	rs75496139	CRELD2_Q6UXH1_OID20751_v1_Inflammation	CRELD2	0.431313	0.0157575	6.16082e-165	0.429281	0.0157591	2.19662e-163	1
	22:50726673:G:A:imp:v1	rs117439977	PLXNB2_O15031_OID20317_v1_Cardiometabolic	PLXNB2	-0.214806	0.0146908	2.03925e-48	-0.212474	0.0146918	2.10411e-47	1
	22:50971266:T:C:imp:v1	rs140522	TYMP_P19971_OID20234_v1_Cardiometabolic	TYMP	0.0850109	0.00824071	5.96787e-25	0.0852658	0.00824063	4.31828e-25	1
	22:51064416:T:C:imp:v1	rs2071421	ARSA_P15289_OID21138_v1_Neurology	ARSA			0			0	1
	3:112641046:T:G:imp:v1	rs9879005	CD200R1_Q8TD46_OID20595_v1_Inflammation	CD200R1	-0.259523	0.00759307	5.2636e-256	-0.260081	0.0075925	3.69806e-257	1
	3:12150014:G:T:imp:v1	rs308961	TIMP4_Q99727_OID21147_v1_Neurology	TIMP4	-0.0621242	0.00785839	2.66957e-15	-0.0620645	0.00785841	2.83777e-15	1
	3:124725659:C:A:imp:v1	rs4618262	MUC13_Q9H3R2_OID20866_v1_Neurology	MUC13	0.0592112	0.00801481	1.49364e-13	0.0584684	0.00801497	2.98884e-13	1
	3:140179559:A:G:imp:v1	rs77080363	CLSTN2_Q9H4D0_OID20664_v1_Inflammation	CLSTN2	0.208249	0.0141217	3.23074e-49	0.210004	0.014121	5.0289e-50	1
	3:158457060:A:G:imp:v1	rs55717824	RARRES1_P49788_OID21177_v1_Oncology	RARRES1	-0.107186	0.00943615	6.68328e-30	-0.106973	0.00943623	8.66005e-30	1
	3:182823498:A:G:imp:v1	rs13059546	LAMP3_Q9UQV4_OID20638_v1_Inflammation	LAMP3	0.0698258	0.00803519	3.62466e-18	0.0698908	0.00803518	3.37475e-18	1
	3:186395436:C:T:imp:v1	rs1042445	ERP44_Q9BS26_OID21338_v1_Oncology	ERP44	-0.108348	0.00926805	1.42522e-31	-0.108131	0.00926812	1.88093e-31	1
	3:186415556:C:T:imp:v1	rs62292606	FETUB_Q9UGM5_OID20404_v1_Cardiometabolic	FETUB	0.344024	0.0172024	5.65655e-89	0.34635	0.017201	3.60524e-90	1
	3:190351182:G:T:imp:v1	rs4687164	IL1RAP_Q9NPH3_OID21126_v1_Neurology	IL1RAP			0			0	1
	3:195782184:C:T:imp:v1	rs419059	TFRC_P02786_OID20369_v1_Cardiometabolic	TFRC	-0.079922	0.00830109	6.09715e-22	-0.0798583	0.00830111	6.57089e-22	1
	3:273987:A:G:imp:v1	rs1846447	CHL1_O00533_OID20366_v1_Cardiometabolic	CHL1	0.114468	0.00937926	2.94431e-34	0.114693	0.00937917	2.19011e-34	1
	3:3150519:A:G:imp:v1	rs11713536	IL5RA_Q01344_OID20601_v1_Inflammation	IL5RA	-0.08173	0.00812573	8.45471e-24	-0.0816606	0.00812575	9.22326e-24	1
	3:3837273:C:T:imp:v1	rs114028718	LRRN1_Q6UXK5_OID20438_v1_Inflammation	LRRN1	-0.103353	0.0103361	1.53623e-23	-0.102895	0.0103362	2.40428e-23	1
	3:46384204:G:A:imp:v1	rs113341849	CCL4_P13236_OID20695_v1_Inflammation	CCL4	-0.165074	0.0123485	9.30556e-41	-0.165553	0.0123483	5.50677e-41	1
	3:46617337:G:A:imp:v1	rs3806701	TDGF1_P13385_OID20816_v1_Neurology	TDGF1	-0.327949	0.00897194	1.6172e-292	-0.328949	0.00897083	2.22791e-294	1
	3:48394419:A:G:imp:v1	rs1459246	PTH1R_Q03431_OID20571_v1_Inflammation	PTH1R	0.145372	0.0172454	3.46771e-17	0.146351	0.0172452	2.12957e-17	1
	3:52044458:A:C:imp:v1	rs148341748	ABHD14B_Q96IU4_OID20921_v1_Neurology	ABHD14B	0.150265	0.0126008	8.75828e-33	0.149125	0.0126012	2.599e-32	1
	3:52852538:G:T:imp:v1	rs4687657	MME_P08473_OID21307_v1_Oncology	MME	-0.312774	0.00863866	5.07101e-287	-0.318927	0.00863196	7.75978e-299	1
	3:53865570:G:A:imp:v1	rs6793451	IL17RB_Q9NRM6_OID20585_v1_Inflammation	IL17RB	0.237175	0.0135611	1.72473e-68	0.236545	0.0135614	3.92361e-68	1
	3:66431532:A:G:imp:v1	rs332372	LRIG1_Q96JA1_OID21429_v1_Oncology	LRIG1	-0.15225	0.007837	4.55965e-84	-0.152219	0.00783702	4.91997e-84	1
	3:98327008:G:C:imp:v1	rs66525460	ICAM2_P13598_OID20248_v1_Cardiometabolic	ICAM2	-0.164835	0.00853723	4.61704e-83	-0.164959	0.00853716	3.48065e-83	1
	3:98350675:A:T:imp:v1	rs6775120	FLT4_P35916_OID21491_v1_Oncology	FLT4	-0.14774	0.00798501	1.98074e-76	-0.147368	0.00798521	4.74773e-76	1
	3:98422588:G:C:imp:v1	rs4504118	CD200R1_Q8TD46_OID20595_v1_Inflammation	CD200R1	-0.0764663	0.00782257	1.44026e-22	-0.0774467	0.00782227	4.12967e-23	1
	3:98440021:T:C:imp:v1	rs278363	SIGLEC9_Q9Y336_OID21390_v1_Oncology	SIGLEC9	-0.174802	0.00765183	1.65653e-115	-0.174835	0.00765181	1.49893e-115	1
	3:98473318:G:A:imp:v1	rs828602	PDCD1LG2_Q9BQ51_OID21273_v1_Oncology	PDCD1LG2	-0.0815583	0.00784893	2.72467e-25	-0.0818008	0.00784885	1.96755e-25	1
	3:98553103:T:A:imp:v1	rs828625	DCBLD2_Q96PD2_OID21474_v1_Oncology	DCBLD2	0.0648399	0.00788805	2.03471e-16	0.0641047	0.00788823	4.41368e-16	1
	3:98690592:A:T:imp:v1	rs2470750	FOLR3_P41439_OID21485_v1_Oncology	FOLR3	0.0524967	0.007885	2.7797e-11	0.0511275	0.00788527	8.93633e-11	1
	4:1169270:G:C:imp:v1	rs112867513	SPON2_Q9BUD6_OID20221_v1_Cardiometabolic	SPON2	-0.0860362	0.0120343	8.72549e-13	-0.0875833	0.012034	3.38796e-13	1
	4:120367277:CTTTT:C:imp:v1	rs141326077	FABP2_P12104_OID20200_v1_Cardiometabolic	FABP2	-0.0642141	0.0083736	1.73834e-14	-0.0647903	0.00837347	1.01338e-14	1
	4:123748616:C:G:imp:v1	rs2922979	FGF2_P09038_OID20503_v1_Inflammation	FGF2	-0.132814	0.00830027	1.25484e-57	-0.132585	0.00830037	1.95718e-57	1
	4:145025810:T:C:imp:v1	rs11723371	ICAM4_Q14773_OID20578_v1_Inflammation	ICAM4	0.0529124	0.00792935	2.50649e-11	0.0528776	0.00792935	2.58265e-11	1
	4:15709192:G:A:imp:v1	rs2302465	BST1_Q10588_OID21051_v1_Neurology	BST1			0			0	1
	4:15775906:A:G:imp:v1	rs10939634	CD38_P28907_OID21316_v1_Oncology	CD38	-0.0783586	0.00773455	4.02597e-24	-0.07858	0.0077346	3.00454e-24	1
	4:166277976:C:T:imp:v1	rs11944540	CPE_P16870_OID21392_v1_Oncology	CPE	-0.0893868	0.00818974	9.82876e-28	-0.0873914	0.00819039	1.40641e-26	1
	4:17511921:C:T:imp:v1	rs4698601	QDPR_P09417_OID20174_v1_Cardiometabolic	QDPR	-0.0626877	0.00790528	2.19407e-15	-0.0623811	0.00790536	2.99812e-15	1
	4:187004074:C:T:imp:v1	rs3775291	TLR3_O15455_OID20612_v1_Inflammation	TLR3			0			0	1
	4:187139939:A:G:imp:v1	rs12331618	BMP6_P22004_OID20111_v1_Cardiometabolic	BMP6	-0.0620908	0.00780175	1.74043e-15	-0.0617591	0.00780183	2.45324e-15	1
	4:187157140:C:T:imp:v1	rs4241819	SPINT2_O43291_OID20720_v1_Inflammation	SPINT2	-0.0546557	0.00772095	1.45319e-12	-0.0543997	0.007721	1.84566e-12	1
	4:187159282:G:C:imp:v1	rs4253256	RAB6A_P20340_OID20608_v1_Inflammation	RAB6A	-0.0765239	0.00798702	9.60769e-22	-0.0758959	0.0079872	2.05513e-21	1
	4:3524307:C:G:imp:v1	rs74426426	LRPAP1_P30533_OID21059_v1_Neurology	LRPAP1	0.124952	0.0125825	3.06262e-23	0.124399	0.0125826	4.76152e-23	1
	4:39444337:A:G:imp:v1	rs6835490	KLB_Q86Z14_OID20888_v1_Neurology	KLB	-0.154514	0.00801864	9.7038e-83	-0.155344	0.00801815	1.27656e-83	1
	4:55965434:G:A:imp:v1	rs58415820	KDR_P35968_OID21497_v1_Oncology	KDR	0.119129	0.00899177	4.59117e-40	0.118151	0.00899216	1.95936e-39	1
	4:57941700:C:T:imp:v1	rs1543179	IGFBP7_Q16270_OID20236_v1_Cardiometabolic	IGFBP7	-0.0614194	0.00901656	9.63543e-12	-0.0619226	0.00901646	6.52306e-12	1
	4:6696460:G:A:imp:v1	rs58654929	S100P_P25815_OID20103_v1_Cardiometabolic	S100P	0.0862643	0.00934688	2.72649e-20	0.0863456	0.00934686	2.5133e-20	1
	4:7215370:C:G:imp:v1	rs4234796	SORCS2_Q96PQ0_OID21262_v1_Oncology	SORCS2	-0.0850327	0.0127725	2.78519e-11	-0.0852589	0.0127724	2.46841e-11	1
	4:74395617:C:CTTTTTTT:imp:v1	rs372469758	HS6ST1_O60243_OID21441_v1_Oncology	HS6ST1	0.0995668	0.0148602	2.08093e-11	0.100456	0.01486	1.37879e-11	1
	4:74739123:TGG:T:imp:v1	4:74739123_TGG_T	CXCL1_P09341_OID20762_v1_Inflammation	CXCL1	-0.167852	0.0106079	2.14593e-56	-0.165924	0.0106088	3.86754e-55	1
	4:74840796:T:C:imp:v1	rs62313965	CXCL5_P42830_OID20207_v1_Cardiometabolic	CXCL5	0.0810451	0.0101488	1.3976e-15	0.0810384	0.0101488	1.40511e-15	1
	4:75321980:T:C:imp:v1	rs1246411	AREG_P15514_OID21357_v1_Oncology	AREG	0.0597631	0.00774115	1.16157e-14	0.0603886	0.007741	6.13554e-15	1
	4:75679038:A:T:imp:v1	rs77384749	BTC_P35070_OID21199_v1_Oncology	BTC	-0.0700048	0.00967411	4.61062e-13	-0.0697343	0.00967417	5.66549e-13	1
	4:76846149:A:AT:imp:v1	rs541418346	NAAA_Q02083_OID20931_v1_Neurology	NAAA	0.188577	0.00839717	1.08845e-111	0.188687	0.00839709	8.06353e-112	1
	4:81186480:G:T:imp:v1	rs3806752	FGF5_P12034_OID20490_v1_Inflammation	FGF5	0.116707	0.00784362	4.4949e-50	0.115609	0.00784411	3.65614e-49	1
	4:88396189:T:C:imp:v1	rs6851873	SPARCL1_Q14515_OID20361_v1_Cardiometabolic	SPARCL1	-0.137288	0.00804408	2.61395e-65	-0.136514	0.00804448	1.37274e-64	1
	4:921733:C:A:imp:v1	rs11734449	IDUA_P35475_OID21468_v1_Oncology	IDUA	-0.105292	0.00831101	8.78887e-37	-0.105234	0.00831103	9.60199e-37	1
	4:95137542:G:C:imp:v1	rs2632417	HPGDS_O60760_OID21266_v1_Oncology	HPGDS	-0.0988335	0.00789975	6.50381e-36	-0.099172	0.00789962	3.77842e-36	1
	5:101595885:T:TGA:imp:v1	rs148885155	PAM_P19021_OID20291_v1_Cardiometabolic	PAM	0.180194	0.00856862	3.52136e-98	0.179317	0.00856919	3.11512e-97	1
	5:126761536:T:C:imp:v1	rs6883445	MEGF10_Q96KG7_OID20746_v1_Inflammation	MEGF10	0.251693	0.0169886	1.16522e-49	0.248678	0.0169899	1.6369e-48	1
	5:134251868:T:C:imp:v1	rs7706190	TXNDC15_Q96J42_OID21495_v1_Oncology	TXNDC15	-0.256551	0.0112009	4.18266e-116	-0.254425	0.0112023	3.42051e-114	1
	5:135371328:A:G:imp:v1	rs6875258	TGFBI_Q15582_OID20417_v1_Cardiometabolic	TGFBI	-0.0769803	0.0101347	3.06039e-14	-0.077907	0.0101345	1.50225e-14	1
	5:147234635:T:C:imp:v1	rs1007299	SPINK1_P00995_OID21097_v1_Neurology	SPINK1	0.127514	0.00949369	3.95557e-41	0.12814	0.00949343	1.61111e-41	1
	5:147520700:C:T:imp:v1	rs34451783	SPINK5_Q9NQ38_OID21148_v1_Neurology	SPINK5	-0.0739725	0.00889332	8.96407e-17	-0.0740774	0.0088933	8.1134e-17	1
	5:149515888:T:C:imp:v1	rs740751	PDGFRB_P09619_OID20268_v1_Cardiometabolic	PDGFRB	-0.297266	0.00789752	0	-0.297266	0.00789752	0	1
	5:155884722:A:G:imp:v1	rs77020940	HAVCR2_Q8TDQ0_OID21137_v1_Neurology	HAVCR2	0.178087	0.0157628	1.34428e-29	0.178739	0.0157626	8.36739e-30	1
	5:156478644:C:T:imp:v1	rs7702877	HAVCR1_Q96D42_OID21422_v1_Oncology	HAVCR1	-0.138826	0.00809575	6.49788e-66	-0.137661	0.00809646	7.84647e-65	1
	5:158778566:C:CT:imp:v1	rs58815385	IL12B_P29459_P29460_OID21327_v1_Oncology	IL12B	-0.0864753	0.00819772	5.1505e-26	-0.0854282	0.00819806	1.99818e-25	1
	5:158818184:G:A:imp:v1	rs4011	IL12B_P29460_OID20666_v1_Inflammation	IL12B	-0.0892776	0.00797721	4.48369e-29	-0.0885577	0.00797745	1.24038e-28	1
	5:176839890:T:G:imp:v1	rs2731674	RAB6A_P20340_OID20608_v1_Inflammation	RAB6A	-0.0858078	0.00885116	3.1813e-22	-0.0859984	0.00885111	2.57419e-22	1
	5:180057293:T:C:imp:v1	rs34221241	FLT4_P35916_OID21491_v1_Oncology	FLT4	-0.088965	0.0123488	5.83164e-13	-0.0890568	0.0123487	5.52142e-13	1
	5:31111978:C:A:imp:v1	rs6870237	CDH6_P55285_OID20157_v1_Cardiometabolic	CDH6	0.132382	0.00993599	1.69141e-40	0.131402	0.00993638	6.348e-40	1
	5:35877505:G:A:imp:v1	rs10063294	IL7R_P16871_OID21136_v1_Neurology	IL7R	-0.174272	0.00766001	1.40592e-114	-0.174785	0.00765967	2.97436e-115	1
	5:362569:C:T:imp:v1	rs13185719	PDCD6_O75340_OID20163_v1_Cardiometabolic	PDCD6			0			0	1
	5:37816845:C:T:imp:v1	rs7731209	GDNF_P39905_OID20861_v1_Neurology	GDNF	0.0887083	0.0105327	3.69431e-17	0.0891031	0.0105326	2.67883e-17	1
	5:39079518:G:GT:imp:v1	rs57489001	OSMR_Q99650_OID20356_v1_Cardiometabolic	OSMR	0.151044	0.010866	6.28527e-44	0.150402	0.0108664	1.44023e-43	1
	5:76171252:A:C:imp:v1	rs1320308	CRHBP_P24387_OID20747_v1_Inflammation	CRHBP	-0.0633341	0.00819867	1.11916e-14	-0.0631235	0.00819871	1.3693e-14	1
	5:78287579:T:G:imp:v1	rs336526	ARSB_P15848_OID21331_v1_Oncology	ARSB	-0.0716261	0.00896344	1.33934e-15	-0.0711702	0.00896355	2.02254e-15	1
	5:82845311:C:A:imp:v1	rs13153507	VCAN_P13611_OID21026_v1_Neurology	VCAN	-0.100259	0.00850424	4.43257e-32	-0.100019	0.00850432	6.19923e-32	1
	5:95161340:G:A:imp:v1	rs6556884	GLRX_P35754_OID20195_v1_Cardiometabolic	GLRX	0.293536	0.00876833	1.07577e-245	0.293523	0.00876834	1.15006e-245	1
	6:109799923:C:T:imp:v1	rs6911838	CD164_Q04900_OID21080_v1_Neurology	CD164	-0.0621467	0.00814957	2.42582e-14	-0.0624128	0.00814951	1.88156e-14	1
	6:112366386:C:T:imp:v1	rs7756408	LAMA4_Q16363_OID20769_v1_Inflammation	LAMA4	-0.0691634	0.00857683	7.38485e-16	-0.0681392	0.00857708	1.95223e-15	1
	6:119920244:A:G:imp:v1	rs56279051	CBLIF_P27352_OID20179_v1_Cardiometabolic	CBLIF	-0.0793685	0.00945202	4.58072e-17	-0.0792941	0.00945204	4.89891e-17	1
	6:123117805:C:T:imp:v1	rs35083464	SMPDL3A_Q92484_OID20676_v1_Inflammation	SMPDL3A	0.211477	0.0080953	1.97692e-150	0.211484	0.0080953	1.93124e-150	1
	6:131911655:A:T:imp:v1	rs2608955	ARG1_P05089_OID21445_v1_Oncology	ARG1	0.0804616	0.00988035	3.83705e-16	0.0805434	0.00988033	3.58279e-16	1
	6:133067782:T:C:imp:v1	rs2267952	VNN2_O95498_OID21310_v1_Oncology	VNN2	0.158251	0.00775245	1.27996e-92	0.15857	0.00775225	5.44998e-93	1
	6:143825104:G:T:imp:v1	rs11155297	FUCA1_P04066_OID20261_v1_Cardiometabolic	FUCA1			0			0	1
	6:149920717:CTCTCCCT:C:imp:v1	6:149920717_CTCTCCCT_C	LRP11_Q86VZ4_OID20185_v1_Cardiometabolic	LRP11	-0.113718	0.00986506	9.60264e-31	-0.114148	0.00986491	5.77331e-31	1
	6:150283812:T:C:imp:v1	rs17676204	ULBP2_Q9BZM5_OID20919_v1_Neurology	ULBP2	0.205225	0.00984342	1.55839e-96	0.204404	0.00984394	9.07584e-96	1
	6:16256582:TAAAAAA:T:imp:v1	6:16256582_TAAAAAA_T	GMPR_P36959_OID20641_v1_Inflammation	GMPR	0.0593198	0.00818839	4.3443e-13	0.0591315	0.00818844	5.14783e-13	1
	6:167342833:G:GA:imp:v1	rs546984975	RNASET2_O00584_OID20321_v1_Cardiometabolic	RNASET2	0.0971439	0.011748	1.35127e-16	0.0987438	0.0117476	4.26248e-17	1
	6:168858029:A:G:imp:v1	rs2763276	SMOC2_Q9H3U7_OID20730_v1_Inflammation	SMOC2	-0.054341	0.00805109	1.48336e-11	-0.0544126	0.00805108	1.39495e-11	1
	6:169599703:A:T:imp:v1	rs73041834	THBS2_P35442_OID21104_v1_Neurology	THBS2	-0.174279	0.0134759	2.94259e-38	-0.175854	0.0134752	6.34264e-39	1
	6:18176796:C:A:imp:v1	rs113253946	TPMT_P51580_OID21270_v1_Oncology	TPMT	0.267851	0.0110262	2.37311e-130	0.267341	0.0110266	7.45975e-130	1
	6:2245345:A:G:imp:v1	rs2479016	PRSS27_Q9BQR3_OID20212_v1_Cardiometabolic	PRSS27	0.0721294	0.00790763	7.40933e-20	0.071605	0.00790777	1.36547e-19	1
	6:2302248:T:C:imp:v1	rs9405552	KLK12_Q9UKR0_OID21201_v1_Oncology	KLK12	-0.0792714	0.00783372	4.53881e-24	-0.0800564	0.00783347	1.61706e-24	1
	6:26101919:TACAC:T:imp:v1	6:26101919_TACAC_T	TFRC_P02786_OID20369_v1_Cardiometabolic	TFRC	0.0852083	0.0113001	4.68273e-14	0.0849599	0.0113002	5.54259e-14	1
	6:26404958:G:A:imp:v1	rs10456045	BTN3A2_P78410_OID20540_v1_Inflammation	BTN3A2			0			0	1
	6:29818004:C:T:imp:v1	rs9258567	KIR3DL1_P43629_OID21185_v1_Oncology	KIR3DL1	0.240111	0.0159137	1.93386e-51	0.238608	0.0159144	8.13231e-51	1
	6:30501142:TGG:T:imp:v1	6:30501142_TGG_T	HLA-E_P13747_OID20532_v1_Inflammation	HLA-E	-0.0799412	0.00849066	4.72198e-21	-0.0810413	0.00849035	1.35966e-21	1
	6:31096526:A:G:imp:v1	rs9263717	CDSN_Q15517_OID20667_v1_Inflammation	CDSN	-0.131791	0.00981136	3.90264e-41	-0.131723	0.00981139	4.28463e-41	1
	6:31228410:T:C:imp:v1	rs1986997	CD8A_P01732_OID21018_v1_Neurology	CD8A	0.0645023	0.00786124	2.30405e-16	0.0649932	0.00786112	1.36593e-16	1
	6:31315312:A:G:imp:v1	rs9265953	KIR2DL3_P43628_OID21196_v1_Oncology	KIR2DL3	0.0892794	0.00783942	4.77044e-30	0.0890373	0.00783951	6.8059e-30	1
	6:31331829:C:T:imp:v1	rs2523554	MICA_Q29980_Q29983_OID20593_v1_Inflammation	MICA			0			0	1
	6:31393910:G:C:imp:v1	rs56403814	LRPAP1_P30533_OID21059_v1_Neurology	LRPAP1			0			0	1
	6:31398662:A:G:imp:v1	rs4090414	LRP1_Q07954_OID21293_v1_Oncology	LRP1	0.564646	0.0156725	3.17317e-284	0.564248	0.015673	7.96463e-284	1
	6:31407579:G:A:imp:v1	rs2524277	TFF3_Q07654_OID20371_v1_Cardiometabolic	TFF3	-0.228875	0.0163663	1.93769e-44	-0.226927	0.0163671	1.035e-43	1
	6:31562150:G:A:imp:v1	rs2857599	LTA_P01374_OID20586_v1_Inflammation	LTA	0.387048	0.0103599	1.72742e-305	0.387448	0.0103594	4.0433e-306	1
	6:31615167:G:A:imp:v1	rs2844463	APOM_O95445_OID20374_v1_Cardiometabolic	APOM	0.0897832	0.0122921	2.7901e-13	0.0904341	0.0122919	1.87814e-13	1
	6:31938107:A:G:imp:v1	rs474534	TNXB_P22105_OID21107_v1_Neurology	TNXB	0.327394	0.0118468	4.13595e-168	0.326323	0.0118477	5.58513e-167	1
	6:31976139:G:C:imp:v1	rs185107166	C2_P06681_OID20410_v1_Cardiometabolic	C2	0.348542	0.0172634	1.20774e-90	0.349225	0.0172629	5.35327e-91	1
	6:32014828:G:A:imp:v1	rs433061	DKK4_Q9UBT3_OID20934_v1_Neurology	DKK4	0.0776892	0.0114724	1.27183e-11	0.0763021	0.0114727	2.91617e-11	1
	6:32194630:G:C:imp:v1	rs3096690	CD160_O95971_OID20647_v1_Inflammation	CD160	0.0914099	0.0112664	4.91747e-16	0.0914402	0.0112664	4.80959e-16	1
	6:32207181:G:A:imp:v1	rs3130304	KLRB1_Q12918_OID20629_v1_Inflammation	KLRB1	0.0636142	0.00922512	5.35785e-12	0.0635139	0.00922514	5.78379e-12	1
	6:32440795:C:G:imp:v1	rs9269075	DDC_P20711_OID20215_v1_Cardiometabolic	DDC	0.100618	0.0147278	8.38236e-12	0.0993316	0.0147281	1.537e-11	1
	6:32450851:T:G:imp:v1	rs10807106	CXCL9_Q07325_OID20675_v1_Inflammation	CXCL9	0.0826009	0.0099	7.21126e-17	0.0817754	0.00990021	1.4572e-16	1
	6:32452142:C:G:imp:v1	rs1974459	IL1A_P01583_OID20488_v1_Inflammation	IL1A	0.241434	0.0161437	1.43849e-50	0.240508	0.0161442	3.42081e-50	1
	6:32520050:C:T:imp:v1	rs111621461	CXCL10_P02778_OID20697_v1_Inflammation	CXCL10	-0.0766052	0.00915841	6.03899e-17	-0.0765198	0.00915844	6.53709e-17	1
	6:32543376:C:T:imp:v1	rs72847652	IL10_P22301_OID20431_v1_Inflammation	IL10	0.0976632	0.0125506	7.16359e-15	0.0972728	0.0125507	9.16078e-15	1
	6:32561638:C:T:imp:v1	rs35371668	CCL26_Q9Y258_OID20546_v1_Inflammation	CCL26	0.0723759	0.0104111	3.60656e-12	0.0730096	0.010411	2.33669e-12	1
	6:32565056:T:G:imp:v1	rs28366355	HLA-DRA_P01903_OID20520_v1_Inflammation	HLA-DRA	0.173187	0.00830861	1.71601e-96	0.172162	0.0083093	2.32589e-95	1
	6:32573471:A:G:imp:v1	rs9270965	LILRB4_Q8NHJ6_OID20429_v1_Inflammation	LILRB4	0.117818	0.00886184	2.47611e-40	0.118184	0.00886168	1.4197e-40	1
	6:32592313:T:C:imp:v1	rs35224566	FAS_P25445_OID20316_v1_Cardiometabolic	FAS	0.139533	0.0134927	4.57918e-25	0.139909	0.0134926	3.4177e-25	1
	6:32592345:C:G:imp:v1	rs9271645	FOLR3_P41439_OID21485_v1_Oncology	FOLR3	0.0683125	0.0100447	1.03999e-11	0.0671176	0.0100449	2.3612e-11	1
	6:32592582:T:C:imp:v1	rs9271657	CXCL11_O14625_OID21042_v1_Neurology	CXCL11	0.0724253	0.0103193	2.24378e-12	0.0712107	0.0103196	5.18072e-12	1
	6:32592915:G:C:imp:v1	rs9271680	CCL19_Q99731_OID21030_v1_Neurology	CCL19	0.153448	0.0100714	2.03985e-52	0.151621	0.0100723	3.28104e-51	1
	6:32623223:A:C:imp:v1	rs2395228	CCL11_P51671_OID20668_v1_Inflammation	CCL11	0.0767169	0.010919	2.12567e-12	0.0768928	0.010919	1.89341e-12	1
	6:32624465:T:A:imp:v1	rs4541785	IKZF2_Q9UKS7_OID21213_v1_Oncology	IKZF2	-0.0654991	0.00975451	1.88378e-11	-0.0658306	0.0097544	1.49067e-11	1
	6:32626302:T:G:imp:v1	rs9273364	CPVL_Q9H3G5_OID21435_v1_Oncology	CPVL	0.0875299	0.00832949	7.89942e-26	0.087542	0.00832949	7.77853e-26	1
	6:32628771:T:C:imp:v1	rs41270891	TIMP4_Q99727_OID21147_v1_Neurology	TIMP4	0.103646	0.0141525	2.4154e-13	0.104907	0.0141521	1.23632e-13	1
	6:32629371:A:G:imp:v1	rs867983601	CPA2_P48052_OID21060_v1_Neurology	CPA2	0.0923264	0.010314	3.50388e-19	0.0923959	0.0103139	3.29563e-19	1
	6:32633928:G:A:imp:v1	rs9274497	CCL25_O15444_OID20674_v1_Inflammation	CCL25	0.0708926	0.00883959	1.05834e-15	0.0710659	0.00883955	9.01789e-16	1
	6:32635998:G:T:imp:v1	rs9274623	ITGB7_P26010_OID21393_v1_Oncology	ITGB7	0.0617953	0.00907646	9.87526e-12	0.0618638	0.00907645	9.36986e-12	1
	6:32662473:A:C:imp:v1	rs1794519	CKMT1B_P12532_OID20721_v1_Inflammation	CKMT1B	0.138997	0.0109654	8.02965e-37	0.139271	0.0109653	5.82883e-37	1
	6:32667595:G:T:imp:v1	rs1794279	TGM2_P21980_OID20141_v1_Cardiometabolic	TGM2	0.11856	0.0115604	1.11652e-24	0.11701	0.0115609	4.44853e-24	1
	6:32674725:A:G:imp:v1	rs17206287	XCL1_P47992_OID21398_v1_Oncology	XCL1	0.0966038	0.0120048	8.47601e-16	0.0966625	0.0120047	8.14383e-16	1
	6:33045659:T:C:imp:v1	rs7770418	CCL21_O00585_OID20686_v1_Inflammation	CCL21	0.174879	0.0164756	2.55266e-26	0.173876	0.0164759	4.90134e-26	1
	6:33768897:A:G:imp:v1	rs2281820	MLN_P12872_OID20541_v1_Inflammation	MLN	0.0803534	0.00778423	5.56993e-25	0.080202	0.00778427	6.82441e-25	1
	6:35764943:T:C:imp:v1	rs3748051	CLPS_P04118_OID21156_v1_Neurology	CLPS	-0.16786	0.00959745	1.7048e-68	-0.167277	0.00959779	4.99789e-68	1
	6:37682839:A:G:imp:v1	rs4714100	MDGA1_Q8NFP4_OID20951_v1_Neurology	MDGA1	-0.278913	0.0090427	7.04592e-209	-0.277757	0.0090438	3.83745e-207	1
	6:38680943:G:A:imp:v1	rs1699012	GLO1_Q04760_OID20107_v1_Cardiometabolic	GLO1	-0.0621481	0.008194	3.33557e-14	-0.0607514	0.00819432	1.22691e-13	1
	6:41168337:A:C:imp:v1	rs4714431	TREML2_Q5T2D2_OID21120_v1_Neurology	TREML2	0.0550614	0.00795562	4.48242e-12	0.0547973	0.00795568	5.66525e-12	1
	6:43189375:A:G:imp:v1	rs6918623	DNPH1_O43598_OID20744_v1_Inflammation	DNPH1	0.0906976	0.0103428	1.80011e-18	0.0913891	0.0103426	9.90582e-19	1
	6:43913243:T:C:imp:v1	rs2006957	FLT1_P17948_OID21301_v1_Oncology	FLT1	-0.056463	0.00843906	2.22156e-11	-0.0563874	0.00843908	2.3619e-11	1
	6:43932763:G:A:imp:v1	rs13206012	VEGFA_P15692_OID20650_v1_Inflammation	VEGFA	-0.114571	0.00871843	1.91167e-39	-0.11458	0.00871842	1.88557e-39	1
	6:46135984:G:T:imp:v1	rs3806995	ENPP5_Q9UJA9_OID20736_v1_Inflammation	ENPP5			0			0	1
	6:47236917:C:T:imp:v1	rs7768789	TNFRSF21_O75509_OID21052_v1_Neurology	TNFRSF21	0.133134	0.0166333	1.20369e-15	0.13165	0.0166337	2.47878e-15	1
	6:47481628:T:G:imp:v1	rs78842280	CD2AP_Q9Y5K6_OID20177_v1_Cardiometabolic	CD2AP	-0.0690062	0.00881003	4.77521e-15	-0.0677299	0.00881033	1.49976e-14	1
	6:49537616:T:A:imp:v1	rs16879457	CRISP2_P16562_OID21456_v1_Oncology	CRISP2	0.381389	0.0146641	3.97872e-149	0.38047	0.014665	2.12065e-148	1
	6:52105863:C:CGTTTGTTT:imp:v1	rs66834286	IL17F_Q96PD4_OID20456_v1_Inflammation	IL17F	0.131888	0.012714	3.27539e-25	0.130392	0.0127145	1.11981e-24	1
	6:52644884:T:C:imp:v1	rs9382137	GSTA1_P08263_OID20166_v1_Cardiometabolic	GSTA1	-0.0756955	0.0077092	9.33932e-23	-0.0756605	0.00770921	9.77084e-23	1
	6:69663880:C:A:imp:v1	rs1889879	ADGRB3_O60242_OID20974_v1_Neurology	ADGRB3			0			0	1
	6:74480761:G:A:imp:v1	rs56201021	CD109_Q6YHK3_OID21108_v1_Neurology	CD109	-0.214993	0.0104281	1.94702e-94	-0.214888	0.0104282	2.40163e-94	1
	6:86210162:C:T:imp:v1	rs4235827	NT5E_P21589_OID21498_v1_Oncology	NT5E	-0.221904	0.00805394	4.24564e-167	-0.221833	0.008054	5.59401e-167	1
	6:96534478:G:A:imp:v1	rs6571015	GP2_P55259_OID20090_v1_Cardiometabolic	GP2	-0.0924315	0.00961679	7.15178e-22	-0.0942862	0.00961623	1.07254e-22	1
	7:100545409:AT:A:imp:v1	7:100545409_AT_A	GALNT7_Q86SF2_OID21377_v1_Oncology	GALNT7	0.104417	0.0149476	2.83833e-12	0.102795	0.014948	6.11955e-12	1
	7:107948721:T:C:imp:v1	rs2267882	NRCAM_Q92823_OID20229_v1_Cardiometabolic	NRCAM	-0.0599982	0.00849307	1.61346e-12	-0.0598549	0.0084931	1.82195e-12	1
	7:124138520:G:A:imp:v1	rs10954033	GPR37_O15354_OID20095_v1_Cardiometabolic	GPR37	-0.135318	0.00778274	1.03557e-67	-0.134006	0.00778343	1.98413e-66	1
	7:129910818:G:A:imp:v1	rs3816830	CPA2_P48052_OID21060_v1_Neurology	CPA2	-0.0692257	0.00788242	1.60173e-18	-0.0698195	0.00788226	8.16081e-19	1
	7:145362472:G:A:imp:v1	rs111736637	CNTNAP2_Q9UHC6_OID20556_v1_Inflammation	CNTNAP2	-0.137011	0.0148105	2.2257e-20	-0.137206	0.0148104	1.96668e-20	1
	7:150554553:C:T:imp:v1	rs1049742	AOC1_P19801_OID20452_v1_Inflammation	AOC1	-0.137593	0.0141967	3.26343e-22	-0.135903	0.0141972	1.04298e-21	1
	7:23394890:G:A:imp:v1	rs117219133	GPNMB_Q14956_OID20173_v1_Cardiometabolic	GPNMB	0.139984	0.0142818	1.10855e-22	0.141634	0.0142813	3.49627e-23	1
	7:29186935:C:G:imp:v1	rs82141	CPVL_Q9H3G5_OID21435_v1_Oncology	CPVL	-0.149094	0.00813348	4.68578e-75	-0.148634	0.00813374	1.33903e-74	1
	7:45959917:G:A:imp:v1	rs2854747	IGFBP3_P17936_OID20398_v1_Cardiometabolic	IGFBP3	-0.0724067	0.00781368	1.92069e-20	-0.0721431	0.00781376	2.63575e-20	1
	7:49810966:C:T:imp:v1	rs12673518	VWC2_Q2TAL6_OID20936_v1_Neurology	VWC2	-0.0643977	0.00807645	1.5422e-15	-0.0644232	0.00807644	1.50318e-15	1
	7:50690487:T:C:imp:v1	rs2715141	DDC_P20711_OID20215_v1_Cardiometabolic	DDC	0.336363	0.017198	3.50844e-85	0.3349	0.0171989	1.89003e-84	1
	7:56307634:C:T:imp:v1	rs79373149	SUMF2_Q8NBJ7_OID21032_v1_Neurology	SUMF2	0.213172	0.0127577	1.12057e-62	0.212382	0.012758	3.18711e-62	1
	7:75454452:T:C:imp:v1	rs9649643	CCL24_O00175_OID20772_v1_Inflammation	CCL24			0			0	1
	7:75926618:G:GGAGGCT:imp:v1	rs113557749	HSPB1_P04792_OID20230_v1_Cardiometabolic	HSPB1	0.070564	0.00793483	5.95064e-19	0.0701578	0.00793494	9.43306e-19	1
	7:76021760:A:G:imp:v1	rs2903811	SSC4D_Q8WTU2_OID20182_v1_Cardiometabolic	SSC4D	-0.17278	0.00771341	3.94197e-111	-0.172074	0.00771388	3.15321e-110	1
	7:87466971:G:A:imp:v1	rs2285647	ADAM22_Q9P0K1_OID21001_v1_Neurology	ADAM22	-0.082656	0.00839932	7.51188e-23	-0.0823269	0.00839942	1.10934e-22	1
	7:92797441:A:G:imp:v1	rs2188175	SAMD9L_Q8IVG5_OID20536_v1_Inflammation	SAMD9L	0.097633	0.0112666	4.48792e-18	0.0970343	0.0112668	7.15265e-18	1
	7:95043850:T:G:imp:v1	rs1639	PON2_Q15165_OID20088_v1_Cardiometabolic	PON2	-0.209716	0.00960259	9.76624e-106	-0.209154	0.00960296	3.57699e-105	1
	7:95063702:T:G:imp:v1	rs2374993	PON3_Q15166_OID20777_v1_Inflammation	PON3	0.147676	0.0112295	1.68681e-39	0.14809	0.0112294	1.03187e-39	1
	7:99843353:T:C:imp:v1	rs858502	PILRA_Q9UKJ1_OID21129_v1_Neurology	PILRA	-0.23657	0.00762632	2.82413e-211	-0.236031	0.00762682	2.82165e-210	1
	7:99843353:T:C:imp:v1	rs858502	PILRB_Q9UKJ0_OID20197_v1_Cardiometabolic	PILRB	-0.285147	0.00757555	0	-0.285147	0.00757555	0	1
	8:11711473:G:C:imp:v1	rs1293297	CTSB_P07858_OID20276_v1_Cardiometabolic	CTSB	-0.13519	0.0119372	9.85473e-30	-0.134741	0.0119373	1.51515e-29	1
	8:120748454:A:G:imp:v1	rs2043431	ENPP2_Q13822_OID20288_v1_Cardiometabolic	ENPP2	0.0846249	0.00777426	1.3549e-27	0.0847722	0.00777444	1.10339e-27	1
	8:134124075:C:T:imp:v1	rs2958680	CCN4_O95388_OID21444_v1_Oncology	CCN4	0.10401	0.00765956	5.3252e-42	0.103425	0.0076598	1.51402e-41	1
	8:143773354:T:TG:imp:v1	rs5895729	ANXA10_Q9UJ72_OID20886_v1_Neurology	ANXA10	0.0646137	0.00785963	2.01877e-16	0.0639023	0.00785981	4.2837e-16	1
	8:143872462:A:G:imp:v1	rs2585164	LY6D_Q14210_OID20708_v1_Inflammation	LY6D	0.117125	0.0077123	4.32612e-52	0.117252	0.00771225	3.3584e-52	1
	8:16217465:C:T:imp:v1	rs7015456	MSR1_P21757_OID21063_v1_Neurology	MSR1	0.132629	0.00988898	5.15562e-41	0.133731	0.00988854	1.13077e-41	1
	8:19934008:T:C:imp:v1	rs116556464	LPL_P06858_OID20188_v1_Cardiometabolic	LPL	0.339536	0.0166986	6.53795e-92	0.335402	0.0167013	1.0525e-89	1
	8:22845013:G:C:imp:v1	rs2430804	TNFRSF10B_O14763_OID20981_v1_Neurology	TNFRSF10B	0.135646	0.0110914	2.15432e-34	0.135488	0.0110915	2.56856e-34	1
	8:22962759:G:A:imp:v1	rs4872053	TNFRSF10C_O14798_OID20265_v1_Cardiometabolic	TNFRSF10C	-0.186368	0.00948127	5.09372e-86	-0.185731	0.00948164	1.93907e-85	1
	8:23074718:T:C:imp:v1	rs4133054	TNFRSF10A_O00220_OID20967_v1_Neurology	TNFRSF10A	-0.1271	0.00880812	3.35776e-47	-0.126991	0.00880817	4.02424e-47	1
	8:63883593:C:T:imp:v1	rs7834588	GGH_Q92820_OID20416_v1_Cardiometabolic	GGH	0.0985822	0.00820148	2.788e-33	0.100208	0.00820089	2.45475e-34	1
	8:6829137:A:G:imp:v1	rs2738110	DEFA1B_P59665_OID20344_v1_Cardiometabolic	DEFA1B	-0.0793689	0.00860229	2.79652e-20	-0.078477	0.00860254	7.33804e-20	1
	8:95203825:AC:A:imp:v1	rs763526069	CDH17_Q12864_OID20134_v1_Cardiometabolic	CDH17	0.139971	0.00769845	7.21235e-74	0.140366	0.00769824	2.79545e-74	1
	8:98812563:A:G:imp:v1	rs2449556	TACSTD2_P09758_OID21447_v1_Oncology	TACSTD2	-0.0627602	0.0082352	2.5178e-14	-0.0623174	0.00823531	3.81679e-14	1
	8:98994664:A:T:imp:v1	rs2061055	MATN2_O00339_OID20767_v1_Inflammation	MATN2	-0.0586767	0.00781541	6.01177e-14	-0.0585289	0.00781544	6.94606e-14	1
	9:100559011:T:C:imp:v1	rs13295081	TSHB_P01222_OID20129_v1_Cardiometabolic	TSHB	-0.0824912	0.00825755	1.68938e-23	-0.0827	0.00825749	1.30761e-23	1
	9:123586737:T:G:imp:v1	rs10760117	MEGF9_Q9H1U4_OID20285_v1_Cardiometabolic	MEGF9	0.0580768	0.0077698	7.73903e-14	0.0585479	0.0077697	4.8681e-14	1
	9:127986904:A:T:imp:v1	rs7858935	RABEPK_Q7Z6M1_OID21163_v1_Oncology	RABEPK	-0.0803717	0.0110634	3.74075e-13	-0.0792899	0.0110637	7.68358e-13	1
	9:136064132:G:GT:imp:v1	rs57692268	PCDH17_O14917_OID20132_v1_Cardiometabolic	PCDH17	0.0670415	0.0100253	2.2739e-11	0.0686764	0.0100249	7.35621e-12	1
	9:136084941:C:T:imp:v1	rs4489379	OBP2B_Q9NPH6_OID20980_v1_Neurology	OBP2B	0.222963	0.00808332	1.80792e-167	0.221905	0.00808437	7.11271e-166	1
	9:136129115:A:T:imp:v1	rs10793962	BST2_Q10589_OID21029_v1_Neurology	BST2	-0.128236	0.015988	1.05058e-15	-0.129117	0.0159878	6.69245e-16	1
	9:136131188:C:T:imp:v1	rs8176749	KLK1_P06870_OID21499_v1_Oncology	KLK1	-0.14493	0.0160907	2.11664e-19	-0.142983	0.0160913	6.34921e-19	1
	9:136132633:A:G:imp:v1	rs2073824	BCAM_P50895_OID21076_v1_Neurology	BCAM	0.0592041	0.00819857	5.15044e-13	0.0596806	0.00819846	3.351e-13	1
	9:136132908:T:TC:imp:v1	rs8176719	PODXL_O00592_OID21358_v1_Oncology	PODXL	0.0944111	0.00812891	3.48883e-31	0.0950673	0.00812868	1.34735e-31	1
	9:136138765:GCGCCCACCACTA:G:imp:v1	9:136138765_GCGCCCACCACTA_G	FCGR2B_P31994_OID21215_v1_Oncology	FCGR2B	-0.0925947	0.0101076	5.1483e-20	-0.0928249	0.0101076	4.16504e-20	1
	9:136138765:GCGCCCACCACTA:G:imp:v1	9:136138765_GCGCCCACCACTA_G	SELP_P16109_OID20379_v1_Cardiometabolic	SELP	0.104162	0.00996921	1.48992e-25	0.10406	0.00996925	1.66054e-25	1
	9:136141646:CAA:C:imp:v1	9:136141646_CAA_C	L1CAM_P32004_OID21484_v1_Oncology	L1CAM	0.0756176	0.00813021	1.39366e-20	0.076114	0.00813007	7.82145e-21	1
	9:136141870:C:T:imp:v1	rs2519093	CGREF1_Q99674_OID20152_v1_Cardiometabolic	CGREF1	-0.0883931	0.00992006	5.07841e-19	-0.0883867	0.00992006	5.10824e-19	1
	9:136141870:C:T:imp:v1	rs2519093	CLEC4G_Q6UXB4_OID20590_v1_Inflammation	CLEC4G	-0.073096	0.0099292	1.81557e-13	-0.0730124	0.00992922	1.93386e-13	1
	9:136141870:C:T:imp:v1	rs2519093	F3_P13726_OID21440_v1_Oncology	F3	-0.135303	0.00990171	1.65204e-42	-0.133616	0.00990239	1.71123e-41	1
	9:136143442:A:G:imp:v1	rs612169	ENG_P17813_OID20287_v1_Cardiometabolic	ENG	0.153166	0.00817802	2.87137e-78	0.152608	0.00817832	1.04722e-77	1
	9:136143442:A:G:imp:v1	rs612169	ICAM1_P05362_OID20411_v1_Cardiometabolic	ICAM1	0.0652352	0.00828736	3.49977e-15	0.0649166	0.00828743	4.75843e-15	1
	9:136144873:C:T:imp:v1	rs491626	FLT4_P35916_OID21491_v1_Oncology	FLT4	0.057995	0.00824465	2.00334e-12	0.0569168	0.00824488	5.08115e-12	1
	9:136145409:C:A:imp:v1	rs587707823	CDH5_P33151_OID20243_v1_Cardiometabolic	CDH5	0.320058	0.0113296	1.46615e-175	0.318416	0.0113312	1.0093e-173	1
	9:136145409:C:A:imp:v1	rs587707823	CLEC1A_Q8NC01_OID20099_v1_Cardiometabolic	CLEC1A	0.166576	0.0116257	1.45699e-46	0.165175	0.0116265	8.3133e-46	1
	9:136145409:C:A:imp:v1	rs587707823	PNLIPRP2_P54317_OID20775_v1_Inflammation	PNLIPRP2	0.11889	0.0115434	7.09067e-25	0.118642	0.0115435	8.86785e-25	1
	9:136145409:C:A:imp:v1	rs587707823	TEK_Q02763_OID21496_v1_Oncology	TEK	0.112247	0.0115125	1.84463e-22	0.1126	0.0115124	1.36211e-22	1
	9:136145409:C:A:imp:v1	rs587707823	TIE1_P35590_OID20303_v1_Cardiometabolic	TIE1	0.202994	0.0114271	1.33551e-70	0.201089	0.0114283	2.65779e-69	1
	9:136145414:C:A:imp:v1	rs587611953	CDH17_Q12864_OID20134_v1_Cardiometabolic	CDH17	0.364681	0.0131318	9.66265e-170	0.364659	0.0131318	1.07664e-169	1
	9:136145414:C:A:imp:v1	rs587611953	ISLR2_Q6UXK2_OID20889_v1_Neurology	ISLR2	0.243847	0.0134123	7.32635e-74	0.243851	0.0134123	7.2885e-74	1
	9:136145907:G:GA:imp:v1	rs34357864	ADAM15_Q13444_OID20109_v1_Cardiometabolic	ADAM15	0.0613954	0.00835398	1.9933e-13	0.0604597	0.00835419	4.5854e-13	1
	9:136145907:G:GA:imp:v1	rs34357864	CLEC14A_Q86T13_OID21090_v1_Neurology	CLEC14A	0.0690893	0.00827183	6.69091e-17	0.0693061	0.00827177	5.35514e-17	1
	9:136145907:G:GA:imp:v1	rs34357864	EPHB4_P54760_OID20242_v1_Cardiometabolic	EPHB4	0.0581732	0.00822532	1.52222e-12	0.0576572	0.00822543	2.38949e-12	1
	9:136145993:AAGAAGGGAAATTAATAAATATT:A:imp:v1	rs782819119	KIRREL2_Q6UWL6_OID20873_v1_Neurology	KIRREL2	0.0725142	0.00852562	1.80898e-17	0.0731935	0.00852544	9.0595e-18	1
	9:136145993:AAGAAGGGAAATTAATAAATATT:A:imp:v1	rs782819119	LIFR_P42702_OID20606_v1_Inflammation	LIFR	0.0680618	0.00843411	7.0396e-16	0.0678383	0.00843416	8.7468e-16	1
	9:136145993:AAGAAGGGAAATTAATAAATATT:A:imp:v1	rs782819119	PEAR1_Q5VY43_OID20257_v1_Cardiometabolic	PEAR1	0.0564799	0.00838281	1.61043e-11	0.0556052	0.00838298	3.287e-11	1
	9:136146046:G:A:imp:v1	rs677355	PTPRM_P28827_OID20598_v1_Inflammation	PTPRM	0.305417	0.00811406	0	0.305417	0.00811406	0	1
	9:136146227:A:T:imp:v1	rs676457	CD34_P28906_OID21025_v1_Neurology	CD34	0.0695327	0.00823231	3.00632e-17	0.0697759	0.00823225	2.33223e-17	1
	9:136146227:A:T:imp:v1	rs676457	IL3RA_P26951_OID20461_v1_Inflammation	IL3RA	0.150119	0.00830085	4.20044e-73	0.15031	0.00830075	2.75826e-73	1
	9:136146597:C:T:imp:v1	rs550057	ALPP_P05187_OID21383_v1_Oncology	ALPP	0.123584	0.00882708	1.54733e-44	0.123185	0.00882725	2.92934e-44	1
	9:136149095:CA:C:imp:v1	rs781822643	ICAM2_P13598_OID20248_v1_Cardiometabolic	ICAM2	0.156947	0.00809459	9.53791e-84	0.156501	0.00809485	2.81049e-83	1
	9:136149229:T:C:imp:v1	rs505922	PECAM1_P16284_OID21131_v1_Neurology	PECAM1	0.177678	0.00821849	1.18392e-103	0.177382	0.00821868	2.60952e-103	1
	9:136149500:T:C:imp:v1	rs529565	IGF1R_P08069_OID21274_v1_Oncology	IGF1R	0.066493	0.00828603	1.01772e-15	0.0664154	0.00828605	1.09851e-15	1
	9:136149709:AC:A:imp:v1	9:136149709_AC_A	CXADR_P78310_OID20561_v1_Inflammation	CXADR	-0.122749	0.0102076	2.61657e-33	-0.121491	0.010208	1.16169e-32	1
	9:136149709:AC:A:imp:v1	9:136149709_AC_A	ICAM4_Q14773_OID20578_v1_Inflammation	ICAM4	-0.0812179	0.0102201	1.91246e-15	-0.0804926	0.0102203	3.38589e-15	1
	9:136149709:AC:A:imp:v1	9:136149709_AC_A	LGALS7B_P47929_OID21406_v1_Oncology	LGALS7B	-0.0710552	0.0102428	4.00262e-12	-0.0711339	0.0102428	3.7906e-12	1
	9:136149711:A:T:imp:v1	rs115478735	CEACAM5_P06731_OID21171_v1_Oncology	CEACAM5	0.114871	0.0101048	6.03899e-30	0.113977	0.0101051	1.66282e-29	1
	9:136149722:A:G:imp:v1	rs630014	CD209_Q9NNX6_OID20262_v1_Cardiometabolic	CD209	-0.210496	0.0076089	1.87115e-168	-0.210832	0.00760862	5.51866e-169	1
	9:136149722:A:G:imp:v1	rs630014	KEL_P23276_OID20881_v1_Neurology	KEL	-0.0528739	0.00779372	1.16755e-11	-0.0526015	0.00779377	1.48699e-11	1
	9:136149722:A:G:imp:v1	rs630014	LGALS4_P56470_OID20748_v1_Inflammation	LGALS4	-0.106301	0.00769261	1.96823e-43	-0.106734	0.00769243	8.9517e-44	1
	9:136153981:C:T:imp:v1	rs11244061	IL7R_P16871_OID21136_v1_Neurology	IL7R	-0.117469	0.0120984	2.74915e-22	-0.116972	0.0120986	4.11542e-22	1
	9:136155000:C:T:imp:v1	rs635634	CD200R1_Q8TD46_OID20595_v1_Inflammation	CD200R1	0.0720602	0.00994669	4.33588e-13	0.0722985	0.00994664	3.63146e-13	1
	9:136155444:C:T:imp:v1	rs633862	GP2_P55259_OID20090_v1_Cardiometabolic	GP2	-0.120704	0.00786898	4.17809e-53	-0.121771	0.00786847	5.05706e-54	1
	9:136157133:G:A:imp:v1	rs558240	SELE_P16581_OID20290_v1_Cardiometabolic	SELE	0.228211	0.00780213	4.53888e-188	0.228444	0.00780192	1.88076e-188	1
	9:136184782:A:G:imp:v1	rs9411395	ICAM5_Q9UMF0_OID20145_v1_Cardiometabolic	ICAM5	0.0640176	0.00827714	1.04002e-14	0.063622	0.00827724	1.51365e-14	1
	9:136185324:C:G:imp:v1	rs11789139	CTRC_Q99895_OID20752_v1_Inflammation	CTRC	0.153311	0.0109508	1.55951e-44	0.151219	0.0109517	2.28786e-43	1
	9:136374258:C:T:imp:v1	rs76426788	ADAMTS13_Q76LX8_OID20249_v1_Cardiometabolic	ADAMTS13	0.188512	0.014967	2.24349e-36	0.187251	0.0149675	6.53867e-36	1
	9:137761030:T:C:imp:v1	rs4073506	FCN2_Q15485_OID20382_v1_Cardiometabolic	FCN2	0.132868	0.00801582	1.04476e-61	0.13416	0.00801513	6.88424e-63	1
	9:138467959:G:T:imp:v1	rs697449	PAEP_P09466_OID20925_v1_Neurology	PAEP			0			0	1
	9:139566020:C:T:imp:v1	rs117729430	EGFL7_Q9UHF1_OID21252_v1_Oncology	EGFL7	0.086452	0.0124306	3.53107e-12	0.0864468	0.0124306	3.54141e-12	1
	9:139949830:A:C:imp:v1	9:139949830_A_C	DPP7_Q9UHL4_OID20142_v1_Cardiometabolic	DPP7	-0.102944	0.00837282	9.63751e-35	-0.103212	0.00837272	6.46934e-35	1
	9:139973614:T:C:imp:v1	9:139973614_T_C	ENTPD2_Q9Y5L3_OID21260_v1_Oncology	ENTPD2	0.183317	0.0125842	4.54136e-48	0.183947	0.012584	2.17061e-48	1
	9:27179530:A:G:imp:v1	rs541615	TEK_Q02763_OID21496_v1_Oncology	TEK	0.115545	0.00858766	2.88697e-41	0.114715	0.008588	1.07025e-40	1
	9:32455674:A:G:imp:v1	rs1133071	DDX58_O95786_OID21226_v1_Oncology	DDX58	-0.0646734	0.00854714	3.82889e-14	-0.0635779	0.00854739	1.02001e-13	1
	9:33230246:C:T:imp:v1	rs55931969	SPINK4_O60575_OID20509_v1_Inflammation	SPINK4	-0.280152	0.0110056	6.15633e-143	-0.279238	0.0110063	5.3091e-142	1
	9:38440859:T:C:imp:v1	rs4480202	IGFBPL1_Q8WX77_OID20155_v1_Cardiometabolic	IGFBPL1	-0.135292	0.00776411	5.29789e-68	-0.134153	0.0077647	6.97335e-67	1
	9:5448690:G:C:imp:v1	rs822336	CD274_Q9NZQ7_OID20966_v1_Neurology	CD274	0.102975	0.0079276	1.40545e-38	0.102751	0.00792769	2.03502e-38	1
	9:5512522:T:G:imp:v1	rs16923195	PDCD1LG2_Q9BQ51_OID21273_v1_Oncology	PDCD1LG2	-0.101252	0.00881242	1.48708e-30	-0.101434	0.00881236	1.16944e-30	1
	9:79113087:G:A:imp:v1	rs566470	GCNT1_Q02742_OID21379_v1_Oncology	GCNT1	0.0839027	0.00778342	4.29454e-27	0.083347	0.0077836	9.33293e-27	1
	9:94972397:T:C:imp:v1	rs6479412	OGN_P20774_OID21123_v1_Neurology	OGN	-0.109483	0.00937211	1.57903e-31	-0.109289	0.00937218	2.01697e-31	1
	9:95896099:G:A:imp:v1	rs10821075	NINJ1_Q92982_OID21167_v1_Oncology	NINJ1	-0.0987713	0.00777777	5.97505e-37	-0.0989318	0.00777771	4.5838e-37	1
