# Supplementary material for: Systematic discovery of gene-environment interactions underlying the human plasma proteome in UK Biobank
Source: Nat Commun. 2024 Aug 26;15:7346. doi: 10.1038/s41467-024-51744-5 (PMC11347662; doi:10.1038/s41467-024-51744-5)
Supplement: Supplementary file 23 — Supplementary Data 20 [file 41467_2024_51744_MOESM23_ESM.xlsx]

## Sheet: Supplementary Data 20
Supplementary Data 20. Association statistics for variance QTLs following sensitivity analyses where protein levels were adjusted for phenotype(s) that the protein associated with in conditional GEI tests.
The statistical test used was Levene's test for genome-wide variance QTL association tests.
	SNP	rsid	Protein	Analyte	Beta	SE	p	Sensitivity-Beta	Sensitivity-SE	Sensitivity-p	Remains at p<0.05? (1=YES,0=NO)	Remains at p<3.4x10-11? (1=YES,0=NO)
	1:147102854:G:C:imp:v1	rs12037951	ACP6_Q9NPH0_OID21432_v1_Oncology	ACP6	NA	NA	0	-0.352838	0.00946794	5.96722e-304	1	1
	22:44331943:G:A:imp:v1	rs1883349	ACY1_Q03154_OID20137_v1_Cardiometabolic	ACY1	0.0704832	0.0104668	1.65107e-11	0.00490253	0.0107603	0.648667	0	0
	19:49206462:C:T:imp:v1	rs681343	ALPP_P05187_OID21383_v1_Oncology	ALPP	-0.0994478	0.00770058	3.73714e-38	-0.0948647	0.00770656	8.04223e-35	1	1
	14:21158910:G:T:imp:v1	rs17114699	ANG_P03950_OID20403_v1_Cardiometabolic	ANG	-0.180935	0.0124493	7.40553e-48	-0.181001	0.0124501	6.9539e-48	1	1
	19:45345787:A:T:imp:v1	rs111371860	BCAM_P50895_OID21076_v1_Neurology	BCAM	0.117186	0.016375	8.28237e-13	0.124669	0.0168001	1.1649e-13	1	1
	4:15709192:G:A:imp:v1	rs2302465	BST1_Q10588_OID21051_v1_Neurology	BST1	NA	NA	0	NA	NA	0	1	1
	19:17506176:T:C:imp:v1	rs8106139	BST2_Q10589_OID21029_v1_Neurology	BST2	0.0907679	0.0111932	5.09541e-16	0.0310195	0.0115037	0.00700767	1	0
	6:26404958:G:A:imp:v1	rs10456045	BTN3A2_P78410_OID20540_v1_Inflammation	BTN3A2	NA	NA	0	NA	NA	0	1	1
	1:207278451:G:A:imp:v1	rs11120218	C4BPB_P20851_OID21481_v1_Oncology	C4BPB	0.146897	0.0119569	1.08203e-34	0.146932	0.0119576	1.0541e-34	1	1
	6:119920244:A:G:imp:v1	rs56279051	CBLIF_P27352_OID20179_v1_Cardiometabolic	CBLIF	-0.0793685	0.00945202	4.58072e-17	-0.0760912	0.00946194	8.8514e-16	1	1
	17:34345223:C:A:imp:v1	rs854655	CCL15_Q16663_OID20328_v1_Cardiometabolic	CCL15	NA	NA	0	NA	NA	0	1	1
	6:32592915:G:C:imp:v1	rs9271680	CCL19_Q99731_OID21030_v1_Neurology	CCL19	0.153448	0.0100714	2.03985e-52	0.153511	0.0100715	1.85796e-52	1	1
	6:33045659:T:C:imp:v1	rs7770418	CCL21_O00585_OID20686_v1_Inflammation	CCL21	0.174879	0.0164756	2.55266e-26	0.175494	0.0164791	1.75408e-26	1	1
	11:66319313:A:G:imp:v1	rs487444	CCS_O14618_OID20973_v1_Neurology	CCS	-0.0528673	0.00791952	2.46275e-11	-0.0614988	0.00803014	1.8813e-14	1	1
	6:32194630:G:C:imp:v1	rs3096690	CD160_O95971_OID20647_v1_Inflammation	CD160	0.0914099	0.0112664	4.91747e-16	0.0699329	0.0150366	3.30595e-06	1	0
	17:7041006:C:T:imp:v1	rs167537	CD163_Q86VB7_OID20360_v1_Cardiometabolic	CD163	0.085382	0.0110118	8.92781e-15	0.0584365	0.0112893	2.26355e-07	1	0
	9:136149722:A:G:imp:v1	rs630014	CD209_Q9NNX6_OID20262_v1_Cardiometabolic	CD209	-0.210496	0.0076089	1.87115e-168	-0.209498	0.00778762	2.115e-159	1	1
	17:72700943:A:G:imp:v1	rs35489971	CD300LF_Q8TDQ1_OID21469_v1_Oncology	CD300LF	-0.354266	0.00963547	6.57759e-296	-0.306406	0.0100504	3.99824e-204	1	1
	19:51728477:C:T:imp:v1	rs12459419	CD33_P20138_OID21472_v1_Oncology	CD33	NA	NA	0	NA	NA	0	1	1
	19:49206417:A:G:imp:v1	rs492602	CDH17_Q12864_OID20134_v1_Cardiometabolic	CDH17	0.0896143	0.007686	2.05413e-31	0.0682071	0.00788271	5.02754e-18	1	1
	9:136145409:C:A:imp:v1	rs587707823	CDH5_P33151_OID20243_v1_Cardiometabolic	CDH5	0.320058	0.0113296	1.46615e-175	0.305371	0.0117775	3.19361e-148	1	1
	19:49206145:G:C:imp:v1	rs516316	CEACAM5_P06731_OID21171_v1_Oncology	CEACAM5	0.137095	0.00780747	5.0356e-69	0.134857	0.0080002	9.36387e-64	1	1
	9:136141870:C:T:imp:v1	rs2519093	CGREF1_Q99674_OID20152_v1_Cardiometabolic	CGREF1	-0.0883931	0.00992006	5.07841e-19	-0.0767785	0.0101686	4.33425e-14	1	1
	14:94854041:G:A:imp:v1	rs7149605	CKAP4_Q07065_OID20617_v1_Inflammation	CKAP4	0.179096	0.0133726	6.67242e-41	0.216234	0.0142782	8.26072e-52	1	1
	6:32662473:A:C:imp:v1	rs1794519	CKMT1B_P12532_OID20721_v1_Inflammation	CKMT1B	0.138997	0.0109654	8.02965e-37	0.132034	0.0112659	1.00892e-31	1	1
	9:136145409:C:A:imp:v1	rs587707823	CLEC1A_Q8NC01_OID20099_v1_Cardiometabolic	CLEC1A	0.166576	0.0116257	1.45699e-46	0.154343	0.011915	2.23795e-38	1	1
	12:7910360:AAAAC:A:imp:v1	rs750560750	CLEC4C_Q8WTT0_OID20547_v1_Inflammation	CLEC4C	-0.168829	0.00918813	2.09319e-75	-0.187185	0.00931584	8.45485e-90	1	1
	12:10277083:A:C:imp:v1	rs3901533	CLEC7A_Q9BXN2_OID20636_v1_Inflammation	CLEC7A	NA	NA	0	NA	NA	0	1	1
	6:32629371:A:G:imp:v1	rs867983601	CPA2_P48052_OID21060_v1_Neurology	CPA2	0.0923264	0.010314	3.50388e-19	0.0914256	0.0173406	1.34689e-07	1	0
	4:166277976:C:T:imp:v1	rs11944540	CPE_P16870_OID21392_v1_Oncology	CPE	-0.0893868	0.00818974	9.82876e-28	-0.0891945	0.00819024	1.28158e-27	1	1
	15:79231478:T:C:imp:v1	rs12148472	CTSH_P09668_OID20113_v1_Cardiometabolic	CTSH	NA	NA	0	NA	NA	0	1	1
	9:136149709:AC:A:imp:v1	9:136149709_AC_A	CXADR_P78310_OID20561_v1_Inflammation	CXADR	-0.122749	0.0102076	2.61657e-33	-0.163847	0.0105601	2.71583e-54	1	1
	19:49206172:C:T:imp:v1	rs516246	CXADR_P78310_OID20561_v1_Inflammation	CXADR	0.0748417	0.00769466	2.32557e-22	0.106945	0.00796279	4.00268e-41	1	1
	22:44340904:C:T:imp:v1	rs2294915	DCXR_Q7Z4W1_OID21480_v1_Oncology	DCXR	0.0654993	0.00913021	7.28865e-13	0.0298442	0.00938224	0.00146807	1	0
	14:101176335:G:C:imp:v1	rs12881760	DLK1_P80370_OID20295_v1_Cardiometabolic	DLK1	0.118024	0.00815609	1.85535e-47	0.123395	0.00823354	8.94906e-51	1	1
	8:120748454:A:G:imp:v1	rs2043431	ENPP2_Q13822_OID20288_v1_Cardiometabolic	ENPP2	0.0846249	0.00777426	1.3549e-27	0.0811586	0.00784889	4.63905e-25	1	1
	6:46135984:G:T:imp:v1	rs3806995	ENPP5_Q9UJA9_OID20736_v1_Inflammation	ENPP5	NA	NA	0	NA	NA	0	1	1
	17:77710078:T:C:imp:v1	rs111943261	ENPP7_Q6UWV6_OID20689_v1_Inflammation	ENPP7	-0.345681	0.0104241	4.016e-241	-0.396916	0.0106488	4.66669e-304	1	1
	10:7781809:G:T:imp:v1	rs113784059	ERP44_Q9BS26_OID21338_v1_Oncology	ERP44	-0.204474	0.0159516	1.29358e-37	-0.164473	0.0161905	3.03309e-24	1	1
	9:136141870:C:T:imp:v1	rs2519093	F3_P13726_OID21440_v1_Oncology	F3	-0.135303	0.00990171	1.65204e-42	-0.125146	0.0101498	6.25313e-35	1	1
	10:90782973:A:G:imp:v1	rs10887883	FAS_P25445_OID20316_v1_Cardiometabolic	FAS	-0.0596932	0.00779399	1.87566e-14	-0.0532493	0.00780224	8.79993e-12	1	1
	1:161480649:A:G:imp:v1	rs11810143	FCGR2A_P12318_OID20391_v1_Cardiometabolic	FCGR2A	NA	NA	0	-0.406355	0.0129282	7.57923e-217	1	1
	1:161477028:T:C:imp:v1	rs4657040	FCGR2B_P31994_OID21215_v1_Oncology	FCGR2B	-0.231212	0.00868876	5.14263e-156	-0.222398	0.00967773	7.32514e-117	1	1
	9:136138765:GCGCCCACCACTA:G:imp:v1	9:136138765_GCGCCCACCACTA_G	FCGR2B_P31994_OID21215_v1_Oncology	FCGR2B	-0.0925947	0.0101076	5.1483e-20	-0.0889868	0.0112545	2.64216e-15	1	1
	1:161684981:A:T:imp:v1	rs6427619	FCRLB_Q6BAA4_OID21193_v1_Oncology	FCRLB	NA	NA	0	NA	NA	0	1	1
	3:186415556:C:T:imp:v1	rs62292606	FETUB_Q9UGM5_OID20404_v1_Cardiometabolic	FETUB	0.344024	0.0172024	5.65655e-89	0.308793	0.0229693	3.35209e-41	1	1
	4:123748616:C:G:imp:v1	rs2922979	FGF2_P09038_OID20503_v1_Inflammation	FGF2	-0.132814	0.00830027	1.25484e-57	-0.111294	0.008427	8.01763e-40	1	1
	13:28603466:T:TTGCAG:imp:v1	rs147072313	FLT3LG_P49771_OID20661_v1_Inflammation	FLT3LG	0.0830125	0.0103611	1.12899e-15	0.0837354	0.0105218	1.74443e-15	1	1
	11:71891184:A:G:imp:v1	rs12361490	FOLR3_P41439_OID21485_v1_Oncology	FOLR3	NA	NA	0	NA	NA	0	1	1
	6:143825104:G:T:imp:v1	rs11155297	FUCA1_P04066_OID20261_v1_Cardiometabolic	FUCA1	NA	NA	0	NA	NA	0	1	1
	16:72219756:C:A:imp:v1	rs34417180	GALNT2_Q10471_OID21423_v1_Oncology	GALNT2	-0.10173	0.0102891	4.73287e-23	-0.103005	0.0103848	3.44964e-23	1	1
	1:89553773:A:AT:imp:v1	rs34086227	GBP4_Q96PP9_OID20845_v1_Neurology	GBP4	-0.213901	0.00955012	4.14151e-111	-0.239396	0.00966655	2.11877e-135	1	1
	19:18501034:C:T:imp:v1	rs1227734	GDF15_Q99988_OID20251_v1_Cardiometabolic	GDF15	-0.12705	0.0108371	9.63959e-32	-0.119813	0.0111073	3.97343e-27	1	1
	9:136155444:C:T:imp:v1	rs633862	GP2_P55259_OID20090_v1_Cardiometabolic	GP2	-0.120704	0.00786898	4.17809e-53	-0.120887	0.00786937	2.95551e-53	1	1
	1:109815252:A:G:imp:v1	rs611917	GRN_P28799_OID21159_v1_Neurology	GRN	0.0964587	0.00835252	7.51575e-31	0.110828	0.00835431	3.64791e-40	1	1
	22:44340904:C:T:imp:v1	rs2294915	GSTA1_P08263_OID20166_v1_Cardiometabolic	GSTA1	0.0679654	0.00914706	1.08355e-13	0.0123481	0.00940454	0.189184	0	0
	22:44324855:G:A:imp:v1	rs3747207	GUSB_P08236_OID20296_v1_Cardiometabolic	GUSB	0.0628496	0.0093414	1.71922e-11	0.0323599	0.0096002	0.000749638	1	0
	16:72052348:A:G:imp:v1	rs11648003	HBQ1_P09105_OID21433_v1_Oncology	HBQ1	0.0629066	0.00933737	1.61604e-11	0.0630806	0.00942797	2.21962e-11	1	1
	9:38440859:T:C:imp:v1	rs4480202	IGFBPL1_Q8WX77_OID20155_v1_Cardiometabolic	IGFBPL1	-0.135292	0.00776411	5.29789e-68	-0.117489	0.00805877	3.81995e-48	1	1
	19:49206462:C:T:imp:v1	rs681343	IL19_Q9UHD0_OID20158_v1_Cardiometabolic	IL19	0.180406	0.00772458	1.23275e-120	0.180427	0.00772505	1.19427e-120	1	1
	3:190351182:G:T:imp:v1	rs4687164	IL1RAP_Q9NPH3_OID21126_v1_Neurology	IL1RAP	NA	NA	0	NA	NA	0	1	1
	2:102966067:G:A:imp:v1	rs1921622	IL1RL1_Q01638_OID20250_v1_Cardiometabolic	IL1RL1	-0.212741	0.00761433	9.37178e-172	-0.212474	0.00768842	4.09644e-168	1	1
	2:102829013:C:A:imp:v1	rs1922292	IL1RL2_Q9HB29_OID20487_v1_Inflammation	IL1RL2	-0.0792874	0.00806556	8.33217e-23	-0.0835503	0.00814022	1.02495e-24	1	1
	1:154425456:G:A:imp:v1	rs12126142	IL6_P05231_OID20911_v1_Neurology	IL6	-0.0816014	0.00786241	3.10043e-25	-0.0615892	0.00809215	2.72024e-14	1	1
	1:154425456:G:A:imp:v1	rs12126142	IL6_P05231_OID21276_v1_Oncology	IL6	-0.0872482	0.00784923	1.05435e-28	-0.0692104	0.00807884	1.06339e-17	1	1
	17:7183522:C:T:imp:v1	rs5409	ITGB7_P26010_OID21393_v1_Oncology	ITGB7	0.0890442	0.0133839	2.86996e-11	0.0815294	0.013715	2.77236e-09	1	0
	19:49186168:A:G:imp:v1	rs10418488	KLK1_P06870_OID21499_v1_Oncology	KLK1	-0.351263	0.00972025	5.79221e-286	-0.341707	0.0099716	2.27471e-257	1	1
	19:51541694:G:A:imp:v1	rs62117666	KLK12_Q9UKR0_OID21201_v1_Oncology	KLK12	-0.366101	0.0112434	1.45577e-232	-0.365903	0.0112442	2.80781e-232	1	1
	19:45413576:C:T:imp:v1	rs75627662	LDLR_P01130_OID20240_v1_Cardiometabolic	LDLR	0.152014	0.00946092	4.30525e-58	0.276339	0.0128584	1.89133e-102	1	1
	6:31398662:A:G:imp:v1	rs4090414	LRP1_Q07954_OID21293_v1_Oncology	LRP1	0.564646	0.0156725	3.17317e-284	0.578796	0.0162102	3.13918e-279	1	1
	3:3837273:C:T:imp:v1	rs114028718	LRRN1_Q6UXK5_OID20438_v1_Inflammation	LRRN1	-0.103353	0.0103361	1.53623e-23	-0.108549	0.0104302	2.29981e-25	1	1
	6:31562150:G:A:imp:v1	rs2857599	LTA_P01374_OID20586_v1_Inflammation	LTA	0.387048	0.0103599	1.72742e-305	0.384218	0.010374	3.03847e-300	1	1
	14:94854041:G:A:imp:v1	rs7149605	LTBR_P36941_OID20768_v1_Inflammation	LTBR	0.0902543	0.0134796	2.14755e-11	0.106407	0.0179739	3.21791e-09	1	0
	6:37682839:A:G:imp:v1	rs4714100	MDGA1_Q8NFP4_OID20951_v1_Neurology	MDGA1	-0.278913	0.0090427	7.04592e-209	-0.278737	0.00913547	1.86845e-204	1	1
	5:126761536:T:C:imp:v1	rs6883445	MEGF10_Q96KG7_OID20746_v1_Inflammation	MEGF10	0.251693	0.0169886	1.16522e-49	0.251979	0.0169905	9.2933e-50	1	1
	9:123586737:T:G:imp:v1	rs10760117	MEGF9_Q9H1U4_OID20285_v1_Cardiometabolic	MEGF9	0.0580768	0.0077698	7.73903e-14	0.0469827	0.00784678	2.13085e-09	1	0
	18:29797921:C:T:imp:v1	rs616114	MEP1B_Q16820_OID20168_v1_Cardiometabolic	MEP1B	NA	NA	0	-0.295076	0.00799666	4.71413e-298	1	1
	3:52852538:G:T:imp:v1	rs4687657	MME_P08473_OID21307_v1_Oncology	MME	-0.312774	0.00863866	5.07101e-287	-0.182415	0.00900365	2.89551e-91	1	1
	3:124725659:C:A:imp:v1	rs4618262	MUC13_Q9H3R2_OID20866_v1_Neurology	MUC13	0.0592112	0.00801481	1.49364e-13	0.0593179	0.00801527	1.35553e-13	1	1
	22:39202017:T:C:imp:v1	rs56187235	NPTXR_O95502_OID20191_v1_Cardiometabolic	NPTXR	0.365049	0.0123625	1.22164e-191	0.367826	0.0132986	2.14498e-168	1	1
	6:86210162:C:T:imp:v1	rs4235827	NT5E_P21589_OID21498_v1_Oncology	NT5E	-0.221904	0.00805394	4.24564e-167	-0.243981	0.00832865	1.27003e-188	1	1
	20:3050393:T:C:imp:v1	rs3761248	OXT_P01178_OID21047_v1_Neurology	OXT	-0.19074	0.0116794	5.90119e-60	-0.190689	0.0116801	6.44987e-60	1	1
	9:138467959:G:T:imp:v1	rs697449	PAEP_P09466_OID20925_v1_Neurology	PAEP	NA	NA	0	NA	NA	0	1	1
	1:20306146:G:C:imp:v1	rs11573156	PLA2G2A_P14555_OID20274_v1_Cardiometabolic	PLA2G2A	-0.148498	0.00928469	1.41053e-57	-0.136857	0.00929757	4.82369e-49	1	1
	19:45413576:C:T:imp:v1	rs75627662	PLA2G7_Q13093_OID21105_v1_Neurology	PLA2G7	0.110115	0.00950791	5.12004e-31	0.0127306	0.00978676	0.193329	0	0
	1:205744138:G:T:imp:v1	rs708725	PM20D1_Q6GTS8_OID20149_v1_Cardiometabolic	PM20D1	NA	NA	0	NA	NA	0	1	1
	19:49186168:A:G:imp:v1	rs10418488	PRSS27_Q9BQR3_OID20212_v1_Cardiometabolic	PRSS27	-0.109961	0.00987911	8.90224e-29	-0.108851	0.0101233	5.76415e-27	1	1
	19:43418732:G:A:imp:v1	rs56298672	PSG1_P11464_OID20916_v1_Neurology	PSG1	-0.278098	0.00826452	3.22809e-248	-0.299107	0.010993	5.26927e-163	1	1
	9:136146046:G:A:imp:v1	rs677355	PTPRM_P28827_OID20598_v1_Inflammation	PTPRM	0.305417	0.00811406	0	0.297286	0.00832338	2.0977e-279	1	1
	12:7292251:TA:T:imp:v1	rs770771485	RBP5_P82980_OID21369_v1_Oncology	RBP5	0.128771	0.0091994	1.60824e-44	0.129617	0.00943926	6.56029e-43	1	1
	14:21419823:CAT:C:imp:v1	rs771108528	RNASE3_P12724_OID20203_v1_Cardiometabolic	RNASE3	0.0932281	0.00832542	4.16983e-29	0.0751843	0.008465	6.57941e-19	1	1
	9:136157133:G:A:imp:v1	rs558240	SELE_P16581_OID20290_v1_Cardiometabolic	SELE	0.228211	0.00780213	4.53888e-188	0.213283	0.00800682	2.49036e-156	1	1
	18:61654463:A:G:imp:v1	rs3826616	SERPINB8_P50452_OID20630_v1_Inflammation	SERPINB8	-0.136496	0.00772742	7.95441e-70	-0.13794	0.00791674	5.43743e-68	1	1
	9:33230246:C:T:imp:v1	rs55931969	SPINK4_O60575_OID20509_v1_Inflammation	SPINK4	-0.280152	0.0110056	6.15633e-143	-0.289325	0.0112699	2.37989e-145	1	1
	7:76021760:A:G:imp:v1	rs2903811	SSC4D_Q8WTU2_OID20182_v1_Cardiometabolic	SSC4D	-0.17278	0.00771341	3.94197e-111	-0.149566	0.0077346	2.60929e-83	1	1
	8:98812563:A:G:imp:v1	rs2449556	TACSTD2_P09758_OID21447_v1_Oncology	TACSTD2	-0.0627602	0.0082352	2.5178e-14	-0.0594389	0.00825186	5.8866e-13	1	1
	3:46617337:G:A:imp:v1	rs3806701	TDGF1_P13385_OID20816_v1_Neurology	TDGF1	-0.327949	0.00897194	1.6172e-292	NA	NA	0	1	1
	19:41825191:C:T:imp:v1	rs73045269	TGFB1_P01137_OID20621_v1_Inflammation	TGFB1	-0.0796123	0.0101614	4.69665e-15	-0.0796028	0.0101621	4.75125e-15	1	1
	6:32667595:G:T:imp:v1	rs1794279	TGM2_P21980_OID20141_v1_Cardiometabolic	TGM2	0.11856	0.0115604	1.11652e-24	0.124033	0.0154136	8.48578e-16	1	1
	4:187004074:C:T:imp:v1	rs3775291	TLR3_O15455_OID20612_v1_Inflammation	TLR3	NA	NA	0	NA	NA	0	1	1
	19:49206172:C:T:imp:v1	rs516246	TMPRSS15_P98073_OID21364_v1_Oncology	TMPRSS15	0.067973	0.00771075	1.19308e-18	0.0597437	0.00790306	4.04429e-14	1	1
	16:20383700:A:G:imp:v1	rs4606726	UMOD_P07911_OID20237_v1_Cardiometabolic	UMOD	0.22407	0.00756521	8.98575e-193	0.238066	0.00773508	5.36574e-208	1	1
	6:43932763:G:A:imp:v1	rs13206012	VEGFA_P15692_OID20650_v1_Inflammation	VEGFA	-0.114571	0.00871843	1.91167e-39	-0.157652	0.00890727	4.24914e-70	1	1
	6:133067782:T:C:imp:v1	rs2267952	VNN2_O95498_OID21310_v1_Oncology	VNN2	0.158251	0.00775245	1.27996e-92	0.215811	0.00782766	2.62149e-167	1	1
