# Supplementary material for: Systematic discovery of gene-environment interactions underlying the human plasma proteome in UK Biobank
Source: Nat Commun. 2024 Aug 26;15:7346. doi: 10.1038/s41467-024-51744-5 (PMC11347662; doi:10.1038/s41467-024-51744-5)
Supplement: Supplementary file 24 — Supplementary Data 21 [file 41467_2024_51744_MOESM24_ESM.xlsx]

## Sheet: Supplementary Data 21
Supplementary Data 21. Summary data for covariates used to adjust protein levels in discovery and replication sets. The replication set had one additional covariate (sample selection), indicating whether the participant was pre-selected either by the UKB-PPP consortium members or as part of the COVID imaging study.
	Discovery Set						Replication Set
	Trait	Units	Mean	SD	n		Trait	Units	Mean	SD	n
	Age	years	56.9709	8.0302	34557		Age	years	56.4842	8.54964	17806
	PC1	Principal Component	-12.2142	2.05422	34557		PC1	Principal Component	30.2633	105.05	17806
	PC2	Principal Component	3.6869	1.72842	34557		PC2	Principal Component	-3.88777	47.1283	17806
	PC3	Principal Component	-1.50179	1.77193	34557		PC3	Principal Component	2.79827	24.5268	17806
	PC4	Principal Component	1.23373	3.54612	34557		PC4	Principal Component	-2.31365	17.6426	17806
	PC5	Principal Component	-0.426132	7.04568	34557		PC5	Principal Component	0.974768	8.34679	17806
	PC6	Principal Component	-0.324285	1.6959	34557		PC6	Principal Component	0.481787	8.25517	17806
	PC7	Principal Component	0.261598	1.98971	34557		PC7	Principal Component	-0.0849997	8.97274	17806
	PC8	Principal Component	-0.376439	2.06663	34557		PC8	Principal Component	0.792959	7.82722	17806
	PC9	Principal Component	0.063435	4.58403	34557		PC9	Principal Component	0.155794	4.01145	17806
	PC10	Principal Component	0.105439	2.29355	34557		PC10	Principal Component	-0.375218	7.15963	17806
	PC11	Principal Component	-0.0228062	3.51511	34557		PC11	Principal Component	0.644488	5.92907	17806
	PC12	Principal Component	0.104062	2.38424	34557		PC12	Principal Component	0.0836146	7.00754	17806
	PC13	Principal Component	0.0177496	1.64609	34557		PC13	Principal Component	0.0531464	5.26908	17806
	PC14	Principal Component	0.0670798	3.31383	34557		PC14	Principal Component	-0.128765	3.3795	17806
	PC15	Principal Component	0.00758125	1.90416	34557		PC15	Principal Component	-0.044264	6.508	17806
	PC16	Principal Component	0.0181085	3.13979	34557		PC16	Principal Component	0.019284	3.36307	17806
	PC17	Principal Component	0.0282888	1.96884	34557		PC17	Principal Component	-0.0366004	3.74404	17806
	PC18	Principal Component	0.0192794	2.92639	34557		PC18	Principal Component	0.0599731	2.6831	17806
	PC19	Principal Component	-0.0119445	2.86314	34557		PC19	Principal Component	-0.0257924	2.70767	17806
	PC20	Principal Component	-0.00063973	2.84557	34557		PC20	Principal Component	0.0856968	2.70794	17806
	Cardiometabolic Panel-Specific Covariate	-	4635.06	303.079	34557		Cardiometabolic Panel-Specific Covariate	-	4643.23	312.042	17806
	Inflammation Panel-Specific Covariate	-	4635.49	303.46	34557		Inflammation Panel-Specific Covariate	-	4643.93	311.808	17806
	Neurology Panel-Specific Covariate	-	4634.8	302.979	34557		Neurology Panel-Specific Covariate	-	4642.91	311.928	17806
	Oncology Panel-Specific Covariate	-	4634.59	303.079	34557		Oncology Panel-Specific Covariate	-	4642.93	311.943	17806
		Units	n-female	% female	34557			Units	n-female	% female	17806
	Sex	-	18710	54.14	34557		Sex	-	9509	53.4	17806
		Units	Mode	No. of Levels	34557			Units	Mode	No. of Levels	17806
	Batch	-	3 (n=9466)	8	34557		Batch	-	7 (n=7355)	8	17806
	Genotyping Array	-	Axiom (n=30760)	2 (Axiom and BiLEVE)	34557		Genotyping Array	-	Axiom (n=16263)	2 (Axiom and BiLEVE)	17806
	UKB Study Centre	-	Leeds (n=3437)	22	34557		UKB Study Centre	-	Leeds (n=1557)	22	17806
							Sample Selection	-	Randomised Baseline (n=10450)	4	17806
