# Supplementary material for: Systematic discovery of gene-environment interactions underlying the human plasma proteome in UK Biobank
Source: Nat Commun. 2024 Aug 26;15:7346. doi: 10.1038/s41467-024-51744-5 (PMC11347662; doi:10.1038/s41467-024-51744-5)
Supplement: Supplementary file 25 — Supplementary Data 22 [file 41467_2024_51744_MOESM25_ESM.xlsx]

## Sheet: Supplementary Data 22
Supplementary Data 22. Discovery set: Associations between protein levels and the covariates that were used to adjust protein levels prior to variance QTL analyses. Univariate linear regressions were used to estimate associations between protein levels and continuous variables or sex, as well as interaction effects. ANOVA models were used to estimate associations between protein levels and batch,…
						Univariate Linear Regression
						Age			Age2 (Age-Squared)			Genetic PC1			Genetic PC2			Genetic PC3			Genetic PC4			Genetic PC5			Genetic PC6			Genetic PC7			Genetic PC8			Genetic PC9			Genetic PC10			Genetic PC11			Genetic PC12			Genetic PC13
	Analyte	Panel	UniProt	OlinkID	Protein	Beta	SE	p	Beta	SE	p	Beta	SE	p	Beta	SE	p	Beta	SE	p	Beta	SE	p	Beta	SE	p	Beta	SE	p	Beta	SE	p	Beta	SE	p	Beta	SE	p	Beta	SE	p	Beta	SE	p	Beta	SE	p	Beta	SE
	NPPB_P16860_OID20049_v1_Cardiometabolic	Cardiometabolic	P16860	OID20049	NPPB	0.23	0.0053	0	0.23	0.0053	0	0.0038	0.0055	0.49	0.0041	0.0055	0.46	-0.0095	0.0055	0.086	0.00019	0.0055	0.97	-0.013	0.0055	0.016	0.0039	0.0055	0.48	-0.0011	0.0055	0.84	-0.002	0.0055	0.72	0.00038	0.0055	0.94	0.0064	0.0055	0.25	0.011	0.0055	0.043	-0.0057	0.0055	0.3	-0.0034	0.0055
	TNNI3_P19429_OID20050_v1_Cardiometabolic	Cardiometabolic	P19429	OID20050	TNNI3	0.058	0.0055	9.2e-26	0.058	0.0055	3.3e-26	-0.0014	0.0055	0.8	-0.00097	0.0055	0.86	-4.5e-05	0.0055	0.99	0.0056	0.0055	0.31	-0.015	0.0055	0.0081	-0.0022	0.0055	0.69	-0.008	0.0055	0.15	-0.008	0.0055	0.14	0.0014	0.0055	0.8	0.0071	0.0055	0.2	0.0021	0.0055	0.71	0.016	0.0055	0.0031	0.0071	0.0055
	HNRNPK_P61978_OID20051_v1_Cardiometabolic	Cardiometabolic	P61978	OID20051	HNRNPK	0.002	0.0055	0.72	0.0018	0.0055	0.75	0.014	0.0055	0.012	-0.0013	0.0055	0.81	0.0076	0.0055	0.17	-0.02	0.0055	0.00036	-0.016	0.0055	0.0041	-0.0016	0.0055	0.77	0.014	0.0055	0.014	0.0055	0.0055	0.32	0.0024	0.0055	0.66	-0.019	0.0055	0.00076	-0.021	0.0055	0.00011	0.0097	0.0055	0.077	0.0025	0.0055
	CEBPB_P17676_OID20052_v1_Cardiometabolic	Cardiometabolic	P17676	OID20052	CEBPB	0.07	0.0055	6.9e-37	0.07	0.0055	1.5e-37	0.006	0.0055	0.27	-0.0049	0.0055	0.37	0.01	0.0055	0.065	-0.014	0.0055	0.013	0.014	0.0055	0.013	0.0085	0.0055	0.12	0.012	0.0055	0.031	0.032	0.0055	7.7e-09	-0.021	0.0055	0.00011	-0.046	0.0055	3.8e-17	-0.077	0.0055	6e-45	0.048	0.0055	2.9e-18	0.0075	0.0055
	VIM_P08670_OID20053_v1_Cardiometabolic	Cardiometabolic	P08670	OID20053	VIM	0.011	0.0055	0.049	0.011	0.0055	0.042	0.0014	0.0055	0.8	0.0013	0.0055	0.82	-0.002	0.0055	0.71	0.0011	0.0055	0.84	0.0053	0.0055	0.33	0.0098	0.0055	0.076	0.0088	0.0055	0.11	0.011	0.0055	0.047	-0.022	0.0055	8.1e-05	-0.016	0.0055	0.0047	-0.035	0.0055	1.7e-10	0.023	0.0055	3.3e-05	0.01	0.0055
	CHEK2_O96017_OID20054_v1_Cardiometabolic	Cardiometabolic	O96017	OID20054	CHEK2	-0.011	0.0055	0.04	-0.012	0.0055	0.034	0.00035	0.0055	0.95	-0.0064	0.0055	0.25	-0.0029	0.0055	0.6	-0.0011	0.0055	0.84	0.0046	0.0055	0.4	-0.0039	0.0055	0.47	-0.01	0.0055	0.067	-0.0092	0.0055	0.093	-0.013	0.0055	0.021	0.0021	0.0055	0.7	-0.0035	0.0055	0.52	0.0071	0.0055	0.2	0.00051	0.0055
	CRHR1_P34998_OID20055_v1_Cardiometabolic	Cardiometabolic	P34998	OID20055	CRHR1	-0.034	0.0055	1e-09	-0.033	0.0055	1.7e-09	0.0052	0.0055	0.35	-0.0015	0.0055	0.79	0.00069	0.0055	0.9	-0.00043	0.0055	0.94	-0.0061	0.0055	0.27	0.0068	0.0055	0.22	0.01	0.0055	0.057	-0.0034	0.0055	0.53	-0.015	0.0055	0.0075	8.6e-06	0.0055	1	-0.0037	0.0055	0.5	0.0049	0.0055	0.37	0.00099	0.0055
	TSLP_Q969D9_OID20056_v1_Cardiometabolic	Cardiometabolic	Q969D9	OID20056	TSLP	-0.013	0.0055	0.019	-0.012	0.0055	0.026	-0.0019	0.0055	0.73	-0.00053	0.0055	0.92	0.0027	0.0055	0.62	0.0025	0.0055	0.65	-0.0036	0.0055	0.51	0.0067	0.0055	0.22	0.0013	0.0055	0.81	-0.0013	0.0055	0.81	0.00084	0.0055	0.88	0.0012	0.0055	0.83	-0.0013	0.0055	0.82	0.0045	0.0055	0.42	0.01	0.0055
	MFAP3_P55082_OID20057_v1_Cardiometabolic	Cardiometabolic	P55082	OID20057	MFAP3	0.0024	0.0055	0.66	0.0021	0.0055	0.7	-0.0046	0.0055	0.4	0.0077	0.0055	0.16	-0.0049	0.0055	0.37	0.011	0.0055	0.056	0.0092	0.0055	0.092	0.0043	0.0055	0.43	0.0036	0.0055	0.51	0.0015	0.0055	0.79	-0.006	0.0055	0.28	-0.0035	0.0055	0.52	0.0036	0.0055	0.52	-0.0021	0.0055	0.71	0.0033	0.0055
	TCL1B_O95988_OID20058_v1_Cardiometabolic	Cardiometabolic	O95988	OID20058	TCL1B	-0.019	0.0055	0.00042	-0.019	0.0055	0.00049	0.0046	0.0055	0.4	0.0032	0.0055	0.56	0.0051	0.0055	0.35	-0.01	0.0055	0.067	-0.0067	0.0055	0.23	0.0039	0.0055	0.48	-0.0008	0.0055	0.88	0.0036	0.0055	0.51	-0.0011	0.0055	0.85	0.00064	0.0055	0.91	-0.0042	0.0055	0.44	-0.0031	0.0055	0.57	0.0031	0.0055
	DUOX2_Q9NRD8_OID20059_v1_Cardiometabolic	Cardiometabolic	Q9NRD8	OID20059	DUOX2	-0.028	0.0055	3.2e-07	-0.028	0.0055	4.2e-07	0.00051	0.0055	0.93	-0.00071	0.0055	0.9	0.0085	0.0055	0.12	0.0087	0.0055	0.12	0.015	0.0055	0.0079	-0.0056	0.0055	0.31	0.0032	0.0055	0.57	0.0061	0.0055	0.27	-0.0069	0.0055	0.21	0.0022	0.0055	0.69	-0.015	0.0055	0.008	0.0023	0.0055	0.68	-0.0054	0.0055
	CTF1_Q16619_OID20061_v1_Cardiometabolic	Cardiometabolic	Q16619	OID20061	CTF1	-0.021	0.0055	0.00011	-0.022	0.0055	7.1e-05	0.014	0.0055	0.0092	-0.002	0.0055	0.72	0.0018	0.0055	0.74	-0.018	0.0055	0.0011	-0.018	0.0055	0.0011	-0.0031	0.0055	0.57	0.011	0.0055	0.053	-0.0004	0.0055	0.94	0.0012	0.0055	0.82	-0.01	0.0055	0.066	-0.015	0.0055	0.0062	0.0055	0.0055	0.32	-0.0039	0.0055
	AKR1C4_P17516_OID20062_v1_Cardiometabolic	Cardiometabolic	P17516	OID20062	AKR1C4	0.023	0.0055	3.1e-05	0.022	0.0055	4.5e-05	-0.012	0.0055	0.031	0.0015	0.0055	0.78	-0.0022	0.0055	0.69	0.0015	0.0055	0.78	0.009	0.0055	0.1	-0.0069	0.0055	0.21	0.0068	0.0055	0.21	-0.0076	0.0055	0.16	-0.008	0.0055	0.14	0.0021	0.0055	0.7	-0.0015	0.0055	0.79	0.0014	0.0055	0.79	0.0023	0.0055
	HEBP1_Q9NRV9_OID20063_v1_Cardiometabolic	Cardiometabolic	Q9NRV9	OID20063	HEBP1	0.0048	0.0055	0.38	0.0054	0.0055	0.33	-0.0056	0.0055	0.31	0.0063	0.0055	0.25	0.0042	0.0055	0.45	0.00078	0.0055	0.89	0.0068	0.0055	0.22	-0.0024	0.0055	0.66	-0.0044	0.0055	0.42	-0.00031	0.0055	0.95	-0.013	0.0055	0.021	-0.0034	0.0055	0.54	-0.0031	0.0055	0.58	0.0077	0.0055	0.16	-0.00056	0.0055
	SERPINB5_P36952_OID20064_v1_Cardiometabolic	Cardiometabolic	P36952	OID20064	SERPINB5	-0.005	0.0055	0.36	-0.0042	0.0055	0.44	0.00094	0.0055	0.86	8.7e-05	0.0055	0.99	0.0061	0.0055	0.27	-0.0094	0.0055	0.086	-0.0097	0.0055	0.078	0.0045	0.0055	0.41	0.0092	0.0055	0.093	-0.0042	0.0055	0.45	-0.0058	0.0055	0.29	0.0058	0.0055	0.29	-0.0013	0.0055	0.81	-0.0046	0.0055	0.4	0.0029	0.0055
	HK2_P52789_OID20065_v1_Cardiometabolic	Cardiometabolic	P52789	OID20065	HK2	0.0081	0.0055	0.14	0.0078	0.0055	0.15	0.0032	0.0055	0.56	-0.005	0.0055	0.36	0.0015	0.0055	0.78	0.0023	0.0055	0.67	0.006	0.0055	0.27	0.01	0.0055	0.057	-0.0019	0.0055	0.73	-0.0068	0.0055	0.21	-0.002	0.0055	0.71	-0.0016	0.0055	0.77	-0.0046	0.0055	0.4	0.0029	0.0055	0.6	0.0031	0.0055
	GRK5_P34947_OID20066_v1_Cardiometabolic	Cardiometabolic	P34947	OID20066	GRK5	-0.0086	0.0055	0.12	-0.009	0.0055	0.1	0.016	0.0055	0.0037	-0.0022	0.0055	0.68	0.0083	0.0055	0.13	-0.028	0.0055	4.2e-07	-0.032	0.0055	5e-09	-0.0085	0.0055	0.12	0.0097	0.0055	0.078	-0.005	0.0055	0.36	0.012	0.0055	0.025	-0.012	0.0055	0.027	-0.013	0.0055	0.016	0.0068	0.0055	0.22	0.0057	0.0055
	VSTM2L_Q96N03_OID20067_v1_Cardiometabolic	Cardiometabolic	Q96N03	OID20067	VSTM2L	-0.0024	0.0055	0.66	-0.0025	0.0055	0.64	-0.0023	0.0055	0.67	0.0052	0.0055	0.34	-0.0023	0.0055	0.68	-0.00016	0.0055	0.98	-0.0037	0.0055	0.5	0.0044	0.0055	0.42	-0.0024	0.0055	0.66	0.0081	0.0055	0.14	-0.0038	0.0055	0.49	0.0013	0.0055	0.81	-0.0016	0.0055	0.77	0.0058	0.0055	0.29	0.0039	0.0055
	TIA1_P31483_OID20068_v1_Cardiometabolic	Cardiometabolic	P31483	OID20068	TIA1	0.0019	0.0055	0.74	0.0017	0.0055	0.75	0.016	0.0055	0.0032	0.00043	0.0055	0.94	0.0063	0.0055	0.25	-0.027	0.0055	1.5e-06	-0.031	0.0055	2.2e-08	-0.0046	0.0055	0.41	0.012	0.0055	0.03	-0.0045	0.0055	0.41	0.0095	0.0055	0.084	-0.0086	0.0055	0.12	-0.015	0.0055	0.0057	0.0052	0.0055	0.35	0.0032	0.0055
	CNPY2_Q9Y2B0_OID20069_v1_Cardiometabolic	Cardiometabolic	Q9Y2B0	OID20069	CNPY2	-0.006	0.0055	0.27	-0.0062	0.0055	0.26	0.013	0.0055	0.017	-0.0039	0.0055	0.48	0.0016	0.0055	0.77	-0.0084	0.0055	0.13	-0.014	0.0055	0.0092	0.0074	0.0055	0.18	0.0061	0.0055	0.27	-0.0036	0.0055	0.51	-0.0072	0.0055	0.19	0.0044	0.0055	0.42	-0.011	0.0055	0.041	0.0093	0.0055	0.092	0.0014	0.0055
	CRX_O43186_OID20070_v1_Cardiometabolic	Cardiometabolic	O43186	OID20070	CRX	-0.036	0.0055	3.8e-11	-0.036	0.0055	4.3e-11	0.0087	0.0055	0.11	0.00016	0.0055	0.98	0.004	0.0055	0.46	-0.0038	0.0055	0.49	-0.0057	0.0055	0.3	0.0032	0.0055	0.57	0.0066	0.0055	0.23	-0.014	0.0055	0.012	0.00099	0.0055	0.86	0.004	0.0055	0.47	-0.0033	0.0055	0.55	0.0031	0.0055	0.57	0.0038	0.0055
	VAMP5_O95183_OID20071_v1_Cardiometabolic	Cardiometabolic	O95183	OID20071	VAMP5	0.06	0.0055	1.6e-27	0.059	0.0055	1.1e-26	-0.00088	0.0055	0.87	0.0068	0.0055	0.21	0.0037	0.0055	0.5	0.0041	0.0055	0.45	0.0022	0.0055	0.69	-0.0023	0.0055	0.68	0.0027	0.0055	0.63	-0.0018	0.0055	0.75	0.0066	0.0055	0.23	-0.0009	0.0055	0.87	-0.01	0.0055	0.059	0.0055	0.0055	0.31	0.00027	0.0055
	SUSD1_Q6UWL2_OID20072_v1_Cardiometabolic	Cardiometabolic	Q6UWL2	OID20072	SUSD1	-0.012	0.0055	0.036	-0.012	0.0055	0.029	0.0047	0.0055	0.39	0.0027	0.0055	0.63	0.0071	0.0055	0.19	-0.0097	0.0055	0.078	-0.00019	0.0055	0.97	-0.0055	0.0055	0.32	0.011	0.0055	0.047	-0.0061	0.0055	0.26	-0.0033	0.0055	0.55	-0.0015	0.0055	0.79	-0.011	0.0055	0.053	0.0039	0.0055	0.48	0.0022	0.0055
	RCOR1_Q9UKL0_OID20073_v1_Cardiometabolic	Cardiometabolic	Q9UKL0	OID20073	RCOR1	0.018	0.0055	0.0014	0.017	0.0055	0.0018	0.0073	0.0055	0.18	0.0048	0.0055	0.38	0.00081	0.0055	0.88	-0.0046	0.0055	0.4	-0.0014	0.0055	0.8	-0.0086	0.0055	0.12	0.01	0.0055	0.067	-0.0037	0.0055	0.5	-0.011	0.0055	0.043	-0.01	0.0055	0.056	-0.023	0.0055	3e-05	0.017	0.0055	0.0018	-0.00013	0.0055
	TNF_P01375_OID20074_v1_Cardiometabolic	Cardiometabolic	P01375	OID20074	TNF	0.21	0.0054	0	0.21	0.0054	0	-0.0036	0.0055	0.51	0.0086	0.0055	0.12	-0.0024	0.0055	0.66	0.013	0.0055	0.016	0.0075	0.0055	0.17	-0.0005	0.0055	0.93	-0.0026	0.0055	0.64	-0.0034	0.0055	0.53	0.011	0.0055	0.055	0.0046	0.0055	0.41	0.0081	0.0055	0.14	-0.0032	0.0055	0.57	-0.0066	0.0055
	CA5A_P35218_OID20075_v1_Cardiometabolic	Cardiometabolic	P35218	OID20075	CA5A	0.062	0.0055	2e-29	0.061	0.0055	1.7e-28	-0.017	0.0055	0.0021	0.0064	0.0055	0.24	0.0052	0.0055	0.34	0.033	0.0055	1.4e-09	0.03	0.0055	3.8e-08	-0.0084	0.0055	0.13	0.00019	0.0055	0.97	-0.006	0.0055	0.27	-0.0064	0.0055	0.24	0.0072	0.0055	0.19	0.0093	0.0055	0.093	-0.0048	0.0055	0.38	0.0091	0.0055
	FABP6_P51161_OID20076_v1_Cardiometabolic	Cardiometabolic	P51161	OID20076	FABP6	0.11	0.0055	1.1e-86	0.11	0.0055	2.3e-84	0.011	0.0055	0.051	-0.0015	0.0055	0.78	0.0054	0.0055	0.32	-0.021	0.0055	9.4e-05	-0.025	0.0055	3.5e-06	-0.0024	0.0055	0.66	0.0076	0.0055	0.17	-0.018	0.0055	0.0013	-0.011	0.0055	0.038	0.018	0.0055	0.0014	0.009	0.0055	0.1	-0.0059	0.0055	0.28	-0.018	0.0055
	STK11_Q15831_OID20077_v1_Cardiometabolic	Cardiometabolic	Q15831	OID20077	STK11	1.8e-05	0.0055	1	9.3e-05	0.0055	0.99	0.014	0.0055	0.0099	0.0007	0.0055	0.9	0.011	0.0055	0.052	-0.026	0.0055	2.2e-06	-0.026	0.0055	2e-06	-0.0057	0.0055	0.3	0.012	0.0055	0.027	-0.0022	0.0055	0.69	0.0017	0.0055	0.76	-0.0092	0.0055	0.095	-0.02	0.0055	0.00021	0.011	0.0055	0.053	0.0028	0.0055
	TSPAN1_O60635_OID20078_v1_Cardiometabolic	Cardiometabolic	O60635	OID20078	TSPAN1	0.2	0.0054	7.9e-301	0.2	0.0054	0	0.0061	0.0055	0.27	0.0095	0.0055	0.083	-0.00025	0.0055	0.96	-0.015	0.0055	0.006	-0.032	0.0055	7.1e-09	-0.0024	0.0055	0.66	0.0059	0.0055	0.28	-0.012	0.0055	0.03	-0.008	0.0055	0.14	0.0017	0.0055	0.76	-3.2e-05	0.0055	1	0.0073	0.0055	0.18	0.0056	0.0055
	ACTA2_P62736_OID20079_v1_Cardiometabolic	Cardiometabolic	P62736	OID20079	ACTA2	0.46	0.0049	0	0.46	0.0049	0	-0.0011	0.0055	0.84	0.019	0.0055	0.00042	0.0079	0.0055	0.15	-0.024	0.0055	9.2e-06	-0.05	0.0055	1.5e-19	-0.0037	0.0055	0.5	-0.0045	0.0055	0.41	-0.014	0.0055	0.011	0.00021	0.0055	0.97	0.0027	0.0055	0.62	-0.0082	0.0055	0.14	0.011	0.0055	0.05	0.0033	0.0055
	MTPN_P58546_OID20080_v1_Cardiometabolic	Cardiometabolic	P58546	OID20080	MTPN	-1.5e-06	0.0055	1	-0.00093	0.0055	0.87	0.0064	0.0055	0.25	0.0019	0.0055	0.73	-0.001	0.0055	0.85	-0.011	0.0055	0.043	-0.013	0.0055	0.017	-0.0086	0.0055	0.12	0.011	0.0055	0.04	-0.0082	0.0055	0.13	-0.007	0.0055	0.2	0.001	0.0055	0.85	-0.0024	0.0055	0.66	0.0089	0.0055	0.1	0.0093	0.0055
	EDIL3_O43854_OID20081_v1_Cardiometabolic	Cardiometabolic	O43854	OID20081	EDIL3	0.2	0.0054	1.3e-300	0.2	0.0054	7.2e-298	-0.011	0.0055	0.046	0.0022	0.0055	0.69	-0.009	0.0055	0.1	0.029	0.0055	2e-07	0.022	0.0055	6.4e-05	0.0093	0.0055	0.09	-0.00096	0.0055	0.86	-0.00082	0.0055	0.88	0.012	0.0055	0.032	0.0049	0.0055	0.37	0.016	0.0055	0.0034	-0.0029	0.0055	0.59	-0.0074	0.0055
	ZBTB17_Q13105_OID20082_v1_Cardiometabolic	Cardiometabolic	Q13105	OID20082	ZBTB17	0.11	0.0055	3e-85	0.11	0.0055	7.4e-87	0.0015	0.0055	0.79	0.0075	0.0055	0.17	0.0056	0.0055	0.31	-0.0051	0.0055	0.36	0.0053	0.0055	0.33	-0.0014	0.0055	0.8	-0.0012	0.0055	0.82	0.0081	0.0055	0.14	-0.011	0.0055	0.05	-0.0092	0.0055	0.093	-0.022	0.0055	5.5e-05	0.02	0.0055	0.0003	0.0019	0.0055
	PTN_P21246_OID20083_v1_Cardiometabolic	Cardiometabolic	P21246	OID20083	PTN	0.28	0.0053	0	0.28	0.0053	0	0.0013	0.0055	0.81	0.011	0.0055	0.046	-0.011	0.0055	0.055	-0.00043	0.0055	0.94	-0.018	0.0055	0.0013	-0.0012	0.0055	0.82	-0.0053	0.0055	0.34	-0.014	0.0055	0.012	0.01	0.0055	0.062	0.0013	0.0055	0.81	0.0095	0.0055	0.084	0.0031	0.0055	0.58	0.0067	0.0055
	CEP43_O95684_OID20084_v1_Cardiometabolic	Cardiometabolic	O95684	OID20084	CEP43	-0.0032	0.0055	0.56	-0.0033	0.0055	0.55	0.015	0.0055	0.0081	0.0022	0.0055	0.69	0.0064	0.0055	0.24	-0.028	0.0055	3.2e-07	-0.022	0.0055	5.2e-05	-0.00054	0.0055	0.92	0.015	0.0055	0.007	0.006	0.0055	0.27	-0.0024	0.0055	0.66	-0.022	0.0055	8e-05	-0.029	0.0055	1.5e-07	0.01	0.0055	0.06	0.002	0.0055
	IRAG2_Q12912_OID20085_v1_Cardiometabolic	Cardiometabolic	Q12912	OID20085	IRAG2	-0.012	0.0055	0.026	-0.012	0.0055	0.03	0.021	0.0055	9.4e-05	-0.0083	0.0055	0.13	0.0075	0.0055	0.17	-0.031	0.0055	1.2e-08	-0.019	0.0055	0.0005	-0.0019	0.0055	0.73	0.011	0.0055	0.041	0.0001	0.0055	0.99	-0.0077	0.0055	0.16	-0.029	0.0055	8.9e-08	-0.032	0.0055	6.8e-09	0.013	0.0055	0.018	-0.00048	0.0055
	COMT_P21964_OID20086_v1_Cardiometabolic	Cardiometabolic	P21964	OID20086	COMT	0.015	0.0055	0.008	0.014	0.0055	0.0095	0.0084	0.0055	0.13	-0.0023	0.0055	0.67	0.0041	0.0055	0.46	-0.011	0.0055	0.054	-0.0037	0.0055	0.5	-0.0073	0.0055	0.18	0.011	0.0055	0.05	0.0013	0.0055	0.82	-0.00067	0.0055	0.9	-0.014	0.0055	0.011	-0.016	0.0055	0.0038	0.0052	0.0055	0.35	0.006	0.0055
	MMP7_P09237_OID20087_v1_Cardiometabolic	Cardiometabolic	P09237	OID20087	MMP7	0.28	0.0053	0	0.28	0.0053	0	-0.0085	0.0055	0.12	0.019	0.0055	0.00069	-0.0061	0.0055	0.27	0.0081	0.0055	0.14	-0.0018	0.0055	0.74	-0.0043	0.0055	0.44	0.0052	0.0055	0.34	0.00027	0.0055	0.96	0.0098	0.0055	0.074	-0.0029	0.0055	0.6	0.0057	0.0055	0.3	0.00011	0.0055	0.98	-0.0057	0.0055
	PON2_Q15165_OID20088_v1_Cardiometabolic	Cardiometabolic	Q15165	OID20088	PON2	-0.0099	0.0055	0.073	-0.011	0.0055	0.05	-0.0053	0.0055	0.34	0.0021	0.0055	0.71	-0.0036	0.0055	0.51	0.0086	0.0055	0.12	0.026	0.0055	3.2e-06	-0.0039	0.0055	0.47	0.0064	0.0055	0.25	0.001	0.0055	0.85	-0.0012	0.0055	0.82	-0.0085	0.0055	0.12	-0.012	0.0055	0.034	0.0034	0.0055	0.54	0.0061	0.0055
	ADAMTS16_Q8TE57_OID20089_v1_Cardiometabolic	Cardiometabolic	Q8TE57	OID20089	ADAMTS16	0.35	0.0051	0	0.35	0.0052	0	-0.0037	0.0055	0.5	0.0032	0.0055	0.55	-0.0077	0.0055	0.16	-0.0048	0.0055	0.38	-0.026	0.0055	2.4e-06	-0.0033	0.0055	0.55	0.0049	0.0055	0.38	-0.013	0.0055	0.017	-0.0035	0.0055	0.52	-0.00053	0.0055	0.92	-0.0079	0.0055	0.15	0.01	0.0055	0.063	-0.0013	0.0055
	GP2_P55259_OID20090_v1_Cardiometabolic	Cardiometabolic	P55259	OID20090	GP2	0.096	0.0055	1.8e-67	0.098	0.0055	2.4e-70	-0.0024	0.0055	0.66	-0.0013	0.0055	0.81	0.0022	0.0055	0.69	-0.028	0.0055	5.8e-07	-0.021	0.0055	0.00021	0.012	0.0055	0.026	0.0045	0.0055	0.41	0.0035	0.0055	0.53	-0.012	0.0055	0.027	0.00015	0.0055	0.98	-0.0098	0.0055	0.076	0.0092	0.0055	0.097	-0.0022	0.0055
	WASF1_Q92558_OID20091_v1_Cardiometabolic	Cardiometabolic	Q92558	OID20091	WASF1	-0.0098	0.0055	0.074	-0.01	0.0055	0.067	0.018	0.0055	0.00095	-0.0049	0.0055	0.37	0.0081	0.0055	0.14	-0.037	0.0055	1.1e-11	-0.037	0.0055	1.4e-11	-0.0051	0.0055	0.35	0.014	0.0055	0.0088	-0.0054	0.0055	0.32	0.0018	0.0055	0.74	-0.014	0.0055	0.014	-0.018	0.0055	0.0011	-0.0013	0.0055	0.81	-0.0065	0.0055
	MPHOSPH8_Q99549_OID20092_v1_Cardiometabolic	Cardiometabolic	Q99549	OID20092	MPHOSPH8	-0.015	0.0055	0.008	-0.014	0.0055	0.0088	0.021	0.0055	0.00018	0.0018	0.0055	0.74	0.0056	0.0055	0.3	-0.021	0.0055	0.00012	-0.022	0.0055	5e-05	-0.0041	0.0055	0.46	0.01	0.0055	0.066	0.0013	0.0055	0.82	0.00086	0.0055	0.88	-0.012	0.0055	0.029	-0.027	0.0055	6.9e-07	0.016	0.0055	0.0045	0.0035	0.0055
	DNAJB8_Q8NHS0_OID20093_v1_Cardiometabolic	Cardiometabolic	Q8NHS0	OID20093	DNAJB8	-0.025	0.0055	4.5e-06	-0.026	0.0055	3.3e-06	0.014	0.0055	0.014	0.00047	0.0055	0.93	0.0051	0.0055	0.35	-0.025	0.0055	6.8e-06	-0.024	0.0055	1.6e-05	-0.00011	0.0055	0.98	0.01	0.0055	0.065	-0.0073	0.0055	0.18	0.0044	0.0055	0.42	-0.0023	0.0055	0.68	-0.0085	0.0055	0.12	0.0046	0.0055	0.4	-0.0052	0.0055
	SLITRK6_Q9H5Y7_OID20094_v1_Cardiometabolic	Cardiometabolic	Q9H5Y7	OID20094	SLITRK6	0.081	0.0055	6.4e-49	0.08	0.0055	1.9e-48	-0.011	0.0055	0.054	0.0087	0.0055	0.11	-0.0075	0.0055	0.17	-0.022	0.0055	8.7e-05	-0.022	0.0055	5e-05	0.0021	0.0055	0.71	-0.002	0.0055	0.72	-0.016	0.0055	0.0033	-0.012	0.0055	0.024	0.0083	0.0055	0.13	-0.0024	0.0055	0.67	0.004	0.0055	0.47	0.00019	0.0055
	GPR37_O15354_OID20095_v1_Cardiometabolic	Cardiometabolic	O15354	OID20095	GPR37	0.11	0.0055	1.2e-94	0.11	0.0055	7.3e-94	-0.0094	0.0055	0.088	0.013	0.0055	0.017	-0.0039	0.0055	0.48	0.0044	0.0055	0.43	-0.0097	0.0055	0.078	-0.0086	0.0055	0.12	0.0022	0.0055	0.69	-0.0087	0.0055	0.11	0.011	0.0055	0.047	0.005	0.0055	0.36	0.018	0.0055	0.0011	-0.01	0.0055	0.058	0.0079	0.0055
	GZMH_P20718_OID20096_v1_Cardiometabolic	Cardiometabolic	P20718	OID20096	GZMH	0.17	0.0054	3.1e-215	0.17	0.0054	2.2e-220	-0.0015	0.0055	0.78	0.0022	0.0055	0.69	0.0005	0.0055	0.93	-0.0083	0.0055	0.13	-0.019	0.0055	0.00039	5.7e-05	0.0055	0.99	0.0021	0.0055	0.71	0.0017	0.0055	0.75	0.015	0.0055	0.0072	-0.018	0.0055	0.001	-0.011	0.0055	0.04	-0.0016	0.0055	0.77	0.0045	0.0055
	GYS1_P13807_OID20097_v1_Cardiometabolic	Cardiometabolic	P13807	OID20097	GYS1	-0.0038	0.0055	0.49	-0.0036	0.0055	0.51	0.013	0.0055	0.019	0.0027	0.0055	0.62	0.0026	0.0055	0.64	-0.027	0.0055	7.5e-07	-0.02	0.0055	0.00024	-0.0077	0.0055	0.16	0.014	0.0055	0.013	-0.012	0.0055	0.029	-0.0038	0.0055	0.49	-0.00064	0.0055	0.91	-0.002	0.0055	0.72	-0.01	0.0055	0.067	-0.01	0.0055
	THPO_P40225_OID20098_v1_Cardiometabolic	Cardiometabolic	P40225	OID20098	THPO	0.058	0.0055	2.2e-26	0.056	0.0055	2.9e-24	0.003	0.0055	0.58	0.011	0.0055	0.047	-0.0047	0.0055	0.39	-0.0031	0.0055	0.57	-0.014	0.0055	0.013	0.001	0.0055	0.85	0.013	0.0055	0.017	-0.01	0.0055	0.068	-0.00058	0.0055	0.92	0.0059	0.0055	0.28	-0.00097	0.0055	0.86	0.0057	0.0055	0.3	0.007	0.0055
	CLEC1A_Q8NC01_OID20099_v1_Cardiometabolic	Cardiometabolic	Q8NC01	OID20099	CLEC1A	0.11	0.0055	1.5e-95	0.12	0.0055	6.1e-98	-0.012	0.0055	0.025	0.0035	0.0055	0.52	-0.0025	0.0055	0.65	0.017	0.0055	0.0019	0.015	0.0055	0.0081	-0.0077	0.0055	0.16	-0.0047	0.0055	0.39	-0.0013	0.0055	0.82	0.0009	0.0055	0.87	0.0075	0.0055	0.17	0.013	0.0055	0.015	-0.0055	0.0055	0.32	0.0041	0.0055
	ENTPD6_O75354_OID20100_v1_Cardiometabolic	Cardiometabolic	O75354	OID20100	ENTPD6	0.13	0.0055	2.9e-118	0.13	0.0055	1.1e-117	-0.0013	0.0055	0.81	0.0024	0.0055	0.67	0.00052	0.0055	0.92	-0.0073	0.0055	0.19	-0.014	0.0055	0.012	-0.00026	0.0055	0.96	0.0083	0.0055	0.13	-0.013	0.0055	0.019	0.0075	0.0055	0.17	0.0092	0.0055	0.093	0.0062	0.0055	0.26	-0.0017	0.0055	0.76	-0.0034	0.0055
	IL6_P05231_OID20101_v1_Cardiometabolic	Cardiometabolic	P05231	OID20101	IL6	0.22	0.0054	0	0.22	0.0054	0	-0.017	0.0055	0.002	0.011	0.0055	0.054	-0.0035	0.0055	0.53	0.031	0.0055	1.6e-08	0.021	0.0055	9.4e-05	-0.0052	0.0055	0.34	-0.00028	0.0055	0.96	-0.0053	0.0055	0.33	-0.0036	0.0055	0.51	0.0063	0.0055	0.25	0.011	0.0055	0.043	-0.0043	0.0055	0.43	-0.0022	0.0055
	CEACAM8_P31997_OID20102_v1_Cardiometabolic	Cardiometabolic	P31997	OID20102	CEACAM8	0.063	0.0055	4.4e-30	0.065	0.0055	8.4e-33	0.0045	0.0055	0.41	0.0031	0.0055	0.58	-0.0044	0.0055	0.42	-0.0053	0.0055	0.34	-0.001	0.0055	0.85	-0.0054	0.0055	0.33	0.015	0.0055	0.0079	-0.00051	0.0055	0.93	-0.023	0.0055	1.9e-05	-0.0041	0.0055	0.46	-0.019	0.0055	0.00064	0.014	0.0055	0.014	-0.0045	0.0055
	S100P_P25815_OID20103_v1_Cardiometabolic	Cardiometabolic	P25815	OID20103	S100P	0.17	0.0054	1.2e-212	0.17	0.0054	2.8e-213	-0.0011	0.0055	0.84	-0.0012	0.0055	0.82	0.005	0.0055	0.36	-0.0041	0.0055	0.45	-0.0019	0.0055	0.73	0.0014	0.0055	0.79	0.0031	0.0055	0.57	-0.00096	0.0055	0.86	-0.0094	0.0055	0.088	-0.011	0.0055	0.046	-0.021	0.0055	0.00012	0.013	0.0055	0.022	-0.0082	0.0055
	ENTPD5_O75356_OID20104_v1_Cardiometabolic	Cardiometabolic	O75356	OID20104	ENTPD5	0.039	0.0055	2e-12	0.038	0.0055	8.3e-12	-0.0058	0.0055	0.29	0.0024	0.0055	0.66	-0.0088	0.0055	0.11	0.0073	0.0055	0.18	-0.0019	0.0055	0.73	0.0057	0.0055	0.3	-0.0041	0.0055	0.45	0.00084	0.0055	0.88	0.00084	0.0055	0.88	0.0033	0.0055	0.54	0.004	0.0055	0.46	0.0066	0.0055	0.23	0.003	0.0055
	ACE2_Q9BYF1_OID20105_v1_Cardiometabolic	Cardiometabolic	Q9BYF1	OID20105	ACE2	0.18	0.0054	3.2e-252	0.19	0.0054	7.6e-253	-0.018	0.0055	0.00079	0.0083	0.0055	0.13	-0.01	0.0055	0.062	0.028	0.0055	4.3e-07	0.011	0.0055	0.041	-0.022	0.0055	4.6e-05	0.0065	0.0055	0.24	-0.014	0.0055	0.0088	0.02	0.0055	0.00024	0.015	0.0055	0.0069	0.033	0.0055	3.5e-09	-0.015	0.0055	0.0074	0.0083	0.0055
	DCN_P07585_OID20106_v1_Cardiometabolic	Cardiometabolic	P07585	OID20106	DCN	0.35	0.0051	0	0.35	0.0051	0	0.0017	0.0055	0.76	0.0098	0.0055	0.073	-0.0028	0.0055	0.61	-0.026	0.0055	3.2e-06	-0.051	0.0055	8.9e-21	0.006	0.0055	0.27	0.0087	0.0055	0.11	-0.008	0.0055	0.15	0.00076	0.0055	0.89	5e-05	0.0055	0.99	-0.0047	0.0055	0.4	0.012	0.0055	0.033	0.0048	0.0055
	GLO1_Q04760_OID20107_v1_Cardiometabolic	Cardiometabolic	Q04760	OID20107	GLO1	-0.021	0.0055	0.00014	-0.02	0.0055	0.00026	0.0059	0.0055	0.28	0.0027	0.0055	0.62	0.0035	0.0055	0.53	0.00035	0.0055	0.95	0.014	0.0055	0.0089	0.0025	0.0055	0.65	0.0041	0.0055	0.45	0.0084	0.0055	0.13	-0.0054	0.0055	0.32	-0.0052	0.0055	0.34	-0.0084	0.0055	0.13	0.0066	0.0055	0.23	-0.0024	0.0055
	PAG1_Q9NWQ8_OID20108_v1_Cardiometabolic	Cardiometabolic	Q9NWQ8	OID20108	PAG1	-0.016	0.0055	0.0036	-0.016	0.0055	0.0046	0.011	0.0055	0.04	0.0079	0.0055	0.15	0.0014	0.0055	0.79	-0.0094	0.0055	0.087	-0.012	0.0055	0.032	-0.002	0.0055	0.72	0.012	0.0055	0.026	-0.0056	0.0055	0.3	-0.0045	0.0055	0.42	-0.01	0.0055	0.063	-0.01	0.0055	0.06	0.0093	0.0055	0.092	0.0033	0.0055
	ADAM15_Q13444_OID20109_v1_Cardiometabolic	Cardiometabolic	Q13444	OID20109	ADAM15	0.09	0.0055	2.1e-60	0.09	0.0055	2.4e-60	-0.0074	0.0055	0.18	0.0027	0.0055	0.62	-0.0012	0.0055	0.82	0.0043	0.0055	0.44	0.023	0.0055	4.1e-05	0.01	0.0055	0.058	-0.0055	0.0055	0.31	0.0087	0.0055	0.11	0.0018	0.0055	0.74	-0.01	0.0055	0.063	0.0016	0.0055	0.78	0.0067	0.0055	0.22	-0.0024	0.0055
	USP8_P40818_OID20110_v1_Cardiometabolic	Cardiometabolic	P40818	OID20110	USP8	-0.0082	0.0055	0.14	-0.0081	0.0055	0.14	0.023	0.0055	2.7e-05	-0.0028	0.0055	0.61	0.0088	0.0055	0.11	-0.039	0.0055	9.1e-13	-0.038	0.0055	5.6e-12	-0.0021	0.0055	0.7	0.016	0.0055	0.0032	-0.0019	0.0055	0.73	0.0048	0.0055	0.39	-0.018	0.0055	0.0014	-0.029	0.0055	1.3e-07	0.0097	0.0055	0.077	0.0026	0.0055
	BMP6_P22004_OID20111_v1_Cardiometabolic	Cardiometabolic	P22004	OID20111	BMP6	0.071	0.0055	3.7e-38	0.071	0.0055	1.9e-38	0.00076	0.0055	0.89	0.006	0.0055	0.28	0.003	0.0055	0.58	-0.0042	0.0055	0.45	-0.009	0.0055	0.1	-0.0053	0.0055	0.34	0.0043	0.0055	0.44	-0.0025	0.0055	0.65	0.019	0.0055	0.00051	0.00021	0.0055	0.97	0.0064	0.0055	0.25	-0.00044	0.0055	0.94	0.0069	0.0055
	ITGB1BP2_Q9UKP3_OID20112_v1_Cardiometabolic	Cardiometabolic	Q9UKP3	OID20112	ITGB1BP2	-0.021	0.0055	0.00014	-0.02	0.0055	0.00022	0.018	0.0055	0.0011	-0.0021	0.0055	0.71	0.0053	0.0055	0.33	-0.028	0.0055	5.3e-07	-0.03	0.0055	2.9e-08	-0.0026	0.0055	0.64	0.011	0.0055	0.051	-0.0019	0.0055	0.73	0.0093	0.0055	0.091	-0.009	0.0055	0.1	-0.011	0.0055	0.039	-0.00018	0.0055	0.97	-0.0023	0.0055
	CTSH_P09668_OID20113_v1_Cardiometabolic	Cardiometabolic	P09668	OID20113	CTSH	0.12	0.0055	1.8e-103	0.12	0.0055	5.4e-104	0.007	0.0055	0.2	0.0092	0.0055	0.094	-0.012	0.0055	0.034	-0.011	0.0055	0.056	-0.03	0.0055	8e-08	0.0028	0.0055	0.61	-0.00047	0.0055	0.93	-0.011	0.0055	0.049	-0.0019	0.0055	0.73	-0.0049	0.0055	0.38	-0.0055	0.0055	0.32	0.0087	0.0055	0.11	-0.0015	0.0055
	BAG6_P46379_OID20114_v1_Cardiometabolic	Cardiometabolic	P46379	OID20114	BAG6	0.075	0.0055	1.1e-42	0.074	0.0055	1.3e-41	0.026	0.0055	1.4e-06	-0.0048	0.0055	0.38	0.013	0.0055	0.017	-0.044	0.0055	2.1e-15	-0.041	0.0055	1.6e-13	0.0041	0.0055	0.46	0.017	0.0055	0.0021	0.0014	0.0055	0.79	-0.00052	0.0055	0.92	-0.024	0.0055	1.9e-05	-0.03	0.0055	8.3e-08	0.013	0.0055	0.022	-0.003	0.0055
	MSTN_O14793_OID20115_v1_Cardiometabolic	Cardiometabolic	O14793	OID20115	MSTN	-0.018	0.0055	0.0008	-0.017	0.0055	0.0017	0.0021	0.0055	0.7	0.0045	0.0055	0.41	0.0046	0.0055	0.4	-0.021	0.0055	0.00011	-0.028	0.0055	2.4e-07	-0.013	0.0055	0.016	0.0026	0.0055	0.64	-0.0073	0.0055	0.18	0.0075	0.0055	0.17	-0.0009	0.0055	0.87	-0.01	0.0055	0.06	0.0052	0.0055	0.34	0.011	0.0055
	BOC_Q9BWV1_OID20116_v1_Cardiometabolic	Cardiometabolic	Q9BWV1	OID20116	BOC	-0.098	0.0055	4.8e-72	-0.098	0.0055	4.9e-72	0.014	0.0055	0.0085	-0.011	0.0055	0.051	0.0085	0.0055	0.12	-0.029	0.0055	2e-07	-0.016	0.0055	0.004	0.016	0.0055	0.0043	0.0012	0.0055	0.83	0.014	0.0055	0.013	-0.015	0.0055	0.0065	-0.023	0.0055	3e-05	-0.042	0.0055	1.2e-14	0.031	0.0055	1.9e-08	0.005	0.0055
	ADH4_P08319_OID20117_v1_Cardiometabolic	Cardiometabolic	P08319	OID20117	ADH4	0.079	0.0055	1.2e-46	0.076	0.0055	1.7e-43	-0.014	0.0055	0.013	0.0074	0.0055	0.18	-0.00049	0.0055	0.93	0.023	0.0055	2.2e-05	0.015	0.0055	0.007	-0.017	0.0055	0.0015	0.0042	0.0055	0.44	-0.0057	0.0055	0.3	-0.00043	0.0055	0.94	0.0091	0.0055	0.099	0.016	0.0055	0.0049	-0.0084	0.0055	0.13	0.0066	0.0055
	CLTA_P09496_OID20118_v1_Cardiometabolic	Cardiometabolic	P09496	OID20118	CLTA	0.031	0.0055	2.4e-08	0.03	0.0055	3e-08	0.011	0.0055	0.038	0.00097	0.0055	0.86	-0.0017	0.0055	0.76	-0.024	0.0055	1.3e-05	-0.032	0.0055	5.6e-09	0.0017	0.0055	0.76	0.0094	0.0055	0.088	-0.0063	0.0055	0.25	-0.0013	0.0055	0.82	-0.011	0.0055	0.042	-0.021	0.0055	0.00017	0.012	0.0055	0.033	0.00083	0.0055
	EPHX2_P34913_OID20119_v1_Cardiometabolic	Cardiometabolic	P34913	OID20119	EPHX2	0.007	0.0055	0.2	0.0055	0.0055	0.32	0.0039	0.0055	0.47	0.0059	0.0055	0.28	0.0058	0.0055	0.29	-0.001	0.0055	0.85	-0.00073	0.0055	0.89	0.0032	0.0055	0.56	0.0061	0.0055	0.26	-0.0056	0.0055	0.3	0.0081	0.0055	0.14	-0.0012	0.0055	0.83	-0.01	0.0055	0.065	0.0018	0.0055	0.74	0.011	0.0055
	TP53INP1_Q96A56_OID20120_v1_Cardiometabolic	Cardiometabolic	Q96A56	OID20120	TP53INP1	-0.0021	0.0055	0.7	-0.0021	0.0055	0.71	-0.0082	0.0055	0.14	0.00025	0.0055	0.96	-0.012	0.0055	0.034	-0.00075	0.0055	0.89	-0.0025	0.0055	0.65	0.00048	0.0055	0.93	-0.004	0.0055	0.46	0.0024	0.0055	0.66	-0.0041	0.0055	0.46	-5.3e-05	0.0055	0.99	-0.0061	0.0055	0.27	0.0063	0.0055	0.25	-0.0033	0.0055
	CCL27_Q9Y4X3_OID20121_v1_Cardiometabolic	Cardiometabolic	Q9Y4X3	OID20121	CCL27	0.29	0.0052	0	0.29	0.0052	0	-0.0053	0.0054	0.33	0.0093	0.0054	0.086	-0.0028	0.0054	0.61	0.013	0.0054	0.018	0.0017	0.0054	0.76	0.00015	0.0054	0.98	0.0084	0.0055	0.12	-0.0077	0.0054	0.16	-0.0082	0.0054	0.13	0.0077	0.0054	0.16	0.02	0.0054	0.0003	-0.0087	0.0054	0.11	0.00059	0.0054
	AK1_P00568_OID20122_v1_Cardiometabolic	Cardiometabolic	P00568	OID20122	AK1	0.063	0.0054	6.4e-31	0.063	0.0054	5.4e-31	0.002	0.0054	0.71	0.0048	0.0054	0.37	0.003	0.0054	0.58	-0.0024	0.0054	0.66	0.0048	0.0054	0.38	0.00081	0.0054	0.88	0.0061	0.0055	0.27	0.0044	0.0054	0.42	-0.014	0.0054	0.011	-0.0033	0.0054	0.54	-0.013	0.0054	0.015	0.015	0.0054	0.0053	0.0054	0.0054
	ANXA4_P09525_OID20123_v1_Cardiometabolic	Cardiometabolic	P09525	OID20123	ANXA4	-0.018	0.0055	0.0013	-0.018	0.0055	0.0011	0.014	0.0054	0.0083	-0.0012	0.0055	0.83	0.0064	0.0055	0.24	-0.021	0.0055	0.00012	-0.019	0.0055	0.00042	-0.0026	0.0055	0.63	0.013	0.0055	0.019	0.0012	0.0055	0.82	-0.00064	0.0054	0.91	-0.017	0.0055	0.0014	-0.023	0.0055	2.8e-05	0.014	0.0055	0.012	0.00068	0.0055
	ACOX1_Q15067_OID20124_v1_Cardiometabolic	Cardiometabolic	Q15067	OID20124	ACOX1	0.0052	0.0054	0.34	0.0051	0.0054	0.35	0.015	0.0054	0.0046	-0.0047	0.0054	0.39	0.00066	0.0054	0.9	-0.01	0.0054	0.063	-0.019	0.0054	0.0005	-0.004	0.0054	0.46	0.0035	0.0055	0.52	0.0014	0.0054	0.8	0.0092	0.0054	0.089	-0.014	0.0054	0.0098	-0.01	0.0054	0.059	0.0081	0.0054	0.14	-0.0013	0.0054
	NTproBNP_NTproBNP_OID20125_v1_Cardiometabolic	Cardiometabolic	NTproBNP	OID20125	NTproBNP	0.33	0.0051	0	0.33	0.0051	0	0.0042	0.0054	0.44	0.0053	0.0054	0.33	-0.0016	0.0054	0.77	-0.011	0.0054	0.04	-0.03	0.0054	5.7e-08	-0.0017	0.0054	0.75	-0.0067	0.0055	0.22	-0.006	0.0054	0.27	0.0013	0.0054	0.82	0.0035	0.0054	0.52	-0.0011	0.0054	0.84	0.0025	0.0054	0.65	-0.0016	0.0054
	CLC_Q05315_OID20126_v1_Cardiometabolic	Cardiometabolic	Q05315	OID20126	CLC	0.15	0.0054	1e-174	0.15	0.0054	7.1e-178	0.0051	0.0054	0.35	-0.0018	0.0054	0.75	0.0051	0.0054	0.35	-0.0097	0.0054	0.075	0.0028	0.0054	0.61	0.0028	0.0054	0.61	0.0057	0.0055	0.3	0.0068	0.0054	0.21	-0.02	0.0054	0.00031	-0.022	0.0054	4.1e-05	-0.031	0.0054	8.2e-09	0.026	0.0054	1.2e-06	0.0055	0.0054
	CNST_Q6PJW8_OID20127_v1_Cardiometabolic	Cardiometabolic	Q6PJW8	OID20127	CNST	0.00016	0.0054	0.98	-0.00027	0.0054	0.96	0.015	0.0054	0.0056	0.00018	0.0054	0.97	0.0093	0.0054	0.087	-0.019	0.0054	0.00042	-0.011	0.0054	0.036	-0.0014	0.0054	0.8	0.012	0.0055	0.035	0.00033	0.0054	0.95	0.0075	0.0054	0.17	-0.0099	0.0054	0.07	-0.016	0.0054	0.0026	0.0028	0.0054	0.61	-0.0072	0.0054
	LEPR_P48357_OID20128_v1_Cardiometabolic	Cardiometabolic	P48357	OID20128	LEPR	0.11	0.0054	4.7e-95	0.11	0.0054	1e-91	0.0078	0.0054	0.15	-3.6e-05	0.0054	0.99	-0.0037	0.0054	0.49	-0.017	0.0054	0.0023	-0.022	0.0054	6.7e-05	0.0027	0.0054	0.62	0.0068	0.0055	0.21	-0.0047	0.0054	0.39	-0.002	0.0054	0.72	-0.0025	0.0054	0.65	0.0039	0.0054	0.47	-0.0015	0.0054	0.79	-0.0025	0.0054
	TSHB_P01222_OID20129_v1_Cardiometabolic	Cardiometabolic	P01222	OID20129	TSHB	0.0062	0.0054	0.25	0.0064	0.0054	0.24	0.00032	0.0054	0.95	0.0077	0.0054	0.16	0.0041	0.0054	0.45	-0.0048	0.0054	0.38	-0.019	0.0054	0.00056	-0.00062	0.0054	0.91	0.0032	0.0055	0.56	-0.01	0.0054	0.055	-0.01	0.0054	0.065	0.0059	0.0054	0.28	0.0004	0.0054	0.94	0.0057	0.0054	0.29	0.0085	0.0054
	S100A11_P31949_OID20130_v1_Cardiometabolic	Cardiometabolic	P31949	OID20130	S100A11	0.14	0.0054	2.3e-137	0.14	0.0054	3.3e-138	0.0063	0.0055	0.25	-0.0025	0.0055	0.65	0.0045	0.0055	0.41	-0.0035	0.0055	0.52	0.015	0.0055	0.0048	0.009	0.0055	0.098	0.0099	0.0055	0.072	0.027	0.0055	5.7e-07	-0.025	0.0055	3.4e-06	-0.041	0.0055	5.3e-14	-0.054	0.0055	7.9e-23	0.036	0.0055	6.7e-11	0.0045	0.0055
	VSIR_Q9H7M9_OID20131_v1_Cardiometabolic	Cardiometabolic	Q9H7M9	OID20131	VSIR	0.033	0.0054	7.8e-10	0.033	0.0054	1.3e-09	0.0057	0.0054	0.29	0.0016	0.0054	0.76	0.002	0.0054	0.71	-0.0091	0.0054	0.096	-0.014	0.0054	0.011	-0.0038	0.0054	0.49	0.0054	0.0055	0.32	-0.0045	0.0054	0.4	0.011	0.0054	0.043	-0.0059	0.0054	0.28	-0.0084	0.0054	0.12	0.0076	0.0054	0.16	0.00048	0.0054
	PCDH17_O14917_OID20132_v1_Cardiometabolic	Cardiometabolic	O14917	OID20132	PCDH17	0.06	0.0054	6.2e-28	0.061	0.0054	2e-29	0.0023	0.0054	0.67	0.0028	0.0054	0.61	-0.0025	0.0054	0.64	-0.025	0.0054	6.1e-06	-0.027	0.0054	8.7e-07	0.0091	0.0054	0.094	3.1e-05	0.0055	1	0.0015	0.0054	0.78	-0.004	0.0054	0.46	-0.007	0.0054	0.2	-0.017	0.0054	0.0019	0.012	0.0054	0.029	0.0013	0.0054
	PDGFRA_P16234_OID20133_v1_Cardiometabolic	Cardiometabolic	P16234	OID20133	PDGFRA	0.19	0.0053	2.6e-280	0.19	0.0053	1.3e-276	-0.0026	0.0054	0.63	0.0072	0.0054	0.19	-0.00077	0.0054	0.89	-0.016	0.0054	0.0026	-0.017	0.0054	0.0018	0.0044	0.0054	0.42	0.0012	0.0055	0.83	-0.00011	0.0054	0.98	0.0032	0.0054	0.56	-0.0096	0.0054	0.078	-0.015	0.0054	0.005	0.011	0.0054	0.039	0.00018	0.0054
	CDH17_Q12864_OID20134_v1_Cardiometabolic	Cardiometabolic	Q12864	OID20134	CDH17	0.074	0.0054	1.9e-42	0.072	0.0054	2.3e-40	0.013	0.0054	0.019	-0.013	0.0054	0.02	0.0085	0.0054	0.12	-0.005	0.0054	0.35	0.00093	0.0054	0.86	0.021	0.0054	0.00016	0.00036	0.0055	0.95	0.0049	0.0054	0.36	-0.0023	0.0054	0.68	-0.011	0.0054	0.051	-0.0095	0.0054	0.082	0.012	0.0054	0.031	0.0034	0.0054
	SNX9_Q9Y5X1_OID20135_v1_Cardiometabolic	Cardiometabolic	Q9Y5X1	OID20135	SNX9	0.017	0.0054	0.0018	0.017	0.0054	0.0016	0.018	0.0054	0.0012	0.0012	0.0054	0.82	0.0073	0.0054	0.18	-0.038	0.0054	3e-12	-0.039	0.0054	9.1e-13	0.00016	0.0054	0.98	0.009	0.0055	0.098	0.00017	0.0054	0.98	0.0085	0.0054	0.12	-0.013	0.0054	0.021	-0.016	0.0054	0.0043	0.0015	0.0054	0.79	-0.0039	0.0054
	NTRK2_Q16620_OID20136_v1_Cardiometabolic	Cardiometabolic	Q16620	OID20136	NTRK2	0.18	0.0054	4.1e-231	0.17	0.0054	3.4e-220	-0.0018	0.0054	0.74	0.0036	0.0054	0.51	-0.0016	0.0054	0.77	-0.019	0.0054	0.00058	-0.037	0.0054	2e-11	0.00096	0.0054	0.86	0.0058	0.0055	0.29	-0.0094	0.0054	0.083	-0.0047	0.0054	0.39	-0.01	0.0054	0.056	-0.015	0.0054	0.0063	0.017	0.0054	0.0024	0.0073	0.0054
	ACY1_Q03154_OID20137_v1_Cardiometabolic	Cardiometabolic	Q03154	OID20137	ACY1	0.081	0.0054	9.7e-50	0.077	0.0054	7.7e-46	-0.014	0.0054	0.009	0.005	0.0054	0.36	-0.0014	0.0054	0.8	0.03	0.0054	2.7e-08	0.035	0.0054	8.6e-11	-0.018	0.0054	0.00083	0.0044	0.0055	0.42	0.00046	0.0054	0.93	-0.00059	0.0054	0.91	0.01	0.0054	0.059	0.023	0.0054	1.6e-05	-0.012	0.0054	0.023	0.00033	0.0054
	DOK2_O60496_OID20138_v1_Cardiometabolic	Cardiometabolic	O60496	OID20138	DOK2	-0.0053	0.0054	0.33	-0.0058	0.0054	0.29	0.017	0.0054	0.0024	0.00067	0.0054	0.9	0.0055	0.0054	0.32	-0.031	0.0054	1.2e-08	-0.037	0.0054	9.7e-12	-0.0075	0.0054	0.17	0.015	0.0055	0.0052	-0.0065	0.0054	0.23	0.0088	0.0054	0.11	-0.0084	0.0054	0.12	-0.012	0.0054	0.029	-0.0014	0.0054	0.8	-0.0026	0.0054
	AGXT_P21549_OID20139_v1_Cardiometabolic	Cardiometabolic	P21549	OID20139	AGXT	0.031	0.0054	8.6e-09	0.028	0.0054	3e-07	-0.015	0.0054	0.0076	0.0079	0.0054	0.14	-0.0034	0.0054	0.54	0.02	0.0054	0.00017	0.019	0.0054	0.00065	-0.014	0.0054	0.011	0.0043	0.0055	0.43	-0.0039	0.0054	0.47	0.002	0.0054	0.71	0.0041	0.0054	0.46	0.011	0.0054	0.052	-0.0067	0.0054	0.22	0.0019	0.0054
	STK4_Q13043_OID20140_v1_Cardiometabolic	Cardiometabolic	Q13043	OID20140	STK4	-0.011	0.0054	0.049	-0.011	0.0054	0.049	0.013	0.0054	0.016	-0.00083	0.0054	0.88	0.0024	0.0054	0.66	-0.024	0.0054	1.2e-05	-0.027	0.0054	7e-07	-0.0065	0.0054	0.24	0.012	0.0055	0.028	-0.0038	0.0054	0.48	0.0079	0.0054	0.15	-0.0059	0.0054	0.28	-0.0085	0.0054	0.12	-0.00042	0.0054	0.94	-0.0052	0.0054
	TGM2_P21980_OID20141_v1_Cardiometabolic	Cardiometabolic	P21980	OID20141	TGM2	0.0021	0.0054	0.7	0.0027	0.0054	0.61	0.0094	0.0054	0.083	-0.0077	0.0054	0.16	0.0088	0.0055	0.11	-0.0058	0.0055	0.29	0.013	0.0054	0.013	0.00083	0.0054	0.88	0.0015	0.0055	0.78	0.0076	0.0054	0.16	-0.035	0.0054	7.4e-11	-0.0026	0.0054	0.64	-0.011	0.0054	0.035	0.0096	0.0054	0.077	0.0017	0.0054
	DPP7_Q9UHL4_OID20142_v1_Cardiometabolic	Cardiometabolic	Q9UHL4	OID20142	DPP7	0.039	0.0055	5.1e-13	0.04	0.0055	4.4e-13	0.0083	0.0055	0.13	0.0024	0.0055	0.66	0.00078	0.0055	0.89	-0.0018	0.0055	0.74	-0.0025	0.0055	0.65	-0.0035	0.0055	0.52	0.017	0.0055	0.0018	-0.0033	0.0055	0.55	0.007	0.0054	0.2	-0.0014	0.0055	0.8	-0.0064	0.0055	0.24	0.0094	0.0055	0.085	-0.0017	0.0055
	PLIN3_O60664_OID20143_v1_Cardiometabolic	Cardiometabolic	O60664	OID20143	PLIN3	0.045	0.0054	8.3e-17	0.046	0.0054	2.1e-17	0.015	0.0054	0.0051	0.0031	0.0054	0.57	-0.00048	0.0054	0.93	-0.023	0.0054	2.5e-05	-0.025	0.0054	3.1e-06	-0.0062	0.0054	0.26	0.015	0.0055	0.0075	0.0021	0.0054	0.7	0.0034	0.0054	0.53	-0.013	0.0054	0.013	-0.02	0.0054	0.00021	0.01	0.0054	0.062	-0.0074	0.0054
	PLPBP_O94903_OID20144_v1_Cardiometabolic	Cardiometabolic	O94903	OID20144	PLPBP	0.0008	0.0054	0.88	0.0005	0.0054	0.93	0.014	0.0054	0.011	0.002	0.0054	0.71	0.0056	0.0054	0.3	-0.021	0.0054	0.00015	-0.016	0.0054	0.0033	-0.002	0.0054	0.72	0.012	0.0055	0.029	0.0016	0.0054	0.76	-0.0029	0.0054	0.59	-0.0098	0.0054	0.071	-0.021	0.0054	0.00012	0.012	0.0054	0.025	0.001	0.0054
	ICAM5_Q9UMF0_OID20145_v1_Cardiometabolic	Cardiometabolic	Q9UMF0	OID20145	ICAM5	0.038	0.0054	3.9e-12	0.037	0.0054	1.1e-11	-0.013	0.0054	0.014	-0.0014	0.0054	0.8	-0.017	0.0054	0.0017	0.036	0.0054	5.5e-11	0.058	0.0054	9.5e-27	0.017	0.0054	0.0023	-0.0064	0.0055	0.24	0.008	0.0054	0.14	0.022	0.0054	6.4e-05	-0.0097	0.0054	0.074	0.0083	0.0054	0.13	0.004	0.0054	0.46	-0.00077	0.0054
	PRKAR1A_P10644_OID20146_v1_Cardiometabolic	Cardiometabolic	P10644	OID20146	PRKAR1A	0.012	0.0054	0.031	0.011	0.0054	0.044	0.014	0.0054	0.013	-0.00097	0.0054	0.86	0.00088	0.0054	0.87	-0.025	0.0054	3.6e-06	-0.029	0.0054	1.5e-07	-0.0058	0.0054	0.28	0.011	0.0055	0.05	-0.005	0.0054	0.36	0.00089	0.0054	0.87	-0.0096	0.0054	0.078	-0.013	0.0054	0.015	0.0036	0.0054	0.51	-0.0023	0.0054
	IL6ST_P40189_OID20147_v1_Cardiometabolic	Cardiometabolic	P40189	OID20147	IL6ST	0.15	0.0054	4.4e-176	0.15	0.0054	3.4e-169	-0.0088	0.0054	0.1	0.0084	0.0054	0.12	-0.012	0.0054	0.029	0.0097	0.0054	0.076	0.0054	0.0054	0.32	-0.0013	0.0054	0.81	0.0048	0.0055	0.38	-0.00034	0.0054	0.95	0.0015	0.0054	0.78	-0.0082	0.0054	0.13	-0.00036	0.0054	0.95	0.0075	0.0054	0.17	0.0014	0.0054
	DCTPP1_Q9H773_OID20148_v1_Cardiometabolic	Cardiometabolic	Q9H773	OID20148	DCTPP1	0.24	0.0053	0	0.24	0.0053	0	0.01	0.0054	0.06	-0.0027	0.0054	0.61	0.0065	0.0054	0.24	-0.026	0.0054	2e-06	-0.034	0.0054	4.2e-10	-0.00079	0.0054	0.88	0.0027	0.0055	0.62	-0.005	0.0054	0.36	0.01	0.0054	0.061	-0.0085	0.0054	0.12	-0.012	0.0054	0.033	0.0091	0.0054	0.095	-0.0018	0.0054
	PM20D1_Q6GTS8_OID20149_v1_Cardiometabolic	Cardiometabolic	Q6GTS8	OID20149	PM20D1	-0.054	0.0055	8e-23	-0.053	0.0055	1.5e-22	-0.011	0.0055	0.038	0.0047	0.0055	0.39	-0.0014	0.0055	0.8	0.026	0.0055	1.5e-06	0.038	0.0055	2.2e-12	0.0036	0.0055	0.5	-0.0043	0.0055	0.43	0.017	0.0055	0.0017	-0.0083	0.0055	0.13	-0.0024	0.0055	0.66	-0.0044	0.0055	0.43	-0.0036	0.0055	0.51	0.0054	0.0055
	LACTB2_Q53H82_OID20150_v1_Cardiometabolic	Cardiometabolic	Q53H82	OID20150	LACTB2	0.015	0.0054	0.0049	0.015	0.0054	0.0064	0.012	0.0054	0.024	0.0033	0.0054	0.54	0.0009	0.0054	0.87	-0.021	0.0054	0.0001	-0.024	0.0054	1.5e-05	-0.0063	0.0054	0.24	0.0092	0.0055	0.093	-0.0023	0.0054	0.68	0.0058	0.0054	0.28	-0.009	0.0054	0.099	-0.015	0.0054	0.0076	0.0079	0.0054	0.14	-0.0024	0.0054
	FADD_Q13158_OID20151_v1_Cardiometabolic	Cardiometabolic	Q13158	OID20151	FADD	0.012	0.0054	0.027	0.012	0.0054	0.026	0.014	0.0054	0.0083	-0.0011	0.0054	0.84	0.0052	0.0054	0.34	-0.024	0.0054	1.3e-05	-0.026	0.0054	2e-06	-0.0044	0.0054	0.42	0.012	0.0055	0.027	0.00025	0.0054	0.96	0.0024	0.0054	0.66	-0.012	0.0054	0.028	-0.021	0.0054	0.00012	0.011	0.0054	0.048	-0.0015	0.0054
	CGREF1_Q99674_OID20152_v1_Cardiometabolic	Cardiometabolic	Q99674	OID20152	CGREF1	0.11	0.0054	1.1e-97	0.11	0.0054	7.8e-97	0.002	0.0054	0.72	0.0035	0.0054	0.51	-0.0036	0.0054	0.51	0.0081	0.0054	0.14	0.0089	0.0054	0.1	0.0095	0.0054	0.08	0.0014	0.0055	0.8	-0.00062	0.0054	0.91	-0.0083	0.0054	0.13	-0.0023	0.0054	0.67	-0.0017	0.0054	0.75	-0.00063	0.0054	0.91	0.0039	0.0054
	CXCL8_P10145_OID20153_v1_Cardiometabolic	Cardiometabolic	P10145	OID20153	CXCL8	0.16	0.0054	1.7e-197	0.16	0.0054	1.1e-192	0.0033	0.0055	0.55	-0.0045	0.0055	0.41	0.0012	0.0055	0.82	0.023	0.0055	2.2e-05	0.035	0.0055	2.2e-10	0.0067	0.0055	0.22	0.00034	0.0055	0.95	0.012	0.0055	0.035	0.0044	0.0055	0.42	-0.015	0.0055	0.0052	-0.024	0.0055	1e-05	0.019	0.0055	0.00062	-0.0026	0.0055
	LGALS1_P09382_OID20154_v1_Cardiometabolic	Cardiometabolic	P09382	OID20154	LGALS1	0.22	0.0053	0	0.22	0.0053	0	-0.0093	0.0054	0.089	0.011	0.0054	0.037	-0.012	0.0054	0.026	0.0009	0.0054	0.87	-0.017	0.0054	0.0021	-0.0036	0.0054	0.51	0.0071	0.0055	0.19	-0.0052	0.0054	0.34	0.0022	0.0054	0.68	0.00023	0.0054	0.97	-0.0016	0.0054	0.77	0.012	0.0054	0.03	0.0013	0.0054
	IGFBPL1_Q8WX77_OID20155_v1_Cardiometabolic	Cardiometabolic	Q8WX77	OID20155	IGFBPL1	0.32	0.0052	0	0.32	0.0052	0	-0.018	0.0054	0.0007	0.019	0.0054	0.00037	-0.0025	0.0054	0.64	0.0069	0.0054	0.21	-0.0074	0.0054	0.18	-0.011	0.0054	0.054	-0.0011	0.0055	0.84	-0.016	0.0054	0.0041	-0.0054	0.0054	0.32	0.0033	0.0054	0.54	0.016	0.0054	0.0033	-0.00061	0.0054	0.91	-0.0036	0.0054
	MNDA_P41218_OID20156_v1_Cardiometabolic	Cardiometabolic	P41218	OID20156	MNDA	0.0025	0.0054	0.64	0.0039	0.0054	0.48	0.009	0.0054	0.098	-0.01	0.0054	0.054	0.014	0.0054	0.0093	-0.0037	0.0054	0.5	0.034	0.0054	3.7e-10	0.017	0.0054	0.0014	0.0058	0.0055	0.28	0.046	0.0054	2.3e-17	-0.029	0.0054	1.2e-07	-0.061	0.0054	1.8e-29	-0.099	0.0054	4.8e-74	0.07	0.0054	4.9e-38	0.014	0.0054
	CDH6_P55285_OID20157_v1_Cardiometabolic	Cardiometabolic	P55285	OID20157	CDH6	0.14	0.0054	3.2e-154	0.14	0.0054	3.6e-152	0.0031	0.0054	0.57	0.005	0.0054	0.35	-0.00051	0.0054	0.93	-0.032	0.0054	4.6e-09	-0.041	0.0054	7.4e-14	-0.0054	0.0054	0.32	0.0044	0.0055	0.42	-0.014	0.0054	0.0092	-0.0019	0.0054	0.72	-0.0095	0.0054	0.079	-0.017	0.0054	0.0018	0.016	0.0054	0.0027	3.5e-06	0.0054
	IL19_Q9UHD0_OID20158_v1_Cardiometabolic	Cardiometabolic	Q9UHD0	OID20158	IL19	0.075	0.0055	1.3e-42	0.078	0.0055	1.8e-45	-0.031	0.0055	1.6e-08	0.0071	0.0055	0.2	0.0014	0.0055	0.8	0.046	0.0055	7.6e-17	0.065	0.0055	2.5e-32	-0.0019	0.0055	0.73	-0.0016	0.0055	0.78	0.018	0.0055	0.0011	0.013	0.0055	0.019	-0.013	0.0055	0.021	-0.002	0.0055	0.72	0.0026	0.0055	0.64	-0.00096	0.0055
	ACAN_P16112_OID20159_v1_Cardiometabolic	Cardiometabolic	P16112	OID20159	ACAN	0.26	0.0053	0	0.26	0.0053	0	-0.0067	0.0055	0.22	0.013	0.0055	0.014	-0.0057	0.0055	0.3	-0.0096	0.0055	0.08	-0.036	0.0055	2.7e-11	-0.0021	0.0055	0.69	-0.006	0.0055	0.27	-0.012	0.0055	0.023	0.0097	0.0055	0.077	0.0097	0.0055	0.075	-0.00036	0.0055	0.95	0.0033	0.0055	0.55	-0.00094	0.0055
	PLXNB3_Q9ULL4_OID20160_v1_Cardiometabolic	Cardiometabolic	Q9ULL4	OID20160	PLXNB3	0.018	0.0055	0.00077	0.017	0.0055	0.0016	0.009	0.0054	0.099	0.005	0.0054	0.36	0.0026	0.0055	0.63	-0.017	0.0055	0.0021	-0.021	0.0055	0.00013	-0.0017	0.0055	0.75	0.011	0.0055	0.039	-0.0069	0.0055	0.2	0.0009	0.0054	0.87	-0.0053	0.0055	0.33	-0.013	0.0054	0.02	0.0087	0.0054	0.11	0.0012	0.0054
	TYRO3_Q06418_OID20161_v1_Cardiometabolic	Cardiometabolic	Q06418	OID20161	TYRO3	0.0091	0.0054	0.093	0.0073	0.0054	0.18	-0.0076	0.0054	0.16	-0.0013	0.0054	0.81	-0.015	0.0054	0.0055	0.016	0.0054	0.0041	0.014	0.0054	0.011	0.0034	0.0054	0.54	0.0039	0.0055	0.48	-0.0025	0.0054	0.64	-0.016	0.0054	0.0032	-0.0047	0.0054	0.39	-0.0008	0.0054	0.88	0.006	0.0054	0.27	0.0041	0.0054
	EIF4EBP1_Q13541_OID20162_v1_Cardiometabolic	Cardiometabolic	Q13541	OID20162	EIF4EBP1	0.036	0.0054	5.5e-11	0.037	0.0054	1.5e-11	0.0059	0.0054	0.28	0.0048	0.0054	0.37	0.0024	0.0054	0.66	-0.0028	0.0054	0.6	0.0084	0.0054	0.12	0.00059	0.0054	0.91	0.0074	0.0055	0.17	0.0094	0.0054	0.083	-0.0087	0.0054	0.11	-0.008	0.0054	0.14	-0.015	0.0054	0.005	0.015	0.0054	0.0071	0.0056	0.0054
	PDCD6_O75340_OID20163_v1_Cardiometabolic	Cardiometabolic	O75340	OID20163	PDCD6	0.014	0.0054	0.013	0.014	0.0054	0.0087	0.00085	0.0054	0.88	0.0025	0.0054	0.65	-5.5e-06	0.0054	1	-0.0098	0.0054	0.072	-0.0071	0.0054	0.19	0.00065	0.0054	0.91	-0.00033	0.0055	0.95	0.0053	0.0054	0.33	0.0096	0.0054	0.077	-0.0033	0.0054	0.54	0.004	0.0054	0.46	-0.0074	0.0054	0.17	0.005	0.0054
	APLP1_P51693_OID20164_v1_Cardiometabolic	Cardiometabolic	P51693	OID20164	APLP1	-0.027	0.0054	1e-06	-0.028	0.0054	4.2e-07	0.0011	0.0054	0.84	-0.004	0.0054	0.46	-0.0039	0.0054	0.48	-0.011	0.0054	0.049	0.0019	0.0054	0.72	0.01	0.0054	0.061	0.0032	0.0055	0.56	0.0067	0.0054	0.22	-0.011	0.0054	0.052	-0.016	0.0054	0.003	-0.014	0.0054	0.0093	0.012	0.0054	0.026	0.0052	0.0054
	CLEC5A_Q9NY25_OID20165_v1_Cardiometabolic	Cardiometabolic	Q9NY25	OID20165	CLEC5A	0.17	0.0054	2.9e-219	0.17	0.0054	6.2e-222	0.0052	0.0054	0.34	0.00023	0.0055	0.97	-0.0049	0.0055	0.37	-0.0047	0.0055	0.39	0.00025	0.0055	0.96	0.0061	0.0055	0.27	0.0043	0.0055	0.44	0.0007	0.0055	0.9	-0.01	0.0054	0.067	-0.012	0.0055	0.027	-0.013	0.0054	0.019	0.0076	0.0054	0.16	-0.0046	0.0054
	GSTA1_P08263_OID20166_v1_Cardiometabolic	Cardiometabolic	P08263	OID20166	GSTA1	0.1	0.0054	7.5e-78	0.099	0.0054	2.4e-74	-0.0094	0.0054	0.085	0.0087	0.0054	0.11	0.0039	0.0054	0.48	0.02	0.0054	0.00022	0.012	0.0054	0.033	-0.014	0.0054	0.013	0.0088	0.0055	0.11	-0.0034	0.0054	0.54	-0.0011	0.0054	0.84	0.0088	0.0054	0.11	0.0073	0.0054	0.18	0.0016	0.0054	0.77	0.0044	0.0054
	IGSF8_Q969P0_OID20167_v1_Cardiometabolic	Cardiometabolic	Q969P0	OID20167	IGSF8	0.12	0.0054	1.4e-103	0.12	0.0054	2.6e-101	0.0021	0.0054	0.69	0.011	0.0054	0.039	-0.00094	0.0054	0.86	-0.0077	0.0054	0.16	-0.013	0.0054	0.013	-0.0091	0.0054	0.094	0.0061	0.0055	0.27	-0.017	0.0054	0.0015	-0.0042	0.0054	0.44	0.0091	0.0054	0.093	0.009	0.0054	0.099	-0.0035	0.0054	0.52	-0.0032	0.0054
	MEP1B_Q16820_OID20168_v1_Cardiometabolic	Cardiometabolic	Q16820	OID20168	MEP1B	0.092	0.0054	9.3e-65	0.089	0.0054	3.1e-60	-0.0097	0.0054	0.074	0.0022	0.0054	0.69	0.0022	0.0054	0.69	0.0032	0.0054	0.56	-0.012	0.0054	0.023	-0.0078	0.0054	0.15	0.0025	0.0055	0.64	-0.006	0.0054	0.27	0.0097	0.0054	0.074	0.0054	0.0054	0.32	0.00024	0.0054	0.97	-0.0022	0.0054	0.69	0.025	0.0054
	SDC1_P18827_OID20169_v1_Cardiometabolic	Cardiometabolic	P18827	OID20169	SDC1	0.054	0.0054	1.3e-23	0.057	0.0054	1e-25	-0.012	0.0054	0.032	0.00071	0.0054	0.9	-0.0064	0.0054	0.24	0.024	0.0054	1.4e-05	0.026	0.0054	1.6e-06	0.0037	0.0054	0.5	0.013	0.0055	0.021	0.0029	0.0054	0.59	-0.0029	0.0054	0.6	-0.0041	0.0054	0.45	-0.0016	0.0054	0.77	0.0021	0.0054	0.7	0.004	0.0054
	CDH2_P19022_OID20170_v1_Cardiometabolic	Cardiometabolic	P19022	OID20170	CDH2	0.32	0.0051	0	0.32	0.0052	0	-0.018	0.0054	0.00087	0.01	0.0054	0.056	-0.0071	0.0054	0.19	0.016	0.0054	0.0028	0.0018	0.0054	0.75	-0.013	0.0054	0.02	0.0026	0.0055	0.63	-0.011	0.0054	0.047	-0.0038	0.0054	0.49	0.0065	0.0054	0.23	0.014	0.0054	0.013	-0.0043	0.0054	0.43	-0.00082	0.0054
	MCFD2_Q8NI22_OID20171_v1_Cardiometabolic	Cardiometabolic	Q8NI22	OID20171	MCFD2	0.026	0.0054	1.2e-06	0.027	0.0054	1.1e-06	0.01	0.0054	0.056	0.0039	0.0054	0.47	-0.0011	0.0055	0.84	-0.019	0.0055	0.00055	-0.024	0.0054	8.3e-06	-0.0034	0.0054	0.54	0.01	0.0055	0.062	-0.0066	0.0054	0.23	0.0079	0.0054	0.15	-0.004	0.0054	0.46	-0.0098	0.0054	0.072	0.0058	0.0054	0.29	-0.0036	0.0054
	FCRL1_Q96LA6_OID20172_v1_Cardiometabolic	Cardiometabolic	Q96LA6	OID20172	FCRL1	0.0047	0.0054	0.39	0.0036	0.0054	0.51	0.00047	0.0054	0.93	0.0018	0.0054	0.74	-0.00051	0.0054	0.93	0.0029	0.0054	0.59	0.0063	0.0054	0.24	0.0043	0.0054	0.42	-0.0083	0.0055	0.13	0.005	0.0054	0.36	0.00095	0.0054	0.86	-0.014	0.0054	0.011	-0.0077	0.0054	0.15	0.013	0.0054	0.017	0.0038	0.0054
	GPNMB_Q14956_OID20173_v1_Cardiometabolic	Cardiometabolic	Q14956	OID20173	GPNMB	0.15	0.0055	2.4e-174	0.15	0.0055	5.1e-173	0.0045	0.0055	0.41	0.0081	0.0055	0.14	-0.00041	0.0055	0.94	-0.018	0.0055	0.0011	-0.036	0.0055	6.6e-11	-0.0062	0.0055	0.27	0.011	0.0055	0.05	-0.012	0.0055	0.037	0.0024	0.0055	0.66	0.0042	0.0055	0.45	0.0071	0.0055	0.2	0.0011	0.0055	0.84	-0.0035	0.0055
	QDPR_P09417_OID20174_v1_Cardiometabolic	Cardiometabolic	P09417	OID20174	QDPR	0.022	0.0055	6.2e-05	0.021	0.0055	9.9e-05	0.0079	0.0055	0.15	0.0041	0.0055	0.45	0.0019	0.0055	0.73	-0.013	0.0055	0.018	-0.01	0.0055	0.057	-0.003	0.0055	0.58	0.0093	0.0055	0.088	-0.00068	0.0055	0.9	0.0044	0.0054	0.41	-0.0086	0.0055	0.12	-0.011	0.0055	0.046	0.009	0.0055	0.1	0.0004	0.0055
	GHRL_Q9UBU3_OID20175_v1_Cardiometabolic	Cardiometabolic	Q9UBU3	OID20175	GHRL	0.018	0.0054	0.00095	0.014	0.0054	0.013	0.017	0.0054	0.0023	0.0064	0.0054	0.24	-0.0045	0.0054	0.41	-0.038	0.0054	4.3e-12	-0.048	0.0054	6e-19	0.00055	0.0054	0.92	-0.0011	0.0055	0.84	-0.009	0.0054	0.097	-0.017	0.0054	0.0021	0.0019	0.0054	0.73	0.003	0.0054	0.58	-0.0023	0.0054	0.67	0.0011	0.0054
	PPP1R2_P41236_OID20176_v1_Cardiometabolic	Cardiometabolic	P41236	OID20176	PPP1R2	0.023	0.0054	1.7e-05	0.023	0.0054	2e-05	0.016	0.0054	0.0042	0.0011	0.0054	0.83	0.0063	0.0054	0.25	-0.026	0.0054	1.2e-06	-0.031	0.0054	8.1e-09	-0.0078	0.0054	0.15	0.012	0.0055	0.024	-0.0053	0.0054	0.33	0.006	0.0054	0.27	-0.01	0.0054	0.062	-0.018	0.0054	0.00086	0.0068	0.0054	0.21	-0.0015	0.0054
	CD2AP_Q9Y5K6_OID20177_v1_Cardiometabolic	Cardiometabolic	Q9Y5K6	OID20177	CD2AP	-0.0036	0.0054	0.51	-0.0036	0.0054	0.51	0.019	0.0054	0.00066	0.0041	0.0054	0.45	0.0083	0.0054	0.13	-0.024	0.0054	1.1e-05	-0.012	0.0054	0.022	0.0044	0.0054	0.42	0.0092	0.0055	0.093	0.0097	0.0054	0.075	0.0016	0.0054	0.76	-0.021	0.0054	0.00011	-0.027	0.0054	8.9e-07	0.013	0.0054	0.015	-0.0018	0.0054
	NADK_O95544_OID20178_v1_Cardiometabolic	Cardiometabolic	O95544	OID20178	NADK	0.12	0.0054	2.9e-116	0.12	0.0054	1.4e-117	-0.00047	0.0054	0.93	-0.0012	0.0054	0.83	0.0018	0.0054	0.74	0.0094	0.0054	0.086	0.025	0.0054	3.7e-06	0.011	0.0054	0.044	0.0074	0.0055	0.18	0.027	0.0054	8.5e-07	-0.015	0.0054	0.0071	-0.041	0.0054	3.1e-14	-0.057	0.0054	7.6e-26	0.035	0.0054	1.6e-10	0.0088	0.0054
	CBLIF_P27352_OID20179_v1_Cardiometabolic	Cardiometabolic	P27352	OID20179	CBLIF	0.17	0.0054	3.1e-223	0.17	0.0054	9.4e-221	-0.0044	0.0055	0.42	0.015	0.0054	0.0073	-0.0049	0.0055	0.37	0.0041	0.0055	0.46	0.011	0.0054	0.04	-0.007	0.0054	0.2	0.0014	0.0055	0.79	0.0023	0.0054	0.67	-0.0067	0.0054	0.22	-0.0068	0.0054	0.21	-0.0017	0.0054	0.75	-0.00095	0.0054	0.86	-0.0062	0.0054
	TINAGL1_Q9GZM7_OID20180_v1_Cardiometabolic	Cardiometabolic	Q9GZM7	OID20180	TINAGL1	0.25	0.0053	0	0.25	0.0053	0	-0.0026	0.0055	0.64	0.0091	0.0055	0.097	-0.0033	0.0055	0.55	-0.01	0.0055	0.061	-0.029	0.0054	1e-07	0.0047	0.0055	0.39	-0.0021	0.0055	0.7	-0.012	0.0054	0.027	0.0067	0.0054	0.22	0.0016	0.0055	0.76	0.0046	0.0054	0.4	-0.0035	0.0054	0.53	-0.0055	0.0055
	CANT1_Q8WVQ1_OID20181_v1_Cardiometabolic	Cardiometabolic	Q8WVQ1	OID20181	CANT1	0.089	0.0054	3.6e-60	0.089	0.0054	2.4e-60	-0.0014	0.0054	0.79	0.017	0.0054	0.0022	-0.004	0.0054	0.47	-0.0026	0.0054	0.63	-0.014	0.0054	0.0095	-0.0057	0.0054	0.3	0.0086	0.0055	0.12	-0.012	0.0054	0.027	-0.0069	0.0054	0.21	0.0041	0.0054	0.45	-0.0013	0.0054	0.82	-0.00049	0.0054	0.93	-0.00033	0.0054
	SSC4D_Q8WTU2_OID20182_v1_Cardiometabolic	Cardiometabolic	Q8WTU2	OID20182	SSC4D	0.014	0.0054	0.0087	0.014	0.0054	0.0081	-0.0076	0.0055	0.16	0.0014	0.0054	0.8	-0.004	0.0055	0.47	0.004	0.0055	0.47	-0.002	0.0054	0.72	-0.0084	0.0054	0.12	0.012	0.0055	0.024	-0.0028	0.0054	0.61	-0.014	0.0054	0.0083	0.0014	0.0054	0.8	-0.0066	0.0054	0.22	0.005	0.0054	0.36	0.0083	0.0054
	OLR1_P78380_OID20183_v1_Cardiometabolic	Cardiometabolic	P78380	OID20183	OLR1	0.064	0.0055	1.3e-31	0.066	0.0055	7e-34	-0.0018	0.0055	0.75	0.0068	0.0055	0.21	-0.0077	0.0055	0.16	0.0028	0.0055	0.61	0.013	0.0055	0.02	-0.0083	0.0055	0.13	0.0067	0.0055	0.22	0.00013	0.0055	0.98	-0.021	0.0055	0.00013	-0.0081	0.0055	0.14	-0.015	0.0055	0.0058	0.01	0.0055	0.058	-0.0022	0.0055
	DIABLO_Q9NR28_OID20184_v1_Cardiometabolic	Cardiometabolic	Q9NR28	OID20184	DIABLO	-0.00076	0.0055	0.89	-0.0019	0.0055	0.73	0.015	0.0054	0.0069	-0.0018	0.0055	0.74	0.0063	0.0055	0.25	-0.022	0.0055	3.7e-05	-0.022	0.0055	5.5e-05	-0.0041	0.0055	0.46	0.011	0.0055	0.054	-0.0046	0.0055	0.4	0.0077	0.0054	0.16	-0.0071	0.0055	0.19	-0.011	0.0054	0.037	0.0017	0.0054	0.76	-0.0021	0.0054
	LRP11_Q86VZ4_OID20185_v1_Cardiometabolic	Cardiometabolic	Q86VZ4	OID20185	LRP11	0.19	0.0053	7e-269	0.19	0.0053	3.9e-271	-0.00048	0.0054	0.93	0.01	0.0054	0.06	0.0017	0.0054	0.75	-0.0087	0.0054	0.11	-0.018	0.0054	0.0011	0.0012	0.0054	0.83	0.0092	0.0055	0.091	-0.011	0.0054	0.036	-0.0097	0.0054	0.075	0.0041	0.0054	0.45	-0.0018	0.0054	0.74	0.0021	0.0054	0.69	0.0083	0.0054
	SEMA3F_Q13275_OID20186_v1_Cardiometabolic	Cardiometabolic	Q13275	OID20186	SEMA3F	0.17	0.0054	9.3e-216	0.17	0.0054	1.2e-212	-0.01	0.0054	0.061	0.016	0.0054	0.0031	-0.0041	0.0054	0.46	0.0005	0.0054	0.93	-0.019	0.0054	0.0004	0.0053	0.0054	0.33	0.0055	0.0055	0.31	-0.00082	0.0054	0.88	-0.012	0.0054	0.027	-0.0054	0.0054	0.32	-0.011	0.0054	0.035	0.0074	0.0054	0.17	0.0062	0.0054
	LEP_P41159_OID20187_v1_Cardiometabolic	Cardiometabolic	P41159	OID20187	LEP	0.081	0.0054	1.3e-50	0.079	0.0054	6.5e-48	-0.011	0.0054	0.048	0.0069	0.0054	0.21	-0.0095	0.0054	0.081	0.029	0.0054	7.3e-08	0.017	0.0054	0.0015	-0.0053	0.0054	0.33	-0.0007	0.0055	0.9	-0.011	0.0054	0.043	-0.0038	0.0054	0.48	-0.00029	0.0054	0.96	0.0069	0.0054	0.2	0.0052	0.0054	0.34	-0.0011	0.0054
	LPL_P06858_OID20188_v1_Cardiometabolic	Cardiometabolic	P06858	OID20188	LPL	0.05	0.0054	2.6e-20	0.049	0.0054	4.5e-19	0.013	0.0054	0.015	-0.0026	0.0054	0.63	-0.0061	0.0054	0.26	-0.016	0.0054	0.0038	-0.016	0.0054	0.0025	0.011	0.0054	0.049	-0.012	0.0055	0.026	0.00059	0.0054	0.91	-0.0043	0.0054	0.43	-0.0073	0.0054	0.18	-0.0076	0.0054	0.16	0.0088	0.0054	0.11	-0.013	0.0054
	ADGRG2_Q8IZP9_OID20189_v1_Cardiometabolic	Cardiometabolic	Q8IZP9	OID20189	ADGRG2	-0.0075	0.0054	0.17	-0.011	0.0054	0.038	0.02	0.0054	0.00031	-0.0083	0.0054	0.13	0.0076	0.0054	0.16	-0.059	0.0054	5.1e-27	-0.065	0.0054	1.7e-32	0.0063	0.0054	0.24	0.0054	0.0055	0.32	-0.0081	0.0054	0.14	-0.0031	0.0054	0.57	-0.0029	0.0054	0.59	-0.015	0.0054	0.006	0.005	0.0054	0.35	0.00032	0.0054
	SIGLEC7_Q9Y286_OID20190_v1_Cardiometabolic	Cardiometabolic	Q9Y286	OID20190	SIGLEC7	0.22	0.0053	0	0.22	0.0053	0	-0.018	0.0054	0.001	0.0048	0.0054	0.38	-0.0095	0.0054	0.081	0.021	0.0054	0.00015	0.018	0.0054	0.00099	-0.0084	0.0054	0.12	0.0037	0.0055	0.5	-0.0061	0.0054	0.27	0.012	0.0054	0.031	0.0033	0.0054	0.54	0.026	0.0054	2e-06	-0.012	0.0054	0.025	-0.0064	0.0054
	NPTXR_O95502_OID20191_v1_Cardiometabolic	Cardiometabolic	O95502	OID20191	NPTXR	-0.0053	0.0054	0.33	-0.006	0.0054	0.27	0.011	0.0054	0.05	-0.011	0.0054	0.048	0.00033	0.0054	0.95	-0.0095	0.0054	0.082	0.0029	0.0054	0.59	0.016	0.0054	0.0025	0.0096	0.0055	0.079	0.00091	0.0054	0.87	-0.023	0.0054	3.4e-05	-0.02	0.0054	0.0002	-0.023	0.0054	2.2e-05	0.012	0.0054	0.028	0.0061	0.0054
	GRAP2_O75791_OID20192_v1_Cardiometabolic	Cardiometabolic	O75791	OID20192	GRAP2	0.0035	0.0054	0.52	0.003	0.0054	0.59	0.018	0.0054	0.00095	0.00036	0.0054	0.95	0.009	0.0054	0.098	-0.033	0.0054	1.5e-09	-0.039	0.0054	1.4e-12	-0.0066	0.0054	0.22	0.013	0.0055	0.02	-0.006	0.0054	0.27	0.0086	0.0054	0.12	-0.0077	0.0054	0.16	-0.015	0.0054	0.0055	0.0031	0.0054	0.57	-0.0041	0.0054
	CDHR5_Q9HBB8_OID20193_v1_Cardiometabolic	Cardiometabolic	Q9HBB8	OID20193	CDHR5	-0.0055	0.0054	0.31	-0.0079	0.0054	0.15	-0.0075	0.0054	0.17	0.0055	0.0054	0.32	-0.007	0.0054	0.2	0.0019	0.0054	0.73	-0.012	0.0054	0.029	0.0068	0.0054	0.21	0.0087	0.0055	0.11	-0.0023	0.0054	0.67	-0.0056	0.0054	0.3	-0.012	0.0054	0.025	-0.0099	0.0054	0.069	0.0051	0.0054	0.35	0.0045	0.0054
	THOP1_P52888_OID20194_v1_Cardiometabolic	Cardiometabolic	P52888	OID20194	THOP1	0.02	0.0055	0.00028	0.017	0.0055	0.0014	0.0013	0.0055	0.81	-0.0035	0.0055	0.52	0.0071	0.0055	0.19	0.0047	0.0055	0.39	0.01	0.0055	0.06	-7.9e-05	0.0055	0.99	0.0032	0.0055	0.55	0.0055	0.0055	0.31	-0.0024	0.0055	0.66	-0.0048	0.0055	0.38	-0.0038	0.0055	0.48	0.01	0.0055	0.061	0.0017	0.0055
	GLRX_P35754_OID20195_v1_Cardiometabolic	Cardiometabolic	P35754	OID20195	GLRX	0.016	0.0055	0.0026	0.017	0.0055	0.0023	0.0068	0.0055	0.21	0.0015	0.0055	0.79	0.0083	0.0055	0.13	-0.012	0.0055	0.024	0.0031	0.0055	0.58	0.0057	0.0055	0.3	0.0054	0.0055	0.32	0.017	0.0055	0.0016	-0.025	0.0054	3.6e-06	-0.019	0.0055	0.0005	-0.025	0.0054	4.8e-06	0.013	0.0055	0.02	0.0021	0.0055
	KITLG_P21583_OID20196_v1_Cardiometabolic	Cardiometabolic	P21583	OID20196	KITLG	0.093	0.0054	3.2e-65	0.092	0.0054	1e-64	0.0088	0.0054	0.11	0.0003	0.0054	0.96	0.00052	0.0054	0.92	-0.021	0.0054	0.0001	-0.03	0.0054	5.5e-08	0.0085	0.0054	0.12	0.0065	0.0055	0.23	-0.007	0.0054	0.2	-0.011	0.0054	0.041	-0.0054	0.0054	0.32	-0.016	0.0054	0.0025	0.0098	0.0054	0.071	-0.001	0.0054
	PILRB_Q9UKJ0_OID20197_v1_Cardiometabolic	Cardiometabolic	Q9UKJ0	OID20197	PILRB	0.18	0.0054	3.7e-233	0.18	0.0054	4.8e-237	-0.0061	0.0054	0.26	0.014	0.0054	0.0099	0.0054	0.0054	0.32	0.005	0.0054	0.36	0.0021	0.0054	0.7	-0.0029	0.0054	0.59	0.0055	0.0055	0.31	-0.0026	0.0054	0.63	0.0029	0.0054	0.6	-0.00018	0.0054	0.97	0.0025	0.0054	0.64	-0.0014	0.0054	0.8	-0.0005	0.0054
	CLUL1_Q15846_OID20198_v1_Cardiometabolic	Cardiometabolic	Q15846	OID20198	CLUL1	0.064	0.0054	1.8e-31	0.062	0.0054	6.1e-30	0.0062	0.0054	0.25	-0.005	0.0054	0.36	-0.0034	0.0055	0.54	-0.019	0.0055	0.00038	-0.017	0.0054	0.0014	0.016	0.0054	0.003	-0.0034	0.0055	0.53	-0.00074	0.0054	0.89	-0.00036	0.0054	0.95	-0.0098	0.0054	0.072	-0.0064	0.0054	0.24	0.01	0.0054	0.058	0.002	0.0054
	AHCY_P23526_OID20199_v1_Cardiometabolic	Cardiometabolic	P23526	OID20199	AHCY	0.094	0.0054	4.8e-67	0.093	0.0054	4.9e-66	0.01	0.0054	0.061	-0.00056	0.0054	0.92	0.0031	0.0054	0.57	-0.016	0.0054	0.0025	-0.023	0.0054	3.3e-05	-0.0062	0.0054	0.25	0.0081	0.0055	0.14	-0.003	0.0054	0.59	0.011	0.0054	0.046	-0.0049	0.0054	0.37	-0.012	0.0054	0.024	0.0019	0.0054	0.72	-0.00015	0.0054
	FABP2_P12104_OID20200_v1_Cardiometabolic	Cardiometabolic	P12104	OID20200	FABP2	0.13	0.0054	1.7e-126	0.13	0.0054	4.1e-122	0.011	0.0054	0.046	-0.00066	0.0054	0.9	0.0076	0.0054	0.16	-0.015	0.0054	0.0061	-0.0097	0.0054	0.075	-0.0023	0.0054	0.68	0.006	0.0055	0.28	0.0011	0.0054	0.85	-0.00031	0.0054	0.95	-0.0063	0.0054	0.25	-0.0094	0.0054	0.083	0.0052	0.0054	0.34	-0.0059	0.0054
	REN_P00797_OID20201_v1_Cardiometabolic	Cardiometabolic	P00797	OID20201	REN	0.11	0.0054	9.3e-85	0.11	0.0054	6.2e-94	-0.012	0.0054	0.033	0.0068	0.0054	0.21	-0.0069	0.0054	0.21	0.012	0.0054	0.024	0.008	0.0054	0.14	-0.015	0.0054	0.0053	0.0081	0.0055	0.14	-0.0046	0.0054	0.4	0.0081	0.0054	0.14	-0.0061	0.0054	0.26	0.011	0.0054	0.039	-0.0032	0.0054	0.55	0.0048	0.0054
	GDF2_Q9UK05_OID20202_v1_Cardiometabolic	Cardiometabolic	Q9UK05	OID20202	GDF2	0.051	0.0054	5.1e-21	0.046	0.0054	1.7e-17	-0.0071	0.0054	0.19	0.0025	0.0054	0.64	-0.0096	0.0054	0.078	-0.002	0.0054	0.71	-0.0017	0.0054	0.75	0.0041	0.0054	0.45	0.0098	0.0055	0.072	-0.01	0.0054	0.066	-0.017	0.0054	0.0015	0.0061	0.0054	0.26	0.0053	0.0054	0.33	0.0013	0.0054	0.81	-0.0023	0.0054
	RNASE3_P12724_OID20203_v1_Cardiometabolic	Cardiometabolic	P12724	OID20203	RNASE3	0.049	0.0054	4.5e-19	0.05	0.0054	9.6e-20	0.005	0.0054	0.36	-0.0021	0.0055	0.7	0.0094	0.0055	0.086	-0.0079	0.0055	0.15	0.0079	0.0055	0.15	0.0037	0.0055	0.49	0.0058	0.0055	0.29	0.0091	0.0055	0.096	-0.034	0.0054	7.3e-10	-0.014	0.0055	0.01	-0.029	0.0054	1.5e-07	0.024	0.0054	7.8e-06	0.0058	0.0054
	SOST_Q9BQB4_OID20204_v1_Cardiometabolic	Cardiometabolic	Q9BQB4	OID20204	SOST	0.26	0.0053	0	0.26	0.0053	0	-0.007	0.0055	0.2	0.018	0.0054	0.0011	-0.0032	0.0055	0.56	-0.0018	0.0055	0.74	-0.033	0.0054	2.1e-09	-0.0098	0.0054	0.071	0.0048	0.0055	0.38	-0.012	0.0054	0.023	0.011	0.0054	0.052	0.013	0.0054	0.015	0.021	0.0054	8.4e-05	-0.0069	0.0054	0.2	0.001	0.0054
	NPDC1_Q9NQX5_OID20205_v1_Cardiometabolic	Cardiometabolic	Q9NQX5	OID20205	NPDC1	0.28	0.0052	0	0.28	0.0052	0	-0.014	0.0054	0.013	0.014	0.0054	0.013	-0.011	0.0054	0.05	0.0072	0.0054	0.18	-0.0066	0.0054	0.23	-0.007	0.0054	0.2	0.0038	0.0055	0.49	-0.0036	0.0054	0.5	-0.0078	0.0054	0.15	-0.00079	0.0054	0.89	0.005	0.0054	0.35	0.0033	0.0054	0.55	0.0016	0.0054
	CD69_Q07108_OID20206_v1_Cardiometabolic	Cardiometabolic	Q07108	OID20206	CD69	-0.013	0.0055	0.02	-0.013	0.0055	0.018	0.0059	0.0054	0.28	0.0012	0.0055	0.82	0.0027	0.0055	0.63	-0.007	0.0055	0.2	-0.0039	0.0055	0.48	-0.0077	0.0055	0.16	0.012	0.0055	0.036	-0.0056	0.0055	0.3	0.0036	0.0055	0.5	-0.003	0.0055	0.59	-0.0088	0.0055	0.11	0.006	0.0055	0.27	-0.0013	0.0055
	CXCL5_P42830_OID20207_v1_Cardiometabolic	Cardiometabolic	P42830	OID20207	CXCL5	0.063	0.0054	1.7e-30	0.061	0.0054	8.7e-29	-0.0015	0.0054	0.79	0.003	0.0055	0.58	-0.0051	0.0055	0.35	0.014	0.0055	0.012	-0.0053	0.0055	0.33	-0.013	0.0055	0.019	0.0025	0.0055	0.64	-0.019	0.0054	0.00058	0.023	0.0054	2.3e-05	0.018	0.0055	0.00075	0.026	0.0054	1.3e-06	-0.013	0.0054	0.015	-0.0027	0.0055
	COL4A1_P02462_OID20208_v1_Cardiometabolic	Cardiometabolic	P02462	OID20208	COL4A1	0.066	0.0054	7.4e-34	0.069	0.0054	1.6e-36	0.0098	0.0054	0.07	-0.0031	0.0054	0.57	0.006	0.0054	0.27	-0.017	0.0054	0.0013	-0.0098	0.0054	0.071	0.005	0.0054	0.36	0.0042	0.0055	0.44	0.0036	0.0054	0.5	-0.00028	0.0054	0.96	-0.0072	0.0054	0.18	-0.014	0.0054	0.012	0.0056	0.0054	0.31	-0.012	0.0054
	LILRA5_A6NI73_OID20209_v1_Cardiometabolic	Cardiometabolic	A6NI73	OID20209	LILRA5	0.14	0.0054	6.3e-137	0.14	0.0054	1.7e-137	-0.0065	0.0055	0.23	0.0039	0.0054	0.47	0.00052	0.0055	0.92	0.012	0.0055	0.028	0.0081	0.0054	0.14	-0.0082	0.0054	0.13	0.0053	0.0055	0.34	-0.0095	0.0054	0.08	-0.0061	0.0054	0.26	0.0096	0.0054	0.079	0.01	0.0054	0.064	-0.0042	0.0054	0.44	-0.00011	0.0054
	MARCO_Q9UEW3_OID20210_v1_Cardiometabolic	Cardiometabolic	Q9UEW3	OID20210	MARCO	0.2	0.0053	3.9e-289	0.19	0.0053	1.4e-282	-0.0099	0.0054	0.07	0.0099	0.0054	0.068	-0.0057	0.0054	0.3	0.016	0.0054	0.0033	0.0065	0.0054	0.23	0.0045	0.0054	0.4	0.0054	0.0055	0.32	-0.0042	0.0054	0.44	0.0036	0.0054	0.51	-0.0012	0.0054	0.83	0.011	0.0054	0.052	0.00011	0.0054	0.98	-0.0024	0.0054
	ANGPTL1_O95841_OID20211_v1_Cardiometabolic	Cardiometabolic	O95841	OID20211	ANGPTL1	0.098	0.0055	7e-71	0.097	0.0055	8.8e-71	0.0021	0.0055	0.7	0.0064	0.0055	0.25	0.0052	0.0055	0.34	-0.022	0.0055	7.1e-05	-0.025	0.0055	3.5e-06	0.0082	0.0055	0.13	0.0034	0.0055	0.53	0.0063	0.0055	0.25	-0.012	0.0055	0.029	-0.013	0.0055	0.017	-0.017	0.0055	0.0024	0.009	0.0055	0.1	0.007	0.0055
	PRSS27_Q9BQR3_OID20212_v1_Cardiometabolic	Cardiometabolic	Q9BQR3	OID20212	PRSS27	-0.041	0.0055	5.5e-14	-0.039	0.0055	6.1e-13	-0.0064	0.0054	0.24	0.0017	0.0055	0.75	-0.0038	0.0055	0.49	0.013	0.0055	0.017	0.02	0.0055	0.00032	-0.0031	0.0055	0.58	0.0026	0.0055	0.64	-0.0038	0.0055	0.49	-0.0046	0.0054	0.4	-0.0055	0.0055	0.31	-0.0065	0.0055	0.23	0.014	0.0054	0.0098	-0.0035	0.0054
	SORT1_Q99523_OID20213_v1_Cardiometabolic	Cardiometabolic	Q99523	OID20213	SORT1	0.13	0.0054	3.3e-119	0.12	0.0054	6.8e-114	-0.0032	0.0055	0.56	0.0092	0.0054	0.091	-0.0048	0.0055	0.37	0.0064	0.0055	0.24	-0.0033	0.0054	0.54	-0.0024	0.0054	0.66	0.0085	0.0055	0.12	-0.015	0.0054	0.0076	0.0035	0.0054	0.52	0.00035	0.0054	0.95	0.00087	0.0054	0.87	0.0067	0.0054	0.22	-0.0011	0.0054
	SFTPD_P35247_OID20214_v1_Cardiometabolic	Cardiometabolic	P35247	OID20214	SFTPD	0.16	0.0054	6.1e-187	0.16	0.0054	5.9e-185	-0.019	0.0054	0.00058	0.022	0.0054	5.1e-05	-0.017	0.0054	0.0018	0.019	0.0054	0.00046	0.0093	0.0054	0.088	0.0067	0.0054	0.22	-0.00029	0.0055	0.96	0.0037	0.0054	0.49	0.0031	0.0054	0.57	0.0041	0.0054	0.45	0.0057	0.0054	0.3	0.0039	0.0054	0.48	-0.002	0.0054
	DDC_P20711_OID20215_v1_Cardiometabolic	Cardiometabolic	P20711	OID20215	DDC	0.075	0.0054	3.7e-43	0.072	0.0054	1.8e-39	0.0092	0.0055	0.09	0.0018	0.0054	0.75	0.0052	0.0055	0.34	-0.011	0.0055	0.041	-0.0011	0.0054	0.85	0.0022	0.0054	0.69	-0.0031	0.0055	0.57	-0.0029	0.0054	0.6	-0.0043	0.0054	0.43	0.0098	0.0054	0.073	0.018	0.0054	0.00082	-0.01	0.0054	0.061	-0.011	0.0054
	SDC4_P31431_OID20216_v1_Cardiometabolic	Cardiometabolic	P31431	OID20216	SDC4	-0.015	0.0054	0.0063	-0.017	0.0054	0.0021	-0.0054	0.0054	0.32	0.011	0.0054	0.052	-0.0035	0.0054	0.52	0.0074	0.0054	0.17	-0.0013	0.0054	0.81	-0.008	0.0054	0.14	0.01	0.0055	0.055	-0.02	0.0054	0.0003	-0.004	0.0054	0.46	0.016	0.0054	0.0034	0.019	0.0054	0.00048	-0.0072	0.0054	0.18	0.0068	0.0054
	HMOX1_P09601_OID20217_v1_Cardiometabolic	Cardiometabolic	P09601	OID20217	HMOX1	0.12	0.0054	8.1e-114	0.12	0.0054	1.7e-110	-0.0037	0.0055	0.5	-0.0026	0.0055	0.64	0.0053	0.0055	0.34	-0.0041	0.0055	0.46	-0.0089	0.0055	0.11	-0.0071	0.0055	0.2	0.00092	0.0055	0.87	-0.0015	0.0055	0.78	-0.0042	0.0055	0.44	0.019	0.0055	0.00042	0.016	0.0055	0.0029	-0.0063	0.0055	0.25	-0.0012	0.0055
	SNAP23_O00161_OID20218_v1_Cardiometabolic	Cardiometabolic	O00161	OID20218	SNAP23	-0.0069	0.0054	0.21	-0.0071	0.0054	0.19	0.015	0.0054	0.0066	0.0016	0.0054	0.76	0.0065	0.0054	0.23	-0.022	0.0054	4.4e-05	-0.025	0.0054	3.2e-06	-0.0048	0.0054	0.38	0.015	0.0055	0.0071	-0.0041	0.0054	0.46	0.0049	0.0054	0.36	-0.0065	0.0054	0.24	-0.016	0.0054	0.0025	0.0039	0.0054	0.47	-0.0026	0.0054
	SERPINA12_Q8IW75_OID20219_v1_Cardiometabolic	Cardiometabolic	Q8IW75	OID20219	SERPINA12	0.0039	0.0055	0.48	0.0036	0.0055	0.51	0.011	0.0055	0.038	-0.0035	0.0055	0.52	0.0099	0.0055	0.073	-0.009	0.0055	0.1	-0.0039	0.0055	0.48	-0.0039	0.0055	0.48	0.0064	0.0055	0.25	-0.0051	0.0055	0.36	-0.0028	0.0055	0.61	-0.001	0.0055	0.86	0.0015	0.0055	0.78	-0.00078	0.0055	0.89	-0.0043	0.0055
	GH1_P01241_OID20220_v1_Cardiometabolic	Cardiometabolic	P01241	OID20220	GH1	0.028	0.0054	4.3e-07	0.028	0.0054	3.2e-07	0.0051	0.0055	0.35	-0.0045	0.0054	0.41	-0.004	0.0055	0.47	-0.023	0.0055	1.7e-05	-0.029	0.0054	9.8e-08	1.9e-05	0.0054	1	-0.0011	0.0055	0.84	-0.0015	0.0054	0.78	-0.0045	0.0054	0.41	-0.0069	0.0054	0.21	-0.0066	0.0054	0.23	0.0011	0.0054	0.84	-0.0002	0.0054
	SPON2_Q9BUD6_OID20221_v1_Cardiometabolic	Cardiometabolic	Q9BUD6	OID20221	SPON2	0.17	0.0054	1.6e-215	0.17	0.0054	2.7e-221	-0.00017	0.0055	0.97	0.0046	0.0055	0.4	-0.0051	0.0055	0.35	0.011	0.0055	0.051	0.013	0.0055	0.021	-0.0055	0.0055	0.31	0.0072	0.0055	0.19	-0.0022	0.0055	0.69	-0.0072	0.0055	0.19	0.0014	0.0055	0.8	0.0092	0.0055	0.093	-0.001	0.0055	0.85	-0.0091	0.0055
	NECTIN2_Q92692_OID20222_v1_Cardiometabolic	Cardiometabolic	Q92692	OID20222	NECTIN2	0.17	0.0054	5.1e-213	0.17	0.0054	9.8e-219	0.0028	0.0055	0.61	0.0096	0.0054	0.079	0.00047	0.0055	0.93	-0.0024	0.0055	0.66	-0.0088	0.0054	0.11	-0.002	0.0054	0.72	0.0059	0.0055	0.28	-0.0077	0.0054	0.16	-0.0074	0.0054	0.17	-0.00026	0.0054	0.96	-0.0092	0.0054	0.093	0.0076	0.0054	0.16	0.0011	0.0054
	CHRDL2_Q6WN34_OID20223_v1_Cardiometabolic	Cardiometabolic	Q6WN34	OID20223	CHRDL2	-0.15	0.0054	5e-175	-0.15	0.0054	4.3e-162	0.0027	0.0054	0.62	-0.005	0.0054	0.36	0.0029	0.0054	0.6	0.00041	0.0054	0.94	0.0052	0.0054	0.34	-0.0029	0.0054	0.6	-0.0039	0.0055	0.47	0.0018	0.0054	0.74	0.011	0.0054	0.04	-0.011	0.0054	0.048	0.0014	0.0054	0.8	-0.0023	0.0054	0.67	0.012	0.0054
	ROR1_Q01973_OID20224_v1_Cardiometabolic	Cardiometabolic	Q01973	OID20224	ROR1	0.21	0.0053	0	0.21	0.0053	0	0.0035	0.0054	0.52	0.014	0.0054	0.01	-0.0026	0.0054	0.63	-0.028	0.0054	4.4e-07	-0.043	0.0054	1.7e-15	0.0017	0.0054	0.75	-0.00024	0.0055	0.97	-0.017	0.0054	0.0021	-0.011	0.0054	0.049	-0.00044	0.0054	0.94	-0.014	0.0054	0.0083	0.01	0.0054	0.061	0.001	0.0054
	CA13_Q8N1Q1_OID20225_v1_Cardiometabolic	Cardiometabolic	Q8N1Q1	OID20225	CA13	-0.004	0.0055	0.46	-0.0045	0.0055	0.41	0.015	0.0054	0.0054	0.00083	0.0055	0.88	0.005	0.0055	0.36	-0.024	0.0055	9.8e-06	-0.029	0.0054	7.5e-08	-0.0054	0.0055	0.32	0.012	0.0055	0.028	-0.0016	0.0055	0.77	0.0085	0.0054	0.12	-0.0071	0.0055	0.19	-0.012	0.0054	0.023	0.0028	0.0054	0.61	-0.0055	0.0054
	CCDC80_Q76M96_OID20226_v1_Cardiometabolic	Cardiometabolic	Q76M96	OID20226	CCDC80	0.4	0.005	0	0.41	0.005	0	-0.013	0.0054	0.021	0.016	0.0054	0.0038	-0.0077	0.0054	0.16	0.021	0.0054	0.00012	0.01	0.0054	0.055	-0.0025	0.0054	0.64	0.00061	0.0055	0.91	0.0011	0.0054	0.84	-0.0085	0.0054	0.12	-0.0032	0.0054	0.56	0.0025	0.0054	0.65	0.0064	0.0054	0.24	-0.00048	0.0054
	FBP1_P09467_OID20227_v1_Cardiometabolic	Cardiometabolic	P09467	OID20227	FBP1	0.17	0.0054	3.5e-216	0.17	0.0054	1.1e-206	-0.0074	0.0054	0.17	0.011	0.0054	0.052	-0.0062	0.0054	0.25	0.0051	0.0054	0.35	-0.002	0.0054	0.72	-0.001	0.0054	0.85	-0.00041	0.0055	0.94	-0.0093	0.0054	0.086	0.0043	0.0054	0.43	0.0036	0.0054	0.51	0.011	0.0054	0.05	0.0017	0.0054	0.76	-0.00096	0.0054
	CTSL_P07711_OID20228_v1_Cardiometabolic	Cardiometabolic	P07711	OID20228	CTSL	0.21	0.0053	0	0.21	0.0053	0	0.0036	0.0054	0.51	0.011	0.0054	0.044	0.0011	0.0054	0.83	0.00061	0.0054	0.91	-0.00033	0.0054	0.95	-0.0063	0.0054	0.24	0.0099	0.0055	0.071	-0.0081	0.0054	0.14	-0.0042	0.0054	0.44	0.0037	0.0054	0.49	0.0052	0.0054	0.34	-0.0023	0.0054	0.67	-0.0028	0.0054
	NRCAM_Q92823_OID20229_v1_Cardiometabolic	Cardiometabolic	Q92823	OID20229	NRCAM	0.06	0.0054	1.7e-28	0.061	0.0054	9e-29	-0.0071	0.0054	0.19	0.006	0.0054	0.27	-0.0038	0.0054	0.48	-0.00023	0.0054	0.97	0.0057	0.0054	0.3	0.01	0.0054	0.064	0.016	0.0055	0.0036	0.0031	0.0054	0.57	0.00034	0.0054	0.95	-0.017	0.0054	0.002	-0.012	0.0054	0.032	0.012	0.0054	0.032	0.0044	0.0054
	HSPB1_P04792_OID20230_v1_Cardiometabolic	Cardiometabolic	P04792	OID20230	HSPB1	0.015	0.0055	0.0069	0.015	0.0055	0.0072	0.014	0.0055	0.01	-0.0034	0.0055	0.53	0.006	0.0055	0.27	-0.019	0.0055	0.00067	-0.015	0.0055	0.0053	-0.0011	0.0055	0.84	0.01	0.0055	0.069	0.00037	0.0055	0.95	0.009	0.0055	0.1	-0.017	0.0055	0.0023	-0.016	0.0055	0.0034	0.0042	0.0055	0.45	-0.0076	0.0055
	THBD_P07204_OID20231_v1_Cardiometabolic	Cardiometabolic	P07204	OID20231	THBD	0.18	0.0054	4e-239	0.18	0.0054	2e-239	-0.0049	0.0054	0.37	0.011	0.0054	0.053	-0.0042	0.0054	0.44	-0.0072	0.0054	0.19	-0.031	0.0054	1.1e-08	-0.0061	0.0054	0.26	0.0063	0.0055	0.25	-0.015	0.0054	0.0062	-0.0054	0.0054	0.32	0.0075	0.0054	0.17	0.002	0.0054	0.71	0.0017	0.0054	0.76	-0.0025	0.0054
	KYAT1_Q16773_OID20232_v1_Cardiometabolic	Cardiometabolic	Q16773	OID20232	KYAT1	0.032	0.0054	3.1e-09	0.031	0.0054	8e-09	0.0061	0.0054	0.26	0.0061	0.0054	0.26	0.0027	0.0054	0.62	-0.015	0.0055	0.0067	-0.0077	0.0054	0.16	-0.0029	0.0054	0.59	0.012	0.0055	0.034	0.00056	0.0054	0.92	-0.00037	0.0054	0.95	-0.012	0.0054	0.031	-0.016	0.0054	0.0032	0.0087	0.0054	0.11	0.0033	0.0054
	FAM3C_Q92520_OID20233_v1_Cardiometabolic	Cardiometabolic	Q92520	OID20233	FAM3C	0.25	0.0053	0	0.25	0.0053	0	-0.0022	0.0055	0.68	0.012	0.0054	0.032	-0.0033	0.0055	0.55	-0.0074	0.0055	0.18	-0.017	0.0054	0.0013	-0.0072	0.0054	0.19	-0.0032	0.0055	0.56	-0.0098	0.0054	0.073	0.002	0.0054	0.71	-0.01	0.0054	0.061	-0.0074	0.0054	0.17	0.013	0.0054	0.02	0.0027	0.0054
	TYMP_P19971_OID20234_v1_Cardiometabolic	Cardiometabolic	P19971	OID20234	TYMP	0.022	0.0055	4.3e-05	0.022	0.0055	4e-05	0.013	0.0054	0.021	-0.0007	0.0055	0.9	0.0056	0.0055	0.31	-0.02	0.0055	0.00022	-0.021	0.0055	0.00015	-0.0024	0.0055	0.66	0.0072	0.0055	0.19	-0.0036	0.0055	0.51	0.013	0.0054	0.014	-0.0026	0.0055	0.63	-0.0026	0.0055	0.63	-0.0041	0.0055	0.45	-0.0037	0.0055
	PCSK9_Q8NBP7_OID20235_v1_Cardiometabolic	Cardiometabolic	Q8NBP7	OID20235	PCSK9	0.15	0.0053	3.6e-179	0.15	0.0054	9.3e-168	-0.0071	0.0054	0.19	0.0058	0.0054	0.29	-0.0046	0.0054	0.4	0.0079	0.0054	0.14	-0.0021	0.0054	0.7	0.0054	0.0054	0.32	0.0056	0.0054	0.3	-0.01	0.0054	0.063	7.9e-05	0.0054	0.99	-0.0013	0.0054	0.81	0.0072	0.0054	0.19	-0.01	0.0054	0.064	-0.0029	0.0054
	IGFBP7_Q16270_OID20236_v1_Cardiometabolic	Cardiometabolic	Q16270	OID20236	IGFBP7	0.29	0.0052	0	0.29	0.0052	0	-0.014	0.0054	0.011	0.0091	0.0054	0.093	-0.0073	0.0054	0.18	0.009	0.0054	0.098	-0.0038	0.0054	0.49	-0.0014	0.0054	0.8	0.0013	0.0054	0.81	-0.0096	0.0054	0.075	-0.0024	0.0054	0.66	0.002	0.0054	0.71	-0.00094	0.0054	0.86	0.013	0.0054	0.02	0.0016	0.0054
	UMOD_P07911_OID20237_v1_Cardiometabolic	Cardiometabolic	P07911	OID20237	UMOD	-0.059	0.0054	1.8e-27	-0.062	0.0054	2.8e-30	0.012	0.0054	0.025	-0.0089	0.0054	0.099	-0.0017	0.0054	0.76	-0.022	0.0054	3.9e-05	-0.017	0.0054	0.0016	0.0063	0.0054	0.24	-0.0013	0.0054	0.82	-0.0041	0.0054	0.45	0.007	0.0054	0.2	-0.0017	0.0054	0.76	-0.0086	0.0054	0.11	0.0045	0.0054	0.41	-0.0051	0.0054
	PLTP_P55058_OID20238_v1_Cardiometabolic	Cardiometabolic	P55058	OID20238	PLTP	0.064	0.0054	1.4e-32	0.063	0.0054	1.1e-31	0.013	0.0054	0.015	0.00054	0.0054	0.92	0.0079	0.0054	0.14	-0.026	0.0054	2.1e-06	-0.024	0.0054	7.4e-06	0.01	0.0054	0.064	-0.00063	0.0054	0.91	0.0022	0.0054	0.69	-0.002	0.0054	0.71	-0.0021	0.0054	0.7	-0.008	0.0054	0.14	0.0066	0.0054	0.22	-0.0036	0.0054
	MFAP5_Q13361_OID20239_v1_Cardiometabolic	Cardiometabolic	Q13361	OID20239	MFAP5	0.13	0.0054	1.3e-136	0.14	0.0054	3e-144	-0.0017	0.0054	0.76	0.0076	0.0054	0.16	0.0087	0.0054	0.11	-0.018	0.0054	0.0008	-0.022	0.0054	6.2e-05	-0.0013	0.0054	0.8	0.015	0.0054	0.0069	-0.0093	0.0054	0.084	-0.014	0.0054	0.0077	-0.0092	0.0054	0.089	-0.013	0.0054	0.015	0.0082	0.0054	0.13	0.017	0.0054
	LDLR_P01130_OID20240_v1_Cardiometabolic	Cardiometabolic	P01130	OID20240	LDLR	0.12	0.0054	2.4e-112	0.12	0.0054	1.9e-103	-0.007	0.0054	0.2	0.0058	0.0054	0.28	-0.0049	0.0054	0.36	0.0097	0.0054	0.075	-0.012	0.0054	0.023	-0.0064	0.0054	0.24	0.011	0.0054	0.052	-0.019	0.0054	0.00044	-0.0053	0.0054	0.33	0.011	0.0054	0.048	0.013	0.0054	0.017	-0.0078	0.0054	0.15	0.015	0.0054
	CA4_P22748_OID20241_v1_Cardiometabolic	Cardiometabolic	P22748	OID20241	CA4	-0.064	0.0054	2.6e-32	-0.063	0.0054	1.7e-31	-0.005	0.0054	0.36	-0.0039	0.0054	0.47	-0.011	0.0054	0.046	0.013	0.0054	0.016	0.011	0.0054	0.045	0.0049	0.0054	0.37	-0.0053	0.0054	0.33	0.01	0.0054	0.064	0.0044	0.0054	0.41	0.0042	0.0054	0.44	0.004	0.0054	0.46	0.00027	0.0054	0.96	-0.001	0.0054
	EPHB4_P54760_OID20242_v1_Cardiometabolic	Cardiometabolic	P54760	OID20242	EPHB4	0.11	0.0054	1.8e-100	0.12	0.0054	5.1e-108	-0.0073	0.0054	0.18	0.011	0.0054	0.036	-0.0078	0.0054	0.15	0.00041	0.0054	0.94	-0.0038	0.0054	0.48	0.0034	0.0054	0.54	0.0088	0.0054	0.1	-0.0024	0.0054	0.66	-0.0088	0.0054	0.1	-0.0029	0.0054	0.6	-0.0047	0.0054	0.38	0.0032	0.0054	0.55	0.0034	0.0054
	CDH5_P33151_OID20243_v1_Cardiometabolic	Cardiometabolic	P33151	OID20243	CDH5	0.052	0.0054	5.7e-22	0.053	0.0054	8.3e-23	-0.002	0.0054	0.71	0.0032	0.0054	0.55	-0.0066	0.0054	0.22	-0.0051	0.0054	0.34	-0.0032	0.0054	0.56	0.006	0.0054	0.27	-0.0052	0.0054	0.34	-0.0027	0.0054	0.61	-0.0054	0.0054	0.31	0.00071	0.0054	0.9	-0.0041	0.0054	0.45	0.013	0.0054	0.02	0.0057	0.0054
	CES1_P23141_OID20244_v1_Cardiometabolic	Cardiometabolic	P23141	OID20244	CES1	0.092	0.0054	8.1e-64	0.088	0.0054	1.4e-58	-0.028	0.0054	2.2e-07	0.0087	0.0054	0.11	-0.0069	0.0054	0.2	0.043	0.0054	3.2e-15	0.044	0.0054	7.8e-16	-0.0081	0.0054	0.14	-0.0037	0.0054	0.49	0.003	0.0054	0.59	-0.0038	0.0054	0.48	0.0028	0.0054	0.61	0.0094	0.0054	0.084	-0.00072	0.0054	0.89	0.0098	0.0054
	FABP4_P15090_OID20245_v1_Cardiometabolic	Cardiometabolic	P15090	OID20245	FABP4	0.19	0.0053	2.8e-289	0.19	0.0053	9.4e-279	-0.013	0.0054	0.014	0.0074	0.0054	0.17	-0.016	0.0054	0.0033	0.022	0.0054	3.4e-05	0.0056	0.0054	0.3	-0.0033	0.0054	0.55	-0.002	0.0054	0.71	-0.005	0.0054	0.35	0.00028	0.0054	0.96	0.0029	0.0054	0.59	0.013	0.0054	0.019	0.0017	0.0054	0.75	0.0014	0.0054
	IGFBP1_P08833_OID20246_v1_Cardiometabolic	Cardiometabolic	P08833	OID20246	IGFBP1	0.039	0.0054	4.6e-13	0.039	0.0054	6.5e-13	0.018	0.0054	0.00091	-0.0063	0.0054	0.25	0.0059	0.0054	0.27	-0.02	0.0054	0.00021	-0.012	0.0054	0.029	0.008	0.0054	0.14	-0.00074	0.0054	0.89	0.0048	0.0054	0.37	0.0017	0.0054	0.75	-0.0063	0.0054	0.25	-0.0025	0.0054	0.64	-0.011	0.0054	0.045	-0.01	0.0054
	PLAT_P00750_OID20247_v1_Cardiometabolic	Cardiometabolic	P00750	OID20247	PLAT	0.29	0.0052	0	0.28	0.0052	0	-0.024	0.0054	7.5e-06	0.0074	0.0054	0.17	-0.0074	0.0054	0.17	0.051	0.0054	7.4e-21	0.043	0.0054	1.4e-15	-0.017	0.0054	0.0023	-0.00096	0.0054	0.86	-0.0066	0.0054	0.22	0.0081	0.0054	0.13	0.012	0.0054	0.031	0.025	0.0054	4.2e-06	-0.0015	0.0054	0.79	0.01	0.0054
	ICAM2_P13598_OID20248_v1_Cardiometabolic	Cardiometabolic	P13598	OID20248	ICAM2	0.022	0.0054	5.3e-05	0.023	0.0054	2.5e-05	-0.00024	0.0054	0.96	-0.00089	0.0054	0.87	-0.013	0.0054	0.017	0.042	0.0054	8.3e-15	0.057	0.0054	1.5e-25	0.0023	0.0054	0.67	-0.0055	0.0054	0.31	0.01	0.0054	0.054	-0.00032	0.0054	0.95	-0.014	0.0054	0.011	-0.0057	0.0054	0.29	0.016	0.0054	0.0023	0.011	0.0054
	ADAMTS13_Q76LX8_OID20249_v1_Cardiometabolic	Cardiometabolic	Q76LX8	OID20249	ADAMTS13	-0.11	0.0054	8.7e-94	-0.11	0.0054	8.1e-98	0.012	0.0054	0.024	-0.002	0.0054	0.71	0.0017	0.0054	0.75	-0.034	0.0054	3.7e-10	-0.033	0.0054	1.1e-09	0.0032	0.0054	0.56	0.0046	0.0054	0.39	-0.0071	0.0054	0.19	-0.0094	0.0054	0.082	-0.0066	0.0054	0.22	-0.018	0.0054	0.0011	0.015	0.0054	0.0065	0.0019	0.0054
	IL1RL1_Q01638_OID20250_v1_Cardiometabolic	Cardiometabolic	Q01638	OID20250	IL1RL1	0.064	0.0054	7.7e-32	0.065	0.0054	5.1e-33	-0.0078	0.0054	0.15	0.0051	0.0054	0.35	-0.0008	0.0054	0.88	0.011	0.0054	0.038	0.013	0.0054	0.014	-0.0021	0.0054	0.7	0.0079	0.0054	0.15	-0.002	0.0054	0.71	-0.0068	0.0054	0.21	-0.0024	0.0054	0.66	0.008	0.0054	0.14	-0.01	0.0054	0.055	0.0015	0.0054
	GDF15_Q99988_OID20251_v1_Cardiometabolic	Cardiometabolic	Q99988	OID20251	GDF15	0.53	0.0046	0	0.53	0.0046	0	-0.021	0.0054	9.5e-05	0.017	0.0054	0.0013	-0.0077	0.0054	0.16	0.024	0.0054	6.8e-06	0.012	0.0054	0.027	-0.0075	0.0054	0.17	0.0058	0.0054	0.28	-0.0093	0.0054	0.085	0.012	0.0054	0.025	0.0092	0.0054	0.09	0.012	0.0054	0.022	-0.0064	0.0054	0.23	-0.0064	0.0054
	PLA2G1B_P04054_OID20252_v1_Cardiometabolic	Cardiometabolic	P04054	OID20252	PLA2G1B	0.0068	0.0054	0.21	0.0042	0.0054	0.44	0.015	0.0054	0.0043	-0.0028	0.0054	0.61	0.01	0.0054	0.053	-0.04	0.0054	1.4e-13	-0.028	0.0054	1.7e-07	0.009	0.0054	0.095	0.011	0.0054	0.048	-1.7e-05	0.0054	1	-0.0061	0.0054	0.26	-0.011	0.0054	0.039	-0.028	0.0054	2.6e-07	0.017	0.0054	0.0016	-0.0045	0.0054
	NOTCH3_Q9UM47_OID20253_v1_Cardiometabolic	Cardiometabolic	Q9UM47	OID20253	NOTCH3	0.27	0.0052	0	0.27	0.0052	0	0.0093	0.0054	0.086	0.00062	0.0054	0.91	0.0007	0.0054	0.9	-0.026	0.0054	2.2e-06	-0.033	0.0054	7.3e-10	0.014	0.0054	0.0075	-0.0071	0.0054	0.19	-0.0022	0.0054	0.68	0.0031	0.0054	0.56	-0.011	0.0054	0.043	-0.018	0.0054	0.00095	0.021	0.0054	9.3e-05	-0.0099	0.0054
	LTBP2_Q14767_OID20254_v1_Cardiometabolic	Cardiometabolic	Q14767	OID20254	LTBP2	0.52	0.0046	0	0.52	0.0046	0	-0.00078	0.0054	0.89	0.013	0.0054	0.013	-0.0075	0.0054	0.16	-0.013	0.0054	0.016	-0.036	0.0054	1.6e-11	0.0077	0.0054	0.16	0.0014	0.0054	0.8	-0.012	0.0054	0.031	0.00075	0.0054	0.89	0.0023	0.0054	0.67	-0.0098	0.0054	0.07	0.015	0.0054	0.0065	-0.0063	0.0054
	TGFBR3_Q03167_OID20255_v1_Cardiometabolic	Cardiometabolic	Q03167	OID20255	TGFBR3	0.12	0.0054	4.1e-115	0.12	0.0054	2.9e-115	0.0043	0.0054	0.42	0.0099	0.0054	0.068	0.011	0.0054	0.046	-0.039	0.0054	5.2e-13	-0.039	0.0054	9.6e-13	0.0023	0.0054	0.67	0.003	0.0054	0.58	-0.0071	0.0054	0.19	-0.0083	0.0054	0.13	-0.0042	0.0054	0.44	-0.021	0.0054	7.3e-05	0.014	0.0054	0.0077	0.0066	0.0054
	VWF_P04275_OID20256_v1_Cardiometabolic	Cardiometabolic	P04275	OID20256	VWF	0.14	0.0054	3.5e-155	0.14	0.0054	1.6e-155	-0.0028	0.0054	0.6	0.0057	0.0054	0.29	-0.0019	0.0054	0.73	0.0081	0.0054	0.13	0.0051	0.0054	0.35	-0.011	0.0054	0.051	0.00079	0.0054	0.88	-0.0063	0.0054	0.24	0.006	0.0054	0.27	0.0097	0.0054	0.072	0.011	0.0054	0.038	-0.01	0.0054	0.052	-0.0051	0.0054
	PEAR1_Q5VY43_OID20257_v1_Cardiometabolic	Cardiometabolic	Q5VY43	OID20257	PEAR1	-0.016	0.0054	0.0027	-0.018	0.0054	0.0012	0.0092	0.0054	0.089	-0.0017	0.0054	0.76	0.0003	0.0054	0.96	-0.023	0.0054	1.5e-05	-0.015	0.0054	0.0043	0.0082	0.0054	0.13	0.0079	0.0054	0.14	-0.0024	0.0054	0.65	-0.00079	0.0054	0.88	-0.012	0.0054	0.031	-0.022	0.0054	5.1e-05	0.017	0.0054	0.0018	0.0075	0.0054
	REG3A_Q06141_OID20258_v1_Cardiometabolic	Cardiometabolic	Q06141	OID20258	REG3A	0.25	0.0052	0	0.25	0.0052	0	-0.011	0.0054	0.038	0.0052	0.0054	0.34	-0.0071	0.0054	0.19	0.02	0.0054	0.00023	0.026	0.0054	2.3e-06	0.012	0.0054	0.022	-0.0034	0.0054	0.53	0.0097	0.0054	0.073	0.016	0.0054	0.0039	0.0014	0.0054	0.79	0.0051	0.0054	0.35	-0.0036	0.0054	0.51	-0.0076	0.0054
	XG_P55808_OID20259_v1_Cardiometabolic	Cardiometabolic	P55808	OID20259	XG	0.21	0.0053	0	0.21	0.0053	0	0.0038	0.0054	0.49	0.0054	0.0054	0.32	-0.0095	0.0054	0.079	-0.023	0.0054	1.6e-05	-0.04	0.0054	2.6e-13	0.01	0.0054	0.063	0.0012	0.0054	0.82	-0.0091	0.0054	0.095	-0.0048	0.0054	0.38	-0.0027	0.0054	0.62	-0.0052	0.0054	0.34	0.0044	0.0054	0.41	-0.0063	0.0054
	ADGRE5_P48960_OID20260_v1_Cardiometabolic	Cardiometabolic	P48960	OID20260	ADGRE5	0.25	0.0053	0	0.25	0.0053	0	-0.0074	0.0054	0.17	0.0093	0.0054	0.086	-0.0032	0.0054	0.55	-0.0029	0.0054	0.59	-0.0084	0.0054	0.12	-0.0034	0.0054	0.53	0.011	0.0054	0.051	-0.007	0.0054	0.2	0.0021	0.0054	0.7	-0.0076	0.0054	0.16	-0.0086	0.0054	0.12	0.0087	0.0054	0.11	0.00032	0.0054
	FUCA1_P04066_OID20261_v1_Cardiometabolic	Cardiometabolic	P04066	OID20261	FUCA1	0.064	0.0054	7.9e-32	0.062	0.0054	1.1e-30	0.001	0.0054	0.85	-0.0085	0.0054	0.12	0.0047	0.0054	0.39	0.0081	0.0054	0.14	0.0022	0.0054	0.68	-0.0023	0.0054	0.67	0.014	0.0054	0.0098	-0.0027	0.0054	0.62	-0.017	0.0054	0.0014	0.011	0.0054	0.047	0.0057	0.0054	0.29	0.00059	0.0054	0.91	0.0031	0.0054
	CD209_Q9NNX6_OID20262_v1_Cardiometabolic	Cardiometabolic	Q9NNX6	OID20262	CD209	0.077	0.0054	3.1e-46	0.075	0.0054	2.2e-43	0.0069	0.0054	0.2	-0.008	0.0054	0.14	0.01	0.0054	0.058	-0.038	0.0054	4.6e-12	-0.045	0.0054	6.5e-17	0.012	0.0054	0.032	-0.006	0.0054	0.27	-0.0039	0.0054	0.48	-0.0074	0.0054	0.17	0.0046	0.0054	0.4	-0.0062	0.0054	0.25	0.0038	0.0054	0.49	-0.013	0.0054
	MB_P02144_OID20263_v1_Cardiometabolic	Cardiometabolic	P02144	OID20263	MB	0.22	0.0053	0	0.22	0.0053	0	-0.0026	0.0054	0.63	0.01	0.0054	0.06	0.0069	0.0054	0.2	-0.014	0.0054	0.0083	-0.038	0.0054	3.5e-12	-0.00095	0.0054	0.86	0.0014	0.0054	0.79	-0.0074	0.0054	0.17	0.0032	0.0054	0.56	0.012	0.0054	0.025	-0.0032	0.0054	0.56	0.0057	0.0054	0.29	0.015	0.0054
	DKK3_Q9UBP4_OID20264_v1_Cardiometabolic	Cardiometabolic	Q9UBP4	OID20264	DKK3	0.29	0.0052	0	0.29	0.0052	0	-0.0014	0.0054	0.8	0.0037	0.0054	0.5	-0.0054	0.0054	0.32	-0.0074	0.0054	0.17	-0.01	0.0054	0.057	0.0052	0.0054	0.34	0.005	0.0054	0.36	-0.0097	0.0054	0.072	0.0042	0.0054	0.44	-0.0065	0.0054	0.23	-0.013	0.0054	0.014	0.0078	0.0054	0.15	0.002	0.0054
	TNFRSF10C_O14798_OID20265_v1_Cardiometabolic	Cardiometabolic	O14798	OID20265	TNFRSF10C	0.044	0.0054	7.7e-16	0.046	0.0054	5.1e-17	-0.0028	0.0054	0.61	-0.0015	0.0055	0.78	-0.0061	0.0054	0.26	0.007	0.0054	0.2	0.014	0.0054	0.0079	0.0013	0.0054	0.81	0.0044	0.0054	0.42	0.0023	0.0054	0.67	-0.01	0.0054	0.067	-0.0036	0.0054	0.51	-0.0043	0.0054	0.43	0.0097	0.0054	0.074	-0.0031	0.0054
	REG1B_P48304_OID20266_v1_Cardiometabolic	Cardiometabolic	P48304	OID20266	REG1B	0.19	0.0053	2.2e-268	0.19	0.0053	2.1e-263	0.0014	0.0054	0.79	0.0059	0.0054	0.28	0.0083	0.0054	0.13	-0.018	0.0054	0.00074	-0.03	0.0054	1.9e-08	0.0023	0.0054	0.67	0.0018	0.0054	0.74	-0.004	0.0054	0.46	0.0056	0.0054	0.3	0.0097	0.0054	0.073	0.0018	0.0054	0.74	-0.0054	0.0054	0.32	-0.0095	0.0054
	IL2RA_P01589_OID20267_v1_Cardiometabolic	Cardiometabolic	P01589	OID20267	IL2RA	0.14	0.0054	1.2e-142	0.14	0.0054	8.9e-148	-0.016	0.0055	0.0044	0.0093	0.0055	0.089	-0.0044	0.0055	0.42	0.02	0.0055	0.00023	0.029	0.0055	1.6e-07	0.0054	0.0055	0.32	0.0023	0.0055	0.67	0.0016	0.0055	0.77	-0.0063	0.0055	0.25	0.016	0.0055	0.0044	0.016	0.0055	0.0026	-0.013	0.0055	0.017	-0.014	0.0055
	PDGFRB_P09619_OID20268_v1_Cardiometabolic	Cardiometabolic	P09619	OID20268	PDGFRB	0.09	0.0054	6.4e-62	0.089	0.0054	1.9e-60	-0.003	0.0054	0.58	-0.0026	0.0054	0.63	0.0086	0.0054	0.11	-0.018	0.0054	0.0008	-0.041	0.0054	5.1e-14	0.0057	0.0054	0.29	0.005	0.0054	0.36	-0.022	0.0054	4e-05	-0.0015	0.0054	0.79	0.0063	0.0054	0.24	-0.005	0.0054	0.36	0.011	0.0054	0.037	-0.0021	0.0054
	MET_P08581_OID20269_v1_Cardiometabolic	Cardiometabolic	P08581	OID20269	MET	0.0052	0.0054	0.34	0.0015	0.0054	0.78	0.0095	0.0054	0.08	-0.00037	0.0054	0.95	-0.0036	0.0054	0.51	-0.022	0.0054	3.5e-05	-0.03	0.0054	1.9e-08	0.015	0.0054	0.0071	0.0045	0.0054	0.41	-0.0086	0.0054	0.11	-0.0029	0.0054	0.59	0.0062	0.0054	0.25	0.0021	0.0054	0.69	-0.0053	0.0054	0.33	0.0063	0.0054
	ESAM_Q96AP7_OID20270_v1_Cardiometabolic	Cardiometabolic	Q96AP7	OID20270	ESAM	0.13	0.0054	4.5e-130	0.13	0.0054	1.8e-131	0.0014	0.0054	0.79	0.011	0.0054	0.052	-0.0025	0.0054	0.64	-0.01	0.0054	0.064	-0.02	0.0054	0.00019	-0.0067	0.0054	0.22	0.0071	0.0054	0.19	-0.017	0.0054	0.0019	0.0022	0.0054	0.69	0.0043	0.0054	0.42	-0.00025	0.0054	0.96	0.0065	0.0054	0.23	0.0038	0.0054
	CA3_P07451_OID20271_v1_Cardiometabolic	Cardiometabolic	P07451	OID20271	CA3	0.16	0.0053	2.3e-191	0.16	0.0053	1.5e-191	-0.0019	0.0054	0.72	0.0044	0.0054	0.41	0.0059	0.0054	0.28	-0.0018	0.0054	0.74	0.002	0.0054	0.72	0.0033	0.0054	0.54	-0.0049	0.0054	0.36	0.0047	0.0054	0.39	-0.019	0.0054	0.00049	-0.0029	0.0054	0.6	-0.018	0.0054	0.00086	0.021	0.0054	0.00013	0.0085	0.0054
	TNFSF13B_Q9Y275_OID20272_v1_Cardiometabolic	Cardiometabolic	Q9Y275	OID20272	TNFSF13B	0.1	0.0054	2.6e-83	0.1	0.0054	9.9e-82	0.0052	0.0054	0.34	-0.003	0.0054	0.59	0.0014	0.0054	0.8	0.0035	0.0054	0.51	0.003	0.0054	0.58	0.0058	0.0054	0.28	-0.0063	0.0054	0.24	0.0028	0.0054	0.6	0.01	0.0054	0.064	-0.0055	0.0054	0.31	-0.0041	0.0054	0.45	0.011	0.0054	0.043	-0.0062	0.0054
	ALCAM_Q13740_OID20273_v1_Cardiometabolic	Cardiometabolic	Q13740	OID20273	ALCAM	0.18	0.0053	1.6e-233	0.17	0.0053	7e-229	-0.00096	0.0054	0.86	0.002	0.0054	0.72	-0.01	0.0054	0.053	-0.005	0.0054	0.35	-0.012	0.0054	0.026	0.0051	0.0054	0.35	0.0023	0.0054	0.67	-0.011	0.0054	0.048	-0.00063	0.0054	0.91	0.0014	0.0054	0.79	-0.0029	0.0054	0.6	0.0058	0.0054	0.28	0.00059	0.0054
	PLA2G2A_P14555_OID20274_v1_Cardiometabolic	Cardiometabolic	P14555	OID20274	PLA2G2A	0.15	0.0054	1.7e-163	0.15	0.0054	7e-160	0.0024	0.0054	0.66	-0.0053	0.0055	0.33	-0.0015	0.0055	0.79	-0.012	0.0054	0.027	-0.019	0.0055	0.00041	0.021	0.0054	0.00011	0.0057	0.0054	0.3	0.002	0.0054	0.71	-0.013	0.0054	0.021	-0.00093	0.0054	0.86	0.0019	0.0054	0.73	-0.0029	0.0054	0.59	-0.006	0.0054
	MSMB_P08118_OID20275_v1_Cardiometabolic	Cardiometabolic	P08118	OID20275	MSMB	0.13	0.0054	2.5e-131	0.13	0.0054	3.5e-134	-0.013	0.0055	0.017	0.015	0.0055	0.0061	-0.012	0.0055	0.032	0.0059	0.0055	0.28	-0.0069	0.0055	0.21	0.0001	0.0055	0.99	-0.00081	0.0055	0.88	-0.0041	0.0055	0.45	0.0062	0.0055	0.26	0.0092	0.0054	0.09	0.012	0.0055	0.035	0.00051	0.0055	0.93	1.6e-05	0.0055
	CTSB_P07858_OID20276_v1_Cardiometabolic	Cardiometabolic	P07858	OID20276	CTSB	0.09	0.0054	2.9e-62	0.091	0.0054	1.5e-62	0.0043	0.0054	0.43	-0.00022	0.0054	0.97	0.0074	0.0054	0.17	-0.026	0.0054	2.5e-06	-0.019	0.0054	0.00048	0.0043	0.0054	0.43	0.0068	0.0054	0.21	-0.00083	0.0054	0.88	-0.018	0.0054	0.00081	0.00063	0.0054	0.91	-0.015	0.0054	0.005	0.0023	0.0054	0.67	-0.0086	0.0054
	ICAM3_P32942_OID20277_v1_Cardiometabolic	Cardiometabolic	P32942	OID20277	ICAM3	0.081	0.0054	1.1e-50	0.082	0.0054	1.5e-51	-0.0026	0.0054	0.63	0.00026	0.0054	0.96	-0.0038	0.0054	0.48	-0.0045	0.0054	0.4	-0.0024	0.0054	0.66	0.005	0.0054	0.36	0.0019	0.0054	0.73	-0.0041	0.0054	0.45	0.01	0.0054	0.06	0.0012	0.0054	0.82	0.01	0.0054	0.056	-0.0081	0.0054	0.13	0.0021	0.0054
	DPT_Q07507_OID20278_v1_Cardiometabolic	Cardiometabolic	Q07507	OID20278	DPT	0.38	0.005	0	0.38	0.005	0	-0.011	0.0054	0.037	0.014	0.0054	0.011	-0.01	0.0054	0.06	0.0019	0.0054	0.72	-0.021	0.0054	0.00012	0.0044	0.0054	0.41	0.0028	0.0054	0.6	-0.014	0.0054	0.012	0.0011	0.0054	0.83	-0.0052	0.0054	0.34	-0.012	0.0054	0.027	0.015	0.0054	0.0072	-0.003	0.0054
	CRTAC1_Q9NQ79_OID20279_v1_Cardiometabolic	Cardiometabolic	Q9NQ79	OID20279	CRTAC1	0.3	0.0052	0	0.3	0.0052	0	0.0022	0.0054	0.68	0.0041	0.0054	0.45	-0.0073	0.0054	0.18	-0.019	0.0054	0.00062	-0.039	0.0054	9.4e-13	0.011	0.0054	0.048	0.0043	0.0054	0.43	-0.011	0.0054	0.052	0.00026	0.0054	0.96	0.0033	0.0054	0.54	-0.00021	0.0054	0.97	-0.001	0.0054	0.85	-0.0015	0.0054
	CPA1_P15085_OID20280_v1_Cardiometabolic	Cardiometabolic	P15085	OID20280	CPA1	0.058	0.0054	2e-26	0.054	0.0054	3.2e-23	-0.0046	0.0054	0.4	0.013	0.0054	0.014	0.0015	0.0054	0.78	-0.00086	0.0054	0.87	0.0018	0.0054	0.75	-0.0058	0.0054	0.28	0.013	0.0054	0.013	-0.0045	0.0054	0.41	-0.0087	0.0054	0.11	0.0036	0.0054	0.51	-0.0059	0.0054	0.28	0.0078	0.0054	0.15	-0.00082	0.0054
	SERPINA11_Q86U17_OID20281_v1_Cardiometabolic	Cardiometabolic	Q86U17	OID20281	SERPINA11	0.14	0.0054	5e-152	0.14	0.0054	7.6e-150	0.0062	0.0054	0.25	-0.0098	0.0054	0.071	0.011	0.0054	0.044	-0.01	0.0054	0.06	-0.0047	0.0054	0.39	0.013	0.0054	0.021	0.0053	0.0054	0.33	-0.00026	0.0054	0.96	-0.0084	0.0054	0.12	0.0048	0.0054	0.38	0.006	0.0054	0.27	-0.0045	0.0054	0.41	-0.014	0.0054
	CXCL16_Q9H2A7_OID20282_v1_Cardiometabolic	Cardiometabolic	Q9H2A7	OID20282	CXCL16	0.17	0.0053	3.2e-207	0.16	0.0053	8e-201	-0.0067	0.0054	0.22	0.01	0.0054	0.056	-0.0049	0.0054	0.37	0.0065	0.0054	0.23	0.001	0.0054	0.85	-0.0035	0.0054	0.51	0.0097	0.0054	0.072	-0.013	0.0054	0.019	-0.0067	0.0054	0.21	0.0082	0.0054	0.13	0.015	0.0054	0.0059	0.0032	0.0054	0.56	-0.0023	0.0054
	SEMA7A_O75326_OID20283_v1_Cardiometabolic	Cardiometabolic	O75326	OID20283	SEMA7A	0.14	0.0054	3.3e-143	0.14	0.0054	1.1e-145	-0.0016	0.0054	0.76	0.0027	0.0054	0.62	0.00035	0.0054	0.95	-0.016	0.0054	0.0039	-0.019	0.0054	0.00054	0.0041	0.0054	0.45	0.0097	0.0054	0.075	-0.005	0.0054	0.35	0.0011	0.0054	0.84	-0.013	0.0054	0.021	-0.018	0.0054	0.00087	0.017	0.0054	0.002	0.0053	0.0054
	LGALS3_P17931_OID20284_v1_Cardiometabolic	Cardiometabolic	P17931	OID20284	LGALS3	0.22	0.0053	0	0.22	0.0053	0	0.0027	0.0054	0.61	0.0042	0.0054	0.45	0.0032	0.0054	0.55	-0.017	0.0054	0.0018	-0.026	0.0054	2.3e-06	0.0034	0.0054	0.53	0.0062	0.0054	0.25	-0.011	0.0054	0.046	0.0035	0.0054	0.52	0.0016	0.0054	0.78	0.0036	0.0054	0.5	0.0021	0.0054	0.7	-0.0027	0.0054
	MEGF9_Q9H1U4_OID20285_v1_Cardiometabolic	Cardiometabolic	Q9H1U4	OID20285	MEGF9	-0.022	0.0054	5.3e-05	-0.025	0.0054	3.1e-06	-0.012	0.0054	0.021	0.0088	0.0054	0.1	-0.0093	0.0054	0.085	0.015	0.0054	0.0072	0.0073	0.0054	0.18	-0.0042	0.0054	0.44	0.0071	0.0054	0.19	-0.0061	0.0054	0.26	0.0023	0.0054	0.68	0.015	0.0054	0.0052	0.019	0.0054	0.00048	-0.018	0.0054	0.0012	0.012	0.0054
	CORO1A_P31146_OID20286_v1_Cardiometabolic	Cardiometabolic	P31146	OID20286	CORO1A	-0.018	0.0055	0.0011	-0.018	0.0055	0.0011	0.021	0.0055	0.00016	-0.007	0.0055	0.2	0.0099	0.0055	0.072	-0.031	0.0055	1.7e-08	-0.026	0.0055	1.7e-06	-0.0021	0.0055	0.7	0.015	0.0055	0.0055	-0.0022	0.0055	0.69	0.0024	0.0055	0.66	-0.016	0.0055	0.0028	-0.018	0.0055	0.00099	0.0063	0.0055	0.26	-0.0045	0.0055
	ENG_P17813_OID20287_v1_Cardiometabolic	Cardiometabolic	P17813	OID20287	ENG	-0.028	0.0054	2.7e-07	-0.029	0.0054	7.5e-08	-0.00083	0.0054	0.88	-0.004	0.0054	0.46	-0.016	0.0054	0.0026	0.011	0.0054	0.043	0.018	0.0054	0.00099	0.013	0.0054	0.016	0.0012	0.0054	0.83	0.0057	0.0054	0.29	0.0084	0.0054	0.12	-0.0041	0.0054	0.45	0.0026	0.0054	0.63	0.00087	0.0054	0.87	0.0053	0.0054
	ENPP2_Q13822_OID20288_v1_Cardiometabolic	Cardiometabolic	Q13822	OID20288	ENPP2	0.053	0.0054	4.7e-23	0.052	0.0054	7.4e-22	0.0067	0.0054	0.21	-0.007	0.0054	0.2	0.0014	0.0054	0.8	-0.01	0.0054	0.061	-0.0066	0.0054	0.22	0.0028	0.0054	0.61	-0.0075	0.0054	0.16	-0.0059	0.0054	0.28	0.0077	0.0054	0.15	-0.0056	0.0054	0.3	0.00048	0.0054	0.93	0.0096	0.0054	0.077	-0.0012	0.0054
	CPB1_P15086_OID20289_v1_Cardiometabolic	Cardiometabolic	P15086	OID20289	CPB1	0.055	0.0054	3e-24	0.051	0.0054	2.6e-21	0.0034	0.0054	0.54	0.0077	0.0054	0.16	0.0012	0.0054	0.83	-0.014	0.0054	0.012	-0.014	0.0054	0.0074	-0.0031	0.0054	0.56	0.012	0.0054	0.026	-0.0033	0.0054	0.54	-0.014	0.0054	0.011	-9.5e-05	0.0054	0.99	-0.019	0.0054	0.00035	0.017	0.0054	0.0015	0.0033	0.0054
	SELE_P16581_OID20290_v1_Cardiometabolic	Cardiometabolic	P16581	OID20290	SELE	0.037	0.0054	7.8e-12	0.035	0.0054	9.1e-11	-0.021	0.0054	9.4e-05	0.0031	0.0054	0.56	-0.012	0.0054	0.025	0.069	0.0054	1.3e-37	0.081	0.0054	6.3e-51	-0.0079	0.0054	0.15	0.0036	0.0054	0.51	0.0037	0.0054	0.5	0.0039	0.0054	0.48	0.0029	0.0054	0.59	0.026	0.0054	1.9e-06	-0.0071	0.0054	0.19	0.012	0.0054
	PAM_P19021_OID20291_v1_Cardiometabolic	Cardiometabolic	P19021	OID20291	PAM	0.15	0.0054	2.1e-180	0.15	0.0054	1.9e-177	-0.00089	0.0054	0.87	0.0087	0.0054	0.11	-0.0013	0.0054	0.81	-0.028	0.0054	2e-07	-0.034	0.0054	3.8e-10	0.0056	0.0054	0.31	-0.0045	0.0054	0.41	-0.003	0.0054	0.59	0.0053	0.0054	0.33	-0.01	0.0054	0.056	-0.0098	0.0054	0.072	0.01	0.0054	0.062	0.007	0.0054
	COL6A3_P12111_OID20292_v1_Cardiometabolic	Cardiometabolic	P12111	OID20292	COL6A3	0.23	0.0053	0	0.23	0.0053	0	-0.0071	0.0054	0.19	0.017	0.0054	0.0023	-0.006	0.0054	0.27	-0.0045	0.0054	0.4	-0.017	0.0054	0.0017	-0.005	0.0054	0.35	0.0028	0.0054	0.61	-0.0053	0.0054	0.32	-0.0024	0.0054	0.66	-0.0051	0.0054	0.34	-0.0042	0.0054	0.44	0.0057	0.0054	0.29	0.0039	0.0054
	CST6_Q15828_OID20293_v1_Cardiometabolic	Cardiometabolic	Q15828	OID20293	CST6	-0.17	0.0054	1.8e-202	-0.16	0.0055	1.1e-196	0.0026	0.0055	0.64	0.0041	0.0055	0.46	0.0085	0.0055	0.12	0.016	0.0055	0.0048	0.041	0.0055	9.8e-14	0.013	0.0055	0.015	0.016	0.0055	0.0045	0.015	0.0055	0.0071	-0.024	0.0055	1.5e-05	-0.013	0.0055	0.015	-0.019	0.0055	0.00047	0.0045	0.0055	0.41	-0.003	0.0055
	CSTB_P04080_OID20294_v1_Cardiometabolic	Cardiometabolic	P04080	OID20294	CSTB	0.16	0.0054	1.6e-200	0.17	0.0054	7.6e-202	-0.0053	0.0055	0.34	0.009	0.0055	0.099	-0.0038	0.0055	0.49	0.013	0.0055	0.022	0.01	0.0055	0.058	-0.0079	0.0055	0.15	0.0096	0.0055	0.079	-0.0032	0.0055	0.56	-0.0064	0.0055	0.24	0.0021	0.0055	0.69	0.0067	0.0055	0.22	-1.1e-05	0.0055	1	0.0024	0.0055
	DLK1_P80370_OID20295_v1_Cardiometabolic	Cardiometabolic	P80370	OID20295	DLK1	0.22	0.0053	0	0.22	0.0053	0	-0.018	0.0054	0.00069	0.016	0.0054	0.0041	-0.00071	0.0054	0.9	-0.0019	0.0054	0.73	-0.013	0.0054	0.016	-0.0053	0.0054	0.32	-0.004	0.0054	0.46	-0.0098	0.0054	0.069	0.0025	0.0054	0.65	-0.0065	0.0054	0.23	-0.01	0.0054	0.062	0.011	0.0054	0.047	0.014	0.0054
	GUSB_P08236_OID20296_v1_Cardiometabolic	Cardiometabolic	P08236	OID20296	GUSB	0.052	0.0054	8.3e-22	0.051	0.0054	2.8e-21	-0.0083	0.0054	0.13	0.0047	0.0054	0.39	0.0027	0.0054	0.62	0.019	0.0054	0.00039	0.022	0.0054	5.5e-05	-0.0083	0.0054	0.13	0.012	0.0054	0.024	-0.0014	0.0054	0.8	-0.0077	0.0054	0.16	0.0016	0.0054	0.77	-6.4e-05	0.0054	0.99	0.007	0.0054	0.2	0.014	0.0054
	SCARF1_Q14162_OID20297_v1_Cardiometabolic	Cardiometabolic	Q14162	OID20297	SCARF1	0.053	0.0054	1.2e-22	0.053	0.0054	1.2e-22	0.0039	0.0054	0.47	0.0077	0.0054	0.15	-0.0025	0.0054	0.64	-0.006	0.0054	0.27	-0.012	0.0054	0.025	-0.0053	0.0054	0.33	0.011	0.0054	0.041	-0.012	0.0054	0.029	0.0045	0.0054	0.41	-0.00058	0.0054	0.91	-0.0059	0.0054	0.28	0.0026	0.0054	0.63	-0.0053	0.0054
	CELA3A_P09093_OID20298_v1_Cardiometabolic	Cardiometabolic	P09093	OID20298	CELA3A	0.018	0.0054	0.0011	0.013	0.0054	0.013	0.00012	0.0054	0.98	-0.0045	0.0054	0.41	0.005	0.0054	0.36	-0.0069	0.0054	0.2	0.0015	0.0054	0.79	0.0061	0.0054	0.26	0.009	0.0054	0.096	0.0055	0.0054	0.31	-0.0094	0.0054	0.084	-0.01	0.0054	0.054	-0.022	0.0054	4.5e-05	0.018	0.0054	0.00073	-0.004	0.0054
	CCN3_P48745_OID20299_v1_Cardiometabolic	Cardiometabolic	P48745	OID20299	CCN3	0.38	0.005	0	0.38	0.005	0	-0.01	0.0054	0.053	0.017	0.0054	0.0021	-0.0098	0.0054	0.071	-0.0059	0.0054	0.28	-0.031	0.0054	8.7e-09	-0.0088	0.0054	0.1	0.0081	0.0054	0.13	-0.02	0.0054	0.0003	-0.0031	0.0054	0.57	0.0041	0.0054	0.45	-0.0033	0.0054	0.54	0.012	0.0054	0.03	0.0035	0.0054
	HYOU1_Q9Y4L1_OID20300_v1_Cardiometabolic	Cardiometabolic	Q9Y4L1	OID20300	HYOU1	0.084	0.0054	1.8e-54	0.084	0.0054	3.4e-54	-0.0066	0.0054	0.23	0.022	0.0054	3.4e-05	-0.0018	0.0054	0.74	-0.008	0.0054	0.14	-0.021	0.0054	0.00012	-0.0062	0.0054	0.25	0.0094	0.0054	0.082	-0.024	0.0054	8.3e-06	-0.016	0.0054	0.0035	0.011	0.0054	0.034	0.011	0.0054	0.047	-0.0099	0.0054	0.066	0.0011	0.0054
	LILRB2_Q8N423_OID20301_v1_Cardiometabolic	Cardiometabolic	Q8N423	OID20301	LILRB2	0.15	0.0054	2.4e-172	0.15	0.0054	1.9e-170	0.0025	0.0054	0.64	0.013	0.0054	0.015	0.0065	0.0054	0.23	-0.028	0.0054	2.4e-07	-0.053	0.0054	3.6e-22	-0.0024	0.0054	0.66	0.015	0.0054	0.0054	-0.016	0.0054	0.0031	-0.0062	0.0054	0.25	0.01	0.0054	0.062	0.0075	0.0054	0.17	-0.0098	0.0054	0.07	0.004	0.0054
	ST6GAL1_P15907_OID20302_v1_Cardiometabolic	Cardiometabolic	P15907	OID20302	ST6GAL1	0.18	0.0053	7.3e-256	0.18	0.0053	1.5e-248	-0.0072	0.0054	0.19	0.0079	0.0054	0.15	-0.0072	0.0054	0.18	0.0011	0.0054	0.83	-0.013	0.0054	0.015	-0.0025	0.0054	0.65	0.012	0.0054	0.021	-0.014	0.0054	0.0075	-0.0088	0.0054	0.1	0.0082	0.0054	0.13	0.013	0.0054	0.014	-0.0073	0.0054	0.18	-0.0038	0.0054
	TIE1_P35590_OID20303_v1_Cardiometabolic	Cardiometabolic	P35590	OID20303	TIE1	0.039	0.0054	2.9e-13	0.039	0.0054	6.6e-13	0.0042	0.0054	0.44	-0.007	0.0054	0.19	0.00037	0.0054	0.95	-0.01	0.0054	0.057	-3.5e-05	0.0054	0.99	0.0062	0.0054	0.25	0.00064	0.0054	0.91	0.013	0.0054	0.015	-0.00092	0.0054	0.86	-0.004	0.0054	0.46	-0.014	0.0054	0.0088	0.011	0.0054	0.045	-0.00084	0.0054
	SIRPA_P78324_OID20304_v1_Cardiometabolic	Cardiometabolic	P78324	OID20304	SIRPA	0.086	0.0054	3.1e-56	0.087	0.0054	4.5e-57	0.0063	0.0054	0.25	0.0017	0.0054	0.76	-0.008	0.0054	0.14	0.0058	0.0054	0.28	0.0078	0.0054	0.15	-0.015	0.0054	0.0057	0.0016	0.0054	0.77	0.0062	0.0054	0.25	-0.0055	0.0054	0.31	-0.014	0.0054	0.012	-0.0014	0.0054	0.8	0.0022	0.0054	0.68	0.003	0.0054
	CASP3_P42574_OID20305_v1_Cardiometabolic	Cardiometabolic	P42574	OID20305	CASP3	-0.015	0.0054	0.0051	-0.015	0.0054	0.005	0.017	0.0054	0.0019	-0.0014	0.0054	0.79	0.0077	0.0054	0.16	-0.029	0.0054	6.8e-08	-0.033	0.0054	9.5e-10	-0.0034	0.0054	0.53	0.013	0.0054	0.015	-0.0029	0.0054	0.6	0.0057	0.0054	0.29	-0.0087	0.0054	0.11	-0.014	0.0054	0.0076	0.0028	0.0054	0.61	-0.0041	0.0054
	PTPRS_Q13332_OID20306_v1_Cardiometabolic	Cardiometabolic	Q13332	OID20306	PTPRS	-0.035	0.0054	1.3e-10	-0.033	0.0054	7.9e-10	0.0099	0.0054	0.067	-0.0046	0.0054	0.39	0.002	0.0054	0.72	-0.028	0.0054	2.1e-07	-0.028	0.0054	3.6e-07	0.014	0.0054	0.0074	0.0013	0.0054	0.82	0.00029	0.0054	0.96	-0.0032	0.0054	0.55	-0.0079	0.0054	0.14	-0.022	0.0054	5e-05	0.013	0.0054	0.02	-0.00045	0.0054
	CNTN1_Q12860_OID20307_v1_Cardiometabolic	Cardiometabolic	Q12860	OID20307	CNTN1	0.079	0.0054	8.6e-49	0.076	0.0054	2.5e-45	0.0089	0.0054	0.1	-0.0019	0.0054	0.72	-0.00027	0.0054	0.96	-0.033	0.0054	6.4e-10	-0.033	0.0054	6.2e-10	0.008	0.0054	0.14	-8.1e-05	0.0054	0.99	-0.0024	0.0054	0.66	0.0038	0.0054	0.48	-0.014	0.0054	0.0097	-0.022	0.0054	6.7e-05	0.0059	0.0054	0.28	0.0028	0.0054
	BPIFB1_Q8TDL5_OID20308_v1_Cardiometabolic	Cardiometabolic	Q8TDL5	OID20308	BPIFB1	0.048	0.0055	1.7e-18	0.047	0.0055	7.1e-18	-0.0054	0.0054	0.32	-0.01	0.0055	0.055	-0.012	0.0055	0.033	0.035	0.0055	1.5e-10	0.046	0.0055	2.2e-17	0.012	0.0055	0.031	-0.013	0.0055	0.016	0.017	0.0055	0.0018	0.024	0.0054	9.8e-06	-0.0035	0.0055	0.52	0.0069	0.0055	0.21	-0.0012	0.0055	0.83	-0.017	0.0055
	AZU1_P20160_OID20309_v1_Cardiometabolic	Cardiometabolic	P20160	OID20309	AZU1	0.023	0.0055	3.8e-05	0.024	0.0055	1.4e-05	0.0025	0.0055	0.65	-0.00039	0.0056	0.94	0.0011	0.0055	0.84	-0.00026	0.0055	0.96	0.016	0.0055	0.0031	0.0047	0.0055	0.39	0.011	0.0055	0.044	0.015	0.0055	0.007	-0.027	0.0055	8.7e-07	-0.026	0.0055	3.4e-06	-0.04	0.0055	3.4e-13	0.034	0.0055	7.1e-10	0.0022	0.0055
	PTPRF_P10586_OID20310_v1_Cardiometabolic	Cardiometabolic	P10586	OID20310	PTPRF	0.15	0.0053	7.4e-172	0.15	0.0053	2.2e-169	-0.0095	0.0054	0.08	0.0085	0.0054	0.12	-0.0059	0.0054	0.28	-0.00089	0.0054	0.87	-0.0076	0.0054	0.16	0.0054	0.0054	0.32	0.012	0.0054	0.029	-0.015	0.0054	0.0066	-0.02	0.0054	0.00023	0.011	0.0054	0.048	-0.00044	0.0054	0.94	0.0079	0.0054	0.15	0.00055	0.0054
	NOTCH1_P46531_OID20311_v1_Cardiometabolic	Cardiometabolic	P46531	OID20311	NOTCH1	0.064	0.0054	5.8e-32	0.062	0.0054	1.4e-30	0.00046	0.0054	0.93	0.0026	0.0054	0.63	-0.0045	0.0054	0.41	-0.019	0.0054	0.00059	-0.017	0.0054	0.0022	0.011	0.0054	0.042	0.0084	0.0054	0.12	0.001	0.0054	0.85	-0.0024	0.0054	0.66	-0.0064	0.0054	0.23	-0.013	0.0054	0.014	0.0079	0.0054	0.14	0.0035	0.0054
	CHIT1_Q13231_OID20312_v1_Cardiometabolic	Cardiometabolic	Q13231	OID20312	CHIT1	0.29	0.0052	0	0.29	0.0052	0	-0.01	0.0054	0.057	0.017	0.0054	0.0024	-0.0083	0.0054	0.13	0.02	0.0054	0.00019	0.01	0.0054	0.054	0.0044	0.0054	0.42	-0.0014	0.0054	0.8	-0.0053	0.0054	0.33	-0.00021	0.0054	0.97	0.0084	0.0054	0.12	0.022	0.0054	6.6e-05	-0.011	0.0054	0.039	-0.012	0.0054
	PDGFA_P04085_OID20313_v1_Cardiometabolic	Cardiometabolic	P04085	OID20313	PDGFA	0.032	0.0054	4.8e-09	0.031	0.0054	1.1e-08	0.0039	0.0054	0.48	0.004	0.0054	0.46	-0.003	0.0054	0.59	0.0034	0.0054	0.53	-0.0034	0.0054	0.53	-0.0057	0.0054	0.29	0.011	0.0054	0.043	-0.015	0.0054	0.0064	0.0026	0.0054	0.63	0.0042	0.0054	0.43	0.0032	0.0054	0.56	0.0047	0.0054	0.39	-0.00033	0.0054
	ACP5_P13686_OID20314_v1_Cardiometabolic	Cardiometabolic	P13686	OID20314	ACP5	0.18	0.0053	4.4e-245	0.18	0.0053	9.4e-236	-0.016	0.0054	0.0025	0.014	0.0054	0.0076	-0.0095	0.0054	0.079	0.021	0.0054	0.00015	0.013	0.0054	0.015	-0.0087	0.0054	0.11	0.008	0.0054	0.14	-0.01	0.0054	0.065	0.0019	0.0054	0.73	0.015	0.0054	0.0063	0.021	0.0054	9.4e-05	-0.0051	0.0054	0.35	-0.0016	0.0054
	ITGB2_P05107_OID20315_v1_Cardiometabolic	Cardiometabolic	P05107	OID20315	ITGB2	0.14	0.0054	1.1e-154	0.14	0.0054	1.4e-149	0.0012	0.0055	0.82	-0.008	0.0055	0.14	0.00079	0.0055	0.88	-0.018	0.0055	0.00071	-0.027	0.0055	1.1e-06	0.003	0.0055	0.58	0.0067	0.0055	0.22	-0.0081	0.0055	0.14	0.011	0.0055	0.047	-0.011	0.0055	0.051	-0.016	0.0055	0.0027	0.0085	0.0055	0.12	0.0041	0.0055
	FAS_P25445_OID20316_v1_Cardiometabolic	Cardiometabolic	P25445	OID20316	FAS	0.33	0.0051	0	0.32	0.0051	0	-0.0092	0.0054	0.088	0.018	0.0054	0.00074	-0.0052	0.0054	0.34	-0.0043	0.0054	0.43	-0.017	0.0054	0.0015	-0.0014	0.0054	0.8	0.0058	0.0054	0.28	-0.014	0.0054	0.0093	-0.0063	0.0054	0.25	0.0098	0.0054	0.07	-0.0046	0.0054	0.39	0.014	0.0054	0.0094	-0.0016	0.0054
	PLXNB2_O15031_OID20317_v1_Cardiometabolic	Cardiometabolic	O15031	OID20317	PLXNB2	0.23	0.0053	0	0.23	0.0053	0	-0.013	0.0054	0.021	0.017	0.0054	0.0014	-0.01	0.0054	0.057	0.012	0.0054	0.023	0.01	0.0054	0.066	0.0031	0.0054	0.56	0.0077	0.0054	0.16	-0.0059	0.0054	0.28	0.0067	0.0054	0.21	-0.0054	0.0054	0.32	0.00096	0.0054	0.86	0.0019	0.0054	0.73	0.0066	0.0054
	GAS6_Q14393_OID20318_v1_Cardiometabolic	Cardiometabolic	Q14393	OID20318	GAS6	0.038	0.0054	1.8e-12	0.038	0.0054	1.4e-12	-0.0089	0.0054	0.099	-0.0021	0.0054	0.7	-0.0057	0.0054	0.3	0.012	0.0054	0.024	0.022	0.0054	7.4e-05	0.0031	0.0054	0.56	-0.0012	0.0054	0.83	-0.0033	0.0054	0.54	-0.0034	0.0054	0.53	0.0065	0.0054	0.23	-0.0041	0.0054	0.45	0.011	0.0054	0.039	-0.0043	0.0054
	EGFR_P00533_OID20319_v1_Cardiometabolic	Cardiometabolic	P00533	OID20319	EGFR	-0.17	0.0053	5.9e-220	-0.18	0.0053	3.2e-236	0.0079	0.0054	0.14	-0.0015	0.0054	0.78	0.002	0.0054	0.71	-0.022	0.0054	5.6e-05	-0.027	0.0054	4.4e-07	0.012	0.0054	0.031	0.0086	0.0054	0.11	-0.0028	0.0054	0.6	-0.017	0.0054	0.0013	0.0059	0.0054	0.27	-0.0031	0.0054	0.56	-0.0005	0.0054	0.93	0.0085	0.0054
	QPCT_Q16769_OID20320_v1_Cardiometabolic	Cardiometabolic	Q16769	OID20320	QPCT	0.05	0.0054	3.4e-20	0.054	0.0054	5.2e-23	-0.002	0.0054	0.71	0.011	0.0054	0.046	-0.0019	0.0054	0.73	-0.0052	0.0054	0.34	-0.00097	0.0054	0.86	-0.0034	0.0054	0.53	0.012	0.0054	0.028	-0.0028	0.0054	0.6	-0.012	0.0054	0.023	0.004	0.0054	0.46	-0.0065	0.0054	0.23	0.0017	0.0054	0.76	-0.0032	0.0054
	RNASET2_O00584_OID20321_v1_Cardiometabolic	Cardiometabolic	O00584	OID20321	RNASET2	0.14	0.0054	3.5e-158	0.15	0.0054	4.2e-166	-0.002	0.0054	0.72	0.0092	0.0054	0.089	-0.0018	0.0054	0.74	0.0042	0.0054	0.44	0.00018	0.0054	0.97	-0.0042	0.0054	0.44	0.019	0.0054	0.00057	-0.0063	0.0054	0.25	-0.0054	0.0054	0.32	-0.01	0.0054	0.058	-0.016	0.0054	0.0031	0.012	0.0054	0.026	0.0034	0.0054
	SPP1_P10451_OID20322_v1_Cardiometabolic	Cardiometabolic	P10451	OID20322	SPP1	0.25	0.0052	0	0.24	0.0053	0	-0.01	0.0054	0.054	0.0039	0.0054	0.47	-0.0095	0.0054	0.08	0.0044	0.0054	0.42	-0.0008	0.0054	0.88	0.012	0.0054	0.033	-0.0075	0.0054	0.17	0.0044	0.0054	0.41	0.012	0.0054	0.032	-0.0013	0.0054	0.81	-0.0031	0.0054	0.57	0.0036	0.0054	0.51	-0.01	0.0054
	LILRB1_Q8NHL6_OID20323_v1_Cardiometabolic	Cardiometabolic	Q8NHL6	OID20323	LILRB1	0.11	0.0054	1.9e-90	0.11	0.0054	3e-88	0.0056	0.0054	0.3	0.002	0.0054	0.72	0.01	0.0054	0.053	-0.031	0.0054	6.7e-09	-0.041	0.0054	2.2e-14	0.0065	0.0054	0.23	0.0097	0.0054	0.072	-0.008	0.0054	0.14	0.0068	0.0054	0.21	0.0021	0.0054	0.7	-0.00069	0.0054	0.9	-0.0044	0.0054	0.42	0.0012	0.0054
	LILRB5_O75023_OID20324_v1_Cardiometabolic	Cardiometabolic	O75023	OID20324	LILRB5	0.044	0.0054	4.7e-16	0.043	0.0054	1.7e-15	-0.0017	0.0054	0.76	0.01	0.0054	0.054	-0.014	0.0054	0.0088	-0.0021	0.0054	0.7	-0.014	0.0054	0.008	0.0013	0.0054	0.81	-0.0086	0.0054	0.11	0.00079	0.0054	0.88	0.0098	0.0054	0.069	-0.0042	0.0054	0.44	-0.016	0.0054	0.0041	0.019	0.0054	0.00048	-0.0024	0.0054
	IGFBP2_P18065_OID20325_v1_Cardiometabolic	Cardiometabolic	P18065	OID20325	IGFBP2	0.19	0.0053	2.1e-260	0.19	0.0053	3.1e-263	0.019	0.0054	0.0006	-0.0022	0.0054	0.69	0.0055	0.0054	0.31	-0.039	0.0054	4.8e-13	-0.041	0.0054	1.8e-14	0.015	0.0054	0.0045	-0.0016	0.0054	0.76	-0.0032	0.0054	0.56	-0.01	0.0054	0.061	-0.0013	0.0054	0.82	-0.017	0.0054	0.0022	0.0089	0.0054	0.1	-0.018	0.0054
	PI3_P19957_OID20326_v1_Cardiometabolic	Cardiometabolic	P19957	OID20326	PI3	0.052	0.0055	3.6e-21	0.055	0.0055	1e-23	-0.016	0.0055	0.0035	0.012	0.0055	0.035	-0.0031	0.0055	0.57	0.029	0.0055	1.2e-07	0.038	0.0055	3.1e-12	-0.0064	0.0055	0.24	0.0031	0.0055	0.57	-0.00026	0.0055	0.96	-0.0033	0.0055	0.54	-0.0088	0.0055	0.11	0.0074	0.0055	0.18	-0.0067	0.0055	0.22	-0.003	0.0055
	RETN_Q9HD89_OID20327_v1_Cardiometabolic	Cardiometabolic	Q9HD89	OID20327	RETN	0.057	0.0054	1.1e-25	0.062	0.0054	1.3e-29	0.0028	0.0054	0.61	0.0021	0.0055	0.7	-0.0063	0.0054	0.25	-0.0059	0.0054	0.28	-0.0028	0.0055	0.61	-0.0031	0.0055	0.57	0.0019	0.0054	0.72	-0.002	0.0054	0.71	-0.0035	0.0054	0.51	-0.0077	0.0054	0.16	-0.012	0.0055	0.034	3.2e-06	0.0054	1	-0.004	0.0054
	CCL15_Q16663_OID20328_v1_Cardiometabolic	Cardiometabolic	Q16663	OID20328	CCL15	0.2	0.0053	0	0.2	0.0053	0	0.0027	0.0054	0.61	0.0037	0.0054	0.5	0.0004	0.0054	0.94	-0.015	0.0054	0.0051	-0.031	0.0054	1.2e-08	0.0012	0.0054	0.83	-0.0091	0.0054	0.091	-0.0066	0.0054	0.22	0.0092	0.0054	0.088	0.00064	0.0054	0.91	-0.0094	0.0054	0.081	0.014	0.0054	0.012	-0.00041	0.0054
	PRTN3_P24158_OID20329_v1_Cardiometabolic	Cardiometabolic	P24158	OID20329	PRTN3	0.012	0.0055	0.037	0.015	0.0055	0.0081	0.0039	0.0055	0.48	0.00097	0.0055	0.86	-0.0093	0.0055	0.093	0.011	0.0055	0.041	0.015	0.0055	0.0053	-0.0013	0.0055	0.82	0.0062	0.0055	0.26	0.0024	0.0055	0.67	-0.013	0.0055	0.018	-0.009	0.0055	0.1	-0.01	0.0055	0.061	0.013	0.0055	0.02	-0.0042	0.0055
	FAP_Q12884_OID20330_v1_Cardiometabolic	Cardiometabolic	Q12884	OID20330	FAP	0.14	0.0054	3.5e-140	0.13	0.0054	1.4e-131	-1.9e-05	0.0054	1	0.0055	0.0054	0.31	0.0016	0.0054	0.77	-0.018	0.0054	0.00068	-0.037	0.0054	9e-12	-0.0043	0.0054	0.42	0.0014	0.0054	0.79	-0.0063	0.0054	0.24	0.012	0.0054	0.029	0.00077	0.0054	0.89	-0.0082	0.0054	0.13	0.013	0.0054	0.018	0.0054	0.0054
	PPIB_P23284_OID20331_v1_Cardiometabolic	Cardiometabolic	P23284	OID20331	PPIB	0.0024	0.0054	0.66	0.0018	0.0054	0.74	0.013	0.0054	0.02	-0.00049	0.0055	0.93	0.0023	0.0054	0.67	-0.02	0.0054	0.00033	-0.026	0.0054	2.4e-06	-0.0044	0.0054	0.41	0.011	0.0054	0.043	-0.0054	0.0054	0.32	0.01	0.0054	0.057	-0.0054	0.0054	0.32	-0.0081	0.0055	0.14	0.0011	0.0054	0.83	-0.0028	0.0054
	COL18A1_P39060_OID20332_v1_Cardiometabolic	Cardiometabolic	P39060	OID20332	COL18A1	0.29	0.0052	0	0.29	0.0052	0	-0.0094	0.0054	0.083	0.019	0.0054	0.00041	-0.0083	0.0054	0.13	-0.0012	0.0054	0.82	-0.018	0.0054	0.0012	-0.0065	0.0054	0.23	0.01	0.0054	0.063	-0.0092	0.0054	0.09	-0.0084	0.0054	0.12	0.0056	0.0054	0.3	0.0075	0.0054	0.17	-0.009	0.0054	0.097	-0.0076	0.0054
	AMY2A_P04746_OID20333_v1_Cardiometabolic	Cardiometabolic	P04746	OID20333	AMY2A	0.063	0.0056	7.4e-30	0.062	0.0056	6.3e-29	0.023	0.0056	5.4e-05	0.0054	0.0056	0.33	0.018	0.0056	0.0013	-0.048	0.0056	5.5e-18	-0.036	0.0056	1.6e-10	0.0019	0.0056	0.74	0.014	0.0056	0.0097	-0.0044	0.0056	0.43	-0.018	0.0056	0.0011	-0.012	0.0056	0.035	-0.019	0.0056	0.00076	0.0065	0.0056	0.24	-0.011	0.0056
	CCL16_O15467_OID20334_v1_Cardiometabolic	Cardiometabolic	O15467	OID20334	CCL16	0.18	0.0053	7.7e-257	0.18	0.0053	4.9e-252	-0.018	0.0054	0.00076	0.015	0.0054	0.0051	-0.0079	0.0054	0.15	0.021	0.0054	0.00012	0.011	0.0054	0.039	-0.0074	0.0054	0.17	0.013	0.0054	0.016	-0.0031	0.0054	0.57	-0.0015	0.0054	0.78	0.0092	0.0054	0.089	0.015	0.0054	0.006	-0.0054	0.0054	0.32	0.0084	0.0054
	COL1A1_P02452_OID20335_v1_Cardiometabolic	Cardiometabolic	P02452	OID20335	COL1A1	0.054	0.0054	4.1e-23	0.05	0.0054	1.4e-20	-0.0012	0.0054	0.83	-0.0044	0.0054	0.42	-0.0015	0.0054	0.78	-0.0075	0.0054	0.17	-0.0045	0.0054	0.4	0.014	0.0054	0.0088	-0.0083	0.0054	0.12	0.012	0.0054	0.029	-0.0066	0.0054	0.22	-0.015	0.0054	0.0053	-0.024	0.0054	1.1e-05	0.017	0.0054	0.0017	-0.0064	0.0054
	BLMH_Q13867_OID20336_v1_Cardiometabolic	Cardiometabolic	Q13867	OID20336	BLMH	0.026	0.0054	1.8e-06	0.025	0.0054	3.3e-06	0.0071	0.0054	0.19	0.00049	0.0054	0.93	0.0019	0.0054	0.73	-0.017	0.0054	0.0016	-0.023	0.0054	2.1e-05	0.0034	0.0054	0.54	0.012	0.0054	0.026	-0.0079	0.0054	0.14	-0.00033	0.0054	0.95	0.00032	0.0054	0.95	-0.0088	0.0054	0.1	0.0049	0.0054	0.37	0.0023	0.0054
	PRCP_P42785_OID20337_v1_Cardiometabolic	Cardiometabolic	P42785	OID20337	PRCP	0.18	0.0053	5.9e-244	0.18	0.0053	3.3e-237	-0.022	0.0054	4e-05	0.018	0.0054	0.00091	-0.016	0.0054	0.003	0.027	0.0054	4.6e-07	0.016	0.0054	0.0024	-0.013	0.0054	0.016	0.017	0.0054	0.0016	-0.0078	0.0054	0.15	-0.0076	0.0054	0.16	0.0034	0.0054	0.52	0.01	0.0054	0.058	0.0028	0.0054	0.6	0.0055	0.0054
	PGLYRP1_O75594_OID20338_v1_Cardiometabolic	Cardiometabolic	O75594	OID20338	PGLYRP1	0.056	0.0054	3.3e-25	0.06	0.0054	2.5e-28	-0.0044	0.0054	0.42	0.0084	0.0054	0.12	-0.0056	0.0054	0.31	-0.0014	0.0054	0.79	-0.00061	0.0054	0.91	-0.0041	0.0054	0.45	0.0071	0.0054	0.19	0.0032	0.0054	0.56	-0.012	0.0054	0.025	0.0035	0.0054	0.51	-0.0039	0.0054	0.48	-0.00025	0.0054	0.96	-0.0017	0.0054
	CD59_P13987_OID20339_v1_Cardiometabolic	Cardiometabolic	P13987	OID20339	CD59	0.26	0.0054	0	0.26	0.0054	0	-0.0097	0.0055	0.078	0.019	0.0056	0.00051	-0.0022	0.0056	0.7	-0.0096	0.0055	0.083	-0.029	0.0055	2.3e-07	0.00031	0.0055	0.96	0.0043	0.0055	0.44	-0.0079	0.0055	0.15	-0.00087	0.0055	0.88	0.0066	0.0056	0.24	-0.0018	0.0056	0.74	0.0031	0.0055	0.57	0.01	0.0056
	AMY2B_P19961_OID20340_v1_Cardiometabolic	Cardiometabolic	P19961	OID20340	AMY2B	0.046	0.0057	2.5e-16	0.046	0.0057	7.8e-16	0.022	0.0057	0.00013	0.0039	0.0057	0.49	0.016	0.0057	0.0041	-0.046	0.0057	5.3e-16	-0.033	0.0057	5.4e-09	0.0028	0.0057	0.62	0.016	0.0057	0.0055	-0.0047	0.0057	0.41	-0.02	0.0057	0.00044	-0.01	0.0057	0.077	-0.018	0.0057	0.0019	0.0064	0.0057	0.26	-0.008	0.0057
	TCN2_P20062_OID20341_v1_Cardiometabolic	Cardiometabolic	P20062	OID20341	TCN2	0.12	0.0054	6.8e-106	0.12	0.0054	1e-104	-0.0023	0.0054	0.66	-0.00046	0.0054	0.93	-0.0017	0.0054	0.76	0.016	0.0054	0.0029	0.024	0.0054	7.5e-06	0.0055	0.0054	0.31	0.0062	0.0054	0.25	0.0057	0.0054	0.29	-0.0011	0.0054	0.83	-0.00079	0.0054	0.88	0.0054	0.0054	0.32	-0.0059	0.0054	0.27	-0.0097	0.0054
	SERPINE1_P05121_OID20342_v1_Cardiometabolic	Cardiometabolic	P05121	OID20342	SERPINE1	0.032	0.0054	3.5e-09	0.031	0.0054	9.7e-09	-0.0053	0.0054	0.33	0.0068	0.0054	0.21	-0.0067	0.0054	0.22	0.019	0.0054	0.00047	0.01	0.0054	0.063	-0.0071	0.0054	0.19	0.01	0.0054	0.053	-0.012	0.0054	0.032	0.002	0.0054	0.71	0.0071	0.0054	0.19	0.0094	0.0054	0.083	0.0036	0.0054	0.51	-0.00048	0.0054
	MCAM_P43121_OID20343_v1_Cardiometabolic	Cardiometabolic	P43121	OID20343	MCAM	0.27	0.0052	0	0.26	0.0052	0	-0.002	0.0054	0.71	0.0067	0.0054	0.22	0.0032	0.0054	0.55	-0.018	0.0054	0.00073	-0.032	0.0054	5.9e-09	0.0082	0.0054	0.13	-0.0011	0.0054	0.84	-0.0069	0.0054	0.2	-0.00015	0.0054	0.98	-0.0033	0.0054	0.55	-0.008	0.0054	0.14	0.01	0.0054	0.065	-0.00094	0.0054
	DEFA1_DEFA1B_P59665_OID20344_v1_Cardiometabolic	Cardiometabolic	P59665	OID20344	DEFA1_DEFA1B	0.077	0.0055	4.7e-45	0.08	0.0055	4.7e-48	-0.0045	0.0055	0.41	-0.00015	0.0055	0.98	-0.0046	0.0055	0.4	-0.0027	0.0055	0.62	0.00039	0.0055	0.94	0.014	0.0055	0.011	0.0062	0.0055	0.26	0.0066	0.0055	0.23	-0.011	0.0055	0.038	-0.015	0.0055	0.0066	-0.023	0.0055	2.4e-05	0.014	0.0055	0.014	-0.0039	0.0055
	VASN_Q6EMK4_OID20345_v1_Cardiometabolic	Cardiometabolic	Q6EMK4	OID20345	VASN	0.091	0.0055	4.1e-62	0.09	0.0055	2e-60	-0.0018	0.0055	0.74	0.0057	0.0055	0.3	-0.0056	0.0055	0.31	-0.018	0.0055	0.0012	-0.033	0.0055	2.4e-09	0.0087	0.0055	0.11	0.012	0.0055	0.023	-0.011	0.0055	0.044	-0.015	0.0055	0.0078	0.00019	0.0055	0.97	-0.0084	0.0055	0.13	-0.0015	0.0055	0.78	-0.0017	0.0055
	ART3_Q13508_OID20346_v1_Cardiometabolic	Cardiometabolic	Q13508	OID20346	ART3	-0.029	0.0054	8.3e-08	-0.027	0.0054	6.1e-07	0.0052	0.0054	0.33	0.0076	0.0054	0.16	0.0067	0.0054	0.22	-0.031	0.0054	7.7e-09	-0.03	0.0054	3.1e-08	-0.00094	0.0054	0.86	-0.00031	0.0054	0.95	-0.0036	0.0054	0.51	-0.01	0.0054	0.058	-0.0056	0.0054	0.31	-0.012	0.0054	0.033	0.0032	0.0054	0.56	0.0057	0.0054
	CNDP1_Q96KN2_OID20347_v1_Cardiometabolic	Cardiometabolic	Q96KN2	OID20347	CNDP1	-0.04	0.0054	9.4e-14	-0.044	0.0054	1e-15	-0.02	0.0054	0.00022	0.013	0.0054	0.016	-0.0088	0.0054	0.1	0.025	0.0054	3.7e-06	0.024	0.0054	9.5e-06	-0.0034	0.0054	0.53	0.0051	0.0054	0.35	-0.0073	0.0054	0.18	-0.006	0.0054	0.27	0.0096	0.0054	0.079	0.025	0.0054	6.3e-06	-0.014	0.0054	0.0093	0.0038	0.0054
	IL18BP_O95998_OID20348_v1_Cardiometabolic	Cardiometabolic	O95998	OID20348	IL18BP	0.26	0.0052	0	0.26	0.0052	0	-0.0096	0.0054	0.078	0.01	0.0054	0.054	-0.0027	0.0054	0.62	0.007	0.0054	0.2	0.0083	0.0054	0.13	0.0034	0.0054	0.53	-0.0013	0.0054	0.81	-8.7e-05	0.0054	0.99	0.0058	0.0054	0.29	-0.0024	0.0054	0.66	0.0015	0.0054	0.78	-0.0052	0.0054	0.34	-0.014	0.0054
	F9_P00740_OID20349_v1_Cardiometabolic	Cardiometabolic	P00740	OID20349	F9	0.14	0.0054	3.6e-154	0.14	0.0054	8.7e-151	-0.025	0.0054	5.7e-06	0.018	0.0054	0.00098	-0.0049	0.0054	0.37	0.034	0.0054	4.7e-10	0.019	0.0054	0.00035	-0.012	0.0054	0.026	0.0083	0.0054	0.13	-0.0088	0.0054	0.11	-0.0067	0.0054	0.22	0.016	0.0054	0.0039	0.029	0.0054	8.8e-08	-0.015	0.0054	0.0055	-0.0035	0.0054
	ANPEP_P15144_OID20350_v1_Cardiometabolic	Cardiometabolic	P15144	OID20350	ANPEP	0.019	0.0054	0.00064	0.015	0.0054	0.0045	-0.0057	0.0054	0.3	-0.0077	0.0054	0.16	-0.001	0.0054	0.85	0.0048	0.0054	0.38	0.00096	0.0054	0.86	0.001	0.0054	0.85	0.0016	0.0054	0.77	-0.0025	0.0054	0.65	0.0051	0.0054	0.35	0.0034	0.0054	0.53	0.012	0.0054	0.034	-0.0093	0.0054	0.088	-0.0016	0.0054
	SSC5D_A1L4H1_OID20351_v1_Cardiometabolic	Cardiometabolic	A1L4H1	OID20351	SSC5D	0.16	0.0054	3.9e-183	0.15	0.0054	5.6e-179	-0.021	0.0054	8.4e-05	0.014	0.0054	0.0079	-0.0099	0.0054	0.069	0.011	0.0054	0.043	0.0022	0.0054	0.68	-0.011	0.0054	0.045	0.0072	0.0054	0.18	-0.0074	0.0054	0.17	-0.0052	0.0054	0.33	0.0085	0.0054	0.12	0.013	0.0054	0.019	-0.0062	0.0054	0.25	0.0061	0.0054
	ITIH3_Q06033_OID20352_v1_Cardiometabolic	Cardiometabolic	Q06033	OID20352	ITIH3	0.17	0.0054	6.2e-223	0.17	0.0054	1.2e-220	0.0068	0.0054	0.21	0.0038	0.0054	0.49	-0.0038	0.0054	0.49	-0.016	0.0054	0.0026	-0.0096	0.0054	0.077	0.018	0.0054	0.001	0.0038	0.0054	0.48	-0.00033	0.0054	0.95	0.0072	0.0054	0.18	-0.012	0.0054	0.025	-0.0054	0.0054	0.32	-0.0026	0.0054	0.63	-0.012	0.0054
	CDH1_P12830_OID20353_v1_Cardiometabolic	Cardiometabolic	P12830	OID20353	CDH1	0.17	0.0055	1.7e-219	0.17	0.0055	3.6e-218	-0.00077	0.0055	0.89	0.0035	0.0055	0.53	0.0048	0.0055	0.38	0.0034	0.0055	0.54	0.0079	0.0056	0.16	0.0053	0.0055	0.34	0.0016	0.0055	0.77	-0.0087	0.0055	0.12	-0.011	0.0055	0.042	0.0071	0.0055	0.2	0.013	0.0056	0.018	-0.0096	0.0055	0.083	-0.0016	0.0055
	NCAM1_P13591_OID20354_v1_Cardiometabolic	Cardiometabolic	P13591	OID20354	NCAM1	0.11	0.0054	2.5e-85	0.1	0.0054	8.2e-83	-0.0077	0.0054	0.16	0.0027	0.0054	0.62	-0.0015	0.0054	0.79	-0.017	0.0054	0.0017	-0.024	0.0054	9.2e-06	0.0094	0.0054	0.084	0.0095	0.0054	0.081	-0.011	0.0054	0.046	0.0054	0.0054	0.32	0.0024	0.0054	0.66	-0.0064	0.0054	0.24	0.0042	0.0054	0.44	0.0091	0.0054
	LBP_P18428_OID20355_v1_Cardiometabolic	Cardiometabolic	P18428	OID20355	LBP	0.064	0.0054	1.8e-32	0.065	0.0054	2.4e-33	0.0043	0.0054	0.43	-0.0024	0.0054	0.66	0.0083	0.0054	0.13	-0.0068	0.0054	0.21	-0.0037	0.0054	0.5	-0.004	0.0054	0.46	0.0066	0.0054	0.22	0.002	0.0054	0.71	-0.01	0.0054	0.06	0.0089	0.0054	0.1	0.013	0.0054	0.013	-0.016	0.0054	0.0027	-0.005	0.0054
	OSMR_Q99650_OID20356_v1_Cardiometabolic	Cardiometabolic	Q99650	OID20356	OSMR	0.17	0.0053	6.5e-223	0.17	0.0053	1.4e-214	-0.009	0.0054	0.096	0.0087	0.0054	0.11	-0.0064	0.0054	0.24	0.009	0.0054	0.098	0.0014	0.0054	0.79	0.008	0.0054	0.14	0.0025	0.0054	0.64	-0.0013	0.0054	0.82	-0.012	0.0054	0.023	-0.00043	0.0054	0.94	-0.0055	0.0054	0.31	0.0048	0.0054	0.38	-0.002	0.0054
	HYAL1_Q12794_OID20357_v1_Cardiometabolic	Cardiometabolic	Q12794	OID20357	HYAL1	0.15	0.0054	3.7e-177	0.15	0.0054	1.1e-175	-0.009	0.0054	0.1	0.0042	0.0054	0.44	-0.012	0.0054	0.034	0.014	0.0054	0.0084	0.0084	0.0055	0.12	-0.0014	0.0054	0.8	0.013	0.0054	0.021	-0.0061	0.0054	0.26	0.0073	0.0054	0.18	0.0012	0.0055	0.83	0.015	0.0055	0.0076	-0.011	0.0054	0.04	-0.0062	0.0054
	CTSD_P07339_OID20358_v1_Cardiometabolic	Cardiometabolic	P07339	OID20358	CTSD	0.23	0.0055	0	0.22	0.0055	0	-0.017	0.0057	0.0026	0.011	0.0056	0.044	-0.0085	0.0056	0.13	0.03	0.0056	1.5e-07	0.019	0.0057	0.00073	-0.018	0.0056	0.0017	0.014	0.0056	0.016	-0.012	0.0057	0.04	0.0041	0.0056	0.46	0.011	0.0057	0.052	0.023	0.0057	5.2e-05	-0.01	0.0056	0.069	-0.0018	0.0056
	TNC_P24821_OID20359_v1_Cardiometabolic	Cardiometabolic	P24821	OID20359	TNC	0.078	0.0054	4.6e-47	0.081	0.0054	4.3e-50	-0.0079	0.0054	0.14	0.00065	0.0054	0.9	-0.0058	0.0054	0.29	0.0042	0.0054	0.44	-0.0015	0.0054	0.79	0.0044	0.0054	0.42	-0.00068	0.0054	0.9	0.012	0.0054	0.023	0.0013	0.0054	0.81	-0.0083	0.0054	0.13	-0.016	0.0054	0.0039	0.01	0.0054	0.056	0.0052	0.0054
	CD163_Q86VB7_OID20360_v1_Cardiometabolic	Cardiometabolic	Q86VB7	OID20360	CD163	0.18	0.0053	4.6e-240	0.18	0.0053	2.9e-235	-0.018	0.0054	0.00074	0.0033	0.0054	0.54	-0.0079	0.0054	0.14	0.027	0.0054	4.2e-07	0.025	0.0054	6.6e-06	-0.0047	0.0054	0.39	0.0009	0.0054	0.87	-0.0016	0.0054	0.76	0.002	0.0054	0.71	0.00033	0.0054	0.95	0.0098	0.0054	0.07	-0.0034	0.0054	0.53	-0.0048	0.0054
	SPARCL1_Q14515_OID20361_v1_Cardiometabolic	Cardiometabolic	Q14515	OID20361	SPARCL1	0.11	0.0054	2.5e-90	0.11	0.0054	2.6e-88	0.0042	0.0054	0.44	-0.0047	0.0054	0.38	0.0088	0.0054	0.11	-0.022	0.0054	6e-05	-0.028	0.0054	3.9e-07	0.0076	0.0054	0.16	0.00059	0.0054	0.91	-0.0031	0.0054	0.57	0.0074	0.0054	0.17	-0.0095	0.0054	0.082	-0.011	0.0054	0.04	0.012	0.0054	0.031	-0.0013	0.0054
	NID1_P14543_OID20362_v1_Cardiometabolic	Cardiometabolic	P14543	OID20362	NID1	0.088	0.0054	2.8e-59	0.088	0.0054	6.2e-59	-0.012	0.0055	0.022	-0.0003	0.0054	0.96	-0.0039	0.0054	0.48	0.024	0.0054	8e-06	0.022	0.0054	4.1e-05	-0.0074	0.0054	0.18	0.0084	0.0054	0.12	-0.0099	0.0054	0.067	0.0024	0.0054	0.65	0.0086	0.0054	0.11	0.011	0.0054	0.038	-0.0044	0.0054	0.41	-0.005	0.0054
	AXL_P30530_OID20363_v1_Cardiometabolic	Cardiometabolic	P30530	OID20363	AXL	0.079	0.0054	3.9e-48	0.078	0.0054	4.9e-47	0.011	0.0054	0.051	0.0031	0.0054	0.56	0.0086	0.0054	0.11	-0.039	0.0054	7.6e-13	-0.041	0.0054	6.4e-14	0.0055	0.0054	0.31	0.0019	0.0054	0.73	-0.0046	0.0054	0.39	-0.0084	0.0054	0.12	-0.011	0.0054	0.044	-0.026	0.0054	2.2e-06	0.0072	0.0054	0.19	-0.012	0.0054
	PRSS2_P07478_OID20364_v1_Cardiometabolic	Cardiometabolic	P07478	OID20364	PRSS2	0.11	0.0054	9e-97	0.11	0.0054	2.2e-90	-0.009	0.0054	0.097	0.0083	0.0054	0.12	-0.0004	0.0054	0.94	-0.00076	0.0054	0.89	0.00071	0.0054	0.9	-0.0026	0.0054	0.63	0.0063	0.0054	0.24	0.00014	0.0054	0.98	-0.0094	0.0054	0.082	0.0021	0.0054	0.7	-0.0078	0.0054	0.15	0.0075	0.0054	0.17	0.003	0.0054
	CTSZ_Q9UBR2_OID20365_v1_Cardiometabolic	Cardiometabolic	Q9UBR2	OID20365	CTSZ	0.17	0.0054	1.5e-211	0.17	0.0054	3e-213	-0.0069	0.0054	0.21	0.012	0.0054	0.034	0.0082	0.0054	0.13	-0.015	0.0054	0.007	-0.027	0.0054	8.8e-07	-0.0028	0.0054	0.61	0.015	0.0054	0.0049	-0.0077	0.0054	0.16	-0.022	0.0054	5.6e-05	0.0042	0.0054	0.44	-0.011	0.0054	0.035	0.012	0.0054	0.032	0.0046	0.0054
	CHL1_O00533_OID20366_v1_Cardiometabolic	Cardiometabolic	O00533	OID20366	CHL1	0.081	0.0054	4.3e-50	0.079	0.0054	3.6e-48	-0.0077	0.0054	0.16	-0.0023	0.0054	0.67	-0.0077	0.0054	0.16	-0.0022	0.0054	0.69	-0.00076	0.0054	0.89	0.015	0.0054	0.0069	0.011	0.0054	0.05	0.0051	0.0054	0.35	-0.0081	0.0054	0.14	-0.013	0.0054	0.016	-0.015	0.0054	0.006	0.0081	0.0054	0.14	-0.0075	0.0054
	C1QTNF1_Q9BXJ1_OID20367_v1_Cardiometabolic	Cardiometabolic	Q9BXJ1	OID20367	C1QTNF1	0.15	0.0054	6.3e-167	0.15	0.0054	1.4e-161	-0.0026	0.0054	0.63	0.0086	0.0054	0.11	2e-05	0.0054	1	0.0046	0.0054	0.4	0.011	0.0054	0.039	-0.0075	0.0054	0.17	0.0065	0.0054	0.23	0.0017	0.0054	0.76	-0.0077	0.0054	0.16	-0.001	0.0054	0.85	0.00035	0.0054	0.95	-0.0004	0.0054	0.94	0.00036	0.0054
	THBS4_P35443_OID20368_v1_Cardiometabolic	Cardiometabolic	P35443	OID20368	THBS4	0.15	0.0054	5.9e-175	0.15	0.0054	3.2e-174	-0.0017	0.0055	0.76	0.003	0.0054	0.59	-0.00097	0.0054	0.86	0.0013	0.0054	0.81	-0.011	0.0054	0.038	-0.0013	0.0054	0.82	-0.0034	0.0054	0.53	-0.0047	0.0054	0.38	0.011	0.0054	0.049	-0.017	0.0054	0.0014	-0.013	0.0054	0.019	0.016	0.0054	0.0037	0.0055	0.0054
	TFRC_P02786_OID20369_v1_Cardiometabolic	Cardiometabolic	P02786	OID20369	TFRC	-0.0026	0.0054	0.64	-0.0014	0.0054	0.8	0.021	0.0054	0.00011	-0.0098	0.0054	0.07	0.013	0.0054	0.014	-0.033	0.0054	1.5e-09	-0.038	0.0054	2.9e-12	0.012	0.0054	0.025	-0.0023	0.0054	0.68	-0.003	0.0054	0.58	0.002	0.0054	0.71	-0.013	0.0054	0.019	-0.015	0.0054	0.0054	0.008	0.0054	0.14	-0.002	0.0054
	KIT_P10721_OID20370_v1_Cardiometabolic	Cardiometabolic	P10721	OID20370	KIT	-0.2	0.0053	1.1e-300	-0.2	0.0053	5.9e-306	0.017	0.0054	0.0021	-0.0089	0.0054	0.1	0.0019	0.0054	0.72	-0.031	0.0054	1.9e-08	-0.032	0.0054	2.5e-09	0.013	0.0054	0.021	0.0066	0.0054	0.22	0.003	0.0054	0.58	-0.013	0.0054	0.021	-0.0098	0.0054	0.073	-0.0036	0.0054	0.5	0.0062	0.0054	0.25	-0.0045	0.0054
	TFF3_Q07654_OID20371_v1_Cardiometabolic	Cardiometabolic	Q07654	OID20371	TFF3	0.22	0.0053	0	0.22	0.0053	0	0.0041	0.0054	0.45	0.012	0.0054	0.029	-0.0013	0.0054	0.81	-0.0023	0.0055	0.67	0.0018	0.0055	0.75	0.0012	0.0054	0.83	0.0029	0.0054	0.59	0.0033	0.0054	0.54	0.0036	0.0055	0.51	-0.0059	0.0054	0.28	-0.0014	0.0054	0.8	-0.0022	0.0054	0.69	-0.0032	0.0054
	F7_P08709_OID20372_v1_Cardiometabolic	Cardiometabolic	P08709	OID20372	F7	0.1	0.0054	9.7e-79	0.098	0.0054	2.4e-73	-0.014	0.0054	0.0085	0.011	0.0054	0.035	-0.01	0.0054	0.066	0.017	0.0054	0.0014	-0.0028	0.0054	0.61	-0.008	0.0054	0.14	0.00022	0.0054	0.97	-0.013	0.0054	0.013	-0.0078	0.0054	0.15	0.0085	0.0054	0.12	0.012	0.0054	0.022	-0.005	0.0054	0.35	0.0071	0.0054
	RARRES2_Q99969_OID20373_v1_Cardiometabolic	Cardiometabolic	Q99969	OID20373	RARRES2	0.17	0.0054	1.1e-206	0.16	0.0054	2.7e-202	-0.013	0.0054	0.019	0.017	0.0054	0.0019	-0.013	0.0054	0.016	0.021	0.0054	9.9e-05	0.0095	0.0054	0.08	-0.0053	0.0054	0.33	0.0095	0.0054	0.081	-0.0058	0.0054	0.28	0.0018	0.0054	0.74	0.0045	0.0054	0.41	0.012	0.0054	0.025	-0.0048	0.0054	0.37	-0.00045	0.0054
	APOM_O95445_OID20374_v1_Cardiometabolic	Cardiometabolic	O95445	OID20374	APOM	-0.049	0.0054	1.2e-19	-0.056	0.0054	4.6e-25	-0.002	0.0054	0.72	-0.0012	0.0054	0.83	-0.00069	0.0054	0.9	0.0021	0.0054	0.7	0.0037	0.0054	0.49	0.0073	0.0054	0.18	0.0034	0.0054	0.53	0.00092	0.0054	0.87	-0.011	0.0054	0.045	0.00018	0.0054	0.97	0.0039	0.0054	0.47	-0.0038	0.0054	0.48	-0.0034	0.0054
	TIMD4_Q96H15_OID20375_v1_Cardiometabolic	Cardiometabolic	Q96H15	OID20375	TIMD4	0.058	0.0054	1.2e-26	0.058	0.0054	8.4e-27	-0.019	0.0054	0.00059	0.005	0.0054	0.35	-0.0042	0.0054	0.44	0.016	0.0054	0.0032	0.018	0.0054	0.00078	-0.0063	0.0054	0.25	-0.0041	0.0054	0.45	-0.0029	0.0054	0.59	-0.011	0.0054	0.048	0.0057	0.0054	0.29	0.0057	0.0054	0.29	0.0039	0.0054	0.48	0.0038	0.0054
	ITGB1_P05556_OID20376_v1_Cardiometabolic	Cardiometabolic	P05556	OID20376	ITGB1	0.19	0.0053	5.9e-283	0.19	0.0053	4.5e-269	0.0014	0.0054	0.8	-0.0056	0.0054	0.3	0.003	0.0054	0.58	-0.023	0.0054	3.4e-05	-0.031	0.0055	1.6e-08	0.0022	0.0054	0.68	0.0085	0.0054	0.12	-0.01	0.0054	0.062	-0.0012	0.0054	0.82	-0.0096	0.0055	0.079	-0.011	0.0054	0.041	0.0089	0.0054	0.1	-0.0022	0.0054
	CD55_P08174_OID20377_v1_Cardiometabolic	Cardiometabolic	P08174	OID20377	CD55	0.17	0.0055	1.2e-220	0.18	0.0055	7.9e-223	-0.012	0.0055	0.028	0.0089	0.0055	0.11	-0.0055	0.0055	0.32	0.0052	0.0055	0.35	-0.0051	0.0056	0.36	-0.0014	0.0056	0.8	0.0074	0.0055	0.18	-0.011	0.0055	0.043	-0.012	0.0056	0.027	0.01	0.0056	0.063	0.0046	0.0056	0.41	-0.0022	0.0055	0.69	0.0044	0.0055
	CD14_P08571_OID20378_v1_Cardiometabolic	Cardiometabolic	P08571	OID20378	CD14	0.12	0.0055	1.9e-104	0.12	0.0055	2.1e-101	-0.015	0.0055	0.0062	0.0078	0.0055	0.16	-0.0094	0.0055	0.086	0.013	0.0055	0.017	0.013	0.0055	0.017	0.0067	0.0055	0.23	-0.0039	0.0055	0.48	-0.0016	0.0055	0.77	0.00059	0.0055	0.91	0.001	0.0055	0.86	0.01	0.0055	0.069	-0.0083	0.0055	0.13	-0.0069	0.0055
	SELP_P16109_OID20379_v1_Cardiometabolic	Cardiometabolic	P16109	OID20379	SELP	0.054	0.0054	3.6e-23	0.053	0.0054	2.5e-22	0.0013	0.0054	0.81	0.0018	0.0054	0.74	-0.00039	0.0054	0.94	0.0023	0.0054	0.67	-0.0063	0.0054	0.25	-0.006	0.0054	0.27	0.011	0.0054	0.044	-0.013	0.0054	0.015	0.008	0.0054	0.14	0.0033	0.0054	0.55	0.0018	0.0054	0.73	0.0011	0.0054	0.84	0.0054	0.0054
	CD46_P15529_OID20380_v1_Cardiometabolic	Cardiometabolic	P15529	OID20380	CD46	0.16	0.0054	6.2e-187	0.16	0.0054	1.8e-187	-0.0019	0.0055	0.73	0.016	0.0055	0.0034	-0.0049	0.0055	0.37	-0.0053	0.0055	0.33	-0.021	0.0055	0.00018	-0.007	0.0055	0.2	0.0083	0.0055	0.13	-0.017	0.0055	0.0016	0.0025	0.0055	0.65	0.0025	0.0055	0.65	-0.0041	0.0055	0.46	0.0045	0.0055	0.41	-0.0012	0.0055
	GP1BA_P07359_OID20381_v1_Cardiometabolic	Cardiometabolic	P07359	OID20381	GP1BA	-0.037	0.0055	1.4e-11	-0.037	0.0055	6.7e-12	0.0039	0.0055	0.47	0.0051	0.0054	0.34	-0.001	0.0055	0.85	-0.015	0.0055	0.0056	-0.019	0.0055	0.00044	0.0003	0.0055	0.96	0.012	0.0055	0.028	-0.017	0.0055	0.0017	-0.006	0.0055	0.27	-0.0013	0.0055	0.81	-0.0072	0.0055	0.19	0.0017	0.0055	0.75	-0.0018	0.0055
	FCN2_Q15485_OID20382_v1_Cardiometabolic	Cardiometabolic	Q15485	OID20382	FCN2	-0.029	0.0055	1.5e-07	-0.032	0.0055	6e-09	-0.014	0.0055	0.012	0.0036	0.0055	0.51	0.0039	0.0055	0.48	0.011	0.0055	0.047	-0.0023	0.0055	0.68	0.0014	0.0055	0.8	0.0063	0.0055	0.25	-0.0088	0.0055	0.11	-0.0019	0.0055	0.73	0.0071	0.0055	0.19	-0.0022	0.0055	0.68	-0.00046	0.0055	0.93	-0.0069	0.0055
	HSPG2_P98160_OID20383_v1_Cardiometabolic	Cardiometabolic	P98160	OID20383	HSPG2	0.25	0.0053	0	0.25	0.0053	0	-0.01	0.0055	0.064	0.021	0.0055	0.00017	-0.005	0.0055	0.36	0.00055	0.0055	0.92	-0.014	0.0055	0.01	-0.0049	0.0055	0.37	0.0046	0.0055	0.4	-0.0051	0.0055	0.35	0.0031	0.0055	0.57	-0.006	0.0055	0.27	-0.0031	0.0055	0.57	0.004	0.0055	0.46	0.0041	0.0055
	IL6R_P08887_OID20385_v1_Cardiometabolic	Cardiometabolic	P08887	OID20385	IL6R	0.057	0.0055	4.1e-25	0.055	0.0055	6e-24	-0.016	0.0055	0.0044	0.015	0.0054	0.0064	-0.0038	0.0055	0.48	-0.013	0.0055	0.019	-0.016	0.0055	0.0033	0.0013	0.0055	0.8	0.0056	0.0055	0.31	-0.016	0.0055	0.0037	-0.0058	0.0055	0.29	-0.0079	0.0055	0.15	-0.012	0.0055	0.024	0.004	0.0055	0.46	-0.003	0.0055
	SOD1_P00441_OID20386_v1_Cardiometabolic	Cardiometabolic	P00441	OID20386	SOD1	-0.0022	0.0055	0.68	-0.0019	0.0055	0.73	0.009	0.0055	0.1	0.0024	0.0055	0.66	0.0059	0.0055	0.28	-0.0077	0.0055	0.16	0.00015	0.0055	0.98	0.0025	0.0055	0.65	0.01	0.0055	0.067	0.00063	0.0055	0.91	-0.011	0.0055	0.045	-0.0062	0.0055	0.26	-0.015	0.0055	0.0067	0.011	0.0055	0.056	0.005	0.0055
	FCGR3B_O75015_OID20387_v1_Cardiometabolic	Cardiometabolic	O75015	OID20387	FCGR3B	-0.048	0.0054	7.7e-19	-0.048	0.0054	1.6e-18	-0.0042	0.0054	0.44	-0.0037	0.0054	0.5	-0.00041	0.0054	0.94	-0.0031	0.0054	0.56	0.015	0.0054	0.0052	-0.0043	0.0054	0.43	0.0024	0.0054	0.66	-0.0022	0.0054	0.69	0.0023	0.0054	0.67	-0.0076	0.0054	0.16	0.0071	0.0054	0.19	-0.013	0.0054	0.013	-0.0044	0.0054
	TFPI_P10646_OID20388_v1_Cardiometabolic	Cardiometabolic	P10646	OID20388	TFPI	0.19	0.0054	2e-258	0.18	0.0054	4.1e-244	-0.019	0.0055	0.00053	0.013	0.0054	0.019	-0.0084	0.0055	0.12	0.013	0.0054	0.02	-0.0026	0.0055	0.64	0.0026	0.0055	0.63	0.003	0.0055	0.58	-0.012	0.0055	0.029	-0.0055	0.0054	0.31	0.011	0.0055	0.052	0.011	0.0055	0.045	0.00083	0.0055	0.88	-0.0047	0.0054
	AOC3_Q16853_OID20389_v1_Cardiometabolic	Cardiometabolic	Q16853	OID20389	AOC3	0.22	0.0053	0	0.21	0.0053	0	-0.01	0.0054	0.062	0.0038	0.0054	0.48	-0.005	0.0054	0.35	0.014	0.0054	0.0086	0.015	0.0054	0.0049	0.003	0.0054	0.58	0.0006	0.0054	0.91	0.0046	0.0054	0.39	0.0089	0.0054	0.1	-0.0066	0.0054	0.22	0.0014	0.0054	0.79	-0.00051	0.0054	0.93	-0.01	0.0054
	NRP1_O14786_OID20390_v1_Cardiometabolic	Cardiometabolic	O14786	OID20390	NRP1	0.12	0.0054	1.2e-103	0.12	0.0054	3.5e-106	-0.0011	0.0054	0.84	0.0014	0.0054	0.79	-0.0016	0.0054	0.77	-0.014	0.0054	0.013	-0.0082	0.0054	0.13	0.0032	0.0054	0.56	0.0026	0.0054	0.64	0.0034	0.0054	0.53	0.0032	0.0054	0.56	-0.0041	0.0054	0.45	-0.011	0.0054	0.046	0.0027	0.0054	0.62	-0.012	0.0054
	FCGR2A_P12318_OID20391_v1_Cardiometabolic	Cardiometabolic	P12318	OID20391	FCGR2A	0.092	0.0054	6.7e-64	0.091	0.0054	5.4e-63	-0.0069	0.0055	0.21	0.0045	0.0054	0.41	8.2e-06	0.0055	1	0.026	0.0055	1.8e-06	0.02	0.0055	0.00024	-0.0051	0.0055	0.35	-0.00052	0.0055	0.92	-0.00042	0.0055	0.94	0.01	0.0054	0.055	-0.0049	0.0055	0.36	0.012	0.0055	0.027	-0.0031	0.0055	0.58	-0.0081	0.0055
	LCN2_P80188_OID20392_v1_Cardiometabolic	Cardiometabolic	P80188	OID20392	LCN2	0.12	0.0055	3.2e-102	0.12	0.0055	2.3e-109	-0.0065	0.0055	0.24	0.0069	0.0055	0.21	-0.0099	0.0055	0.073	0.00097	0.0055	0.86	0.0032	0.0055	0.56	0.0002	0.0055	0.97	0.0096	0.0055	0.083	-0.0023	0.0055	0.68	-0.017	0.0055	0.0024	-0.0039	0.0055	0.48	-0.011	0.0055	0.046	0.0021	0.0055	0.7	-0.0065	0.0055
	CR2_P20023_OID20393_v1_Cardiometabolic	Cardiometabolic	P20023	OID20393	CR2	-0.14	0.0054	6.3e-153	-0.14	0.0054	1.2e-150	0.019	0.0054	0.00052	-0.0088	0.0054	0.1	0.013	0.0054	0.014	-0.023	0.0054	2e-05	-0.0056	0.0054	0.3	0.0083	0.0054	0.13	0.00026	0.0054	0.96	0.013	0.0054	0.019	0.0027	0.0054	0.62	-0.016	0.0054	0.0034	-0.0043	0.0054	0.43	0.0029	0.0054	0.59	-0.0054	0.0054
	ADA2_Q9NZK5_OID20394_v1_Cardiometabolic	Cardiometabolic	Q9NZK5	OID20394	ADA2	0.21	0.0053	0	0.21	0.0053	0	-0.0097	0.0055	0.076	0.0058	0.0055	0.29	-0.0063	0.0055	0.25	0.013	0.0055	0.019	0.013	0.0055	0.015	0.0067	0.0055	0.22	0.0033	0.0055	0.55	-0.00089	0.0055	0.87	0.015	0.0055	0.0074	-0.015	0.0055	0.0057	-0.0013	0.0055	0.81	-0.0025	0.0055	0.65	-0.0066	0.0055
	CCL18_P55774_OID20395_v1_Cardiometabolic	Cardiometabolic	P55774	OID20395	CCL18	0.24	0.0053	0	0.24	0.0053	0	-0.011	0.0055	0.042	0.014	0.0055	0.0082	-0.0088	0.0055	0.11	0.0079	0.0055	0.15	-0.014	0.0055	0.011	-0.0062	0.0055	0.26	0.0027	0.0055	0.62	-0.0053	0.0055	0.33	0.0066	0.0055	0.23	0.0089	0.0055	0.1	0.018	0.0055	0.0011	-0.0041	0.0055	0.46	0.0037	0.0055
	VCAM1_P19320_OID20396_v1_Cardiometabolic	Cardiometabolic	P19320	OID20396	VCAM1	0.18	0.0053	1.3e-239	0.18	0.0053	1.1e-246	-0.00084	0.0054	0.88	0.0033	0.0054	0.54	0.0012	0.0054	0.83	-0.021	0.0054	0.00013	-0.019	0.0054	0.00052	0.0058	0.0054	0.29	0.0016	0.0054	0.76	-0.0037	0.0054	0.49	-0.0024	0.0054	0.66	-0.0076	0.0054	0.17	-0.01	0.0054	0.06	0.0012	0.0054	0.82	-0.0083	0.0054
	CD93_Q9NPY3_OID20397_v1_Cardiometabolic	Cardiometabolic	Q9NPY3	OID20397	CD93	0.11	0.0055	1.2e-92	0.11	0.0055	1.1e-93	-0.003	0.0055	0.58	0.011	0.0055	0.039	-0.0034	0.0055	0.54	-0.011	0.0055	0.038	-0.02	0.0056	0.00025	-0.0018	0.0055	0.75	0.00044	0.0055	0.94	-0.0048	0.0055	0.39	0.0047	0.0056	0.4	-0.0017	0.0055	0.76	-0.0028	0.0055	0.62	0.0008	0.0055	0.89	-0.0046	0.0055
	IGFBP3_P17936_OID20398_v1_Cardiometabolic	Cardiometabolic	P17936	OID20398	IGFBP3	-0.1	0.0054	7.6e-76	-0.1	0.0054	5.5e-80	-0.001	0.0054	0.85	0.0051	0.0054	0.35	0.0028	0.0054	0.6	-0.026	0.0054	1.9e-06	-0.02	0.0054	0.00031	0.0056	0.0054	0.31	0.0057	0.0054	0.3	-0.0029	0.0054	0.59	-0.014	0.0054	0.012	-0.0078	0.0054	0.15	-0.013	0.0054	0.014	0.0025	0.0054	0.64	0.0013	0.0054
	CHI3L1_P36222_OID20399_v1_Cardiometabolic	Cardiometabolic	P36222	OID20399	CHI3L1	0.28	0.0053	0	0.28	0.0053	0	-0.018	0.0055	0.0013	0.0087	0.0055	0.12	-0.011	0.0055	0.047	0.034	0.0055	6.7e-10	0.03	0.0055	7.7e-08	-0.016	0.0055	0.0034	0.00043	0.0055	0.94	-0.012	0.0055	0.032	0.005	0.0055	0.37	0.015	0.0055	0.0069	0.034	0.0055	6.3e-10	-0.023	0.0055	2.6e-05	-0.006	0.0055
	CST3_P01034_OID20400_v1_Cardiometabolic	Cardiometabolic	P01034	OID20400	CST3	0.31	0.0052	0	0.31	0.0052	0	-0.016	0.0054	0.0037	0.017	0.0054	0.0016	-0.0028	0.0054	0.61	-0.0022	0.0054	0.68	-0.015	0.0054	0.0048	-0.00088	0.0054	0.87	0.0018	0.0054	0.75	-0.0029	0.0054	0.59	0.0082	0.0054	0.13	-0.0055	0.0054	0.31	-0.0057	0.0054	0.29	0.0048	0.0054	0.38	-0.0011	0.0054
	CCL14_Q16627_OID20401_v1_Cardiometabolic	Cardiometabolic	Q16627	OID20401	CCL14	0.13	0.0054	6e-133	0.13	0.0054	5.9e-134	0.0062	0.0055	0.25	0.009	0.0054	0.099	0.0018	0.0055	0.74	-0.012	0.0054	0.027	-0.01	0.0055	0.065	0.0054	0.0055	0.32	0.0047	0.0055	0.39	0.0061	0.0055	0.27	-0.0012	0.0054	0.82	-0.01	0.0055	0.057	-0.018	0.0055	0.00082	0.013	0.0055	0.014	-0.0021	0.0054
	PROC_P04070_OID20402_v1_Cardiometabolic	Cardiometabolic	P04070	OID20402	PROC	0.09	0.0054	6e-62	0.084	0.0054	3e-54	-0.012	0.0054	0.026	0.011	0.0054	0.043	-0.011	0.0054	0.043	-0.00025	0.0054	0.96	-0.012	0.0054	0.027	-0.0017	0.0054	0.76	0.0053	0.0054	0.33	-0.013	0.0054	0.019	-0.012	0.0054	0.026	-0.0025	0.0054	0.64	0.0069	0.0054	0.21	-0.0044	0.0054	0.41	0.0066	0.0054
	ANG_P03950_OID20403_v1_Cardiometabolic	Cardiometabolic	P03950	OID20403	ANG	0.078	0.0054	7.1e-47	0.078	0.0054	3.2e-46	-0.016	0.0055	0.0041	0.015	0.0054	0.0061	-0.0077	0.0055	0.16	0.019	0.0054	0.00065	0.014	0.0055	0.01	-0.0046	0.0055	0.4	0.01	0.0055	0.063	-0.0014	0.0055	0.8	-0.0067	0.0054	0.22	0.0015	0.0055	0.78	0.0028	0.0055	0.61	-0.0066	0.0055	0.22	0.0026	0.0054
	FETUB_Q9UGM5_OID20404_v1_Cardiometabolic	Cardiometabolic	Q9UGM5	OID20404	FETUB	-0.072	0.0054	3.5e-40	-0.071	0.0054	2.2e-39	0.0027	0.0054	0.62	0.00082	0.0054	0.88	0.0036	0.0054	0.51	-0.002	0.0054	0.72	-0.013	0.0054	0.014	-0.0024	0.0054	0.66	0.0067	0.0054	0.22	-0.0086	0.0054	0.12	0.0032	0.0054	0.56	0.0077	0.0054	0.16	0.0069	0.0054	0.21	-0.0084	0.0054	0.12	0.0015	0.0054
	COMP_P49747_OID20405_v1_Cardiometabolic	Cardiometabolic	P49747	OID20405	COMP	0.27	0.0053	0	0.27	0.0053	0	-0.015	0.0055	0.0048	0.0053	0.0055	0.33	-0.0084	0.0055	0.12	-0.0013	0.0055	0.81	-0.032	0.0055	7.4e-09	0.0002	0.0055	0.97	-0.00077	0.0055	0.89	-0.015	0.0055	0.0075	0.011	0.0055	0.044	0.01	0.0055	0.058	0.0099	0.0055	0.071	0.0007	0.0055	0.9	0.0024	0.0055
	DPP4_P27487_OID20406_v1_Cardiometabolic	Cardiometabolic	P27487	OID20406	DPP4	0.094	0.0055	1.9e-65	0.085	0.0055	1.1e-54	0.0015	0.0055	0.79	-0.0027	0.0055	0.62	0.0022	0.0055	0.69	-0.023	0.0055	1.9e-05	-0.041	0.0055	5.2e-14	0.0033	0.0055	0.55	0.0032	0.0055	0.56	-0.01	0.0055	0.058	0.0033	0.0055	0.55	0.0062	0.0055	0.26	-0.00052	0.0055	0.92	0.00039	0.0055	0.94	-0.0016	0.0055
	ANGPTL3_Q9Y5C1_OID20407_v1_Cardiometabolic	Cardiometabolic	Q9Y5C1	OID20407	ANGPTL3	0.17	0.0054	7.2e-225	0.17	0.0054	2.5e-214	0.0048	0.0055	0.38	0.0052	0.0054	0.34	0.0013	0.0054	0.8	-0.019	0.0054	0.00053	-0.019	0.0054	0.00062	0.013	0.0054	0.018	0.0023	0.0054	0.67	-0.0047	0.0054	0.39	-0.014	0.0054	0.012	-0.0056	0.0054	0.3	-0.0085	0.0054	0.12	0.013	0.0054	0.02	-0.0067	0.0054
	PTGDS_P41222_OID20408_v1_Cardiometabolic	Cardiometabolic	P41222	OID20408	PTGDS	0.2	0.0054	1.3e-303	0.2	0.0054	0	-0.016	0.0055	0.0039	0.014	0.0055	0.0096	-0.0003	0.0055	0.96	0.0089	0.0055	0.1	0.013	0.0055	0.02	-0.0023	0.0055	0.68	0.008	0.0055	0.14	-0.004	0.0055	0.47	-0.01	0.0055	0.067	-0.0054	0.0055	0.33	-0.0027	0.0055	0.63	0.0058	0.0055	0.29	0.0013	0.0055
	CA1_P00915_OID20409_v1_Cardiometabolic	Cardiometabolic	P00915	OID20409	CA1	0.038	0.0055	7.4e-12	0.038	0.0055	5e-12	-0.0034	0.0055	0.54	-0.00089	0.0055	0.87	0.0042	0.0055	0.45	0.0082	0.0055	0.14	0.023	0.0055	2.6e-05	0.0053	0.0055	0.33	-0.0028	0.0055	0.61	0.0064	0.0055	0.24	-0.031	0.0055	1.8e-08	0.00043	0.0055	0.94	-0.0061	0.0055	0.27	0.013	0.0055	0.019	0.0029	0.0055
	C2_P06681_OID20410_v1_Cardiometabolic	Cardiometabolic	P06681	OID20410	C2	0.1	0.0054	2e-77	0.097	0.0054	9e-72	-0.018	0.0054	0.00086	0.0082	0.0054	0.13	-0.0071	0.0054	0.19	0.013	0.0054	0.013	0.0057	0.0054	0.29	0.0026	0.0054	0.63	0.003	0.0054	0.58	-0.0069	0.0054	0.2	-0.0051	0.0054	0.35	-0.0011	0.0054	0.85	0.0056	0.0054	0.3	-0.0093	0.0054	0.087	-0.0065	0.0054
	ICAM1_P05362_OID20411_v1_Cardiometabolic	Cardiometabolic	P05362	OID20411	ICAM1	0.16	0.0054	9.3e-199	0.16	0.0054	2.7e-194	-0.012	0.0055	0.03	-0.0023	0.0054	0.67	-0.006	0.0055	0.27	0.036	0.0055	5.2e-11	0.051	0.0055	5.1e-21	0.0035	0.0055	0.53	0.0045	0.0055	0.41	0.0029	0.0055	0.6	0.0054	0.0054	0.32	-0.0021	0.0055	0.7	0.0077	0.0055	0.16	-0.005	0.0055	0.36	-0.0089	0.0055
	CCL5_P13501_OID20412_v1_Cardiometabolic	Cardiometabolic	P13501	OID20412	CCL5	0.041	0.0054	2.4e-14	0.04	0.0054	1.9e-13	-0.014	0.0054	0.013	0.011	0.0054	0.039	-0.014	0.0054	0.011	0.029	0.0054	1.1e-07	0.012	0.0054	0.034	-0.012	0.0054	0.034	0.0034	0.0054	0.53	-0.022	0.0054	6.4e-05	0.017	0.0054	0.0019	0.031	0.0054	9.9e-09	0.048	0.0054	1.2e-18	-0.024	0.0054	7.8e-06	-0.008	0.0054
	IGFBP6_P24592_OID20413_v1_Cardiometabolic	Cardiometabolic	P24592	OID20413	IGFBP6	0.19	0.0054	1.9e-278	0.2	0.0054	6.9e-293	-0.0035	0.0055	0.52	0.016	0.0054	0.0037	0.0044	0.0055	0.42	-0.02	0.0055	0.0002	-0.032	0.0055	5.8e-09	-0.0054	0.0055	0.32	0.0099	0.0055	0.07	-0.0057	0.0055	0.29	-0.0072	0.0055	0.19	-0.00077	0.0055	0.89	-0.011	0.0055	0.043	0.0068	0.0055	0.21	0.0095	0.0055
	EFEMP1_Q12805_OID20414_v1_Cardiometabolic	Cardiometabolic	Q12805	OID20414	EFEMP1	0.39	0.005	0	0.39	0.005	0	-0.013	0.0054	0.02	0.014	0.0054	0.0088	-0.0024	0.0054	0.66	0.00099	0.0054	0.86	-0.013	0.0054	0.017	-0.00022	0.0054	0.97	0.0012	0.0054	0.82	-0.011	0.0054	0.045	0.0025	0.0054	0.65	0.0037	0.0054	0.5	-0.00097	0.0054	0.86	0.0056	0.0054	0.3	-0.0075	0.0054
	REG1A_P05451_OID20415_v1_Cardiometabolic	Cardiometabolic	P05451	OID20415	REG1A	0.2	0.0053	0	0.2	0.0054	8.5e-308	-0.0009	0.0055	0.87	0.0051	0.0054	0.35	0.0068	0.0055	0.22	-0.022	0.0055	7.7e-05	-0.029	0.0055	1.8e-07	0.0064	0.0055	0.24	-0.00072	0.0055	0.9	-0.0019	0.0055	0.73	0.0089	0.0055	0.1	0.002	0.0055	0.72	-0.0023	0.0055	0.68	-0.0025	0.0055	0.65	-0.015	0.0055
	GGH_Q92820_OID20416_v1_Cardiometabolic	Cardiometabolic	Q92820	OID20416	GGH	0.073	0.0055	3.1e-40	0.071	0.0055	2.8e-38	-0.0066	0.0055	0.23	-0.0027	0.0055	0.63	0.0055	0.0055	0.32	-0.0019	0.0055	0.73	-0.0048	0.0055	0.38	0.0024	0.0055	0.66	0.0089	0.0055	0.1	-0.0035	0.0055	0.52	-0.0075	0.0055	0.17	0.0026	0.0055	0.64	-0.006	0.0055	0.27	0.009	0.0055	0.1	-0.0069	0.0055
	TGFBI_Q15582_OID20417_v1_Cardiometabolic	Cardiometabolic	Q15582	OID20417	TGFBI	0.02	0.0055	0.00035	0.018	0.0055	0.0011	-0.008	0.0055	0.15	0.013	0.0054	0.016	-0.0029	0.0055	0.6	0.015	0.0055	0.0054	0.016	0.0055	0.0033	-0.011	0.0055	0.055	0.02	0.0055	0.00031	-0.015	0.0055	0.0056	-0.024	0.0055	1.2e-05	0.0065	0.0055	0.23	0.019	0.0055	0.0005	-0.012	0.0055	0.029	-0.0073	0.0055
	TIMP1_P01033_OID20418_v1_Cardiometabolic	Cardiometabolic	P01033	OID20418	TIMP1	0.21	0.0054	0	0.21	0.0054	0	-0.0092	0.0055	0.094	0.014	0.0055	0.0096	-0.0081	0.0055	0.14	0.0094	0.0055	0.087	6.2e-05	0.0055	0.99	-0.007	0.0055	0.2	0.012	0.0055	0.028	-0.0095	0.0055	0.083	0.0048	0.0055	0.38	0.0016	0.0055	0.78	0.0052	0.0055	0.34	9.8e-05	0.0055	0.99	-0.0027	0.0055
	IL2_P60568_OID20419_v1_Inflammation	Inflammation	P60568	OID20419	IL2	0.008	0.0055	0.15	0.0077	0.0055	0.16	0.0051	0.0055	0.35	0.0027	0.0055	0.62	-0.0035	0.0055	0.53	-0.0039	0.0055	0.48	-0.00095	0.0055	0.86	-0.011	0.0055	0.049	0.002	0.0055	0.71	0.0066	0.0055	0.23	-0.0083	0.0055	0.13	-0.0025	0.0055	0.65	0.0004	0.0055	0.94	-0.00018	0.0055	0.97	-0.008	0.0055
	IL10RA_Q13651_OID20420_v1_Inflammation	Inflammation	Q13651	OID20420	IL10RA	0.039	0.0055	6.6e-13	0.04	0.0055	3.5e-13	-0.0087	0.0055	0.11	0.011	0.0055	0.038	-0.0031	0.0055	0.57	0.0063	0.0055	0.25	-0.0029	0.0055	0.59	-0.0017	0.0055	0.76	-0.011	0.0055	0.051	-0.0025	0.0055	0.65	-0.0018	0.0055	0.74	0.0058	0.0055	0.29	0.0044	0.0055	0.42	0.00052	0.0055	0.93	0.0055	0.0055
	PAPPA_Q13219_OID20421_v1_Inflammation	Inflammation	Q13219	OID20421	PAPPA	0.071	0.0055	5.2e-38	0.073	0.0055	4.3e-40	-0.0051	0.0055	0.35	-0.0019	0.0055	0.73	-0.001	0.0055	0.86	0.0076	0.0055	0.16	0.0086	0.0055	0.12	-0.0025	0.0055	0.64	0.004	0.0055	0.47	-0.0043	0.0055	0.44	-0.0057	0.0055	0.3	0.0014	0.0055	0.8	-0.0021	0.0055	0.71	0.0009	0.0055	0.87	0.0076	0.0055
	IL20RA_Q9UHF4_OID20422_v1_Inflammation	Inflammation	Q9UHF4	OID20422	IL20RA	0.014	0.0055	0.01	0.014	0.0055	0.012	-0.0067	0.0055	0.22	0.0051	0.0055	0.35	-0.0038	0.0055	0.49	-0.0098	0.0055	0.074	-0.015	0.0055	0.0073	-0.011	0.0055	0.045	0.0045	0.0055	0.41	-0.0088	0.0055	0.11	-0.0093	0.0055	0.089	0.0047	0.0055	0.39	0.00051	0.0055	0.93	0.0044	0.0055	0.42	0.0058	0.0055
	EIF5A_P63241_OID20423_v1_Inflammation	Inflammation	P63241	OID20423	EIF5A	-0.0062	0.0055	0.26	-0.0061	0.0055	0.26	-0.0046	0.0055	0.4	-0.0044	0.0055	0.42	0.013	0.0055	0.019	-0.0016	0.0055	0.77	-0.006	0.0055	0.28	0.0014	0.0055	0.79	0.004	0.0055	0.46	0.003	0.0055	0.59	-0.0098	0.0055	0.075	0.0039	0.0055	0.48	-0.0046	0.0055	0.4	0.01	0.0055	0.06	0.011	0.0055
	JUN_P05412_OID20424_v1_Inflammation	Inflammation	P05412	OID20424	JUN	0.056	0.0055	4.6e-24	0.056	0.0055	1.9e-24	-0.0058	0.0055	0.29	0.0046	0.0055	0.4	-0.0017	0.0055	0.75	0.0084	0.0055	0.12	-0.0047	0.0055	0.39	0.0025	0.0055	0.65	-0.0054	0.0055	0.33	-0.0038	0.0055	0.49	0.006	0.0055	0.27	-0.0035	0.0055	0.53	-0.0059	0.0055	0.28	0.014	0.0055	0.01	0.0063	0.0055
	RAB37_Q96AX2_OID20425_v1_Inflammation	Inflammation	Q96AX2	OID20425	RAB37	-0.088	0.0055	4e-58	-0.088	0.0055	1e-57	0.015	0.0055	0.0057	-0.0093	0.0055	0.09	0.0053	0.0055	0.34	-0.025	0.0055	5.5e-06	-0.031	0.0055	1.1e-08	-0.0028	0.0055	0.62	0.012	0.0055	0.024	-0.0049	0.0055	0.38	-0.013	0.0055	0.014	-0.0081	0.0055	0.14	-0.023	0.0055	3.7e-05	0.015	0.0055	0.0063	0.0016	0.0055
	IL4_P05112_OID20426_v1_Inflammation	Inflammation	P05112	OID20426	IL4	0.0034	0.0055	0.53	0.0029	0.0055	0.6	-0.0099	0.0055	0.071	0.016	0.0055	0.0042	0.0054	0.0055	0.33	-0.0031	0.0055	0.57	-0.0035	0.0055	0.52	-0.0014	0.0055	0.81	0.00066	0.0055	0.9	0.0034	0.0055	0.54	-0.0089	0.0055	0.1	-0.0023	0.0055	0.67	-0.0021	0.0055	0.7	0.00086	0.0055	0.88	-0.00021	0.0055
	IL1B_P01584_OID20427_v1_Inflammation	Inflammation	P01584	OID20427	IL1B	0.026	0.0055	2.8e-06	0.025	0.0055	4.7e-06	0.0075	0.0055	0.17	-0.0022	0.0055	0.7	-0.0023	0.0055	0.68	-0.015	0.0055	0.007	-0.012	0.0055	0.024	-0.0048	0.0055	0.38	0.012	0.0055	0.037	0.0011	0.0055	0.85	-0.0086	0.0055	0.12	-0.018	0.0055	0.0012	-0.019	0.0055	0.0006	0.0045	0.0055	0.42	0.0017	0.0055
	IL33_O95760_OID20428_v1_Inflammation	Inflammation	O95760	OID20428	IL33	0.043	0.0055	6.7e-15	0.042	0.0055	1.1e-14	-0.0042	0.0055	0.44	0.0017	0.0055	0.76	0.0018	0.0055	0.74	0.0029	0.0055	0.6	0.0034	0.0055	0.54	0.0082	0.0055	0.14	-0.0017	0.0055	0.75	0.0071	0.0055	0.2	-0.0028	0.0055	0.61	-0.00034	0.0055	0.95	-0.0082	0.0055	0.13	0.0051	0.0055	0.35	-0.0034	0.0055
	LILRB4_Q8NHJ6_OID20429_v1_Inflammation	Inflammation	Q8NHJ6	OID20429	LILRB4	0.25	0.0053	0	0.25	0.0053	0	-0.023	0.0055	2.7e-05	0.018	0.0055	0.001	-0.011	0.0055	0.039	0.036	0.0055	3.1e-11	0.016	0.0055	0.0044	-0.005	0.0055	0.37	-0.0071	0.0055	0.19	-0.014	0.0055	0.01	0.0058	0.0055	0.29	0.013	0.0055	0.016	0.024	0.0055	9.3e-06	-0.0058	0.0055	0.29	-0.0039	0.0055
	IL13_P35225_OID20430_v1_Inflammation	Inflammation	P35225	OID20430	IL13	-0.03	0.0055	4.9e-08	-0.03	0.0055	6e-08	0.0004	0.0055	0.94	0.0018	0.0055	0.74	0.0018	0.0055	0.75	-0.005	0.0055	0.37	-0.0041	0.0055	0.46	0.0039	0.0055	0.48	-0.0077	0.0055	0.16	-0.017	0.0055	0.0017	-0.0052	0.0055	0.34	0.0049	0.0055	0.38	0.0082	0.0055	0.14	-0.00069	0.0055	0.9	0.0085	0.0055
	IL10_P22301_OID20431_v1_Inflammation	Inflammation	P22301	OID20431	IL10	0.033	0.0055	1.3e-09	0.034	0.0055	4.7e-10	-0.0046	0.0055	0.4	0.0075	0.0055	0.17	0.0039	0.0055	0.48	0.004	0.0055	0.47	0.01	0.0055	0.066	-0.0024	0.0055	0.66	0.00061	0.0055	0.91	0.0037	0.0055	0.5	0.0031	0.0055	0.57	0.0017	0.0055	0.76	-0.0016	0.0055	0.77	0.00059	0.0055	0.91	-0.0034	0.0055
	ARNT_P27540_OID20432_v1_Inflammation	Inflammation	P27540	OID20432	ARNT	-0.038	0.0055	7.8e-12	-0.038	0.0055	5.6e-12	0.00053	0.0055	0.92	0.01	0.0055	0.057	0.0036	0.0055	0.52	-0.011	0.0055	0.043	-0.011	0.0055	0.051	0.0011	0.0055	0.84	-0.0055	0.0055	0.32	-0.0066	0.0055	0.23	-0.0082	0.0055	0.14	-0.00066	0.0055	0.9	-0.021	0.0055	0.00014	0.017	0.0055	0.0018	0.0026	0.0055
	TNFAIP8_O95379_OID20433_v1_Inflammation	Inflammation	O95379	OID20433	TNFAIP8	-0.00011	0.0055	0.98	-0.00049	0.0055	0.93	-0.0011	0.0055	0.84	-0.0005	0.0055	0.93	-0.0013	0.0055	0.82	-0.014	0.0055	0.0094	-0.015	0.0055	0.007	-0.0044	0.0055	0.43	0.0037	0.0055	0.5	-0.0041	0.0055	0.45	-0.0077	0.0055	0.16	-0.0034	0.0055	0.54	-0.014	0.0055	0.0092	0.011	0.0055	0.043	0.0055	0.0055
	LTO1_Q8WV07_OID20434_v1_Inflammation	Inflammation	Q8WV07	OID20434	LTO1	0.0023	0.0055	0.67	0.0022	0.0055	0.68	0.0047	0.0055	0.4	-0.0082	0.0055	0.13	0.0042	0.0055	0.44	0.0006	0.0055	0.91	-0.0044	0.0055	0.43	0.0013	0.0055	0.82	-0.0097	0.0055	0.078	0.0024	0.0055	0.66	-0.0062	0.0055	0.26	0.0071	0.0055	0.2	-0.0012	0.0055	0.83	0.0063	0.0055	0.25	0.0083	0.0055
	ACTN4_O43707_OID20435_v1_Inflammation	Inflammation	O43707	OID20435	ACTN4	0.068	0.0055	7.2e-35	0.068	0.0055	5.3e-35	-0.0032	0.0055	0.56	0.012	0.0055	0.023	0.0053	0.0055	0.34	0.0004	0.0055	0.94	-0.0087	0.0055	0.11	0.008	0.0055	0.15	-0.0077	0.0055	0.16	-0.0035	0.0055	0.52	-0.0051	0.0055	0.35	0.0052	0.0055	0.34	-0.0011	0.0055	0.84	0.013	0.0055	0.02	0.006	0.0055
	LAP3_P28838_OID20436_v1_Inflammation	Inflammation	P28838	OID20436	LAP3	0.061	0.0055	2.5e-28	0.059	0.0055	2.7e-27	0.0061	0.0055	0.26	-0.0063	0.0055	0.25	0.0051	0.0055	0.35	-0.013	0.0055	0.023	-0.013	0.0055	0.022	-0.0024	0.0055	0.67	0.0046	0.0055	0.41	-0.0029	0.0055	0.6	0.0066	0.0055	0.23	-0.009	0.0055	0.1	-0.011	0.0055	0.041	0.0032	0.0055	0.56	-0.0031	0.0055
	AMBN_Q9NP70_OID20437_v1_Inflammation	Inflammation	Q9NP70	OID20437	AMBN	-0.051	0.0055	1.2e-20	-0.05	0.0055	6.1e-20	0.0036	0.0055	0.51	-0.0092	0.0055	0.092	-0.00097	0.0055	0.86	-0.014	0.0055	0.012	-0.013	0.0055	0.02	0.00094	0.0055	0.86	-0.0011	0.0055	0.84	-0.0033	0.0055	0.54	-0.011	0.0055	0.046	0.0012	0.0055	0.82	-0.00036	0.0055	0.95	-0.0015	0.0055	0.78	0.0034	0.0055
	LRRN1_Q6UXK5_OID20438_v1_Inflammation	Inflammation	Q6UXK5	OID20438	LRRN1	-0.081	0.0055	8.8e-50	-0.084	0.0055	1.1e-52	0.0093	0.0055	0.091	0.00072	0.0055	0.9	0.012	0.0055	0.026	-0.029	0.0055	9.8e-08	-0.032	0.0055	5.8e-09	-0.0075	0.0055	0.17	0.014	0.0055	0.011	-0.0021	0.0055	0.7	-0.001	0.0055	0.85	-0.0036	0.0055	0.52	-0.015	0.0055	0.0061	0.0096	0.0055	0.08	0.011	0.0055
	PREB_Q9HCU5_OID20439_v1_Inflammation	Inflammation	Q9HCU5	OID20439	PREB	0.05	0.0055	6.3e-20	0.049	0.0055	2.3e-19	0.0012	0.0055	0.83	0.00027	0.0055	0.96	0.013	0.0055	0.021	-0.0042	0.0055	0.45	0.0078	0.0055	0.15	0.0035	0.0055	0.52	0.0042	0.0055	0.45	0.0043	0.0055	0.43	-0.0051	0.0055	0.35	-0.0024	0.0055	0.67	-0.0041	0.0055	0.45	0.003	0.0055	0.59	-0.0054	0.0055
	IL24_Q13007_OID20440_v1_Inflammation	Inflammation	Q13007	OID20440	IL24	0.0059	0.0055	0.28	0.0051	0.0055	0.36	-0.0078	0.0055	0.16	0.0058	0.0055	0.29	-0.0046	0.0055	0.4	0.012	0.0055	0.03	0.0036	0.0055	0.51	0.0046	0.0055	0.4	-0.0012	0.0055	0.82	0.00083	0.0055	0.88	0.0021	0.0055	0.7	0.0039	0.0055	0.48	0.0063	0.0055	0.25	-0.0013	0.0055	0.81	0.0073	0.0055
	CEP164_Q9UPV0_OID20441_v1_Inflammation	Inflammation	Q9UPV0	OID20441	CEP164	-0.0052	0.0055	0.35	-0.0052	0.0055	0.34	0.0093	0.0055	0.088	-0.0077	0.0055	0.16	0.00018	0.0055	0.97	-0.0011	0.0055	0.85	0.0052	0.0055	0.34	0.011	0.0055	0.049	0.00057	0.0055	0.92	0.005	0.0055	0.36	-0.014	0.0055	0.011	-0.018	0.0055	0.00079	-0.014	0.0055	0.011	0.0082	0.0055	0.13	0.0034	0.0055
	NBN_O60934_OID20442_v1_Inflammation	Inflammation	O60934	OID20442	NBN	0.03	0.0055	3.3e-08	0.031	0.0055	1.2e-08	0.0097	0.0055	0.077	-0.01	0.0055	0.066	0.013	0.0055	0.015	-0.0058	0.0055	0.29	0.017	0.0055	0.0023	0.012	0.0055	0.031	0.0059	0.0055	0.28	0.031	0.0055	1.6e-08	-0.016	0.0055	0.003	-0.05	0.0055	8.7e-20	-0.08	0.0055	5.9e-48	0.055	0.0055	1.2e-23	0.0064	0.0055
	FCRL3_Q96P31_OID20443_v1_Inflammation	Inflammation	Q96P31	OID20443	FCRL3	0.079	0.0055	1.7e-47	0.079	0.0055	2.8e-47	0.00045	0.0055	0.93	0.0019	0.0055	0.73	-0.0042	0.0055	0.45	-0.0067	0.0055	0.22	-0.0037	0.0055	0.5	-0.0068	0.0055	0.22	0.011	0.0055	0.045	-0.0059	0.0055	0.28	-0.0058	0.0055	0.29	0.00013	0.0055	0.98	2.8e-05	0.0055	1	-0.0019	0.0055	0.73	0.0081	0.0055
	PRKAB1_Q9Y478_OID20444_v1_Inflammation	Inflammation	Q9Y478	OID20444	PRKAB1	0.023	0.0055	2.2e-05	0.024	0.0055	1.8e-05	0.014	0.0055	0.0093	-0.00015	0.0055	0.98	0.0055	0.0055	0.32	-0.03	0.0055	4.5e-08	-0.03	0.0055	5e-08	-0.0075	0.0055	0.17	0.009	0.0055	0.1	0.00011	0.0055	0.98	0.002	0.0055	0.72	-0.019	0.0055	0.00062	-0.019	0.0055	0.00051	0.0076	0.0055	0.17	-0.011	0.0055
	PNPT1_Q8TCS8_OID20445_v1_Inflammation	Inflammation	Q8TCS8	OID20445	PNPT1	-0.13	0.0054	1.5e-116	-0.13	0.0054	5.3e-116	0.016	0.0055	0.0029	-0.0031	0.0055	0.57	0.0026	0.0055	0.64	-0.017	0.0055	0.0019	-0.012	0.0055	0.027	0.0059	0.0055	0.29	0.013	0.0055	0.015	0.0039	0.0055	0.48	-0.02	0.0055	0.00027	-0.017	0.0055	0.0021	-0.025	0.0055	7.9e-06	0.018	0.0055	0.0013	-0.0006	0.0055
	ARTN_Q5T4W7_OID20446_v1_Inflammation	Inflammation	Q5T4W7	OID20446	ARTN	-0.0031	0.0055	0.57	-0.0031	0.0055	0.57	0.0012	0.0055	0.83	0.0053	0.0055	0.34	-0.00086	0.0055	0.88	0.0032	0.0055	0.56	0.0035	0.0055	0.53	0.0019	0.0055	0.73	-0.00034	0.0055	0.95	0.00043	0.0055	0.94	-0.0018	0.0055	0.74	-0.0018	0.0055	0.74	-0.00017	0.0055	0.98	-0.00041	0.0055	0.94	-0.00024	0.0055
	RABGAP1L_Q5R372_OID20447_v1_Inflammation	Inflammation	Q5R372	OID20447	RABGAP1L	-0.01	0.0055	0.062	-0.01	0.0055	0.066	0.016	0.0055	0.0036	-0.0026	0.0055	0.64	0.008	0.0055	0.14	-0.019	0.0055	0.0007	-0.012	0.0055	0.029	0.004	0.0055	0.47	0.0075	0.0055	0.17	0.0084	0.0055	0.13	-0.0045	0.0055	0.41	-0.019	0.0055	0.00057	-0.029	0.0055	1.8e-07	0.019	0.0055	0.0006	0.0036	0.0055
	NCLN_Q969V3_OID20448_v1_Inflammation	Inflammation	Q969V3	OID20448	NCLN	-0.023	0.0055	2.1e-05	-0.023	0.0055	1.9e-05	0.0073	0.0055	0.18	-0.00031	0.0055	0.95	0.0087	0.0055	0.11	-0.0029	0.0055	0.6	-0.0029	0.0055	0.6	0.0047	0.0055	0.39	-0.00081	0.0055	0.88	-0.0047	0.0055	0.39	-0.0072	0.0055	0.19	-0.0096	0.0055	0.082	-0.012	0.0055	0.024	0.012	0.0055	0.024	0.0042	0.0055
	IL22RA1_Q8N6P7_OID20449_v1_Inflammation	Inflammation	Q8N6P7	OID20449	IL22RA1	0.066	0.0055	2.4e-33	0.063	0.0055	2.6e-30	-0.0027	0.0055	0.62	-0.0038	0.0055	0.49	-0.00017	0.0055	0.98	0.0025	0.0055	0.65	-0.0062	0.0055	0.26	0.0051	0.0055	0.36	-0.013	0.0055	0.018	-0.0037	0.0055	0.5	0.00039	0.0055	0.94	0.0045	0.0055	0.42	-0.00037	0.0055	0.95	-0.00019	0.0055	0.97	0.0088	0.0055
	IL2RB_P14784_OID20450_v1_Inflammation	Inflammation	P14784	OID20450	IL2RB	-0.013	0.0055	0.017	-0.014	0.0055	0.012	0.0056	0.0055	0.31	-0.0065	0.0055	0.24	0.0018	0.0055	0.74	-0.0073	0.0055	0.18	-0.0098	0.0055	0.076	0.0047	0.0055	0.39	-0.0029	0.0055	0.6	0.00064	0.0055	0.91	-0.0037	0.0055	0.5	-0.0062	0.0055	0.26	-0.0085	0.0055	0.12	0.0068	0.0055	0.21	0.0014	0.0055
	MYO9B_Q13459_OID20451_v1_Inflammation	Inflammation	Q13459	OID20451	MYO9B	-0.0012	0.0055	0.82	-0.0013	0.0055	0.81	0.018	0.0055	0.00093	-0.00029	0.0055	0.96	0.0063	0.0055	0.25	-0.034	0.0055	5.9e-10	-0.031	0.0055	1.1e-08	0.0021	0.0055	0.7	0.013	0.0055	0.015	-0.00056	0.0055	0.92	-0.0034	0.0055	0.53	-0.027	0.0055	1.2e-06	-0.029	0.0055	1e-07	0.0085	0.0055	0.12	-0.0076	0.0055
	AOC1_P19801_OID20452_v1_Inflammation	Inflammation	P19801	OID20452	AOC1	-0.0063	0.0055	0.25	-0.0073	0.0055	0.18	0.0032	0.0055	0.56	-0.0037	0.0055	0.5	0.0084	0.0055	0.13	0.0063	0.0055	0.26	0.0092	0.0055	0.096	-0.0035	0.0055	0.52	0.0031	0.0055	0.57	0.0031	0.0055	0.58	-0.00072	0.0055	0.9	-0.0073	0.0055	0.18	-0.0012	0.0055	0.83	-0.0029	0.0055	0.6	0.0018	0.0055
	IL20_Q9NYY1_OID20453_v1_Inflammation	Inflammation	Q9NYY1	OID20453	IL20	-0.042	0.0055	3.3e-14	-0.041	0.0055	4.1e-14	0.00044	0.0055	0.94	0.00072	0.0055	0.9	0.003	0.0055	0.58	0.0025	0.0055	0.65	0.0091	0.0055	0.096	0.0017	0.0055	0.76	-0.0023	0.0055	0.67	-0.00087	0.0055	0.87	-0.006	0.0055	0.27	-0.003	0.0055	0.58	-0.0048	0.0055	0.38	0.00093	0.0055	0.87	-0.0038	0.0055
	RGS8_P57771_OID20454_v1_Inflammation	Inflammation	P57771	OID20454	RGS8	-0.015	0.0055	0.0071	-0.015	0.0055	0.0076	0.0076	0.0055	0.16	-0.00033	0.0055	0.95	0.0054	0.0055	0.33	-0.014	0.0055	0.0091	-0.016	0.0055	0.0042	0.0051	0.0055	0.36	0.004	0.0055	0.47	-0.0064	0.0055	0.24	-0.0026	0.0055	0.64	0.003	0.0055	0.59	-0.00044	0.0055	0.94	0.0038	0.0055	0.49	-0.00061	0.0055
	IL11_P20809_OID20455_v1_Inflammation	Inflammation	P20809	OID20455	IL11	0.041	0.0055	8.5e-14	0.041	0.0055	1.5e-13	-0.0012	0.0055	0.83	-0.003	0.0055	0.58	0.00017	0.0055	0.98	-0.0027	0.0055	0.62	-0.0095	0.0055	0.083	0.008	0.0055	0.15	0.0057	0.0055	0.3	0.0058	0.0055	0.29	-0.00014	0.0055	0.98	0.0044	0.0055	0.43	0.0037	0.0055	0.5	-0.0026	0.0055	0.63	0.0055	0.0055
	IL17F_Q96PD4_OID20456_v1_Inflammation	Inflammation	Q96PD4	OID20456	IL17F	-0.023	0.0055	2.1e-05	-0.023	0.0055	4e-05	-0.0072	0.0055	0.19	0.0011	0.0055	0.84	-0.0039	0.0055	0.48	0.0051	0.0055	0.35	0.013	0.0055	0.023	0.0089	0.0055	0.11	-0.0036	0.0055	0.51	-0.0012	0.0055	0.83	-0.0055	0.0055	0.32	0.0037	0.0055	0.5	0.0017	0.0055	0.75	0.0027	0.0055	0.63	-0.0033	0.0055
	SCGN_O76038_OID20457_v1_Inflammation	Inflammation	O76038	OID20457	SCGN	0.1	0.0055	1.5e-81	0.1	0.0055	1.4e-79	-0.001	0.0055	0.86	0.011	0.0055	0.038	-0.004	0.0055	0.47	-0.00084	0.0055	0.88	-0.00042	0.0055	0.94	-0.0029	0.0055	0.6	-0.0022	0.0055	0.69	-0.00027	0.0055	0.96	0.00021	0.0055	0.97	0.004	0.0055	0.47	-0.0048	0.0055	0.38	0.01	0.0055	0.068	-0.0025	0.0055
	CXCL14_O95715_OID20458_v1_Inflammation	Inflammation	O95715	OID20458	CXCL14	0.34	0.0052	0	0.34	0.0052	0	-0.019	0.0055	0.00052	0.018	0.0055	0.00096	-0.02	0.0055	0.00022	0.012	0.0055	0.035	-0.022	0.0055	6.3e-05	-0.015	0.0055	0.0057	0.0098	0.0055	0.076	-0.028	0.0055	3.1e-07	-0.012	0.0055	0.033	0.029	0.0055	1.1e-07	0.037	0.0055	1.1e-11	-0.018	0.0055	0.0013	-0.0042	0.0055
	MVK_Q03426_OID20459_v1_Inflammation	Inflammation	Q03426	OID20459	MVK	0.059	0.0055	3.9e-27	0.058	0.0055	3.5e-26	0.0056	0.0055	0.31	-0.00024	0.0055	0.97	0.0072	0.0055	0.19	-0.0019	0.0055	0.74	0.0015	0.0055	0.78	-0.0098	0.0055	0.075	0.011	0.0055	0.04	0.00012	0.0055	0.98	0.0083	0.0055	0.13	-0.0068	0.0055	0.22	-0.0058	0.0055	0.29	9.4e-05	0.0055	0.99	-0.00095	0.0055
	WNT9A_O14904_OID20460_v1_Inflammation	Inflammation	O14904	OID20460	WNT9A	0.44	0.0049	0	0.44	0.0049	0	-0.0051	0.0055	0.35	0.011	0.0055	0.054	-0.0073	0.0055	0.18	-0.023	0.0055	3.7e-05	-0.049	0.0055	5.5e-19	-0.0024	0.0055	0.67	0.00064	0.0055	0.91	-0.0072	0.0055	0.19	-4.6e-05	0.0055	0.99	0.0048	0.0055	0.39	-0.0089	0.0055	0.11	0.015	0.0055	0.0052	0.002	0.0055
	IL3RA_P26951_OID20461_v1_Inflammation	Inflammation	P26951	OID20461	IL3RA	0.013	0.0055	0.02	0.014	0.0055	0.012	-0.0058	0.0055	0.29	-0.0047	0.0055	0.39	-6.9e-05	0.0055	0.99	0.037	0.0055	2.5e-11	0.05	0.0055	7.4e-20	0.0089	0.0055	0.11	-0.012	0.0055	0.025	0.019	0.0055	0.00039	0.0023	0.0055	0.68	0.0019	0.0055	0.73	0.0039	0.0055	0.48	0.0083	0.0055	0.13	0.013	0.0055
	SIT1_Q9Y3P8_OID20462_v1_Inflammation	Inflammation	Q9Y3P8	OID20462	SIT1	-0.068	0.0055	1.6e-35	-0.068	0.0055	1.7e-35	-0.0036	0.0055	0.51	0.011	0.0055	0.048	-0.015	0.0055	0.0065	0.022	0.0055	6.4e-05	0.02	0.0055	0.00037	-0.0029	0.0055	0.59	0.0067	0.0055	0.23	-0.011	0.0055	0.055	-0.0065	0.0055	0.24	0.0092	0.0055	0.094	0.027	0.0055	1.3e-06	-0.014	0.0055	0.011	-0.0021	0.0055
	FXYD5_Q96DB9_OID20463_v1_Inflammation	Inflammation	Q96DB9	OID20463	FXYD5	-0.0076	0.0055	0.17	-0.0079	0.0055	0.15	0.013	0.0055	0.022	-0.0011	0.0055	0.84	0.0035	0.0055	0.52	-0.021	0.0055	0.00018	-0.021	0.0055	0.0001	-0.0067	0.0055	0.22	0.0033	0.0055	0.55	-0.0041	0.0055	0.46	0.01	0.0055	0.065	-0.0068	0.0055	0.22	-0.016	0.0055	0.004	0.0087	0.0055	0.11	0.0011	0.0055
	CXCL12_P48061_OID20464_v1_Inflammation	Inflammation	P48061	OID20464	CXCL12	0.038	0.0055	7.1e-12	0.04	0.0055	5.6e-13	-0.0027	0.0055	0.62	0.0044	0.0055	0.42	-0.013	0.0055	0.022	0.0031	0.0055	0.57	-0.005	0.0055	0.36	0.005	0.0055	0.36	-0.0049	0.0055	0.38	-0.0034	0.0055	0.54	0.011	0.0055	0.041	0.0039	0.0055	0.47	0.0021	0.0055	0.7	0.0086	0.0055	0.12	-0.0014	0.0055
	NRTN_Q99748_OID20465_v1_Inflammation	Inflammation	Q99748	OID20465	NRTN	0.015	0.0055	0.0049	0.015	0.0055	0.0077	-0.0037	0.0055	0.49	0.0029	0.0055	0.6	-0.0022	0.0055	0.69	0.0069	0.0055	0.21	-0.0024	0.0055	0.66	0.00027	0.0055	0.96	-0.01	0.0055	0.061	0.0012	0.0055	0.83	0.00051	0.0055	0.93	-0.0026	0.0055	0.64	-0.0023	0.0055	0.67	0.0082	0.0055	0.13	0.0081	0.0055
	DGKZ_Q13574_OID20466_v1_Inflammation	Inflammation	Q13574	OID20466	DGKZ	-0.014	0.0055	0.0087	-0.015	0.0055	0.0075	0.015	0.0055	0.0065	-0.0027	0.0055	0.63	0.0015	0.0055	0.78	-0.016	0.0055	0.0034	-0.018	0.0055	0.00079	-0.0039	0.0055	0.48	0.0069	0.0055	0.21	-0.0048	0.0055	0.38	-0.0021	0.0055	0.7	-0.0094	0.0055	0.088	-0.011	0.0055	0.05	0.011	0.0055	0.047	0.0028	0.0055
	PADI2_Q9Y2J8_OID20467_v1_Inflammation	Inflammation	Q9Y2J8	OID20467	PADI2	0.024	0.0055	1.8e-05	0.024	0.0055	1.7e-05	-0.0096	0.0055	0.08	0.0061	0.0055	0.26	0.0045	0.0055	0.41	0.013	0.0055	0.016	-0.0025	0.0055	0.65	-0.013	0.0055	0.017	-0.00018	0.0055	0.97	-0.0073	0.0055	0.18	0.0069	0.0055	0.21	-0.0028	0.0055	0.61	-0.0033	0.0055	0.55	0.0099	0.0055	0.071	0.0067	0.0055
	PRKCQ_Q04759_OID20468_v1_Inflammation	Inflammation	Q04759	OID20468	PRKCQ	-0.022	0.0055	5.9e-05	-0.022	0.0055	4.6e-05	0.0048	0.0055	0.38	-0.004	0.0055	0.47	0.0038	0.0055	0.49	-0.0076	0.0055	0.17	-0.011	0.0055	0.051	-0.0027	0.0055	0.62	0.0074	0.0055	0.18	0.0052	0.0055	0.34	0.0032	0.0055	0.56	-0.016	0.0055	0.0046	-0.015	0.0055	0.0066	0.0092	0.0055	0.093	0.00021	0.0055
	IL17A_Q16552_OID20469_v1_Inflammation	Inflammation	Q16552	OID20469	IL17A	0.036	0.0055	5.2e-11	0.037	0.0055	2.4e-11	-0.016	0.0055	0.0029	0.0049	0.0055	0.37	-0.001	0.0055	0.85	0.021	0.0055	0.00016	0.025	0.0055	4.9e-06	-0.003	0.0055	0.58	-0.0072	0.0055	0.19	0.00094	0.0055	0.86	0.0095	0.0055	0.085	-0.0049	0.0055	0.37	-0.00028	0.0055	0.96	0.003	0.0055	0.58	-0.0077	0.0055
	NFATC3_Q12968_OID20470_v1_Inflammation	Inflammation	Q12968	OID20470	NFATC3	0.0055	0.0055	0.32	0.0047	0.0055	0.39	-0.017	0.0055	0.0025	0.011	0.0055	0.052	-0.012	0.0055	0.035	0.017	0.0055	0.0016	0.013	0.0055	0.017	-0.0024	0.0055	0.66	-0.0054	0.0055	0.33	0.0065	0.0055	0.24	0.012	0.0055	0.025	-0.0062	0.0055	0.26	-0.0078	0.0055	0.15	0.013	0.0055	0.017	0.019	0.0055
	GALNT3_Q14435_OID20471_v1_Inflammation	Inflammation	Q14435	OID20471	GALNT3	-0.027	0.0055	6.4e-07	-0.027	0.0055	5.6e-07	0.004	0.0055	0.46	0.0034	0.0055	0.54	0.0028	0.0055	0.61	-0.025	0.0055	5.8e-06	-0.032	0.0055	3.5e-09	0.0058	0.0055	0.29	0.00088	0.0055	0.87	-0.0051	0.0055	0.36	-0.0079	0.0055	0.15	-0.0019	0.0055	0.73	-0.011	0.0055	0.04	0.0087	0.0055	0.11	-0.0044	0.0055
	IL5_P05113_OID20472_v1_Inflammation	Inflammation	P05113	OID20472	IL5	-0.053	0.0055	4e-22	-0.053	0.0055	7.7e-22	-0.0046	0.0055	0.4	-0.00016	0.0055	0.98	-0.0075	0.0055	0.17	0.0092	0.0055	0.095	0.0062	0.0055	0.26	-0.006	0.0055	0.28	0.0075	0.0055	0.17	0.0049	0.0055	0.37	-0.008	0.0055	0.15	0.0077	0.0055	0.16	-0.0097	0.0055	0.077	0.011	0.0055	0.04	0.00075	0.0055
	TNF_P01375_OID20473_v1_Inflammation	Inflammation	P01375	OID20473	TNF	0.21	0.0054	0	0.21	0.0054	0	-0.0018	0.0055	0.74	0.0018	0.0055	0.75	-0.0039	0.0055	0.48	0.013	0.0055	0.017	0.01	0.0055	0.068	0.0025	0.0055	0.64	-0.0041	0.0055	0.45	-0.00052	0.0055	0.92	0.013	0.0055	0.015	0.0031	0.0055	0.58	0.0044	0.0055	0.43	-0.0008	0.0055	0.88	-0.011	0.0055
	TANK_Q92844_OID20474_v1_Inflammation	Inflammation	Q92844	OID20474	TANK	-0.014	0.0055	0.0087	-0.014	0.0055	0.0085	0.019	0.0055	0.00043	0.00027	0.0055	0.96	0.0092	0.0055	0.094	-0.027	0.0055	6.4e-07	-0.026	0.0055	3e-06	-0.00046	0.0055	0.93	0.0095	0.0055	0.083	0.0055	0.0055	0.32	-0.0029	0.0055	0.6	-0.021	0.0055	0.00017	-0.033	0.0055	2.4e-09	0.017	0.0055	0.0019	-0.0073	0.0055
	SPRY2_O43597_OID20475_v1_Inflammation	Inflammation	O43597	OID20475	SPRY2	-0.02	0.0055	0.00033	-0.02	0.0055	0.00036	0.015	0.0055	0.0054	-0.00097	0.0055	0.86	0.0041	0.0055	0.46	-0.029	0.0055	1.9e-07	-0.036	0.0055	6.8e-11	-0.0029	0.0055	0.6	0.0057	0.0055	0.3	-0.0014	0.0055	0.8	0.011	0.0055	0.041	-0.01	0.0055	0.056	-0.015	0.0055	0.0067	0.0056	0.0055	0.3	-0.00044	0.0055
	TPT1_P13693_OID20476_v1_Inflammation	Inflammation	P13693	OID20476	TPT1	-0.035	0.0055	3.1e-10	-0.035	0.0055	2.7e-10	0.0012	0.0055	0.83	0.0058	0.0055	0.29	0.0012	0.0055	0.83	-0.0038	0.0055	0.49	-0.00098	0.0055	0.86	-0.0058	0.0055	0.29	0.0054	0.0055	0.33	-0.0067	0.0055	0.22	-0.012	0.0055	0.033	0.0047	0.0055	0.39	0.0011	0.0055	0.85	-0.0076	0.0055	0.17	-0.0062	0.0055
	IL17C_Q9P0M4_OID20477_v1_Inflammation	Inflammation	Q9P0M4	OID20477	IL17C	0.053	0.0055	7e-22	0.056	0.0055	1.4e-24	-0.015	0.0055	0.0053	0.0023	0.0055	0.68	-0.0025	0.0055	0.65	0.039	0.0055	8.3e-13	0.053	0.0055	8.1e-22	1.1e-05	0.0055	1	0.0032	0.0055	0.56	0.0071	0.0055	0.2	0.0017	0.0055	0.75	0.00062	0.0055	0.91	0.0037	0.0055	0.5	-0.0074	0.0055	0.18	-0.011	0.0055
	YTHDF3_Q7Z739_OID20478_v1_Inflammation	Inflammation	Q7Z739	OID20478	YTHDF3	0.0037	0.0055	0.5	0.0035	0.0055	0.52	0.015	0.0055	0.0052	-0.0043	0.0055	0.43	0.0046	0.0055	0.4	-0.021	0.0055	0.00015	-0.028	0.0055	5.3e-07	-0.0053	0.0055	0.34	0.012	0.0055	0.024	-0.0066	0.0055	0.23	0.0053	0.0055	0.33	-0.0082	0.0055	0.14	-0.015	0.0055	0.0059	0.0075	0.0055	0.17	0.0059	0.0055
	WAS_P42768_OID20479_v1_Inflammation	Inflammation	P42768	OID20479	WAS	-0.026	0.0055	1.7e-06	-0.026	0.0055	1.5e-06	0.011	0.0055	0.046	-0.0084	0.0055	0.12	0.0066	0.0055	0.23	-0.018	0.0055	0.00076	-0.016	0.0055	0.003	-0.0022	0.0055	0.69	0.014	0.0055	0.0093	-0.0072	0.0055	0.19	-0.0073	0.0055	0.19	-0.004	0.0055	0.46	-0.022	0.0055	6.6e-05	0.019	0.0055	0.00055	0.0069	0.0055
	TNFRSF13C_Q96RJ3_OID20480_v1_Inflammation	Inflammation	Q96RJ3	OID20480	TNFRSF13C	0.062	0.0055	1.5e-29	0.06	0.0055	2.8e-28	0.0043	0.0055	0.43	0.002	0.0055	0.72	-0.00078	0.0055	0.89	-0.011	0.0055	0.046	-0.012	0.0055	0.026	0.0014	0.0055	0.8	-0.00049	0.0055	0.93	-0.0055	0.0055	0.32	0.0014	0.0055	0.81	-0.011	0.0055	0.039	-0.0095	0.0055	0.083	0.0074	0.0055	0.18	0.0055	0.0055
	IL17D_Q8TAD2_OID20481_v1_Inflammation	Inflammation	Q8TAD2	OID20481	IL17D	0.42	0.005	0	0.41	0.005	0	0.006	0.0055	0.28	0.014	0.0055	0.0099	0.0003	0.0055	0.96	-0.01	0.0055	0.059	-0.027	0.0055	5.9e-07	0.003	0.0055	0.59	-0.0027	0.0055	0.62	-0.011	0.0055	0.041	-0.0046	0.0055	0.4	-0.0037	0.0055	0.5	-0.0017	0.0055	0.76	0.015	0.0055	0.0048	0.00016	0.0055
	MILR1_Q7Z6M3_OID20482_v1_Inflammation	Inflammation	Q7Z6M3	OID20482	MILR1	0.1	0.0055	1.6e-75	0.1	0.0055	3.4e-77	0.00079	0.0055	0.89	-0.0015	0.0055	0.79	-0.01	0.0055	0.061	0.00071	0.0055	0.9	-0.018	0.0055	0.00086	0.0041	0.0055	0.46	-0.0096	0.0055	0.081	-0.0051	0.0055	0.35	0.0086	0.0055	0.12	0.0025	0.0055	0.65	0.0066	0.0055	0.23	0.0049	0.0055	0.38	-0.0019	0.0055
	PRDX3_P30048_OID20483_v1_Inflammation	Inflammation	P30048	OID20483	PRDX3	0.0018	0.0055	0.75	0.0013	0.0055	0.81	0.01	0.0055	0.063	-0.0031	0.0055	0.57	0.00075	0.0055	0.89	-0.0035	0.0055	0.53	-0.00095	0.0055	0.86	-0.00021	0.0055	0.97	0.011	0.0055	0.048	-0.0028	0.0055	0.6	0.0056	0.0055	0.31	-0.0032	0.0055	0.57	-0.011	0.0055	0.04	0.013	0.0055	0.022	0.00022	0.0055
	ICA1_Q05084_OID20484_v1_Inflammation	Inflammation	Q05084	OID20484	ICA1	-0.0087	0.0055	0.11	-0.0087	0.0055	0.11	0.021	0.0055	0.00012	-0.0028	0.0055	0.61	0.01	0.0055	0.064	-0.037	0.0055	2.6e-11	-0.036	0.0055	7.3e-11	-0.0038	0.0055	0.49	0.011	0.0055	0.047	-0.0049	0.0055	0.37	0.0056	0.0055	0.31	-0.016	0.0055	0.0027	-0.022	0.0055	4.6e-05	0.0075	0.0055	0.17	-0.0047	0.0055
	IRAK1_P51617_OID20485_v1_Inflammation	Inflammation	P51617	OID20485	IRAK1	0.0023	0.0055	0.67	0.0024	0.0055	0.67	0.02	0.0055	0.00024	-0.0024	0.0055	0.66	0.0096	0.0055	0.08	-0.037	0.0055	1.4e-11	-0.039	0.0055	1.1e-12	-0.0022	0.0055	0.7	0.011	0.0055	0.047	-0.00026	0.0055	0.96	0.0065	0.0055	0.24	-0.017	0.0055	0.0016	-0.024	0.0055	1.6e-05	0.0047	0.0055	0.4	-0.0028	0.0055
	IL12RB1_P42701_OID20486_v1_Inflammation	Inflammation	P42701	OID20486	IL12RB1	0.14	0.0054	2.1e-137	0.14	0.0054	2.3e-139	0.0018	0.0055	0.74	0.0018	0.0055	0.74	0.003	0.0055	0.59	-0.014	0.0055	0.013	-0.011	0.0055	0.042	0.0055	0.0055	0.32	-0.007	0.0055	0.2	0.0033	0.0055	0.55	0.011	0.0055	0.047	-0.008	0.0055	0.15	-0.0076	0.0055	0.16	0.0019	0.0055	0.73	4.7e-05	0.0055
	IL1RL2_Q9HB29_OID20487_v1_Inflammation	Inflammation	Q9HB29	OID20487	IL1RL2	0.13	0.0054	2.9e-131	0.13	0.0054	1.4e-126	0.014	0.0055	0.012	0.001	0.0055	0.85	0.006	0.0055	0.28	-0.04	0.0055	1.8e-13	-0.055	0.0055	9.5e-24	0.005	0.0055	0.36	0.0017	0.0055	0.76	-0.02	0.0055	0.00034	-0.028	0.0055	4.9e-07	-0.0048	0.0055	0.38	-0.013	0.0055	0.018	0.013	0.0055	0.018	-0.0048	0.0055
	IL1A_P01583_OID20488_v1_Inflammation	Inflammation	P01583	OID20488	IL1A	-0.0055	0.0055	0.32	-0.006	0.0055	0.28	0.0015	0.0055	0.79	0.0024	0.0055	0.66	-0.002	0.0055	0.71	-0.0051	0.0055	0.35	-0.0076	0.0055	0.16	0.0022	0.0055	0.69	-0.0029	0.0055	0.6	-0.007	0.0055	0.2	0.0037	0.0055	0.5	-0.00075	0.0055	0.89	-0.0024	0.0055	0.66	0.0041	0.0055	0.45	0.007	0.0055
	GBP2_P32456_OID20489_v1_Inflammation	Inflammation	P32456	OID20489	GBP2	0.047	0.0055	1.3e-17	0.047	0.0055	2.3e-17	0.0066	0.0055	0.23	-0.011	0.0055	0.049	-0.0033	0.0055	0.55	-0.0048	0.0055	0.39	-0.0044	0.0055	0.42	-0.0011	0.0055	0.84	0.0048	0.0055	0.38	0.0027	0.0055	0.62	-0.0015	0.0055	0.78	-0.011	0.0055	0.045	-0.013	0.0055	0.022	0.0096	0.0055	0.08	0.0052	0.0055
	FGF5_P12034_OID20490_v1_Inflammation	Inflammation	P12034	OID20490	FGF5	0.32	0.0052	0	0.32	0.0052	0	-0.0046	0.0055	0.41	0.0082	0.0055	0.13	-0.0011	0.0055	0.83	-0.00039	0.0055	0.94	-0.0079	0.0055	0.15	0.0002	0.0055	0.97	-0.0011	0.0055	0.84	-0.0056	0.0055	0.31	-0.0024	0.0055	0.66	-0.0013	0.0055	0.82	0.0005	0.0055	0.93	0.0056	0.0055	0.3	-0.0099	0.0055
	CSF3_P09919_OID20491_v1_Inflammation	Inflammation	P09919	OID20491	CSF3	-0.052	0.0055	1.2e-21	-0.054	0.0055	7.7e-23	-0.009	0.0055	0.1	0.0052	0.0055	0.35	-0.0065	0.0055	0.24	0.029	0.0055	9.3e-08	0.016	0.0055	0.003	-0.0057	0.0055	0.3	5.2e-05	0.0055	0.99	-0.016	0.0055	0.0027	0.0079	0.0055	0.15	0.027	0.0055	1.3e-06	0.039	0.0055	2e-12	-0.014	0.0055	0.0093	0.0035	0.0055
	AMN_Q9BXJ7_OID20492_v1_Inflammation	Inflammation	Q9BXJ7	OID20492	AMN	0.035	0.0055	1.8e-10	0.035	0.0055	2.3e-10	0.007	0.0055	0.2	-0.001	0.0055	0.85	0.0036	0.0055	0.52	-0.0037	0.0055	0.5	-0.0083	0.0055	0.13	-0.0032	0.0055	0.56	-0.01	0.0055	0.066	0.0027	0.0055	0.62	0.00028	0.0055	0.96	0.0099	0.0055	0.071	0.0018	0.0055	0.74	0.0035	0.0055	0.53	0.012	0.0055
	ITGB6_P18564_OID20493_v1_Inflammation	Inflammation	P18564	OID20493	ITGB6	0.022	0.0055	6e-05	0.023	0.0055	2e-05	0.0049	0.0055	0.37	-0.0024	0.0055	0.66	0.011	0.0055	0.049	-0.019	0.0055	0.00074	-0.024	0.0055	8.8e-06	0.00099	0.0055	0.86	0.0052	0.0055	0.34	0.0018	0.0055	0.74	0.0065	0.0055	0.24	-0.0074	0.0055	0.18	-0.014	0.0055	0.011	0.012	0.0055	0.024	0.0085	0.0055
	JCHAIN_P01591_OID20494_v1_Inflammation	Inflammation	P01591	OID20494	JCHAIN	0.045	0.0055	4.8e-16	0.045	0.0055	1.3e-16	0.0069	0.0055	0.21	-0.0062	0.0055	0.26	9.6e-05	0.0055	0.99	0.0011	0.0055	0.84	0.0037	0.0055	0.5	-0.003	0.0055	0.59	-0.0092	0.0055	0.094	0.0036	0.0055	0.51	-0.0045	0.0055	0.41	0.0029	0.0055	0.6	0.0066	0.0055	0.23	0.0015	0.0055	0.79	-0.0039	0.0055
	IFNG_P01579_OID20495_v1_Inflammation	Inflammation	P01579	OID20495	IFNG	0.12	0.0055	2.7e-103	0.12	0.0055	5.1e-102	-0.004	0.0055	0.46	0.0016	0.0055	0.77	-0.0023	0.0055	0.67	0.011	0.0055	0.054	0.011	0.0055	0.04	-0.00082	0.0055	0.88	-0.00087	0.0055	0.87	-0.00027	0.0055	0.96	0.017	0.0055	0.0025	0.0026	0.0055	0.63	0.012	0.0055	0.033	-0.012	0.0055	0.036	-0.004	0.0055
	SLAMF1_Q13291_OID20496_v1_Inflammation	Inflammation	Q13291	OID20496	SLAMF1	0.073	0.0055	4e-40	0.074	0.0055	3.6e-41	0.0027	0.0055	0.62	-0.0045	0.0055	0.42	0.0052	0.0055	0.34	0.0072	0.0055	0.19	0.016	0.0055	0.0038	-0.0052	0.0055	0.35	0.0045	0.0055	0.41	-0.00076	0.0055	0.89	-0.0034	0.0055	0.54	0.0049	0.0055	0.37	0.006	0.0055	0.27	-0.0082	0.0055	0.14	0.0033	0.0055
	ENAH_Q8N8S7_OID20497_v1_Inflammation	Inflammation	Q8N8S7	OID20497	ENAH	0.13	0.0054	1.4e-119	0.13	0.0054	4e-120	0.0049	0.0055	0.37	-0.0005	0.0055	0.93	0.0051	0.0055	0.36	-0.01	0.0055	0.063	-0.029	0.0055	1.5e-07	-0.0095	0.0055	0.084	-0.0045	0.0055	0.41	-0.0072	0.0055	0.19	0.013	0.0055	0.022	-0.0038	0.0055	0.49	-0.0034	0.0055	0.54	0.011	0.0055	0.052	0.0061	0.0055
	IL15RA_Q13261_OID20498_v1_Inflammation	Inflammation	Q13261	OID20498	IL15RA	0.18	0.0054	1.4e-246	0.18	0.0054	8.1e-247	-0.0055	0.0055	0.32	0.0076	0.0055	0.17	-0.0053	0.0055	0.33	0.0048	0.0055	0.39	-0.0038	0.0055	0.49	-0.0041	0.0055	0.46	0.0061	0.0055	0.26	-0.0039	0.0055	0.48	0.0096	0.0055	0.081	-0.0026	0.0055	0.64	-0.00031	0.0055	0.96	0.0095	0.0055	0.084	0.0014	0.0055
	PARP1_P09874_OID20500_v1_Inflammation	Inflammation	P09874	OID20500	PARP1	0.08	0.0054	8.5e-49	0.08	0.0054	6.8e-49	0.0056	0.0054	0.3	-0.0025	0.0055	0.65	0.01	0.0054	0.065	0.0073	0.0054	0.18	0.031	0.0054	1.3e-08	0.0071	0.0054	0.19	0.0054	0.0054	0.32	0.027	0.0054	4.4e-07	-0.0084	0.0054	0.12	-0.037	0.0054	1.2e-11	-0.054	0.0054	2.5e-23	0.039	0.0054	4.9e-13	0.01	0.0054
	FABP9_Q0Z7S8_OID20501_v1_Inflammation	Inflammation	Q0Z7S8	OID20501	FABP9	-0.18	0.0054	5.3e-231	-0.18	0.0054	9.3e-231	-0.0021	0.0054	0.7	-0.00042	0.0055	0.94	0.0059	0.0054	0.28	0.014	0.0054	0.011	0.033	0.0054	1.6e-09	0.0041	0.0054	0.45	0.0033	0.0054	0.54	0.013	0.0054	0.021	0.004	0.0054	0.47	-0.0078	0.0054	0.15	-0.012	0.0054	0.025	0.0059	0.0054	0.28	-0.0066	0.0054
	SRPK2_P78362_OID20502_v1_Inflammation	Inflammation	P78362	OID20502	SRPK2	0.02	0.0054	0.00033	0.019	0.0054	0.00035	0.021	0.0054	0.00013	-0.0042	0.0055	0.44	0.0091	0.0054	0.094	-0.036	0.0054	2.5e-11	-0.035	0.0054	1.6e-10	0.002	0.0054	0.72	0.013	0.0054	0.015	0.0045	0.0054	0.41	0.003	0.0054	0.58	-0.027	0.0054	5.9e-07	-0.039	0.0054	5.9e-13	0.017	0.0054	0.0014	-0.0021	0.0054
	FGF2_P09038_OID20503_v1_Inflammation	Inflammation	P09038	OID20503	FGF2	0.031	0.0054	9.9e-09	0.031	0.0054	1.2e-08	0.0028	0.0054	0.61	0.0021	0.0055	0.69	0.0027	0.0054	0.62	-0.013	0.0054	0.02	-0.014	0.0055	0.013	-0.0014	0.0054	0.79	0.015	0.0054	0.0073	0.0043	0.0054	0.43	0.0024	0.0054	0.66	-0.0056	0.0054	0.3	-0.0063	0.0054	0.24	0.00019	0.0054	0.97	-0.0079	0.0054
	ITM2A_O43736_OID20504_v1_Inflammation	Inflammation	O43736	OID20504	ITM2A	0.074	0.0054	2.8e-42	0.076	0.0054	3.2e-44	-0.0037	0.0054	0.49	-0.0029	0.0055	0.6	-0.0012	0.0054	0.83	0.0099	0.0054	0.068	0.0075	0.0055	0.17	0.0019	0.0054	0.72	-0.004	0.0054	0.46	0.0038	0.0054	0.48	0.013	0.0054	0.016	0.0065	0.0054	0.23	-0.0015	0.0054	0.78	0.0068	0.0054	0.21	0.0088	0.0054
	BACH1_O14867_OID20505_v1_Inflammation	Inflammation	O14867	OID20505	BACH1	-0.0062	0.0054	0.25	-0.0062	0.0054	0.26	0.018	0.0054	0.00092	-0.0034	0.0055	0.53	0.014	0.0054	0.0077	-0.027	0.0054	9.5e-07	-0.016	0.0055	0.0038	0.0035	0.0054	0.52	0.019	0.0054	0.00054	0.0084	0.0054	0.12	-0.0043	0.0054	0.43	-0.024	0.0054	1e-05	-0.039	0.0054	7.2e-13	0.019	0.0054	0.00046	-0.011	0.0054
	IFNLR1_Q8IU57_OID20506_v1_Inflammation	Inflammation	Q8IU57	OID20506	IFNLR1	0.035	0.0054	1.6e-10	0.034	0.0054	4.8e-10	-0.009	0.0054	0.098	0.0059	0.0055	0.28	-0.0027	0.0054	0.62	0.011	0.0054	0.038	0.004	0.0055	0.47	-0.0028	0.0054	0.6	0.0052	0.0054	0.34	-0.0027	0.0054	0.62	-0.0064	0.0054	0.24	0.0075	0.0054	0.17	0.0087	0.0054	0.11	-0.004	0.0054	0.46	0.0064	0.0054
	TRAF2_Q12933_OID20507_v1_Inflammation	Inflammation	Q12933	OID20507	TRAF2	0.02	0.0054	0.00023	0.02	0.0054	0.00031	0.023	0.0054	2.5e-05	-0.0096	0.0055	0.078	0.013	0.0054	0.014	-0.045	0.0054	9.8e-17	-0.035	0.0054	1.3e-10	0.008	0.0054	0.14	0.012	0.0054	0.034	0.0087	0.0054	0.11	-0.002	0.0054	0.72	-0.03	0.0054	3.5e-08	-0.042	0.0054	7.9e-15	0.017	0.0054	0.0019	-0.0019	0.0054
	SULT2A1_Q06520_OID20508_v1_Inflammation	Inflammation	Q06520	OID20508	SULT2A1	0.11	0.0054	1.3e-89	0.11	0.0054	2.4e-86	-0.0072	0.0054	0.18	0.004	0.0055	0.46	0.0045	0.0054	0.41	0.011	0.0054	0.042	0.011	0.0055	0.039	-0.0041	0.0054	0.45	0.0061	0.0054	0.27	0.0021	0.0054	0.7	0.0059	0.0054	0.27	-0.00028	0.0054	0.96	0.0069	0.0054	0.2	-0.00098	0.0054	0.86	0.0042	0.0054
	SPINK4_O60575_OID20509_v1_Inflammation	Inflammation	O60575	OID20509	SPINK4	0.21	0.0053	0	0.21	0.0053	0	-0.0068	0.0054	0.21	0.0071	0.0055	0.19	-0.0047	0.0054	0.39	0.0045	0.0054	0.41	-0.0017	0.0055	0.75	-0.0048	0.0054	0.37	-0.00024	0.0054	0.96	-0.00058	0.0054	0.91	0.0065	0.0054	0.23	-0.0097	0.0054	0.076	-0.00013	0.0054	0.98	0.0056	0.0054	0.31	-0.0038	0.0054
	NUB1_Q9Y5A7_OID20510_v1_Inflammation	Inflammation	Q9Y5A7	OID20510	NUB1	0.0029	0.0054	0.6	0.003	0.0054	0.58	0.02	0.0054	0.00028	-0.0038	0.0055	0.48	0.0095	0.0054	0.082	-0.031	0.0054	7.2e-09	-0.033	0.0054	1.7e-09	-0.0013	0.0054	0.81	0.016	0.0054	0.0035	0.00018	0.0054	0.97	0.0059	0.0054	0.28	-0.02	0.0054	0.0003	-0.031	0.0054	1.5e-08	0.016	0.0054	0.004	0.0014	0.0054
	PSPN_O60542_OID20511_v1_Inflammation	Inflammation	O60542	OID20511	PSPN	-0.019	0.0054	0.00066	-0.017	0.0054	0.0023	-0.0074	0.0054	0.17	0.0045	0.0055	0.41	0.0073	0.0054	0.18	0.0062	0.0054	0.25	-0.0041	0.0055	0.45	-0.014	0.0054	0.01	0.0031	0.0054	0.57	-0.009	0.0054	0.097	-0.0063	0.0054	0.25	-0.00094	0.0054	0.86	0.0023	0.0054	0.67	0.0012	0.0054	0.83	0.0088	0.0054
	ALDH3A1_P30838_OID20512_v1_Inflammation	Inflammation	P30838	OID20512	ALDH3A1	0.055	0.0054	2.5e-24	0.054	0.0054	5.1e-23	-0.012	0.0054	0.033	-0.0007	0.0055	0.9	-0.0086	0.0054	0.11	0.015	0.0054	0.0053	0.019	0.0055	0.00065	-0.0042	0.0054	0.44	-0.0057	0.0055	0.3	0.0024	0.0054	0.66	-0.00029	0.0055	0.96	0.0046	0.0055	0.39	0.01	0.0054	0.058	-0.0014	0.0055	0.8	0.0044	0.0054
	BCL2L11_O43521-2_OID20513_v1_Inflammation	Inflammation	O43521-2	OID20513	BCL2L11	0.11	0.0054	2.6e-88	0.11	0.0054	1.8e-89	0.00027	0.0054	0.96	0.0041	0.0055	0.45	0.0009	0.0054	0.87	-0.0033	0.0054	0.54	-0.0066	0.0055	0.23	-0.00078	0.0054	0.89	-5.1e-05	0.0054	0.99	-0.00073	0.0054	0.89	0.021	0.0054	0.00012	0.0025	0.0054	0.65	0.0013	0.0054	0.81	0.0092	0.0054	0.09	-0.0028	0.0054
	SH2D1A_O60880_OID20514_v1_Inflammation	Inflammation	O60880	OID20514	SH2D1A	-0.012	0.0054	0.025	-0.011	0.0054	0.042	0.012	0.0054	0.034	-0.0036	0.0055	0.5	0.009	0.0054	0.099	-0.003	0.0054	0.58	0.0063	0.0055	0.25	0.0045	0.0054	0.41	0.0088	0.0054	0.11	0.016	0.0054	0.004	-0.013	0.0054	0.016	-0.021	0.0054	9.3e-05	-0.034	0.0054	3.4e-10	0.025	0.0054	3.2e-06	0.0053	0.0054
	FOXO1_Q12778_OID20515_v1_Inflammation	Inflammation	Q12778	OID20515	FOXO1	-0.041	0.0054	3.2e-14	-0.041	0.0054	2.9e-14	0.021	0.0054	0.00011	-0.0055	0.0055	0.31	0.015	0.0054	0.0053	-0.029	0.0054	7.3e-08	-0.025	0.0054	5.9e-06	-0.00042	0.0054	0.94	0.012	0.0054	0.028	0.0054	0.0054	0.32	0.0047	0.0054	0.38	-0.017	0.0054	0.0016	-0.026	0.0054	1.5e-06	0.0099	0.0054	0.07	-0.006	0.0054
	VASH1_Q7L8A9_OID20516_v1_Inflammation	Inflammation	Q7L8A9	OID20516	VASH1	-0.014	0.0054	0.0084	-0.015	0.0054	0.0068	0.011	0.0054	0.042	-0.0033	0.0055	0.55	0.0019	0.0054	0.73	-0.009	0.0054	0.098	-0.015	0.0055	0.0069	-0.0033	0.0054	0.55	0.011	0.0054	0.048	-0.0017	0.0054	0.75	0.0064	0.0054	0.24	-0.0085	0.0054	0.12	-0.013	0.0054	0.016	0.011	0.0054	0.04	0.00059	0.0054
	BID_P55957_OID20517_v1_Inflammation	Inflammation	P55957	OID20517	BID	0.016	0.0054	0.0025	0.015	0.0054	0.0048	0.013	0.0054	0.015	-0.0049	0.0055	0.37	0.0022	0.0054	0.69	-0.026	0.0054	2.5e-06	-0.024	0.0054	1.6e-05	0.00081	0.0054	0.88	0.017	0.0054	0.0018	0.0014	0.0054	0.8	-0.0039	0.0054	0.47	-0.02	0.0054	0.00032	-0.025	0.0054	4e-06	0.013	0.0054	0.017	0.0026	0.0054
	METAP1D_Q6UB28_OID20519_v1_Inflammation	Inflammation	Q6UB28	OID20519	METAP1D	0.0019	0.0054	0.73	0.0012	0.0054	0.82	0.0091	0.0054	0.096	-0.00016	0.0055	0.98	0.0038	0.0054	0.49	-0.012	0.0054	0.023	-0.013	0.0055	0.014	-0.00039	0.0054	0.94	0.012	0.0054	0.034	-0.007	0.0054	0.2	0.007	0.0054	0.2	0.001	0.0054	0.85	-0.0063	0.0054	0.25	0.0073	0.0054	0.18	-0.00076	0.0054
	HLA-DRA_P01903_OID20520_v1_Inflammation	Inflammation	P01903	OID20520	HLA-DRA	0.15	0.0054	1.2e-162	0.15	0.0054	3.4e-161	-0.0086	0.0054	0.11	0.0047	0.0055	0.39	-0.008	0.0054	0.14	0.0076	0.0054	0.16	0.012	0.0055	0.031	0.0024	0.0054	0.66	0.00055	0.0054	0.92	-0.0051	0.0054	0.35	0.007	0.0054	0.2	0.0028	0.0054	0.61	-0.0031	0.0054	0.57	0.0072	0.0054	0.19	0.0021	0.0054
	TBC1D5_Q92609_OID20521_v1_Inflammation	Inflammation	Q92609	OID20521	TBC1D5	-0.0054	0.0054	0.32	-0.0055	0.0054	0.31	0.022	0.0054	4.3e-05	-0.0074	0.0055	0.17	0.012	0.0054	0.025	-0.038	0.0054	3.7e-12	-0.027	0.0054	5.5e-07	-0.00012	0.0054	0.98	0.016	0.0054	0.0036	-0.002	0.0054	0.72	-0.0076	0.0054	0.16	-0.024	0.0054	1e-05	-0.032	0.0054	5e-09	0.014	0.0054	0.013	-0.0074	0.0054
	EPO_P01588_OID20522_v1_Inflammation	Inflammation	P01588	OID20522	EPO	0.027	0.0054	9.5e-07	0.028	0.0054	3.2e-07	0.0043	0.0054	0.43	-0.0054	0.0055	0.32	0.0072	0.0054	0.19	-0.013	0.0054	0.014	-0.014	0.0055	0.0096	0.011	0.0054	0.046	-0.0032	0.0054	0.55	-0.00082	0.0054	0.88	0.0047	0.0054	0.39	-0.0049	0.0054	0.37	-0.014	0.0054	0.011	0.0065	0.0054	0.23	0.0052	0.0054
	CCL7_P80098_OID20523_v1_Inflammation	Inflammation	P80098	OID20523	CCL7	0.23	0.0053	0	0.23	0.0053	0	-0.012	0.0054	0.028	0.0084	0.0055	0.12	-0.0076	0.0054	0.17	0.013	0.0054	0.019	0.00083	0.0055	0.88	-0.0066	0.0054	0.23	-0.003	0.0054	0.58	-0.016	0.0054	0.0032	0.011	0.0054	0.035	0.018	0.0054	0.00096	0.028	0.0054	2.9e-07	-0.0061	0.0054	0.26	-0.0077	0.0054
	DAPP1_Q9UN19_OID20524_v1_Inflammation	Inflammation	Q9UN19	OID20524	DAPP1	0.0057	0.0054	0.3	0.005	0.0054	0.36	0.014	0.0054	0.0081	-0.0039	0.0055	0.48	0.011	0.0054	0.046	-0.027	0.0054	6.2e-07	-0.032	0.0054	3.2e-09	-0.0011	0.0054	0.84	0.011	0.0054	0.052	-0.0031	0.0054	0.57	0.005	0.0054	0.36	-0.0043	0.0054	0.42	-0.013	0.0054	0.019	0.0038	0.0054	0.48	-0.0062	0.0054
	EDAR_Q9UNE0_OID20525_v1_Inflammation	Inflammation	Q9UNE0	OID20525	EDAR	-0.015	0.0054	0.0077	-0.015	0.0054	0.0056	0.0059	0.0054	0.28	-0.01	0.0055	0.067	0.0092	0.0054	0.092	-0.016	0.0054	0.004	-0.0097	0.0055	0.077	0.003	0.0054	0.58	0.0041	0.0054	0.45	-0.0029	0.0054	0.59	-0.0057	0.0054	0.29	-0.011	0.0054	0.053	-0.02	0.0054	0.00017	0.0041	0.0054	0.45	0.0015	0.0054
	TRIM5_Q9C035_OID20526_v1_Inflammation	Inflammation	Q9C035	OID20526	TRIM5	-0.0088	0.0054	0.11	-0.0089	0.0054	0.1	0.026	0.0054	2.7e-06	-0.0058	0.0055	0.28	0.013	0.0054	0.015	-0.043	0.0054	5e-15	-0.046	0.0054	5.9e-17	-0.00012	0.0054	0.98	0.018	0.0054	0.00087	-0.0014	0.0054	0.8	0.011	0.0054	0.036	-0.017	0.0054	0.0014	-0.025	0.0054	6.8e-06	0.0045	0.0054	0.41	-0.0062	0.0054
	DPP10_Q8N608_OID20527_v1_Inflammation	Inflammation	Q8N608	OID20527	DPP10	0.055	0.0054	2.7e-24	0.052	0.0054	2.1e-21	0.00034	0.0054	0.95	-0.006	0.0055	0.27	0.008	0.0054	0.14	0.00097	0.0054	0.86	0.024	0.0054	1.4e-05	0.015	0.0054	0.0063	-0.00068	0.0054	0.9	0.013	0.0054	0.014	-0.0015	0.0054	0.78	-0.023	0.0054	2.1e-05	-0.024	0.0054	1.5e-05	0.022	0.0054	7.2e-05	0.0031	0.0054
	ITGA6_P23229_OID20528_v1_Inflammation	Inflammation	P23229	OID20528	ITGA6	-0.036	0.0054	3.1e-11	-0.037	0.0054	1.1e-11	0.014	0.0054	0.011	-0.005	0.0055	0.36	0.0097	0.0054	0.074	-0.012	0.0054	0.029	-0.013	0.0055	0.015	0.0016	0.0054	0.76	0.019	0.0054	0.00061	-0.007	0.0054	0.2	-0.0067	0.0054	0.22	-0.003	0.0054	0.58	-0.018	0.0054	0.0008	0.0085	0.0054	0.12	0.0047	0.0054
	FCRL6_Q6DN72_OID20529_v1_Inflammation	Inflammation	Q6DN72	OID20529	FCRL6	0.13	0.0054	6e-126	0.13	0.0054	7.3e-131	-0.0074	0.0054	0.17	-0.0049	0.0055	0.37	0.00077	0.0054	0.89	0.0014	0.0054	0.8	-0.011	0.0055	0.053	-0.011	0.0054	0.045	-0.0026	0.0054	0.63	-0.0018	0.0054	0.75	0.015	0.0054	0.0076	0.0036	0.0054	0.51	0.015	0.0054	0.0048	-0.014	0.0054	0.0095	-0.0023	0.0054
	LSP1_P33241_OID20530_v1_Inflammation	Inflammation	P33241	OID20530	LSP1	0.1	0.0054	1.1e-77	0.1	0.0054	3.7e-80	0.0051	0.0054	0.35	-0.0061	0.0055	0.26	0.006	0.0054	0.27	0.0024	0.0054	0.66	0.027	0.0054	1.1e-06	0.012	0.0054	0.028	0.0043	0.0054	0.43	0.036	0.0054	6.4e-11	-0.023	0.0054	3.5e-05	-0.051	0.0054	1.7e-20	-0.075	0.0054	1.9e-43	0.056	0.0054	1.8e-24	0.014	0.0054
	STX8_Q9UNK0_OID20531_v1_Inflammation	Inflammation	Q9UNK0	OID20531	STX8	0.029	0.0054	8.6e-08	0.029	0.0054	8.7e-08	0.015	0.0054	0.0074	-0.0092	0.0055	0.092	0.0043	0.0054	0.42	-0.025	0.0054	4.4e-06	-0.024	0.0054	8.6e-06	0.0025	0.0054	0.65	0.016	0.0054	0.0041	0.00046	0.0054	0.93	-0.0025	0.0054	0.64	-0.018	0.0054	0.0012	-0.026	0.0054	1.8e-06	0.017	0.0054	0.0021	0.0017	0.0054
	HLA-E_P13747_OID20532_v1_Inflammation	Inflammation	P13747	OID20532	HLA-E	0.22	0.0053	0	0.22	0.0053	0	-0.014	0.0054	0.011	0.0082	0.0055	0.13	0.0031	0.0054	0.57	0.013	0.0054	0.016	0.0059	0.0055	0.28	-0.0028	0.0054	0.61	-0.0058	0.0054	0.29	-0.0041	0.0054	0.45	0.0072	0.0054	0.18	0.0056	0.0054	0.3	0.01	0.0054	0.059	0.0018	0.0054	0.74	0.0017	0.0054
	TRIM21_P19474_OID20533_v1_Inflammation	Inflammation	P19474	OID20533	TRIM21	0.031	0.0054	1.2e-08	0.03	0.0054	2.6e-08	0.012	0.0054	0.023	-0.0014	0.0055	0.8	0.011	0.0054	0.038	-0.034	0.0054	5.7e-10	-0.036	0.0054	3.6e-11	-0.00042	0.0054	0.94	0.015	0.0054	0.0074	-0.0033	0.0054	0.54	0.00095	0.0054	0.86	-0.016	0.0054	0.0038	-0.023	0.0054	1.9e-05	0.011	0.0054	0.037	0.00029	0.0054
	PSIP1_O75475_OID20534_v1_Inflammation	Inflammation	O75475	OID20534	PSIP1	0.046	0.0054	1.8e-17	0.046	0.0054	1.5e-17	0.018	0.0054	0.00081	-0.0051	0.0055	0.35	0.013	0.0054	0.019	-0.015	0.0054	0.006	0.0008	0.0055	0.88	0.01	0.0054	0.054	0.013	0.0054	0.018	0.024	0.0054	1e-05	-0.005	0.0054	0.36	-0.047	0.0054	9.3e-18	-0.078	0.0054	4.2e-46	0.055	0.0054	1.1e-23	0.0069	0.0054
	IL7_P13232_OID20535_v1_Inflammation	Inflammation	P13232	OID20535	IL7	-0.013	0.0054	0.015	-0.013	0.0054	0.015	0.011	0.0054	0.037	-0.0011	0.0055	0.84	0.0011	0.0054	0.84	-0.012	0.0054	0.024	-0.018	0.0055	0.00079	-0.00075	0.0054	0.89	0.011	0.0054	0.043	-0.0021	0.0054	0.7	0.012	0.0054	0.034	-0.0069	0.0054	0.21	-0.0096	0.0054	0.078	0.0028	0.0054	0.61	0.00061	0.0054
	SAMD9L_Q8IVG5_OID20536_v1_Inflammation	Inflammation	Q8IVG5	OID20536	SAMD9L	0.013	0.0054	0.013	0.013	0.0054	0.014	0.023	0.0054	3.3e-05	-0.0068	0.0055	0.21	0.014	0.0054	0.0086	-0.035	0.0054	9.7e-11	-0.036	0.0054	5.1e-11	0.0025	0.0054	0.64	0.016	0.0054	0.0027	-0.0011	0.0054	0.84	0.0052	0.0054	0.34	-0.022	0.0054	6.2e-05	-0.032	0.0054	3.2e-09	0.015	0.0054	0.0062	-0.00073	0.0054
	SIGLEC10_Q96LC7_OID20537_v1_Inflammation	Inflammation	Q96LC7	OID20537	SIGLEC10	0.15	0.0054	5.4e-166	0.15	0.0054	3.1e-169	-0.0022	0.0054	0.68	0.0041	0.0055	0.45	0.0028	0.0054	0.61	-0.017	0.0054	0.0013	-0.015	0.0055	0.0061	0.0036	0.0054	0.5	0.00033	0.0054	0.95	0.0073	0.0054	0.18	6.6e-05	0.0054	0.99	-0.0038	0.0054	0.49	-0.014	0.0054	0.008	0.011	0.0054	0.054	-0.0025	0.0054
	ISM1_B1AKI9_OID20538_v1_Inflammation	Inflammation	B1AKI9	OID20538	ISM1	0.17	0.0054	7.4e-222	0.17	0.0054	1e-217	-0.015	0.0054	0.0052	0.0047	0.0055	0.39	-0.0052	0.0054	0.34	0.011	0.0054	0.043	-0.00022	0.0055	0.97	-0.0078	0.0054	0.15	0.0013	0.0054	0.81	-0.013	0.0054	0.014	5.9e-06	0.0054	1	-0.0062	0.0054	0.25	0.0048	0.0054	0.38	0.0013	0.0054	0.8	0.0082	0.0054
	SLC39A5_Q6ZMH5_OID20539_v1_Inflammation	Inflammation	Q6ZMH5	OID20539	SLC39A5	0.16	0.0054	6.6e-202	0.16	0.0054	2.2e-203	-0.016	0.0054	0.0044	0.011	0.0055	0.052	-0.0038	0.0054	0.49	0.024	0.0054	1.2e-05	0.013	0.0055	0.013	-0.017	0.0054	0.0021	0.0016	0.0054	0.77	-0.01	0.0054	0.063	-0.0082	0.0054	0.13	0.0091	0.0054	0.096	0.0085	0.0054	0.12	0.0049	0.0054	0.37	0.016	0.0054
	BTN3A2_P78410_OID20540_v1_Inflammation	Inflammation	P78410	OID20540	BTN3A2	0.15	0.0054	7.3e-167	0.15	0.0054	1.9e-170	0.0015	0.0054	0.78	0.002	0.0055	0.72	0.0065	0.0054	0.23	-0.0054	0.0054	0.32	-0.0099	0.0055	0.069	-0.0045	0.0054	0.41	0.0015	0.0054	0.78	0.002	0.0054	0.71	0.02	0.0054	0.00021	-0.0063	0.0054	0.25	-0.011	0.0054	0.047	0.002	0.0054	0.71	-0.0029	0.0054
	MLN_P12872_OID20541_v1_Inflammation	Inflammation	P12872	OID20541	MLN	0.34	0.0051	0	0.33	0.0051	0	-0.011	0.0054	0.053	0.014	0.0054	0.012	-0.0013	0.0054	0.81	0.0071	0.0054	0.19	-0.003	0.0055	0.59	-0.011	0.0054	0.045	0.0016	0.0054	0.77	-0.013	0.0054	0.019	0.0097	0.0054	0.075	0.016	0.0054	0.0033	0.022	0.0054	5.7e-05	-0.0073	0.0054	0.18	-0.0039	0.0054
	SCRN1_Q12765_OID20542_v1_Inflammation	Inflammation	Q12765	OID20542	SCRN1	0.061	0.0054	2.1e-29	0.061	0.0054	7e-29	0.013	0.0054	0.019	-0.006	0.0055	0.27	0.0098	0.0054	0.073	-0.032	0.0054	5.5e-09	-0.039	0.0054	1.1e-12	-0.00067	0.0054	0.9	0.013	0.0054	0.017	-0.0073	0.0054	0.18	0.0055	0.0054	0.31	-0.011	0.0054	0.039	-0.024	0.0054	7.4e-06	0.017	0.0054	0.0018	0.0035	0.0054
	PROK1_P58294_OID20543_v1_Inflammation	Inflammation	P58294	OID20543	PROK1	-0.19	0.0053	2.7e-276	-0.18	0.0053	1.2e-252	-0.0073	0.0054	0.18	0.0049	0.0055	0.37	0.003	0.0054	0.58	0.0073	0.0054	0.18	0.0014	0.0055	0.79	-0.0083	0.0054	0.13	0.01	0.0054	0.062	0.0046	0.0054	0.4	-0.0018	0.0054	0.73	-0.00015	0.0054	0.98	0.0028	0.0054	0.6	-0.0037	0.0054	0.5	0.015	0.0054
	IKBKG_Q9Y6K9_OID20544_v1_Inflammation	Inflammation	Q9Y6K9	OID20544	IKBKG	-0.002	0.0054	0.72	-0.0021	0.0054	0.7	0.026	0.0054	1.4e-06	-0.0055	0.0055	0.31	0.013	0.0054	0.015	-0.042	0.0054	1.1e-14	-0.034	0.0054	2.7e-10	0.006	0.0054	0.27	0.02	0.0054	0.00021	0.0056	0.0054	0.3	0.00024	0.0054	0.97	-0.028	0.0054	2.2e-07	-0.038	0.0054	1.9e-12	0.01	0.0054	0.054	-0.009	0.0054
	NFATC1_O95644_OID20545_v1_Inflammation	Inflammation	O95644	OID20545	NFATC1	-0.0049	0.0054	0.37	-0.0054	0.0054	0.32	0.02	0.0054	0.00029	-0.005	0.0055	0.36	0.014	0.0054	0.0086	-0.037	0.0054	9.2e-12	-0.033	0.0054	1.1e-09	0.0025	0.0054	0.64	0.016	0.0054	0.0028	0.004	0.0054	0.46	0.0035	0.0054	0.52	-0.02	0.0054	0.00026	-0.03	0.0054	5.4e-08	0.006	0.0054	0.27	-0.0063	0.0054
	CCL26_Q9Y258_OID20546_v1_Inflammation	Inflammation	Q9Y258	OID20546	CCL26	0.0008	0.0054	0.88	0.00081	0.0054	0.88	0.0072	0.0054	0.18	-0.0011	0.0055	0.84	0.0047	0.0054	0.39	-0.0076	0.0054	0.17	-0.00019	0.0055	0.97	0.0058	0.0054	0.29	0.0097	0.0054	0.075	0.012	0.0054	0.032	-0.0022	0.0054	0.69	-0.0069	0.0054	0.21	-0.012	0.0054	0.03	0.013	0.0054	0.021	0.019	0.0054
	CLEC4C_Q8WTT0_OID20547_v1_Inflammation	Inflammation	Q8WTT0	OID20547	CLEC4C	-0.042	0.0054	2e-14	-0.042	0.0054	1.4e-14	0.0092	0.0054	0.092	-0.0052	0.0055	0.34	0.0045	0.0054	0.41	0.0049	0.0054	0.36	0.022	0.0054	3.7e-05	0.014	0.0054	0.012	-0.0079	0.0054	0.15	0.013	0.0054	0.014	0.0022	0.0054	0.68	-0.014	0.0054	0.0092	-0.014	0.0054	0.01	0.018	0.0054	0.0011	-0.0014	0.0054
	CEACAM21_Q3KPI0_OID20548_v1_Inflammation	Inflammation	Q3KPI0	OID20548	CEACAM21	0.064	0.0054	5e-32	0.065	0.0054	7.8e-33	-0.00069	0.0054	0.9	0.0015	0.0055	0.78	-0.0012	0.0054	0.83	0.012	0.0054	0.032	0.013	0.0055	0.019	-0.00083	0.0054	0.88	0.0033	0.0054	0.55	0.007	0.0054	0.2	-0.00084	0.0054	0.88	-0.0017	0.0054	0.76	-0.012	0.0054	0.031	0.013	0.0054	0.013	0.0034	0.0054
	PSMG3_Q9BT73_OID20549_v1_Inflammation	Inflammation	Q9BT73	OID20549	PSMG3	0.0083	0.0054	0.13	0.0093	0.0054	0.089	0.0091	0.0054	0.094	-0.0042	0.0055	0.44	0.0086	0.0054	0.11	-0.0079	0.0054	0.15	0.0063	0.0055	0.25	0.00077	0.0054	0.89	0.0054	0.0054	0.32	0.0074	0.0054	0.18	-0.018	0.0054	0.00073	-0.0055	0.0054	0.31	-0.015	0.0054	0.0068	0.015	0.0054	0.006	0.0064	0.0054
	COL9A1_P20849_OID20550_v1_Inflammation	Inflammation	P20849	OID20550	COL9A1	0.15	0.0054	4.1e-163	0.15	0.0054	1.4e-176	-4.1e-06	0.0054	1	0.0031	0.0055	0.57	-0.007	0.0054	0.2	-0.012	0.0054	0.032	-0.021	0.0054	0.0001	0.01	0.0054	0.064	-0.0033	0.0054	0.54	-0.00097	0.0054	0.86	0.0029	0.0054	0.59	0.0013	0.0054	0.81	-0.00093	0.0054	0.86	0.0029	0.0054	0.59	-0.0021	0.0054
	GOPC_Q9HD26_OID20551_v1_Inflammation	Inflammation	Q9HD26	OID20551	GOPC	-0.0047	0.0054	0.38	-0.0051	0.0054	0.35	0.019	0.0054	0.00037	-0.0028	0.0055	0.61	0.0082	0.0054	0.13	-0.03	0.0054	3.1e-08	-0.034	0.0054	5.5e-10	0.0014	0.0054	0.79	0.014	0.0054	0.011	-0.0016	0.0054	0.76	0.0051	0.0054	0.35	-0.011	0.0054	0.039	-0.019	0.0054	0.00047	0.0059	0.0054	0.28	-0.0051	0.0054
	MAP2K6_P52564_OID20552_v1_Inflammation	Inflammation	P52564	OID20552	MAP2K6	-0.018	0.0054	0.00077	-0.019	0.0054	0.00062	0.019	0.0054	0.00044	-0.0059	0.0055	0.28	0.01	0.0054	0.057	-0.031	0.0054	1e-08	-0.033	0.0054	1.4e-09	-0.00033	0.0054	0.95	0.011	0.0054	0.05	-0.0043	0.0054	0.43	0.0087	0.0054	0.11	-0.0092	0.0054	0.092	-0.02	0.0054	0.00018	0.0077	0.0054	0.16	-0.0062	0.0054
	NT5C3A_Q9H0P0_OID20553_v1_Inflammation	Inflammation	Q9H0P0	OID20553	NT5C3A	0.041	0.0054	3.7e-14	0.04	0.0054	1.8e-13	0.015	0.0054	0.0054	-0.0025	0.0055	0.64	0.0089	0.0054	0.1	-0.036	0.0054	4.9e-11	-0.039	0.0054	1.1e-12	-0.0013	0.0054	0.81	0.011	0.0054	0.037	-0.0043	0.0054	0.43	0.0043	0.0054	0.43	-0.0073	0.0054	0.18	-0.021	0.0054	0.00016	0.013	0.0054	0.014	-0.0018	0.0054
	ARHGEF12_Q9NZN5_OID20554_v1_Inflammation	Inflammation	Q9NZN5	OID20554	ARHGEF12	0.0078	0.0054	0.15	0.0076	0.0054	0.16	0.023	0.0054	2.1e-05	-0.0049	0.0055	0.37	0.015	0.0054	0.0067	-0.04	0.0054	3.6e-13	-0.038	0.0054	2.7e-12	0.0035	0.0054	0.52	0.017	0.0054	0.0015	-0.00086	0.0054	0.87	0.0048	0.0054	0.38	-0.014	0.0054	0.0096	-0.024	0.0054	1.2e-05	0.0049	0.0054	0.37	-0.0076	0.0054
	CASP2_P42575_OID20555_v1_Inflammation	Inflammation	P42575	OID20555	CASP2	-0.014	0.0054	0.012	-0.014	0.0054	0.012	0.017	0.0054	0.0015	-0.0041	0.0055	0.45	0.0094	0.0054	0.083	-0.031	0.0054	8.1e-09	-0.036	0.0054	3.8e-11	-0.0035	0.0054	0.52	0.012	0.0054	0.029	-0.0082	0.0054	0.13	0.0051	0.0054	0.35	-0.0072	0.0054	0.19	-0.016	0.0054	0.0034	0.0054	0.0054	0.33	-0.0056	0.0054
	CNTNAP2_Q9UHC6_OID20556_v1_Inflammation	Inflammation	Q9UHC6	OID20556	CNTNAP2	0.068	0.0054	1.3e-35	0.067	0.0054	3.8e-35	-0.00097	0.0054	0.86	-0.0056	0.0055	0.31	-0.0039	0.0054	0.47	0.0069	0.0054	0.21	0.022	0.0054	4e-05	0.011	0.0054	0.04	0.0086	0.0054	0.11	0.011	0.0054	0.039	-0.01	0.0054	0.062	-0.025	0.0054	6.6e-06	-0.027	0.0054	9e-07	0.023	0.0054	2.2e-05	0.0012	0.0054
	MAPK9_P45984_OID20557_v1_Inflammation	Inflammation	P45984	OID20557	MAPK9	0.094	0.0054	1.5e-67	0.094	0.0054	4.2e-67	0.0055	0.0054	0.31	-0.00076	0.0055	0.89	0.004	0.0054	0.47	-0.027	0.0054	6.4e-07	-0.036	0.0054	5.4e-11	0.0023	0.0054	0.68	0.012	0.0054	0.031	0.00051	0.0054	0.92	0.0064	0.0054	0.24	-0.0096	0.0054	0.078	-0.015	0.0054	0.006	0.0065	0.0054	0.23	-0.004	0.0054
	BCR_P11274_OID20558_v1_Inflammation	Inflammation	P11274	OID20558	BCR	0.012	0.0054	0.023	0.012	0.0054	0.025	0.02	0.0054	0.00031	-0.0019	0.0055	0.72	0.014	0.0054	0.013	-0.029	0.0054	1.4e-07	-0.024	0.0054	1.5e-05	-0.00026	0.0054	0.96	0.016	0.0054	0.0041	0.00091	0.0054	0.87	0.0033	0.0054	0.54	-0.015	0.0054	0.0058	-0.026	0.0054	1.3e-06	0.0094	0.0054	0.085	-0.009	0.0054
	CLIP2_Q9UDT6_OID20559_v1_Inflammation	Inflammation	Q9UDT6	OID20559	CLIP2	-0.0051	0.0054	0.35	-0.0056	0.0054	0.31	0.024	0.0054	7.4e-06	-0.0067	0.0055	0.22	0.012	0.0054	0.028	-0.048	0.0054	2.1e-18	-0.048	0.0054	7.3e-19	0.0056	0.0054	0.31	0.011	0.0054	0.044	-0.002	0.0054	0.71	0.0053	0.0054	0.33	-0.017	0.0054	0.0014	-0.023	0.0054	2.8e-05	0.0042	0.0054	0.44	-0.0036	0.0054
	SELPLG_Q14242_OID20560_v1_Inflammation	Inflammation	Q14242	OID20560	SELPLG	0.07	0.0054	6.6e-38	0.065	0.0054	7.1e-33	-0.0056	0.0054	0.31	0.012	0.0055	0.026	-0.00043	0.0054	0.94	-0.0039	0.0054	0.47	-0.0039	0.0055	0.48	-0.0084	0.0054	0.12	0.005	0.0054	0.36	0.0023	0.0054	0.67	-0.0017	0.0054	0.76	0.0012	0.0054	0.83	0.009	0.0054	0.099	-0.0017	0.0054	0.75	0.0022	0.0054
	CXADR_P78310_OID20561_v1_Inflammation	Inflammation	P78310	OID20561	CXADR	0.076	0.0054	8.2e-45	0.075	0.0054	1.7e-43	0.0021	0.0054	0.71	0.006	0.0055	0.27	-0.0032	0.0054	0.55	0.0089	0.0054	0.1	0.0087	0.0055	0.11	0.0042	0.0054	0.44	-0.011	0.0054	0.04	0.0053	0.0054	0.33	-0.0041	0.0054	0.45	0.0033	0.0054	0.54	0.0059	0.0054	0.28	-0.0015	0.0054	0.79	0.007	0.0054
	IL15_P40933_OID20562_v1_Inflammation	Inflammation	P40933	OID20562	IL15	0.043	0.0054	2.1e-15	0.042	0.0054	1.4e-14	-0.0042	0.0054	0.44	0.00094	0.0055	0.86	0.0031	0.0054	0.57	0.013	0.0054	0.016	0.024	0.0054	1.2e-05	0.0096	0.0054	0.076	-0.0089	0.0054	0.1	0.0071	0.0054	0.19	0.011	0.0054	0.047	0.011	0.0054	0.041	0.015	0.0054	0.0047	-0.0022	0.0054	0.69	-0.0063	0.0054
	IL6_P05231_OID20563_v1_Inflammation	Inflammation	P05231	OID20563	IL6	0.21	0.0053	0	0.21	0.0053	0	-0.016	0.0054	0.0035	0.0079	0.0055	0.15	-0.0025	0.0054	0.65	0.027	0.0054	6.4e-07	0.022	0.0054	4.5e-05	-0.012	0.0054	0.032	0.0015	0.0054	0.78	0.0015	0.0054	0.78	-0.0028	0.0054	0.61	0.01	0.0054	0.067	0.012	0.0054	0.022	-0.0046	0.0054	0.4	0.0024	0.0054
	FCAR_P24071_OID20564_v1_Inflammation	Inflammation	P24071	OID20564	FCAR	0.048	0.0054	2e-18	0.05	0.0054	7.9e-20	-0.022	0.0054	7e-05	0.0068	0.0055	0.21	-0.012	0.0054	0.023	0.032	0.0054	2.4e-09	0.028	0.0054	3.7e-07	-0.0065	0.0054	0.23	-0.00034	0.0054	0.95	0.0063	0.0054	0.25	0.012	0.0054	0.034	0.00013	0.0054	0.98	0.006	0.0054	0.27	0.0026	0.0054	0.64	0.0016	0.0054
	CD83_Q01151_OID20565_v1_Inflammation	Inflammation	Q01151	OID20565	CD83	0.16	0.0054	7.8e-184	0.16	0.0054	7e-184	-0.015	0.0054	0.0069	0.006	0.0055	0.27	-0.012	0.0054	0.028	0.025	0.0054	6.4e-06	0.028	0.0054	4e-07	-2e-05	0.0054	1	-0.0075	0.0054	0.17	0.00063	0.0054	0.91	0.0093	0.0054	0.088	0.0013	0.0054	0.81	0.018	0.0054	0.001	-0.0033	0.0054	0.54	-0.0067	0.0054
	NCR1_O76036_OID20566_v1_Inflammation	Inflammation	O76036	OID20566	NCR1	0.1	0.0054	7.2e-82	0.11	0.0054	2.6e-85	0.0027	0.0054	0.63	0.0088	0.0055	0.11	-0.00049	0.0054	0.93	-0.017	0.0054	0.0017	-0.026	0.0054	1.9e-06	0.0027	0.0054	0.62	-0.0015	0.0054	0.78	-0.0061	0.0054	0.26	-0.00037	0.0054	0.95	-0.0046	0.0054	0.4	-0.02	0.0054	0.00022	0.016	0.0054	0.0034	7.2e-05	0.0054
	NCF2_P19878_OID20567_v1_Inflammation	Inflammation	P19878	OID20567	NCF2	0.034	0.0054	6.9e-10	0.036	0.0054	6.9e-11	0.016	0.0055	0.0045	-0.0099	0.0055	0.069	0.015	0.0055	0.005	-0.017	0.0054	0.0018	0.025	0.0055	4.9e-06	0.014	0.0055	0.01	0.014	0.0055	0.011	0.038	0.0054	1.6e-12	-0.037	0.0054	7.9e-12	-0.063	0.0054	4.4e-31	-0.094	0.0054	1.9e-66	0.058	0.0054	4.4e-26	0.0095	0.0054
	NPPC_P23582_OID20568_v1_Inflammation	Inflammation	P23582	OID20568	NPPC	-0.0075	0.0054	0.17	-0.0038	0.0054	0.49	-0.013	0.0054	0.013	0.0058	0.0055	0.29	0.005	0.0054	0.35	0.017	0.0054	0.0015	0.018	0.0055	0.00077	-0.0059	0.0054	0.28	0.0041	0.0054	0.45	0.00068	0.0054	0.9	0.0051	0.0054	0.34	-0.0043	0.0054	0.43	-0.0033	0.0054	0.54	0.0051	0.0054	0.35	0.012	0.0054
	CCL28_Q9NRJ3_OID20569_v1_Inflammation	Inflammation	Q9NRJ3	OID20569	CCL28	0.15	0.0054	1.4e-161	0.15	0.0054	5.1e-164	0.0028	0.0054	0.61	0.0041	0.0055	0.46	-0.0061	0.0055	0.26	0.015	0.0055	0.0066	0.014	0.0055	0.0083	0.002	0.0055	0.71	-0.0035	0.0055	0.52	-0.006	0.0055	0.27	0.0092	0.0055	0.092	0.0036	0.0055	0.51	0.013	0.0055	0.017	0.0017	0.0055	0.76	-0.00095	0.0055
	PTX3_P26022_OID20570_v1_Inflammation	Inflammation	P26022	OID20570	PTX3	0.0014	0.0054	0.8	0.0046	0.0054	0.4	0.00091	0.0054	0.87	0.00097	0.0055	0.86	-0.0063	0.0054	0.25	-0.013	0.0054	0.02	-0.01	0.0055	0.063	0.0053	0.0054	0.33	0.011	0.0054	0.051	0.0072	0.0054	0.19	-0.0026	0.0054	0.63	-0.0026	0.0054	0.63	-0.0021	0.0054	0.7	-0.0056	0.0054	0.31	-0.012	0.0054
	PTH1R_Q03431_OID20571_v1_Inflammation	Inflammation	Q03431	OID20571	PTH1R	0.097	0.0054	7e-71	0.098	0.0054	3.4e-72	-0.0065	0.0054	0.24	0.013	0.0055	0.015	-0.0055	0.0054	0.31	-0.014	0.0054	0.0092	-0.017	0.0055	0.0018	-0.006	0.0054	0.27	-0.005	0.0054	0.35	-0.0014	0.0054	0.8	-1.8e-05	0.0054	1	-0.0013	0.0054	0.81	-0.0021	0.0054	0.69	4.8e-05	0.0054	0.99	-0.0053	0.0054
	EGLN1_Q9GZT9_OID20572_v1_Inflammation	Inflammation	Q9GZT9	OID20572	EGLN1	0.09	0.0054	2.5e-61	0.091	0.0054	4.6e-63	0.018	0.0054	0.00077	-0.0084	0.0055	0.12	0.015	0.0054	0.0053	-0.012	0.0054	0.028	0.013	0.0055	0.02	0.01	0.0054	0.067	0.014	0.0054	0.01	0.031	0.0054	8.5e-09	-0.015	0.0054	0.0052	-0.052	0.0054	1.8e-21	-0.069	0.0054	2.3e-36	0.044	0.0054	8e-16	0.0082	0.0054
	CLEC4A_Q9UMR7_OID20573_v1_Inflammation	Inflammation	Q9UMR7	OID20573	CLEC4A	-0.053	0.0054	9.8e-23	-0.055	0.0054	3.7e-24	0.018	0.0054	0.001	-0.011	0.0055	0.039	0.014	0.0054	0.009	-0.017	0.0054	0.0021	0.0056	0.0055	0.31	0.0066	0.0054	0.22	-0.0042	0.0054	0.44	0.011	0.0054	0.038	-0.0046	0.0054	0.4	-0.0031	0.0054	0.57	-0.005	0.0054	0.36	0.00026	0.0054	0.96	-0.0087	0.0054
	OSM_P13725_OID20574_v1_Inflammation	Inflammation	P13725	OID20574	OSM	-0.0059	0.0055	0.28	-0.003	0.0055	0.58	-0.006	0.0055	0.27	0.0049	0.0055	0.37	-0.0072	0.0055	0.19	0.0081	0.0055	0.14	0.014	0.0055	0.013	-0.0079	0.0055	0.15	0.0042	0.0055	0.44	0.0062	0.0055	0.25	0.0017	0.0054	0.76	-0.0021	0.0055	0.7	-0.0044	0.0055	0.42	0.0065	0.0055	0.23	-0.0033	0.0055
	HSD11B1_P28845_OID20575_v1_Inflammation	Inflammation	P28845	OID20575	HSD11B1	-0.062	0.0054	8.9e-30	-0.061	0.0054	1.2e-29	0.005	0.0054	0.36	-0.0045	0.0055	0.41	-0.0033	0.0054	0.55	-0.0018	0.0054	0.74	0.0049	0.0055	0.37	0.0094	0.0054	0.085	0.0012	0.0054	0.83	0.0019	0.0054	0.73	-0.0096	0.0054	0.079	0.0052	0.0054	0.34	0.0013	0.0054	0.81	0.0055	0.0054	0.31	0.0025	0.0054
	IL4R_P24394_OID20576_v1_Inflammation	Inflammation	P24394	OID20576	IL4R	0.16	0.0054	2.6e-196	0.16	0.0054	2.3e-202	-0.0048	0.0054	0.37	0.0024	0.0055	0.66	0.0017	0.0054	0.75	0.012	0.0054	0.028	0.014	0.0055	0.01	-0.0083	0.0054	0.13	0.0032	0.0054	0.55	-0.0078	0.0054	0.15	-0.0092	0.0054	0.091	0.018	0.0054	0.0012	0.01	0.0054	0.059	-1.1e-05	0.0054	1	-0.0014	0.0054
	IRAK4_Q9NWZ3_OID20577_v1_Inflammation	Inflammation	Q9NWZ3	OID20577	IRAK4	0.0073	0.0054	0.18	0.0072	0.0054	0.19	0.018	0.0054	0.00084	-6.7e-05	0.0055	0.99	0.0094	0.0054	0.086	-0.027	0.0054	5.3e-07	-0.031	0.0054	9.1e-09	-0.00042	0.0054	0.94	0.011	0.0054	0.044	-0.00031	0.0054	0.95	0.0078	0.0054	0.15	-0.0077	0.0054	0.15	-0.018	0.0054	0.00085	0.0076	0.0054	0.16	-0.0029	0.0054
	ICAM4_Q14773_OID20578_v1_Inflammation	Inflammation	Q14773	OID20578	ICAM4	0.084	0.0054	1.5e-54	0.083	0.0054	3.1e-53	0.0049	0.0054	0.37	-0.00027	0.0055	0.96	0.00042	0.0054	0.94	-0.0088	0.0054	0.1	-0.001	0.0055	0.85	0.0098	0.0054	0.072	0.0076	0.0054	0.16	0.0065	0.0054	0.24	-0.0036	0.0054	0.51	-0.0036	0.0054	0.5	-0.015	0.0054	0.0074	0.0095	0.0054	0.081	-0.0014	0.0054
	DECR1_Q16698_OID20579_v1_Inflammation	Inflammation	Q16698	OID20579	DECR1	-0.014	0.0054	0.0091	-0.015	0.0054	0.0067	0.012	0.0054	0.033	-0.0033	0.0055	0.54	0.0036	0.0054	0.51	-0.015	0.0054	0.0056	-0.012	0.0055	0.027	-0.00062	0.0054	0.91	0.011	0.0054	0.049	-0.0011	0.0054	0.84	0.01	0.0054	0.067	-0.0087	0.0054	0.11	-0.015	0.0054	0.0052	0.0085	0.0054	0.12	-0.0027	0.0054
	LY75_O60449_OID20580_v1_Inflammation	Inflammation	O60449	OID20580	LY75	0.052	0.0054	4.9e-22	0.051	0.0054	8.7e-21	-0.0012	0.0054	0.82	0.0046	0.0055	0.4	-0.0066	0.0054	0.22	-0.027	0.0054	8e-07	-0.032	0.0054	3e-09	0.01	0.0054	0.059	0.02	0.0054	0.0002	-0.00011	0.0054	0.98	-0.014	0.0054	0.0099	-0.019	0.0054	0.0005	-0.027	0.0054	6.8e-07	0.023	0.0054	2.3e-05	0.0052	0.0054
	ITGA11_Q9UKX5_OID20581_v1_Inflammation	Inflammation	Q9UKX5	OID20581	ITGA11	0.061	0.0054	2.9e-29	0.057	0.0054	1.3e-25	0.0057	0.0054	0.29	-0.015	0.0054	0.0045	0.011	0.0054	0.048	-0.041	0.0054	7.5e-14	-0.044	0.0054	3.7e-16	0.0061	0.0054	0.26	-0.0018	0.0054	0.74	-0.0042	0.0054	0.44	-0.00054	0.0054	0.92	-0.003	0.0054	0.58	-0.017	0.0054	0.0014	0.011	0.0054	0.037	0.0057	0.0054
	AXIN1_O15169_OID20582_v1_Inflammation	Inflammation	O15169	OID20582	AXIN1	-0.013	0.0054	0.021	-0.013	0.0054	0.019	0.024	0.0054	7.8e-06	-0.0052	0.0055	0.34	0.014	0.0054	0.012	-0.041	0.0054	7.7e-14	-0.041	0.0054	2.6e-14	0.0015	0.0054	0.78	0.017	0.0054	0.0014	-0.00057	0.0054	0.92	0.0046	0.0054	0.4	-0.017	0.0054	0.0022	-0.025	0.0054	3.7e-06	0.0054	0.0054	0.32	-0.0062	0.0054
	ANXA11_P50995_OID20583_v1_Inflammation	Inflammation	P50995	OID20583	ANXA11	-0.005	0.0054	0.36	-0.006	0.0054	0.27	0.014	0.0054	0.0085	-0.0063	0.0055	0.25	0.0045	0.0054	0.41	-0.023	0.0054	2.7e-05	-0.026	0.0054	2.1e-06	0.0015	0.0054	0.78	0.0085	0.0054	0.12	-0.0031	0.0054	0.57	0.0032	0.0054	0.55	-0.014	0.0054	0.012	-0.018	0.0054	0.00079	0.01	0.0054	0.067	-0.0052	0.0054
	CD4_P01730_OID20584_v1_Inflammation	Inflammation	P01730	OID20584	CD4	0.19	0.0053	8.3e-259	0.19	0.0053	3.5e-258	-0.0091	0.0054	0.093	0.012	0.0055	0.03	-0.011	0.0054	0.038	0.0064	0.0054	0.24	-0.011	0.0055	0.04	-0.0039	0.0054	0.47	-0.0059	0.0055	0.28	-0.0055	0.0055	0.31	0.00018	0.0054	0.97	0.0059	0.0055	0.28	0.007	0.0055	0.2	0.0029	0.0055	0.6	0.0077	0.0054
	IL17RB_Q9NRM6_OID20585_v1_Inflammation	Inflammation	Q9NRM6	OID20585	IL17RB	0.11	0.0054	1.6e-88	0.11	0.0054	7.7e-89	0.0069	0.0055	0.21	0.0024	0.0055	0.67	-0.0053	0.0055	0.33	-0.026	0.0055	2.7e-06	-0.031	0.0055	1.2e-08	0.012	0.0055	0.031	0.016	0.0055	0.004	-0.0092	0.0055	0.093	-0.013	0.0055	0.018	0.0032	0.0055	0.55	-0.0073	0.0055	0.18	0.0012	0.0055	0.82	-0.01	0.0055
	LTA_P01374_OID20586_v1_Inflammation	Inflammation	P01374	OID20586	LTA	-0.057	0.0054	7.1e-26	-0.057	0.0054	2.3e-25	0.01	0.0054	0.061	-0.004	0.0055	0.46	0.00034	0.0054	0.95	-0.0076	0.0054	0.16	-0.0017	0.0055	0.75	0.018	0.0054	0.0011	-0.0075	0.0054	0.17	0.013	0.0054	0.02	0.0074	0.0054	0.17	-0.016	0.0054	0.0032	-0.019	0.0054	0.0006	0.02	0.0054	0.00031	-0.00015	0.0054
	PIK3AP1_Q6ZUJ8_OID20587_v1_Inflammation	Inflammation	Q6ZUJ8	OID20587	PIK3AP1	0.024	0.0054	1e-05	0.024	0.0054	1.3e-05	0.012	0.0054	0.029	-0.0042	0.0055	0.44	0.0018	0.0054	0.75	-0.017	0.0054	0.0016	-0.0023	0.0055	0.67	0.0082	0.0054	0.13	0.0062	0.0054	0.25	0.012	0.0054	0.028	-0.022	0.0054	6.8e-05	-0.022	0.0054	7.8e-05	-0.048	0.0054	2.4e-18	0.042	0.0054	2e-14	0.0038	0.0054
	MGMT_P16455_OID20588_v1_Inflammation	Inflammation	P16455	OID20588	MGMT	0.0041	0.0054	0.45	0.0035	0.0054	0.52	0.015	0.0054	0.0064	-0.0017	0.0055	0.76	0.0067	0.0054	0.22	-0.023	0.0054	2e-05	-0.034	0.0054	5.3e-10	-0.002	0.0054	0.71	0.0068	0.0054	0.21	-0.002	0.0054	0.71	0.0064	0.0054	0.24	-0.0054	0.0054	0.33	-0.013	0.0054	0.022	0.0053	0.0054	0.33	-0.0044	0.0054
	HEXIM1_O94992_OID20589_v1_Inflammation	Inflammation	O94992	OID20589	HEXIM1	0.01	0.0054	0.065	0.01	0.0054	0.065	0.017	0.0054	0.0024	-0.0053	0.0055	0.33	0.0087	0.0054	0.11	-0.027	0.0054	4.8e-07	-0.027	0.0054	6.9e-07	0.00056	0.0054	0.92	0.016	0.0054	0.0042	-0.00071	0.0054	0.9	0.002	0.0054	0.72	-0.018	0.0054	0.0011	-0.026	0.0054	2.4e-06	0.012	0.0054	0.024	-0.0082	0.0054
	CLEC4G_Q6UXB4_OID20590_v1_Inflammation	Inflammation	Q6UXB4	OID20590	CLEC4G	0.0026	0.0054	0.63	0.0033	0.0054	0.54	0.0076	0.0054	0.16	0.0028	0.0055	0.6	0.003	0.0054	0.58	-0.027	0.0054	6.2e-07	-0.045	0.0054	8.9e-17	0.003	0.0054	0.58	-0.0028	0.0054	0.61	0.0011	0.0054	0.84	-0.025	0.0054	5e-06	0.0051	0.0054	0.35	-0.0082	0.0054	0.13	0.0037	0.0054	0.5	0.0094	0.0054
	NTF3_P20783_OID20591_v1_Inflammation	Inflammation	P20783	OID20591	NTF3	-0.034	0.0054	4.2e-10	-0.035	0.0054	1e-10	0.0051	0.0054	0.35	-0.0031	0.0055	0.57	0.0028	0.0054	0.61	-0.023	0.0054	2.6e-05	-0.023	0.0054	3.1e-05	0.003	0.0054	0.59	0.011	0.0054	0.044	-0.0019	0.0054	0.72	-0.01	0.0054	0.065	-0.0032	0.0054	0.56	-0.012	0.0054	0.032	0.00059	0.0054	0.91	0.0067	0.0054
	TNFSF11_O14788_OID20592_v1_Inflammation	Inflammation	O14788	OID20592	TNFSF11	-0.16	0.0054	3.4e-181	-0.16	0.0054	7.8e-181	0.013	0.0054	0.018	-0.0069	0.0055	0.2	0.0061	0.0054	0.26	-0.02	0.0054	0.00033	-0.0066	0.0055	0.23	0.0077	0.0054	0.16	-0.0008	0.0054	0.88	0.0053	0.0054	0.33	-0.018	0.0054	0.0011	-0.0092	0.0054	0.09	-0.026	0.0054	1.3e-06	0.021	0.0054	8.7e-05	0.0037	0.0054
	MICB_MICA_Q29980_Q29983_OID20593_v1_Inflammation	Inflammation	Q29980_Q29983	OID20593	MICB_MICA	0.084	0.0054	1.8e-53	0.084	0.0054	2e-54	-0.013	0.0054	0.015	0.014	0.0054	0.013	-0.014	0.0054	0.0085	0.033	0.0054	8.7e-10	0.038	0.0054	2.9e-12	-0.00018	0.0054	0.97	0.0048	0.0054	0.37	0.0014	0.0054	0.79	-0.0041	0.0054	0.45	-0.0031	0.0054	0.57	0.0055	0.0054	0.32	0.0021	0.0054	0.7	0.0086	0.0054
	BANK1_Q8NDB2_OID20594_v1_Inflammation	Inflammation	Q8NDB2	OID20594	BANK1	-0.016	0.0054	0.0027	-0.017	0.0054	0.0022	0.02	0.0054	0.00031	-0.0023	0.0055	0.67	0.013	0.0054	0.017	-0.034	0.0054	5.9e-10	-0.03	0.0054	3.1e-08	0.00037	0.0054	0.95	0.018	0.0054	0.0011	-0.0005	0.0054	0.93	0.00097	0.0054	0.86	-0.017	0.0054	0.0019	-0.026	0.0054	2e-06	0.006	0.0054	0.27	-0.0071	0.0054
	CD200R1_Q8TD46_OID20595_v1_Inflammation	Inflammation	Q8TD46	OID20595	CD200R1	-0.041	0.0054	3.5e-14	-0.041	0.0054	2.8e-14	-0.0025	0.0055	0.65	-0.0061	0.0055	0.26	-0.011	0.0055	0.045	0.014	0.0055	0.012	0.0087	0.0055	0.11	0.0069	0.0055	0.21	-0.0023	0.0055	0.67	0.014	0.0055	0.013	0.0026	0.0054	0.63	-0.005	0.0055	0.36	-0.004	0.0055	0.46	0.005	0.0055	0.36	0.011	0.0055
	KRT19_P08727_OID20596_v1_Inflammation	Inflammation	P08727	OID20596	KRT19	0.22	0.0053	0	0.22	0.0053	0	-0.013	0.0054	0.021	0.01	0.0055	0.061	0.0035	0.0054	0.52	0.014	0.0054	0.013	0.02	0.0055	0.00018	0.0017	0.0054	0.75	-0.002	0.0055	0.71	0.00013	0.0054	0.98	0.0091	0.0055	0.095	0.0062	0.0055	0.25	0.00081	0.0054	0.88	0.0055	0.0055	0.31	-0.0043	0.0054
	PLXNA4_Q9HCM2_OID20597_v1_Inflammation	Inflammation	Q9HCM2	OID20597	PLXNA4	0.01	0.0054	0.057	0.0093	0.0054	0.086	0.0077	0.0054	0.16	-0.00057	0.0055	0.92	0.0024	0.0054	0.65	-0.0046	0.0054	0.4	-0.0026	0.0055	0.64	-0.0038	0.0054	0.49	0.012	0.0054	0.027	-0.004	0.0054	0.46	0.0018	0.0054	0.74	-0.0055	0.0054	0.32	-0.0078	0.0054	0.15	0.0081	0.0054	0.14	0.00026	0.0054
	PTPRM_P28827_OID20598_v1_Inflammation	Inflammation	P28827	OID20598	PTPRM	0.13	0.0054	9.4e-128	0.13	0.0054	1e-126	-0.0073	0.0054	0.18	-0.0034	0.0055	0.54	-0.0067	0.0054	0.22	0.018	0.0054	0.0012	0.027	0.0055	6.4e-07	0.0095	0.0055	0.082	-0.0039	0.0055	0.47	0.0087	0.0054	0.11	0.0056	0.0054	0.3	0.00021	0.0055	0.97	0.0011	0.0055	0.84	0.012	0.0055	0.03	0.017	0.0054
	CD70_P32970_OID20599_v1_Inflammation	Inflammation	P32970	OID20599	CD70	0.17	0.0054	3.8e-219	0.17	0.0054	2.8e-220	-0.0068	0.0054	0.21	0.0043	0.0055	0.43	-0.0058	0.0054	0.29	0.0005	0.0054	0.93	-0.0029	0.0055	0.6	0.0017	0.0054	0.75	-0.00086	0.0054	0.88	-0.0056	0.0054	0.31	-0.00064	0.0054	0.91	-0.002	0.0054	0.72	0.01	0.0054	0.058	-0.01	0.0054	0.06	-0.0066	0.0054
	TGFA_P01135_OID20600_v1_Inflammation	Inflammation	P01135	OID20600	TGFA	0.096	0.0054	1.3e-69	0.098	0.0054	2.1e-73	-0.0056	0.0054	0.31	0.011	0.0055	0.043	-0.0086	0.0054	0.11	0.0001	0.0054	0.98	-0.0066	0.0055	0.23	-0.011	0.0054	0.052	0.0082	0.0054	0.13	-0.018	0.0054	0.0012	-0.00079	0.0054	0.88	0.017	0.0054	0.0018	0.031	0.0054	1.3e-08	-0.024	0.0054	1.1e-05	-0.012	0.0054
	IL5RA_Q01344_OID20601_v1_Inflammation	Inflammation	Q01344	OID20601	IL5RA	0.12	0.0054	6.4e-103	0.12	0.0054	2.7e-107	0.011	0.0054	0.047	0.00085	0.0055	0.88	0.0063	0.0054	0.25	-0.02	0.0054	0.00026	-0.017	0.0055	0.0021	0.0029	0.0054	0.6	0.008	0.0054	0.14	-0.0025	0.0054	0.65	0.0074	0.0054	0.18	0.0026	0.0054	0.63	-0.011	0.0054	0.037	-0.00038	0.0054	0.94	9.3e-05	0.0054
	SLAMF7_Q9NQ25_OID20602_v1_Inflammation	Inflammation	Q9NQ25	OID20602	SLAMF7	0.032	0.0054	3.3e-09	0.035	0.0054	1.3e-10	-0.0049	0.0054	0.37	-0.0022	0.0055	0.68	-0.0035	0.0054	0.52	0.022	0.0054	4.9e-05	0.031	0.0054	1.3e-08	0.0052	0.0054	0.34	-0.0043	0.0054	0.43	0.0063	0.0054	0.25	0.016	0.0054	0.0037	-0.0025	0.0054	0.65	0.0063	0.0054	0.25	-0.004	0.0054	0.47	-0.00088	0.0054
	CD200_P41217_OID20603_v1_Inflammation	Inflammation	P41217	OID20603	CD200	0.13	0.0054	3.6e-124	0.13	0.0054	4.7e-122	0.003	0.0054	0.58	0.0071	0.0055	0.19	-0.00069	0.0054	0.9	-0.019	0.0054	0.00034	-0.02	0.0055	0.0002	0.0054	0.0054	0.32	-0.0052	0.0054	0.34	-0.0024	0.0054	0.66	-0.014	0.0054	0.012	-0.0083	0.0054	0.13	-0.012	0.0054	0.028	0.014	0.0054	0.0081	0.004	0.0054
	GZMB_P10144_OID20604_v1_Inflammation	Inflammation	P10144	OID20604	GZMB	0.063	0.0054	3.1e-31	0.064	0.0054	2.5e-32	0.0073	0.0054	0.18	-0.0034	0.0055	0.54	0.0013	0.0054	0.82	-0.0074	0.0054	0.17	-0.011	0.0055	0.048	0.0034	0.0054	0.53	-0.00081	0.0054	0.88	-0.0016	0.0054	0.77	0.01	0.0054	0.059	-0.0076	0.0054	0.17	-0.024	0.0054	9.2e-06	0.015	0.0054	0.0065	0.0078	0.0054
	IL32_P24001_OID20605_v1_Inflammation	Inflammation	P24001	OID20605	IL32	0.19	0.0053	1.4e-269	0.19	0.0053	1.8e-262	-0.0013	0.0054	0.82	-0.0039	0.0055	0.48	0.00091	0.0054	0.87	-0.00038	0.0054	0.94	-0.0064	0.0055	0.24	0.0085	0.0054	0.12	-0.0028	0.0054	0.6	0.006	0.0054	0.27	0.019	0.0054	0.0005	0.0085	0.0054	0.12	0.013	0.0054	0.019	-0.0018	0.0054	0.74	-0.011	0.0054
	LIFR_P42702_OID20606_v1_Inflammation	Inflammation	P42702	OID20606	LIFR	0.095	0.0054	3.8e-69	0.096	0.0054	1.9e-69	2.2e-05	0.0054	1	-0.0013	0.0055	0.81	-0.0081	0.0054	0.14	-0.0032	0.0054	0.55	-0.0016	0.0055	0.77	0.012	0.0054	0.033	0.005	0.0054	0.35	0.0074	0.0054	0.17	-0.014	0.0054	0.012	-0.0044	0.0054	0.42	-0.0053	0.0054	0.33	0.01	0.0054	0.054	-0.00076	0.0054
	CD84_Q9UIB8_OID20607_v1_Inflammation	Inflammation	Q9UIB8	OID20607	CD84	-0.036	0.0054	3.3e-11	-0.035	0.0054	9.1e-11	0.0082	0.0054	0.13	-0.0018	0.0055	0.74	0.0026	0.0054	0.63	-0.018	0.0054	0.001	-0.023	0.0054	3.2e-05	-0.0034	0.0054	0.54	0.0083	0.0054	0.13	-0.012	0.0054	0.028	0.0018	0.0054	0.74	-0.0033	0.0054	0.54	-0.016	0.0054	0.0037	0.013	0.0054	0.015	-0.0012	0.0054
	RAB6A_P20340_OID20608_v1_Inflammation	Inflammation	P20340	OID20608	RAB6A	-0.0024	0.0054	0.65	-0.0069	0.0054	0.2	0.014	0.0054	0.0095	-0.0088	0.0055	0.11	0.01	0.0054	0.062	-0.035	0.0054	1.1e-10	-0.039	0.0054	5.8e-13	0.0048	0.0054	0.38	0.0096	0.0054	0.078	-0.0032	0.0054	0.55	-0.018	0.0054	0.00069	-0.0078	0.0054	0.15	-0.026	0.0054	1.9e-06	0.016	0.0054	0.0025	0.0021	0.0054
	CLEC4D_Q8WXI8_OID20609_v1_Inflammation	Inflammation	Q8WXI8	OID20609	CLEC4D	0.046	0.0054	4.6e-17	0.049	0.0054	3.9e-19	-0.012	0.0054	0.033	0.0054	0.0055	0.32	-0.0028	0.0054	0.61	0.0043	0.0054	0.43	0.0069	0.0055	0.21	-0.0036	0.0054	0.51	0.005	0.0054	0.36	0.01	0.0054	0.054	-0.0014	0.0054	0.79	-0.0013	0.0054	0.81	-0.0091	0.0054	0.094	0.0017	0.0054	0.75	-0.0026	0.0054
	CCL3_P10147_OID20610_v1_Inflammation	Inflammation	P10147	OID20610	CCL3	0.28	0.0052	0	0.28	0.0052	0	-0.0065	0.0054	0.23	0.0065	0.0055	0.23	-0.0042	0.0054	0.44	0.0071	0.0054	0.19	0.0003	0.0055	0.96	-0.007	0.0054	0.2	6.8e-05	0.0054	0.99	0.00067	0.0054	0.9	0.0072	0.0054	0.19	0.00032	0.0054	0.95	0.0041	0.0054	0.45	0.0016	0.0054	0.77	0.001	0.0054
	TNFSF10_P50591_OID20611_v1_Inflammation	Inflammation	P50591	OID20611	TNFSF10	0.052	0.0054	5.6e-22	0.048	0.0054	1.6e-18	-0.004	0.0054	0.46	-0.0002	0.0054	0.97	-0.001	0.0054	0.85	-0.0006	0.0054	0.91	-0.0029	0.0054	0.59	0.0092	0.0054	0.089	-0.0021	0.0054	0.69	-0.0014	0.0054	0.79	-0.00038	0.0054	0.94	0.003	0.0054	0.58	-0.008	0.0054	0.14	0.015	0.0054	0.0068	0.0035	0.0054
	TLR3_O15455_OID20612_v1_Inflammation	Inflammation	O15455	OID20612	TLR3	0.083	0.0054	7.7e-54	0.081	0.0054	8.7e-51	-0.0013	0.0054	0.81	0.0088	0.0054	0.1	-0.0051	0.0054	0.34	0.0069	0.0054	0.2	-0.00058	0.0054	0.92	-0.0026	0.0054	0.64	0.00032	0.0054	0.95	-0.00083	0.0054	0.88	-0.0044	0.0054	0.41	0.014	0.0054	0.0086	0.0059	0.0054	0.28	0.0052	0.0054	0.34	-0.00033	0.0054
	CXCL6_P80162_OID20613_v1_Inflammation	Inflammation	P80162	OID20613	CXCL6	0.044	0.0054	2.9e-16	0.042	0.0054	4e-15	-0.0016	0.0054	0.77	0.0022	0.0054	0.68	-0.0036	0.0054	0.51	0.0066	0.0054	0.23	-0.0029	0.0054	0.59	-0.0055	0.0054	0.31	-0.00055	0.0054	0.92	-0.005	0.0054	0.35	0.0031	0.0054	0.57	0.00085	0.0054	0.87	-0.0055	0.0054	0.31	0.012	0.0054	0.028	0.0047	0.0054
	PCDH1_Q08174_OID20614_v1_Inflammation	Inflammation	Q08174	OID20614	PCDH1	0.18	0.0053	6.6e-247	0.18	0.0053	2.3e-244	-0.0084	0.0054	0.12	-0.00075	0.0054	0.89	0.00091	0.0054	0.87	0.00052	0.0054	0.92	-0.0075	0.0054	0.17	-0.0039	0.0054	0.47	0.0012	0.0054	0.82	-0.0054	0.0054	0.32	-0.013	0.0054	0.014	0.012	0.0054	0.031	0.0094	0.0054	0.084	-0.0096	0.0054	0.076	0.0031	0.0054
	HPCAL1_P37235_OID20615_v1_Inflammation	Inflammation	P37235	OID20615	HPCAL1	-0.029	0.0054	7.8e-08	-0.028	0.0054	1.4e-07	0.012	0.0054	0.024	-0.0039	0.0054	0.47	0.0059	0.0054	0.28	-0.016	0.0054	0.0025	-0.016	0.0054	0.0041	-0.00041	0.0054	0.94	0.0078	0.0054	0.15	0.0005	0.0054	0.93	0.0073	0.0054	0.18	-0.01	0.0054	0.058	-0.018	0.0054	0.00064	0.01	0.0054	0.053	-0.0026	0.0054
	CD40LG_P29965_OID20616_v1_Inflammation	Inflammation	P29965	OID20616	CD40LG	0.014	0.0054	0.012	0.013	0.0054	0.013	0.0054	0.0054	0.32	-0.0012	0.0054	0.82	-0.0021	0.0054	0.7	-0.0041	0.0054	0.45	-0.0063	0.0054	0.25	0.00025	0.0054	0.96	0.0082	0.0054	0.13	-0.0057	0.0054	0.3	0.0052	0.0054	0.34	0.00061	0.0054	0.91	0.00026	0.0054	0.96	-0.0001	0.0054	0.98	-0.001	0.0054
	CKAP4_Q07065_OID20617_v1_Inflammation	Inflammation	Q07065	OID20617	CKAP4	0.21	0.0053	0	0.21	0.0053	0	-0.0046	0.0054	0.4	0.0021	0.0054	0.7	-0.00067	0.0054	0.9	-0.0064	0.0054	0.24	-0.011	0.0054	0.053	-0.0019	0.0054	0.72	0.00063	0.0054	0.91	-0.0035	0.0054	0.52	-0.011	0.0054	0.05	0.0013	0.0054	0.81	-0.0093	0.0054	0.087	0.015	0.0054	0.0059	0.0022	0.0054
	FKBP1B_P68106_OID20618_v1_Inflammation	Inflammation	P68106	OID20618	FKBP1B	0.026	0.0054	2.6e-06	0.025	0.0054	5.2e-06	0.0078	0.0054	0.15	-0.00065	0.0054	0.9	0.00096	0.0054	0.86	-0.015	0.0054	0.007	-0.025	0.0054	2.9e-06	-0.0028	0.0054	0.61	0.0061	0.0054	0.26	-0.0041	0.0054	0.45	0.01	0.0054	0.066	-0.0055	0.0054	0.31	-0.015	0.0054	0.0044	0.012	0.0054	0.028	0.00068	0.0054
	IDS_P22304_OID20619_v1_Inflammation	Inflammation	P22304	OID20619	IDS	-0.04	0.0054	1.9e-13	-0.04	0.0054	9.8e-14	0.006	0.0054	0.27	-0.0024	0.0054	0.66	0.006	0.0054	0.27	-0.022	0.0054	7e-05	-0.025	0.0054	5.5e-06	0.0047	0.0054	0.38	0.0058	0.0054	0.29	0.001	0.0054	0.85	-0.018	0.0054	0.001	-0.0015	0.0054	0.78	-0.014	0.0054	0.0076	0.013	0.0054	0.017	0.0066	0.0054
	DFFA_O00273_OID20620_v1_Inflammation	Inflammation	O00273	OID20620	DFFA	-0.011	0.0054	0.047	-0.01	0.0054	0.057	0.015	0.0054	0.0062	-0.0025	0.0054	0.65	0.0052	0.0054	0.34	-0.017	0.0054	0.0014	-0.013	0.0054	0.016	-0.00042	0.0054	0.94	0.0094	0.0054	0.081	0.0066	0.0054	0.22	0.00083	0.0054	0.88	-0.015	0.0054	0.0068	-0.027	0.0054	6.2e-07	0.017	0.0054	0.0014	0.0019	0.0054
	TGFB1_P01137_OID20621_v1_Inflammation	Inflammation	P01137	OID20621	TGFB1	0.13	0.0054	1.4e-132	0.13	0.0054	7.4e-133	-0.0036	0.0054	0.51	0.0049	0.0054	0.37	9.5e-05	0.0054	0.99	0.0071	0.0054	0.19	-0.011	0.0054	0.051	-0.011	0.0054	0.042	0.0035	0.0054	0.52	-0.013	0.0054	0.021	0.0082	0.0054	0.13	0.01	0.0054	0.059	0.0064	0.0054	0.24	0.0098	0.0054	0.07	-0.00072	0.0054
	CXCL17_Q6UXB2_OID20622_v1_Inflammation	Inflammation	Q6UXB2	OID20622	CXCL17	0.46	0.0048	0	0.46	0.0048	0	-0.024	0.0054	5.9e-06	0.017	0.0054	0.0015	-0.011	0.0054	0.045	0.036	0.0054	4e-11	0.023	0.0054	3e-05	-0.0022	0.0054	0.68	-0.0024	0.0054	0.65	-0.0027	0.0054	0.62	0.022	0.0054	6.2e-05	0.0068	0.0054	0.21	0.026	0.0054	1.7e-06	-0.0085	0.0054	0.12	0.00053	0.0054
	NUDC_Q9Y266_OID20623_v1_Inflammation	Inflammation	Q9Y266	OID20623	NUDC	0.015	0.0054	0.0061	0.014	0.0054	0.0076	0.018	0.0054	0.0011	-0.00098	0.0054	0.86	0.0089	0.0054	0.1	-0.034	0.0054	2.1e-10	-0.037	0.0054	1e-11	-0.0059	0.0054	0.28	0.012	0.0054	0.023	-0.00086	0.0054	0.87	0.0025	0.0054	0.64	-0.011	0.0054	0.045	-0.022	0.0054	6.5e-05	0.0068	0.0054	0.21	-0.0035	0.0054
	TNFSF12_O43508_OID20624_v1_Inflammation	Inflammation	O43508	OID20624	TNFSF12	0.045	0.0054	4.9e-17	0.044	0.0054	3e-16	0.0032	0.0054	0.55	0.0074	0.0054	0.17	-0.003	0.0054	0.58	-0.014	0.0054	0.0086	-0.025	0.0054	3.9e-06	0.0019	0.0054	0.73	0.0022	0.0054	0.68	-0.011	0.0054	0.034	0.0037	0.0054	0.49	-0.0035	0.0054	0.52	-0.0011	0.0054	0.84	0.0042	0.0054	0.43	-0.0028	0.0054
	EIF4G1_Q04637_OID20625_v1_Inflammation	Inflammation	Q04637	OID20625	EIF4G1	0.014	0.0054	0.011	0.014	0.0054	0.011	0.021	0.0054	0.00011	-0.003	0.0054	0.58	0.0068	0.0054	0.21	-0.031	0.0054	9.9e-09	-0.034	0.0054	2.8e-10	-0.00081	0.0054	0.88	0.01	0.0054	0.055	-0.0007	0.0054	0.9	0.0043	0.0054	0.42	-0.014	0.0054	0.011	-0.021	0.0054	9e-05	0.01	0.0054	0.062	-0.0028	0.0054
	BSG_P35613_OID20626_v1_Inflammation	Inflammation	P35613	OID20626	BSG	0.16	0.0053	2.6e-193	0.16	0.0053	6.6e-191	-0.019	0.0054	0.00059	0.011	0.0054	0.038	-0.0097	0.0054	0.074	0.026	0.0054	1.3e-06	0.014	0.0054	0.0089	-0.0037	0.0054	0.49	0.0016	0.0054	0.76	-0.0034	0.0054	0.53	0.001	0.0054	0.85	0.0098	0.0054	0.072	0.013	0.0054	0.015	0.0038	0.0054	0.49	0.0013	0.0054
	DNAJA2_O60884_OID20627_v1_Inflammation	Inflammation	O60884	OID20627	DNAJA2	0.011	0.0054	0.039	0.011	0.0054	0.049	0.015	0.0054	0.0047	-0.0024	0.0054	0.65	0.0034	0.0054	0.54	-0.028	0.0054	2.7e-07	-0.034	0.0054	4.9e-10	-0.0022	0.0054	0.68	0.01	0.0054	0.054	-0.00097	0.0054	0.86	0.0066	0.0054	0.22	-0.012	0.0054	0.022	-0.022	0.0054	5.2e-05	0.013	0.0054	0.02	0.0018	0.0054
	CD244_Q9BZW8_OID20628_v1_Inflammation	Inflammation	Q9BZW8	OID20628	CD244	0.023	0.0054	1.7e-05	0.023	0.0054	1.6e-05	0.006	0.0054	0.27	-0.0073	0.0054	0.18	-0.00031	0.0054	0.95	-0.021	0.0054	0.00014	-0.025	0.0054	3.3e-06	-0.0035	0.0054	0.52	-0.0017	0.0054	0.75	0.0033	0.0054	0.54	0.012	0.0054	0.029	-0.015	0.0054	0.0048	-0.021	0.0054	0.00015	0.013	0.0054	0.018	0.0021	0.0054
	KLRB1_Q12918_OID20629_v1_Inflammation	Inflammation	Q12918	OID20629	KLRB1	0.11	0.0054	7.3e-88	0.11	0.0054	1.3e-90	-0.0058	0.0054	0.28	0.0063	0.0054	0.24	0.0023	0.0054	0.67	-0.019	0.0054	0.00036	-0.028	0.0054	2.7e-07	0.0017	0.0054	0.76	0.0063	0.0054	0.25	-0.0084	0.0054	0.12	-0.0019	0.0054	0.72	-0.0088	0.0054	0.11	-0.016	0.0054	0.0034	0.012	0.0054	0.027	-0.0021	0.0054
	SERPINB8_P50452_OID20630_v1_Inflammation	Inflammation	P50452	OID20630	SERPINB8	0.09	0.0054	3.9e-62	0.091	0.0054	4.5e-63	-0.0028	0.0054	0.61	-0.00063	0.0054	0.91	0.007	0.0054	0.19	-0.0072	0.0054	0.18	0.0016	0.0054	0.77	0.008	0.0054	0.14	0.0094	0.0054	0.082	0.012	0.0054	0.027	-0.019	0.0054	0.00032	-0.026	0.0054	1.3e-06	-0.04	0.0054	1.1e-13	0.027	0.0054	9.5e-07	-0.0078	0.0054
	CXCL8_P10145_OID20631_v1_Inflammation	Inflammation	P10145	OID20631	CXCL8	0.17	0.0055	4.8e-209	0.17	0.0055	2.5e-204	0.0023	0.0055	0.68	-0.006	0.0055	0.28	0.0024	0.0055	0.66	0.02	0.0055	0.00041	0.031	0.0055	1.5e-08	0.0079	0.0055	0.15	-0.0036	0.0055	0.52	0.013	0.0055	0.022	0.0046	0.0055	0.41	-0.016	0.0055	0.0039	-0.026	0.0055	2.5e-06	0.023	0.0055	2.4e-05	-0.0031	0.0055
	KLRD1_Q13241_OID20632_v1_Inflammation	Inflammation	Q13241	OID20632	KLRD1	0.23	0.0053	0	0.23	0.0053	0	-0.0084	0.0054	0.12	0.0063	0.0054	0.25	0.0033	0.0054	0.54	-0.0045	0.0054	0.41	-0.029	0.0054	7.7e-08	-0.0092	0.0054	0.089	0.0053	0.0054	0.33	-0.0098	0.0054	0.071	0.0079	0.0054	0.14	0.0075	0.0054	0.17	0.007	0.0054	0.19	0.00026	0.0054	0.96	0.0045	0.0054
	IL16_Q14005_OID20633_v1_Inflammation	Inflammation	Q14005	OID20633	IL16	0.15	0.0053	2.5e-181	0.15	0.0053	2.8e-181	-0.0032	0.0054	0.55	0.0017	0.0054	0.75	0.0055	0.0054	0.31	0.00076	0.0054	0.89	0.0042	0.0054	0.43	-0.0022	0.0054	0.69	0.0031	0.0054	0.56	0.018	0.0054	0.0012	-0.013	0.0054	0.017	-0.019	0.0054	0.00059	-0.034	0.0054	2.9e-10	0.026	0.0054	1.7e-06	0.007	0.0054
	NFASC_O94856_OID20634_v1_Inflammation	Inflammation	O94856	OID20634	NFASC	0.31	0.0051	0	0.31	0.0051	0	-0.014	0.0054	0.012	0.011	0.0054	0.05	-0.0047	0.0054	0.38	0.0007	0.0054	0.9	-0.014	0.0054	0.0085	-0.0059	0.0054	0.28	0.0067	0.0054	0.22	-0.013	0.0054	0.017	0.013	0.0054	0.02	-0.0044	0.0054	0.42	-4.4e-05	0.0054	0.99	0.014	0.0054	0.009	0.0058	0.0054
	CD79B_P40259_OID20635_v1_Inflammation	Inflammation	P40259	OID20635	CD79B	0.16	0.0053	2.4e-205	0.17	0.0053	1.3e-211	-0.0088	0.0054	0.1	0.0073	0.0054	0.17	-0.0079	0.0054	0.14	0.017	0.0054	0.0012	0.016	0.0054	0.0029	0.00097	0.0054	0.86	-0.0094	0.0054	0.082	0.0014	0.0054	0.79	0.0099	0.0054	0.068	-0.0037	0.0054	0.49	-0.0028	0.0054	0.6	0.0036	0.0054	0.5	0.005	0.0054
	CLEC7A_Q9BXN2_OID20636_v1_Inflammation	Inflammation	Q9BXN2	OID20636	CLEC7A	0.17	0.0053	2.6e-218	0.17	0.0053	2e-219	0.0012	0.0054	0.83	0.0072	0.0054	0.18	0.0043	0.0054	0.43	-0.0059	0.0054	0.28	-0.012	0.0054	0.03	-0.0021	0.0054	0.7	0.0039	0.0054	0.47	-0.0035	0.0054	0.52	-0.0022	0.0054	0.69	0.0053	0.0054	0.33	0.0039	0.0054	0.47	-0.005	0.0054	0.36	-0.00072	0.0054
	CD22_P20273_OID20637_v1_Inflammation	Inflammation	P20273	OID20637	CD22	0.06	0.0054	1.3e-28	0.058	0.0054	3.1e-27	-0.0033	0.0054	0.54	-0.0087	0.0054	0.11	-0.0023	0.0054	0.67	0.014	0.0054	0.0097	0.012	0.0054	0.032	0.0044	0.0054	0.42	-0.0041	0.0054	0.45	-0.0032	0.0054	0.55	0.013	0.0054	0.017	-0.012	0.0054	0.023	-0.0027	0.0054	0.61	0.0068	0.0054	0.21	0.0065	0.0054
	LAMP3_Q9UQV4_OID20638_v1_Inflammation	Inflammation	Q9UQV4	OID20638	LAMP3	0.27	0.0052	0	0.27	0.0052	0	-0.025	0.0054	4.2e-06	0.012	0.0054	0.024	-0.02	0.0054	0.00027	0.053	0.0054	1.4e-22	0.044	0.0054	4.6e-16	-0.0018	0.0054	0.74	-0.011	0.0054	0.043	0.0034	0.0054	0.54	0.031	0.0054	5.9e-09	-0.00014	0.0054	0.98	0.024	0.0054	1.1e-05	-0.0091	0.0054	0.093	0.0038	0.0054
	FCRL2_Q96LA5_OID20639_v1_Inflammation	Inflammation	Q96LA5	OID20639	FCRL2	0.14	0.0054	1.9e-143	0.14	0.0054	1e-143	-0.0026	0.0054	0.63	0.0037	0.0054	0.49	-0.0013	0.0054	0.82	-0.015	0.0054	0.0045	-0.011	0.0054	0.038	4.7e-05	0.0054	0.99	0.011	0.0054	0.034	-0.0051	0.0054	0.34	-0.014	0.0054	0.0085	-0.0081	0.0054	0.13	-0.0086	0.0054	0.11	0.0065	0.0054	0.23	-0.00021	0.0054
	LAT_O43561_OID20640_v1_Inflammation	Inflammation	O43561	OID20640	LAT	-0.0059	0.0054	0.27	-0.0065	0.0054	0.23	0.012	0.0054	0.024	-0.0026	0.0054	0.63	0.0065	0.0054	0.23	-0.02	0.0054	0.00016	-0.027	0.0054	5.5e-07	-0.0039	0.0054	0.47	0.011	0.0054	0.051	-0.0078	0.0054	0.15	0.0063	0.0054	0.25	-0.0007	0.0054	0.9	-0.012	0.0054	0.025	0.0088	0.0054	0.1	-0.0021	0.0054
	GMPR_P36959_OID20641_v1_Inflammation	Inflammation	P36959	OID20641	GMPR	0.045	0.0054	1.4e-16	0.044	0.0054	2.9e-16	0.0094	0.0054	0.081	0.0038	0.0054	0.48	0.0049	0.0054	0.36	-0.025	0.0054	5.1e-06	-0.031	0.0054	1.3e-08	-0.0013	0.0054	0.81	0.0043	0.0054	0.43	-0.0019	0.0054	0.73	-0.0067	0.0054	0.21	-0.0048	0.0054	0.37	-0.015	0.0054	0.0061	0.017	0.0054	0.0016	0.0058	0.0054
	TPSAB1_Q15661_OID20642_v1_Inflammation	Inflammation	Q15661	OID20642	TPSAB1	0.12	0.0054	3.7e-110	0.12	0.0054	1.8e-109	-0.012	0.0054	0.029	0.0047	0.0054	0.38	-0.015	0.0054	0.006	0.0098	0.0054	0.071	0.0022	0.0054	0.68	0.0012	0.0054	0.82	-0.0056	0.0054	0.3	-0.0029	0.0054	0.59	-0.0015	0.0054	0.78	-0.0019	0.0054	0.73	-0.0069	0.0054	0.2	0.014	0.0054	0.0079	0.002	0.0054
	PPP1R9B_Q96SB3_OID20643_v1_Inflammation	Inflammation	Q96SB3	OID20643	PPP1R9B	0.026	0.0054	1.5e-06	0.025	0.0054	3.3e-06	0.026	0.0054	1.2e-06	-0.0038	0.0054	0.49	0.011	0.0054	0.036	-0.051	0.0054	5.8e-21	-0.058	0.0054	7.2e-27	0.0011	0.0054	0.84	0.013	0.0054	0.018	-0.0019	0.0054	0.73	0.0093	0.0054	0.086	-0.02	0.0054	0.00017	-0.032	0.0054	2.4e-09	0.011	0.0054	0.047	-0.0012	0.0054
	PRDX5_P30044_OID20644_v1_Inflammation	Inflammation	P30044	OID20644	PRDX5	0.039	0.0054	4.7e-13	0.038	0.0054	1.2e-12	0.013	0.0054	0.02	-0.0042	0.0054	0.44	0.0082	0.0054	0.13	-0.022	0.0054	3.7e-05	-0.03	0.0054	2.5e-08	-0.0037	0.0054	0.49	0.0095	0.0054	0.078	-0.0011	0.0054	0.84	0.0055	0.0054	0.31	-0.0081	0.0054	0.14	-0.02	0.0054	0.0002	0.012	0.0054	0.024	-0.0025	0.0054
	ADA_P00813_OID20645_v1_Inflammation	Inflammation	P00813	OID20645	ADA	0.049	0.0054	8.8e-20	0.048	0.0054	3.1e-19	-0.0063	0.0054	0.25	-0.0072	0.0054	0.18	0.0011	0.0054	0.84	-0.0037	0.0054	0.49	-0.0032	0.0054	0.56	-0.00068	0.0054	0.9	0.0031	0.0054	0.57	0.0046	0.0054	0.39	0.0028	0.0054	0.61	-0.0047	0.0054	0.39	-0.0035	0.0054	0.52	0.0086	0.0054	0.11	0.0037	0.0054
	TNFRSF11A_Q9Y6Q6_OID20646_v1_Inflammation	Inflammation	Q9Y6Q6	OID20646	TNFRSF11A	0.23	0.0053	0	0.24	0.0053	0	0.003	0.0054	0.57	0.01	0.0054	0.06	0.00046	0.0054	0.93	-0.016	0.0054	0.003	-0.036	0.0054	1.9e-11	-0.0031	0.0054	0.57	-0.0011	0.0054	0.85	-0.013	0.0054	0.017	-0.0042	0.0054	0.44	0.0081	0.0054	0.14	0.0079	0.0054	0.14	-0.0017	0.0054	0.75	-0.0039	0.0054
	CD160_O95971_OID20647_v1_Inflammation	Inflammation	O95971	OID20647	CD160	0.068	0.0054	1.2e-36	0.071	0.0054	1.4e-39	0.0097	0.0054	0.073	0.00068	0.0054	0.9	-0.0014	0.0054	0.79	-0.017	0.0054	0.0017	-0.018	0.0054	0.00086	0.0027	0.0054	0.62	0.0051	0.0054	0.35	-0.0037	0.0054	0.49	-0.0019	0.0054	0.72	-0.013	0.0054	0.016	-0.024	0.0054	7.5e-06	0.015	0.0054	0.0046	-0.005	0.0054
	HCLS1_P14317_OID20648_v1_Inflammation	Inflammation	P14317	OID20648	HCLS1	-0.0031	0.0054	0.57	-0.0027	0.0054	0.62	0.018	0.0054	0.001	-0.0043	0.0054	0.43	0.0083	0.0054	0.13	-0.027	0.0054	9.6e-07	-0.021	0.0054	0.00011	-0.00093	0.0054	0.86	0.014	0.0054	0.0086	0.0043	0.0054	0.43	0.0014	0.0054	0.79	-0.021	0.0054	0.00012	-0.031	0.0054	1.2e-08	0.017	0.0054	0.0018	0.0013	0.0054
	CD6_P30203_OID20649_v1_Inflammation	Inflammation	P30203	OID20649	CD6	-0.0051	0.0054	0.34	-0.0072	0.0054	0.18	-0.011	0.0054	0.036	0.0023	0.0054	0.67	-0.016	0.0054	0.0036	0.025	0.0054	3.5e-06	0.025	0.0054	5.4e-06	-0.0064	0.0054	0.24	-0.0043	0.0054	0.43	-0.015	0.0054	0.0046	0.0028	0.0054	0.61	0.019	0.0054	0.00051	0.03	0.0054	3.3e-08	-0.013	0.0054	0.016	0.0012	0.0054
	VEGFA_P15692_OID20650_v1_Inflammation	Inflammation	P15692	OID20650	VEGFA	0.13	0.0054	1.2e-133	0.13	0.0054	7e-133	-0.0063	0.0054	0.25	0.0079	0.0054	0.14	0.0036	0.0054	0.5	0.0033	0.0054	0.55	-0.016	0.0054	0.0039	-0.0023	0.0054	0.67	0.0026	0.0054	0.63	-0.0085	0.0054	0.12	-0.0049	0.0054	0.36	0.0096	0.0054	0.078	0.012	0.0054	0.033	0.0039	0.0054	0.48	0.0014	0.0054
	ADAM23_O75077_OID20651_v1_Inflammation	Inflammation	O75077	OID20651	ADAM23	0.093	0.0054	1.3e-66	0.095	0.0054	1.5e-69	-0.0022	0.0054	0.69	0.0099	0.0054	0.068	-0.0067	0.0054	0.22	-0.008	0.0054	0.14	-0.009	0.0054	0.096	-0.001	0.0054	0.85	0.0038	0.0054	0.49	-0.0047	0.0054	0.39	-0.0016	0.0054	0.77	-0.0032	0.0054	0.55	-0.0019	0.0054	0.73	0.0097	0.0054	0.074	-0.0068	0.0054
	IL18R1_Q13478_OID20652_v1_Inflammation	Inflammation	Q13478	OID20652	IL18R1	0.11	0.0054	1.2e-92	0.11	0.0054	1.1e-91	-0.0094	0.0054	0.083	0.0048	0.0054	0.37	0.0068	0.0054	0.21	0.015	0.0054	0.0049	-0.0029	0.0054	0.59	-0.0063	0.0054	0.24	0.0046	0.0054	0.39	-0.015	0.0054	0.0058	-0.0082	0.0054	0.13	0.014	0.0054	0.0082	0.014	0.0054	0.01	-0.0068	0.0054	0.21	0.0046	0.0054
	TNFRSF4_P43489_OID20653_v1_Inflammation	Inflammation	P43489	OID20653	TNFRSF4	0.22	0.0053	0	0.22	0.0053	0	-0.01	0.0054	0.056	0.0081	0.0054	0.13	-0.0053	0.0054	0.33	0.0061	0.0054	0.26	0.0026	0.0054	0.63	-0.0013	0.0054	0.81	-0.0012	0.0054	0.83	0.00062	0.0054	0.91	0.0077	0.0054	0.15	0.0035	0.0054	0.52	0.0072	0.0054	0.19	0.00041	0.0054	0.94	-0.0049	0.0054
	C1QA_P02745_OID20654_v1_Inflammation	Inflammation	P02745	OID20654	C1QA	0.076	0.0054	3.3e-44	0.079	0.0054	7.4e-48	0.0024	0.0054	0.65	0.0043	0.0054	0.43	0.00042	0.0054	0.94	-0.012	0.0054	0.023	-0.01	0.0054	0.063	0.0034	0.0054	0.53	0.0043	0.0054	0.43	-4.6e-05	0.0054	0.99	0.01	0.0054	0.057	-0.016	0.0054	0.004	-0.009	0.0054	0.096	0.005	0.0054	0.35	-0.0092	0.0054
	CCL13_Q99616_OID20655_v1_Inflammation	Inflammation	Q99616	OID20655	CCL13	0.16	0.0053	1.7e-204	0.16	0.0053	1.6e-198	0.0041	0.0054	0.45	-0.0014	0.0054	0.8	0.001	0.0054	0.85	0.00012	0.0054	0.98	-0.0038	0.0054	0.49	0.0012	0.0054	0.82	0.0067	0.0054	0.21	-0.0057	0.0054	0.29	0.00058	0.0054	0.92	-0.0015	0.0054	0.79	-0.013	0.0054	0.021	0.019	0.0054	0.00037	0.0013	0.0054
	HGF_P14210_OID20656_v1_Inflammation	Inflammation	P14210	OID20656	HGF	0.18	0.0053	2.5e-241	0.18	0.0053	1.4e-243	-0.011	0.0054	0.037	0.011	0.0054	0.048	-0.0078	0.0054	0.15	0.014	0.0054	0.0093	0.0052	0.0054	0.34	-0.0079	0.0054	0.14	0.0082	0.0054	0.13	-0.0069	0.0054	0.2	0.0033	0.0054	0.54	-0.00099	0.0054	0.86	0.00099	0.0054	0.86	0.0036	0.0054	0.51	-0.00039	0.0054
	MERTK_Q12866_OID20657_v1_Inflammation	Inflammation	Q12866	OID20657	MERTK	0.25	0.0052	0	0.25	0.0052	0	0.00086	0.0054	0.87	0.0027	0.0054	0.62	-0.0091	0.0054	0.091	-0.01	0.0054	0.063	-0.036	0.0054	2e-11	-0.0036	0.0054	0.5	0.0064	0.0054	0.24	-0.0075	0.0054	0.17	0.0019	0.0054	0.73	0.01	0.0054	0.054	0.00032	0.0054	0.95	0.0045	0.0054	0.4	0.0099	0.0054
	AGRP_O00253_OID20658_v1_Inflammation	Inflammation	O00253	OID20658	AGRP	-0.053	0.0054	5e-23	-0.053	0.0054	1.2e-22	-0.0015	0.0054	0.78	0.0068	0.0054	0.21	-0.0021	0.0054	0.7	-0.0074	0.0054	0.17	-0.02	0.0054	0.00025	-0.0079	0.0054	0.15	0.0031	0.0054	0.57	-0.0049	0.0054	0.36	0.0035	0.0054	0.52	0.0041	0.0054	0.45	0.0011	0.0054	0.84	0.001	0.0054	0.85	0.013	0.0054
	CTSO_P43234_OID20660_v1_Inflammation	Inflammation	P43234	OID20660	CTSO	0.12	0.0054	2.3e-102	0.12	0.0054	3.3e-104	-0.0021	0.0054	0.69	0.012	0.0054	0.024	0.0013	0.0054	0.81	-0.011	0.0054	0.035	-0.023	0.0054	2.7e-05	-0.0034	0.0054	0.53	0.011	0.0054	0.049	-0.0079	0.0054	0.15	-0.008	0.0054	0.14	0.014	0.0054	0.012	0.0096	0.0054	0.076	0.0013	0.0054	0.82	0.0047	0.0054
	FLT3LG_P49771_OID20661_v1_Inflammation	Inflammation	P49771	OID20661	FLT3LG	0.28	0.0052	0	0.27	0.0052	0	-0.0037	0.0054	0.5	0.0018	0.0054	0.74	-0.00053	0.0054	0.92	0.0021	0.0054	0.7	-0.0023	0.0054	0.67	0.0079	0.0054	0.15	-0.005	0.0054	0.35	0.0043	0.0054	0.43	0.011	0.0054	0.046	-0.0028	0.0054	0.6	-0.0066	0.0054	0.22	0.012	0.0054	0.025	0.002	0.0054
	VEGFD_O43915_OID20662_v1_Inflammation	Inflammation	O43915	OID20662	VEGFD	0.018	0.0054	0.00067	0.018	0.0054	0.0011	0.011	0.0054	0.035	-0.0086	0.0054	0.11	-0.0011	0.0054	0.84	-0.032	0.0054	4.2e-09	-0.027	0.0054	5.6e-07	0.0043	0.0054	0.43	0.0046	0.0054	0.4	-0.0083	0.0054	0.13	-0.019	0.0054	0.00053	-0.011	0.0054	0.037	-0.016	0.0054	0.0025	0.0093	0.0054	0.085	6.8e-05	0.0054
	GZMA_P12544_OID20663_v1_Inflammation	Inflammation	P12544	OID20663	GZMA	0.1	0.0054	3.5e-78	0.1	0.0054	4.2e-78	-0.004	0.0054	0.46	0.0012	0.0054	0.82	-0.0028	0.0054	0.6	-0.0079	0.0054	0.15	-0.012	0.0054	0.025	0.002	0.0054	0.71	0.0093	0.0054	0.087	0.0045	0.0054	0.41	0.018	0.0054	0.0011	-0.016	0.0054	0.0031	-0.0092	0.0054	0.091	0.00076	0.0054	0.89	-0.0055	0.0054
	CLSTN2_Q9H4D0_OID20664_v1_Inflammation	Inflammation	Q9H4D0	OID20664	CLSTN2	0.15	0.0054	9.3e-167	0.15	0.0054	1.4e-161	0.0078	0.0054	0.15	-0.011	0.0054	0.036	0.0068	0.0054	0.21	-0.026	0.0054	1.9e-06	-0.032	0.0054	5.5e-09	0.0059	0.0054	0.27	6.2e-05	0.0054	0.99	0.0012	0.0054	0.83	-0.0061	0.0054	0.26	-0.01	0.0054	0.054	-0.026	0.0054	1e-06	0.028	0.0054	2.3e-07	0.01	0.0054
	FASLG_P48023_OID20665_v1_Inflammation	Inflammation	P48023	OID20665	FASLG	-0.18	0.0053	4.5e-253	-0.18	0.0053	2e-256	0.0099	0.0054	0.067	-0.019	0.0054	0.00057	-0.00062	0.0054	0.91	-0.0013	0.0054	0.81	0.01	0.0054	0.056	0.02	0.0054	0.00019	-0.0086	0.0054	0.11	0.02	0.0054	0.00029	0.014	0.0054	0.0081	-0.022	0.0054	3.6e-05	-0.02	0.0054	0.00018	0.0091	0.0054	0.091	-0.0049	0.0054
	IL12B_P29460_OID20666_v1_Inflammation	Inflammation	P29460	OID20666	IL12B	0.093	0.0054	6e-67	0.095	0.0054	2.3e-69	-0.0037	0.0054	0.49	0.0069	0.0054	0.2	-0.0019	0.0054	0.73	0.0094	0.0054	0.084	0.0065	0.0054	0.23	0.0088	0.0054	0.1	-0.0038	0.0054	0.49	0.0042	0.0054	0.44	0.0055	0.0054	0.31	-0.0099	0.0054	0.067	0.0044	0.0054	0.41	-0.0028	0.0054	0.61	-0.0036	0.0054
	CDSN_Q15517_OID20667_v1_Inflammation	Inflammation	Q15517	OID20667	CDSN	0.075	0.0054	4.2e-44	0.076	0.0054	8.9e-45	-0.0065	0.0054	0.23	0.0062	0.0054	0.26	0.0043	0.0054	0.43	0.011	0.0054	0.044	0.018	0.0054	0.0012	-0.0044	0.0054	0.42	0.0029	0.0054	0.59	0.0023	0.0054	0.67	-0.009	0.0054	0.098	0.0025	0.0054	0.64	0.0056	0.0054	0.31	-0.0035	0.0054	0.51	-0.0039	0.0054
	CCL11_P51671_OID20668_v1_Inflammation	Inflammation	P51671	OID20668	CCL11	0.26	0.0052	0	0.25	0.0052	0	-0.0042	0.0054	0.44	0.005	0.0054	0.36	0.0049	0.0054	0.37	0.013	0.0054	0.014	0.026	0.0054	2.2e-06	0.0045	0.0054	0.41	0.0021	0.0054	0.69	0.0056	0.0054	0.3	0.0036	0.0054	0.5	-0.014	0.0054	0.012	-0.016	0.0054	0.0038	0.015	0.0054	0.0045	-0.0058	0.0054
	KYNU_Q16719_OID20669_v1_Inflammation	Inflammation	Q16719	OID20669	KYNU	0.12	0.0054	4e-111	0.12	0.0054	7.5e-105	-0.0079	0.0054	0.14	0.00077	0.0054	0.89	0.0039	0.0054	0.47	0.011	0.0054	0.037	0.0079	0.0054	0.14	-0.007	0.0054	0.2	0.0023	0.0054	0.68	-0.0015	0.0054	0.78	0.0022	0.0054	0.68	0.013	0.0054	0.02	0.016	0.0054	0.0027	-0.0089	0.0054	0.099	0.0002	0.0054
	LY9_Q9HBG7_OID20670_v1_Inflammation	Inflammation	Q9HBG7	OID20670	LY9	0.1	0.0054	1.2e-75	0.1	0.0054	2.6e-79	0.00013	0.0055	0.98	-0.0022	0.0055	0.68	0.0015	0.0055	0.78	0.0065	0.0055	0.23	0.0076	0.0055	0.17	0.0038	0.0055	0.49	-0.002	0.0055	0.71	-0.0013	0.0055	0.81	0.014	0.0055	0.012	0.0047	0.0055	0.39	0.01	0.0055	0.057	-0.011	0.0055	0.038	-0.0041	0.0055
	CCL20_P78556_OID20671_v1_Inflammation	Inflammation	P78556	OID20671	CCL20	0.14	0.0054	9.6e-149	0.14	0.0054	6.6e-147	-0.013	0.0054	0.017	0.00099	0.0054	0.85	-0.0054	0.0054	0.31	0.042	0.0054	4.4e-15	0.035	0.0054	8.2e-11	-0.0022	0.0054	0.69	-0.0012	0.0054	0.82	-0.0042	0.0054	0.44	0.01	0.0054	0.059	0.012	0.0054	0.022	0.022	0.0054	4.1e-05	-0.016	0.0054	0.0031	-0.011	0.0054
	MMP1_P03956_OID20672_v1_Inflammation	Inflammation	P03956	OID20672	MMP1	0.11	0.0055	5.8e-80	0.1	0.0055	3.3e-79	-0.002	0.0056	0.72	0.011	0.0056	0.046	-0.0014	0.0056	0.8	0.0065	0.0056	0.24	-0.0012	0.0056	0.83	-0.0012	0.0056	0.83	-0.00052	0.0056	0.93	-0.0038	0.0056	0.5	-0.0032	0.0056	0.56	-0.0093	0.0056	0.095	-0.0023	0.0056	0.68	0.0049	0.0056	0.38	0.0032	0.0056
	PGF_P49763_OID20673_v1_Inflammation	Inflammation	P49763	OID20673	PGF	0.32	0.0051	0	0.32	0.0051	0	-0.016	0.0054	0.0035	0.019	0.0054	0.00047	-0.005	0.0054	0.36	0.0052	0.0054	0.33	-0.013	0.0054	0.02	-0.0063	0.0054	0.25	0.0017	0.0054	0.75	-0.0047	0.0054	0.39	-0.0027	0.0054	0.62	0.0086	0.0054	0.11	-0.00067	0.0054	0.9	0.011	0.0054	0.041	0.0038	0.0054
	CCL25_O15444_OID20674_v1_Inflammation	Inflammation	O15444	OID20674	CCL25	0.23	0.0053	0	0.23	0.0053	0	-0.0015	0.0054	0.79	-0.0026	0.0054	0.63	0.0066	0.0054	0.23	0.0079	0.0054	0.14	0.0036	0.0054	0.5	0.0036	0.0054	0.51	-0.0023	0.0054	0.67	-0.0032	0.0054	0.55	0.0067	0.0054	0.21	0.0015	0.0054	0.78	0.011	0.0054	0.037	-0.0037	0.0054	0.49	-0.0078	0.0054
	CXCL9_Q07325_OID20675_v1_Inflammation	Inflammation	Q07325	OID20675	CXCL9	0.39	0.005	0	0.39	0.005	0	-0.012	0.0054	0.025	0.0066	0.0054	0.22	0.0033	0.0054	0.54	0.02	0.0054	0.0003	0.012	0.0054	0.034	0.0044	0.0054	0.42	-0.0045	0.0054	0.4	0.0047	0.0054	0.39	0.029	0.0054	8.4e-08	-0.0015	0.0054	0.79	0.0062	0.0054	0.25	-0.0032	0.0054	0.55	-0.012	0.0054
	SMPDL3A_Q92484_OID20676_v1_Inflammation	Inflammation	Q92484	OID20676	SMPDL3A	0.011	0.0054	0.035	0.011	0.0054	0.048	-0.0015	0.0054	0.78	0.0021	0.0054	0.7	0.0042	0.0054	0.44	0.005	0.0054	0.36	0.00096	0.0054	0.86	-0.0032	0.0054	0.56	0.007	0.0054	0.2	-0.0012	0.0054	0.83	-0.011	0.0054	0.038	0.015	0.0054	0.0049	-5.2e-05	0.0054	0.99	0.0036	0.0054	0.51	-0.00097	0.0054
	EPHA1_P21709_OID20677_v1_Inflammation	Inflammation	P21709	OID20677	EPHA1	0.14	0.0054	8.8e-143	0.14	0.0054	1.7e-149	-0.012	0.0054	0.024	0.017	0.0054	0.0018	-0.0035	0.0054	0.52	0.016	0.0054	0.0035	0.005	0.0054	0.36	-0.014	0.0054	0.01	0.0042	0.0054	0.44	-0.0081	0.0054	0.14	-0.024	0.0054	7.6e-06	0.0057	0.0054	0.29	-0.0039	0.0054	0.47	0.0078	0.0054	0.15	0.0071	0.0054
	IFNGR1_P15260_OID20678_v1_Inflammation	Inflammation	P15260	OID20678	IFNGR1	0.16	0.0054	1.4e-197	0.16	0.0054	1.4e-197	-0.0014	0.0054	0.8	0.0069	0.0054	0.2	0.0025	0.0054	0.64	-0.024	0.0054	8.3e-06	-0.035	0.0054	1.5e-10	-0.00048	0.0054	0.93	0.0043	0.0054	0.43	-0.0074	0.0054	0.17	-0.0054	0.0054	0.32	-0.0024	0.0054	0.66	-0.013	0.0054	0.02	0.012	0.0054	0.024	0.0024	0.0054
	CTSC_P53634_OID20679_v1_Inflammation	Inflammation	P53634	OID20679	CTSC	0.13	0.0054	5.6e-136	0.13	0.0054	7.1e-134	-0.0066	0.0054	0.22	0.0037	0.0054	0.5	0.0047	0.0054	0.38	-0.0012	0.0055	0.82	-0.01	0.0055	0.058	-0.011	0.0055	0.045	0.016	0.0055	0.0026	-0.012	0.0054	0.026	-0.0037	0.0054	0.5	0.0031	0.0055	0.57	0.0011	0.0054	0.84	0.0084	0.0054	0.12	0.0012	0.0055
	CD276_Q5ZPR3_OID20680_v1_Inflammation	Inflammation	Q5ZPR3	OID20680	CD276	0.23	0.0053	0	0.23	0.0053	0	0.0003	0.0055	0.96	0.0087	0.0054	0.11	-0.0017	0.0054	0.75	-0.0077	0.0054	0.16	-0.019	0.0055	0.00058	0.0014	0.0054	0.8	0.0088	0.0054	0.11	-0.0035	0.0054	0.52	-0.0045	0.0054	0.41	0.005	0.0054	0.36	-0.0016	0.0054	0.77	-0.005	0.0054	0.35	-0.00043	0.0055
	DBNL_Q9UJU6_OID20681_v1_Inflammation	Inflammation	Q9UJU6	OID20681	DBNL	0.0025	0.0054	0.65	0.0025	0.0054	0.65	0.018	0.0054	0.00099	-0.006	0.0054	0.26	0.0093	0.0054	0.085	-0.034	0.0054	6e-10	-0.036	0.0054	2.6e-11	-0.0031	0.0054	0.56	0.012	0.0054	0.024	-0.0044	0.0054	0.41	0.0071	0.0054	0.19	-0.014	0.0054	0.012	-0.02	0.0054	0.00025	0.0058	0.0054	0.29	-0.0064	0.0054
	PKLR_P30613_OID20682_v1_Inflammation	Inflammation	P30613	OID20682	PKLR	0.017	0.0054	0.0017	0.017	0.0054	0.0014	0.00021	0.0054	0.97	-7.8e-06	0.0054	1	0.01	0.0054	0.055	-0.0053	0.0054	0.33	0.014	0.0054	0.0079	0.0084	0.0054	0.12	0.0026	0.0054	0.64	0.014	0.0054	0.012	-0.028	0.0054	1.6e-07	-0.0065	0.0054	0.24	-0.018	0.0054	0.00086	0.018	0.0054	0.00088	-0.002	0.0054
	NCK2_O43639_OID20683_v1_Inflammation	Inflammation	O43639	OID20683	NCK2	-0.0086	0.0054	0.11	-0.0087	0.0054	0.11	0.016	0.0054	0.0025	-0.003	0.0054	0.58	0.0085	0.0054	0.12	-0.031	0.0054	1.5e-08	-0.039	0.0054	5e-13	-0.0048	0.0054	0.37	0.01	0.0054	0.056	-0.0066	0.0054	0.22	0.0088	0.0054	0.1	-0.0065	0.0054	0.23	-0.015	0.0054	0.0075	0.0022	0.0054	0.68	-0.0043	0.0054
	TIMP3_P35625_OID20684_v1_Inflammation	Inflammation	P35625	OID20684	TIMP3	0.067	0.0054	8.1e-35	0.065	0.0054	1.8e-33	-0.0041	0.0054	0.45	0.0052	0.0054	0.33	-0.0064	0.0054	0.24	0.011	0.0054	0.036	0.0016	0.0054	0.77	-0.012	0.0054	0.022	0.016	0.0054	0.0034	-0.019	0.0054	0.00053	-0.0079	0.0054	0.14	0.0074	0.0054	0.17	0.011	0.0054	0.044	-0.0081	0.0054	0.13	-0.0065	0.0054
	PLA2G4A_P47712_OID20685_v1_Inflammation	Inflammation	P47712	OID20685	PLA2G4A	-0.0034	0.0054	0.52	-0.0034	0.0054	0.53	0.017	0.0054	0.0023	-0.0043	0.0054	0.43	0.0099	0.0054	0.069	-0.03	0.0054	2.7e-08	-0.032	0.0054	5.5e-09	-0.0011	0.0054	0.85	0.011	0.0054	0.038	-0.0026	0.0054	0.63	0.0054	0.0054	0.32	-0.01	0.0054	0.064	-0.018	0.0054	0.00096	0.0057	0.0054	0.29	-0.0069	0.0054
	CCL21_O00585_OID20686_v1_Inflammation	Inflammation	O00585	OID20686	CCL21	0.096	0.0054	2.5e-70	0.097	0.0054	1.5e-71	-0.0042	0.0054	0.43	0.00041	0.0054	0.94	-0.0048	0.0054	0.37	0.026	0.0054	1.4e-06	0.032	0.0054	2.3e-09	-0.00034	0.0054	0.95	-0.0094	0.0054	0.084	0.0099	0.0054	0.069	-0.0021	0.0054	0.69	0.0037	0.0054	0.5	0.012	0.0054	0.027	-0.00068	0.0054	0.9	0.00041	0.0054
	MMP10_P09238_OID20687_v1_Inflammation	Inflammation	P09238	OID20687	MMP10	-0.013	0.0054	0.014	-0.01	0.0054	0.058	-0.0039	0.0055	0.48	-0.0038	0.0055	0.49	0.0032	0.0055	0.56	0.011	0.0055	0.048	0.03	0.0055	6.4e-08	-0.0021	0.0055	0.71	-0.0039	0.0055	0.47	0.013	0.0054	0.02	0.0065	0.0054	0.23	-0.0015	0.0055	0.79	-0.0017	0.0055	0.75	-0.002	0.0054	0.71	-0.012	0.0055
	SCGB1A1_P11684_OID20688_v1_Inflammation	Inflammation	P11684	OID20688	SCGB1A1	0.22	0.0053	0	0.22	0.0053	0	-0.0014	0.0054	0.8	0.01	0.0054	0.056	0.01	0.0054	0.061	-0.018	0.0054	0.00097	-0.037	0.0054	9.8e-12	0.0062	0.0054	0.26	0.00069	0.0054	0.9	-0.0098	0.0054	0.072	-0.014	0.0054	0.011	0.0023	0.0054	0.67	-0.025	0.0054	4.2e-06	0.028	0.0054	3e-07	0.0091	0.0054
	ENPP7_Q6UWV6_OID20689_v1_Inflammation	Inflammation	Q6UWV6	OID20689	ENPP7	0.098	0.0055	6.3e-71	0.095	0.0055	7.3e-67	-0.016	0.0055	0.0028	0.0073	0.0055	0.19	-0.0056	0.0055	0.31	0.035	0.0055	3.1e-10	0.019	0.0055	0.00075	-0.018	0.0055	0.0012	-0.0049	0.0055	0.38	-0.0019	0.0055	0.74	0.0078	0.0055	0.16	0.013	0.0055	0.023	0.018	0.0055	0.0012	-0.0057	0.0055	0.3	0.0084	0.0055
	SIGLEC1_Q9BZZ2_OID20690_v1_Inflammation	Inflammation	Q9BZZ2	OID20690	SIGLEC1	0.2	0.0053	3.9e-291	0.2	0.0053	1.5e-291	-0.016	0.0054	0.0035	0.0066	0.0054	0.22	-0.005	0.0054	0.36	0.034	0.0054	3.8e-10	0.031	0.0054	1.4e-08	0.0025	0.0054	0.65	-0.0018	0.0054	0.74	0.0013	0.0054	0.8	0.022	0.0054	6.3e-05	-7.8e-05	0.0054	0.99	0.013	0.0054	0.021	-0.003	0.0054	0.58	-0.004	0.0054
	F2R_P25116_OID20691_v1_Inflammation	Inflammation	P25116	OID20691	F2R	0.032	0.0054	3.1e-09	0.033	0.0054	2.1e-09	0.0042	0.0054	0.44	0.0013	0.0054	0.81	0.0025	0.0054	0.65	-0.013	0.0054	0.019	-0.019	0.0054	0.00042	-0.0048	0.0054	0.38	0.012	0.0054	0.023	-0.0092	0.0054	0.092	0.0038	0.0054	0.49	-0.002	0.0054	0.71	-0.0079	0.0054	0.15	0.0059	0.0054	0.28	-0.0024	0.0054
	CD48_P09326_OID20692_v1_Inflammation	Inflammation	P09326	OID20692	CD48	0.093	0.0054	1.2e-66	0.095	0.0054	4e-69	-0.0032	0.0054	0.55	-0.0041	0.0054	0.45	-0.0017	0.0054	0.76	-0.007	0.0054	0.2	-0.0077	0.0054	0.16	-0.002	0.0054	0.72	0.00096	0.0054	0.86	-0.001	0.0054	0.85	0.0044	0.0054	0.42	0.00027	0.0054	0.96	0.011	0.0054	0.037	-0.012	0.0054	0.032	-0.0056	0.0054
	CCL23_P55773_OID20693_v1_Inflammation	Inflammation	P55773	OID20693	CCL23	0.16	0.0054	1e-192	0.16	0.0054	2e-195	-0.0041	0.0054	0.45	0.012	0.0054	0.028	-0.0028	0.0054	0.6	-0.011	0.0054	0.038	-0.036	0.0054	2.2e-11	-0.0062	0.0054	0.25	0.0092	0.0054	0.092	-0.01	0.0054	0.063	-0.0077	0.0054	0.16	0.01	0.0054	0.057	0.0067	0.0054	0.22	-0.0097	0.0054	0.073	0.005	0.0054
	IL18_Q14116_OID20694_v1_Inflammation	Inflammation	Q14116	OID20694	IL18	0.083	0.0054	2.4e-52	0.083	0.0054	6.6e-52	-0.00051	0.0055	0.93	-0.00046	0.0055	0.93	0.014	0.0055	0.011	-0.0032	0.0055	0.55	-0.0046	0.0055	0.4	-0.0085	0.0055	0.12	0.015	0.0055	0.0059	-0.0023	0.0055	0.68	-0.0052	0.0054	0.34	-0.00095	0.0055	0.86	-0.0038	0.0055	0.48	0.0012	0.0055	0.82	-0.0027	0.0055
	CCL4_P13236_OID20695_v1_Inflammation	Inflammation	P13236	OID20695	CCL4	0.16	0.0054	6.7e-182	0.15	0.0054	1.6e-178	-0.0052	0.0054	0.33	0.00061	0.0054	0.91	-0.004	0.0054	0.47	0.018	0.0054	0.0009	0.02	0.0054	0.00022	-0.0034	0.0054	0.53	-0.0012	0.0054	0.82	-0.0014	0.0054	0.79	-0.0027	0.0054	0.62	0.0055	0.0054	0.31	0.0012	0.0054	0.83	0.0021	0.0054	0.71	-0.0028	0.0054
	IL10RB_Q08334_OID20696_v1_Inflammation	Inflammation	Q08334	OID20696	IL10RB	0.17	0.0053	2e-227	0.18	0.0053	3.3e-233	-0.017	0.0054	0.0022	0.013	0.0054	0.017	0.0014	0.0054	0.79	0.011	0.0054	0.046	0.0033	0.0054	0.54	-0.0097	0.0054	0.074	0.00064	0.0054	0.91	-0.011	0.0054	0.041	-0.0099	0.0054	0.069	0.01	0.0054	0.059	0.0051	0.0054	0.35	-0.0056	0.0054	0.3	0.0018	0.0054
	CXCL10_P02778_OID20697_v1_Inflammation	Inflammation	P02778	OID20697	CXCL10	0.3	0.0052	0	0.29	0.0052	0	-0.0094	0.0054	0.083	0.0035	0.0054	0.52	0.0041	0.0054	0.45	0.025	0.0054	5.5e-06	0.0092	0.0054	0.09	0.0034	0.0054	0.53	-0.0037	0.0054	0.5	-0.0011	0.0054	0.84	0.017	0.0054	0.0017	-0.0017	0.0054	0.76	0.0044	0.0054	0.42	0.0056	0.0054	0.3	-7.9e-05	0.0054
	EGF_P01133_OID20698_v1_Inflammation	Inflammation	P01133	OID20698	EGF	0.009	0.0054	0.099	0.0088	0.0054	0.1	0.0063	0.0054	0.25	-0.0014	0.0054	0.8	0.0027	0.0054	0.62	-0.0066	0.0054	0.22	-0.0088	0.0055	0.11	-0.0055	0.0054	0.31	0.01	0.0055	0.06	-0.01	0.0054	0.057	0.004	0.0055	0.46	0.0012	0.0055	0.83	-0.0051	0.0055	0.35	0.002	0.0054	0.72	-0.0041	0.0055
	CRLF1_O75462_OID20699_v1_Inflammation	Inflammation	O75462	OID20699	CRLF1	-0.17	0.0053	1.2e-221	-0.17	0.0053	7.1e-211	0.011	0.0054	0.04	-0.0084	0.0054	0.12	0.011	0.0054	0.05	-0.027	0.0054	9.5e-07	-0.024	0.0054	1.3e-05	0.0039	0.0054	0.48	-0.0045	0.0054	0.4	0.0053	0.0054	0.33	-0.0092	0.0054	0.091	-0.0091	0.0054	0.095	-0.023	0.0054	2.8e-05	0.018	0.0054	0.0011	0.014	0.0054
	IL1RN_P18510_OID20700_v1_Inflammation	Inflammation	P18510	OID20700	IL1RN	0.12	0.0054	4.2e-106	0.12	0.0054	5e-106	-0.013	0.0054	0.014	0.00029	0.0054	0.96	-0.015	0.0054	0.0053	0.029	0.0055	1.2e-07	0.022	0.0055	7.2e-05	-0.0084	0.0055	0.12	-0.0014	0.0055	0.8	-0.0029	0.0055	0.59	-0.0018	0.0054	0.75	-0.0028	0.0055	0.6	0.0024	0.0055	0.66	0.0028	0.0054	0.61	-0.0049	0.0055
	CRIM1_Q9NZV1_OID20701_v1_Inflammation	Inflammation	Q9NZV1	OID20701	CRIM1	0.25	0.0052	0	0.25	0.0052	0	-0.0021	0.0054	0.7	0.0055	0.0054	0.31	0.0031	0.0054	0.56	-0.017	0.0054	0.002	-0.036	0.0054	4.5e-11	-0.00036	0.0054	0.95	0.0085	0.0054	0.12	-0.013	0.0054	0.013	0.0074	0.0054	0.17	0.0055	0.0054	0.31	0.00084	0.0054	0.88	-0.004	0.0054	0.46	-0.0041	0.0054
	TNFRSF13B_O14836_OID20702_v1_Inflammation	Inflammation	O14836	OID20702	TNFRSF13B	0.14	0.0054	2e-148	0.14	0.0054	7.5e-156	0.01	0.0055	0.061	-0.0035	0.0054	0.52	0.011	0.0054	0.049	-0.028	0.0054	3.6e-07	-0.028	0.0054	3e-07	0.011	0.0054	0.051	-0.0012	0.0054	0.82	-0.0026	0.0054	0.63	0.0016	0.0054	0.77	-0.01	0.0054	0.057	-0.015	0.0054	0.0059	0.0041	0.0054	0.45	-0.0024	0.0054
	ANGPTL4_Q9BY76_OID20703_v1_Inflammation	Inflammation	Q9BY76	OID20703	ANGPTL4	0.15	0.0054	4.3e-177	0.16	0.0054	5.3e-182	-0.0036	0.0054	0.51	0.01	0.0054	0.059	-0.00095	0.0054	0.86	0.0013	0.0054	0.81	-0.0099	0.0054	0.068	-0.0089	0.0054	0.1	0.0046	0.0054	0.4	6e-06	0.0054	1	-0.00063	0.0054	0.91	0.0092	0.0054	0.092	0.0045	0.0054	0.4	-0.0032	0.0054	0.55	0.0057	0.0054
	CST7_O76096_OID20704_v1_Inflammation	Inflammation	O76096	OID20704	CST7	0.007	0.0054	0.2	0.0088	0.0054	0.11	-0.0052	0.0054	0.33	0.001	0.0054	0.85	-0.0084	0.0054	0.12	0.0055	0.0054	0.31	0.0059	0.0054	0.28	-0.0026	0.0054	0.63	0.0005	0.0054	0.93	-0.0075	0.0054	0.17	-0.0015	0.0054	0.78	0.0033	0.0054	0.55	0.0023	0.0054	0.67	0.0057	0.0054	0.29	0.0025	0.0054
	ERBB3_P21860_OID20705_v1_Inflammation	Inflammation	P21860	OID20705	ERBB3	-0.051	0.0054	5.1e-21	-0.058	0.0054	8.2e-27	-0.005	0.0055	0.36	0.0058	0.0055	0.29	-0.0042	0.0055	0.44	0.0095	0.0055	0.081	0.0079	0.0055	0.15	0.0021	0.0055	0.7	0.0025	0.0055	0.64	0.00035	0.0055	0.95	-0.0095	0.0055	0.082	0.0044	0.0055	0.42	0.012	0.0055	0.028	-0.015	0.0055	0.0056	0.0057	0.0055
	NELL2_Q99435_OID20706_v1_Inflammation	Inflammation	Q99435	OID20706	NELL2	0.034	0.0054	3.6e-10	0.035	0.0054	9.5e-11	-0.0073	0.0054	0.18	-0.0056	0.0054	0.3	-0.0056	0.0054	0.3	0.021	0.0054	0.00015	0.038	0.0054	1.8e-12	0.0092	0.0054	0.09	0.0042	0.0054	0.44	0.0051	0.0054	0.35	0.0069	0.0054	0.2	-0.011	0.0054	0.042	0.0072	0.0054	0.19	-0.0011	0.0054	0.84	-0.0019	0.0054
	MANF_P55145_OID20707_v1_Inflammation	Inflammation	P55145	OID20707	MANF	-0.0021	0.0054	0.7	-0.0022	0.0054	0.68	0.012	0.0054	0.022	-0.0031	0.0054	0.56	0.005	0.0054	0.36	-0.02	0.0054	0.0002	-0.025	0.0054	3.5e-06	-0.0054	0.0054	0.32	0.01	0.0054	0.065	-0.0067	0.0054	0.22	0.01	0.0054	0.059	-0.0053	0.0054	0.33	-0.012	0.0054	0.034	0.0014	0.0054	0.79	-0.0068	0.0054
	LY6D_Q14210_OID20708_v1_Inflammation	Inflammation	Q14210	OID20708	LY6D	0.19	0.0054	7.8e-280	0.19	0.0054	1e-280	-0.0025	0.0054	0.65	0.0058	0.0054	0.29	0.0035	0.0055	0.52	-0.0046	0.0055	0.4	-0.016	0.0055	0.0041	0.0024	0.0055	0.66	0.01	0.0055	0.059	-0.013	0.0055	0.019	-0.017	0.0055	0.0024	0.0082	0.0055	0.13	0.0051	0.0055	0.35	-0.0021	0.0055	0.7	-0.002	0.0055
	CCN2_P29279_OID20709_v1_Inflammation	Inflammation	P29279	OID20709	CCN2	0.088	0.0054	1.7e-59	0.088	0.0054	1.2e-58	0.0028	0.0054	0.61	0.00098	0.0055	0.86	0.0022	0.0054	0.69	-0.00041	0.0054	0.94	-0.012	0.0055	0.023	-0.0057	0.0054	0.29	0.0042	0.0054	0.44	-0.015	0.0054	0.0049	0.0056	0.0054	0.3	0.0077	0.0055	0.16	0.0025	0.0054	0.64	0.003	0.0054	0.59	-0.0022	0.0054
	GLOD4_Q9HC38_OID20710_v1_Inflammation	Inflammation	Q9HC38	OID20710	GLOD4	0.021	0.0054	0.00011	0.021	0.0054	9.6e-05	0.01	0.0054	0.066	0.00087	0.0054	0.87	0.0076	0.0054	0.17	-0.019	0.0054	0.00054	-0.015	0.0055	0.0046	0.00049	0.0055	0.93	0.011	0.0055	0.048	-0.0012	0.0055	0.82	-0.0075	0.0054	0.17	-0.0082	0.0055	0.13	-0.02	0.0055	0.00023	0.015	0.0054	0.0066	0.00084	0.0055
	MGLL_Q99685_OID20711_v1_Inflammation	Inflammation	Q99685	OID20711	MGLL	-0.0052	0.0054	0.34	-0.006	0.0054	0.27	0.015	0.0054	0.0071	-0.00043	0.0054	0.94	0.0086	0.0054	0.11	-0.031	0.0054	1e-08	-0.036	0.0054	3.3e-11	-0.0029	0.0054	0.59	0.013	0.0054	0.017	-0.0053	0.0054	0.33	0.0073	0.0054	0.18	-0.0081	0.0054	0.14	-0.016	0.0054	0.0035	0.0023	0.0054	0.68	-0.0049	0.0054
	DNER_Q8NFT8_OID20712_v1_Inflammation	Inflammation	Q8NFT8	OID20712	DNER	-0.053	0.0054	2.5e-22	-0.058	0.0054	2.5e-26	-0.0069	0.0055	0.2	-0.0051	0.0055	0.35	-0.0026	0.0055	0.63	0.00096	0.0055	0.86	0.00079	0.0055	0.89	0.011	0.0054	0.043	0.00019	0.0055	0.97	-0.00077	0.0054	0.89	0.00062	0.0054	0.91	0.0045	0.0055	0.41	-0.0071	0.0055	0.2	0.004	0.0054	0.47	0.0087	0.0055
	BTN2A1_Q7KYR7_OID20713_v1_Inflammation	Inflammation	Q7KYR7	OID20713	BTN2A1	0.21	0.0053	0	0.21	0.0053	0	-0.006	0.0054	0.27	0.01	0.0054	0.066	-0.003	0.0054	0.58	-0.0051	0.0054	0.35	-0.016	0.0054	0.004	-0.0034	0.0054	0.53	0.0031	0.0054	0.56	-0.0094	0.0054	0.085	-0.0082	0.0054	0.13	0.0019	0.0054	0.73	-0.0045	0.0054	0.41	0.0065	0.0054	0.23	0.0045	0.0054
	SHMT1_P34896_OID20714_v1_Inflammation	Inflammation	P34896	OID20714	SHMT1	0.031	0.0054	1e-08	0.03	0.0054	2.3e-08	0.0036	0.0054	0.51	-0.0011	0.0054	0.84	0.0049	0.0054	0.37	-0.0093	0.0054	0.086	-0.0078	0.0054	0.15	-0.0047	0.0054	0.38	3e-05	0.0054	1	-0.00042	0.0054	0.94	-0.0069	0.0054	0.21	0.0021	0.0054	0.7	-0.0057	0.0054	0.29	0.01	0.0054	0.063	0.0042	0.0054
	FGF19_O95750_OID20715_v1_Inflammation	Inflammation	O95750	OID20715	FGF19	0.085	0.0054	7e-56	0.084	0.0054	2.3e-54	-0.0055	0.0054	0.31	0.0083	0.0054	0.12	0.0013	0.0054	0.81	-0.0021	0.0054	0.7	-0.014	0.0054	0.0079	0.01	0.0054	0.056	-0.011	0.0054	0.036	-0.0053	0.0054	0.33	0.0023	0.0054	0.67	0.01	0.0054	0.065	-0.0026	0.0054	0.63	0.001	0.0054	0.85	0.0044	0.0054
	CD58_P19256_OID20716_v1_Inflammation	Inflammation	P19256	OID20716	CD58	0.022	0.0054	6.2e-05	0.02	0.0054	0.00018	-0.0055	0.0055	0.31	0.0051	0.0055	0.35	-0.005	0.0055	0.36	-0.0055	0.0055	0.32	-0.011	0.0055	0.038	0.0019	0.0055	0.72	-0.00033	0.0055	0.95	-0.00029	0.0055	0.96	0.00055	0.0054	0.92	-0.0017	0.0055	0.75	-0.0065	0.0055	0.23	0.006	0.0054	0.27	0.0048	0.0055
	PTPN6_P29350_OID20717_v1_Inflammation	Inflammation	P29350	OID20717	PTPN6	-0.029	0.0054	8.6e-08	-0.029	0.0054	9.1e-08	0.011	0.0054	0.035	-0.0051	0.0054	0.35	0.0063	0.0054	0.24	-0.022	0.0054	6e-05	-0.023	0.0054	2.9e-05	-0.0024	0.0054	0.66	0.011	0.0054	0.051	-0.00069	0.0054	0.9	0.0043	0.0054	0.43	-0.011	0.0054	0.052	-0.017	0.0054	0.0013	0.0082	0.0054	0.13	-0.0067	0.0054
	HSPA1A_P0DMV8_OID20718_v1_Inflammation	Inflammation	P0DMV8	OID20718	HSPA1A	0.02	0.0054	0.00027	0.02	0.0054	0.00031	0.016	0.0054	0.0032	-0.0078	0.0054	0.15	0.0037	0.0054	0.5	-0.027	0.0054	5.6e-07	-0.028	0.0054	3.7e-07	0.00087	0.0054	0.87	0.012	0.0054	0.032	-0.0018	0.0054	0.74	-0.0005	0.0054	0.93	-0.014	0.0054	0.011	-0.028	0.0054	4.1e-07	0.017	0.0054	0.0014	0.0011	0.0054
	CSF1_P09603_OID20719_v1_Inflammation	Inflammation	P09603	OID20719	CSF1	0.15	0.0054	2.2e-163	0.15	0.0054	5.8e-168	-0.0016	0.0054	0.77	0.0092	0.0054	0.088	-0.00098	0.0054	0.86	-0.0037	0.0054	0.49	-0.02	0.0054	0.00019	-0.0047	0.0054	0.39	0.00058	0.0054	0.91	-0.014	0.0054	0.0087	0.0072	0.0054	0.19	0.011	0.0054	0.041	0.0052	0.0054	0.34	-0.0039	0.0054	0.47	0.00032	0.0054
	SPINT2_O43291_OID20720_v1_Inflammation	Inflammation	O43291	OID20720	SPINT2	0.13	0.0054	2.4e-121	0.13	0.0054	1.6e-122	-0.0017	0.0054	0.75	0.0056	0.0054	0.3	0.0019	0.0054	0.73	-0.00028	0.0054	0.96	-0.0098	0.0054	0.072	-0.0054	0.0054	0.32	0.0074	0.0054	0.17	-0.011	0.0054	0.045	0.0099	0.0054	0.069	0.0089	0.0054	0.1	0.007	0.0054	0.2	0.0035	0.0054	0.52	0.0015	0.0054
	CKMT1A_CKMT1B_P12532_OID20721_v1_Inflammation	Inflammation	P12532	OID20721	CKMT1A_CKMT1B	0.058	0.0054	7.4e-27	0.058	0.0054	1.2e-26	0.0079	0.0055	0.15	-0.0074	0.0055	0.18	0.0079	0.0055	0.15	0.0067	0.0055	0.22	0.021	0.0055	8.8e-05	-0.0037	0.0055	0.49	0.008	0.0055	0.14	-0.0048	0.0055	0.38	0.01	0.0054	0.06	0.0062	0.0055	0.26	0.0093	0.0055	0.087	-0.01	0.0055	0.056	-0.0092	0.0055
	FIS1_Q9Y3D6_OID20722_v1_Inflammation	Inflammation	Q9Y3D6	OID20722	FIS1	0.037	0.0054	1.4e-11	0.035	0.0054	1e-10	0.0087	0.0054	0.11	0.00065	0.0054	0.9	0.006	0.0054	0.27	-0.022	0.0054	6.8e-05	-0.024	0.0055	1e-05	-0.0055	0.0054	0.31	0.011	0.0054	0.049	-0.0032	0.0054	0.55	0.0066	0.0054	0.23	-0.0055	0.0054	0.31	-0.012	0.0054	0.023	0.0062	0.0054	0.25	0.0013	0.0054
	SCGB3A2_Q96PL1_OID20723_v1_Inflammation	Inflammation	Q96PL1	OID20723	SCGB3A2	0.07	0.0054	3.6e-38	0.07	0.0054	2.2e-38	0.0043	0.0054	0.42	-0.011	0.0054	0.052	-0.0022	0.0054	0.68	0.00058	0.0054	0.91	0.012	0.0054	0.025	0.015	0.0054	0.0046	-0.0034	0.0054	0.54	0.021	0.0054	0.00011	0.012	0.0054	0.027	-0.0055	0.0054	0.31	-0.0026	0.0054	0.64	0.00091	0.0054	0.87	-0.0055	0.0054
	CD40_P25942_OID20724_v1_Inflammation	Inflammation	P25942	OID20724	CD40	0.11	0.0054	1.4e-84	0.11	0.0054	1.6e-83	0.0049	0.0054	0.36	-0.0021	0.0054	0.7	0.0068	0.0054	0.21	-0.0093	0.0054	0.089	-0.019	0.0055	0.00058	-0.0055	0.0054	0.31	0.011	0.0054	0.041	-0.012	0.0054	0.024	0.012	0.0054	0.022	0.0033	0.0054	0.54	-0.002	0.0054	0.72	0.0013	0.0054	0.82	-0.0075	0.0054
	OMD_Q99983_OID20725_v1_Inflammation	Inflammation	Q99983	OID20725	OMD	0.17	0.0053	2.9e-219	0.17	0.0053	5.5e-212	0.0076	0.0054	0.16	-0.0054	0.0054	0.32	0.0057	0.0054	0.3	-0.037	0.0054	6.4e-12	-0.047	0.0054	8.1e-18	0.017	0.0054	0.0021	-0.0063	0.0054	0.25	-0.0026	0.0054	0.63	0.0088	0.0054	0.1	-0.011	0.0054	0.05	-0.02	0.0054	0.00026	0.015	0.0054	0.0054	-0.0036	0.0054
	ANGPTL2_Q9UKU9_OID20726_v1_Inflammation	Inflammation	Q9UKU9	OID20726	ANGPTL2	0.15	0.0054	3.1e-175	0.15	0.0054	1.2e-173	-0.0081	0.0054	0.13	0.0038	0.0054	0.49	-0.0046	0.0054	0.4	0.00068	0.0054	0.9	-0.0014	0.0054	0.79	-9.9e-05	0.0054	0.99	0.0043	0.0054	0.43	-0.0012	0.0054	0.83	-0.0022	0.0054	0.69	-0.0014	0.0054	0.8	-0.00087	0.0054	0.87	0.0064	0.0054	0.24	0.0054	0.0054
	GAL_P22466_OID20727_v1_Inflammation	Inflammation	P22466	OID20727	GAL	-0.14	0.0054	6.4e-138	-0.13	0.0054	6.2e-133	0.006	0.0054	0.27	-0.0064	0.0054	0.23	0.0083	0.0054	0.13	0.008	0.0054	0.14	0.033	0.0054	1.3e-09	0.014	0.0054	0.013	0.0071	0.0054	0.19	0.021	0.0054	0.00015	-0.01	0.0054	0.066	-0.013	0.0054	0.016	-0.018	0.0054	0.0011	-0.00017	0.0054	0.97	-0.0024	0.0054
	SCG3_Q8WXD2_OID20728_v1_Inflammation	Inflammation	Q8WXD2	OID20728	SCG3	0.0049	0.0054	0.37	0.006	0.0054	0.27	-0.0032	0.0055	0.56	-0.0006	0.0054	0.91	-0.0092	0.0054	0.091	0.0081	0.0054	0.14	0.02	0.0054	0.00021	0.0059	0.0054	0.28	0.0025	0.0054	0.64	0.0032	0.0054	0.56	0.00058	0.0054	0.92	-0.013	0.0054	0.018	0.0028	0.0054	0.6	-0.0049	0.0054	0.37	-0.0013	0.0054
	PDLIM7_Q9NR12_OID20729_v1_Inflammation	Inflammation	Q9NR12	OID20729	PDLIM7	0.017	0.0054	0.0013	0.017	0.0054	0.0017	0.022	0.0054	3.7e-05	-0.0063	0.0054	0.25	0.0086	0.0054	0.11	-0.047	0.0054	3.3e-18	-0.054	0.0054	5.5e-23	-0.0003	0.0054	0.96	0.013	0.0054	0.021	-0.0078	0.0054	0.15	0.0086	0.0054	0.11	-0.017	0.0054	0.0014	-0.024	0.0054	9.1e-06	0.0045	0.0054	0.4	-0.0046	0.0054
	SMOC2_Q9H3U7_OID20730_v1_Inflammation	Inflammation	Q9H3U7	OID20730	SMOC2	0.17	0.0053	6.1e-228	0.17	0.0053	1.3e-231	-0.0073	0.0054	0.18	0.0055	0.0054	0.31	-0.0011	0.0054	0.85	0.0001	0.0054	0.98	-0.015	0.0054	0.0068	-0.0057	0.0054	0.29	-0.0003	0.0054	0.96	0.00037	0.0054	0.95	-0.00091	0.0054	0.87	-0.001	0.0054	0.85	-0.0055	0.0054	0.31	0.01	0.0054	0.056	0.016	0.0054
	TREM2_Q9NZC2_OID20731_v1_Inflammation	Inflammation	Q9NZC2	OID20731	TREM2	0.34	0.0051	0	0.34	0.0051	0	-0.013	0.0055	0.014	0.00068	0.0054	0.9	-0.0092	0.0054	0.089	0.023	0.0054	1.7e-05	-0.00023	0.0055	0.97	-0.007	0.0054	0.2	0.00067	0.0054	0.9	-0.015	0.0054	0.0065	0.014	0.0054	0.0096	0.022	0.0054	6.9e-05	0.037	0.0054	1.5e-11	-0.022	0.0054	3.9e-05	-0.0056	0.0055
	MZB1_Q8WU39_OID20732_v1_Inflammation	Inflammation	Q8WU39	OID20732	MZB1	0.023	0.0054	2.3e-05	0.029	0.0054	5.8e-08	-0.011	0.0054	0.044	-0.0018	0.0054	0.74	-0.0045	0.0054	0.4	0.035	0.0054	8.2e-11	0.035	0.0054	7.2e-11	0.0018	0.0054	0.75	0.0035	0.0054	0.53	0.0017	0.0054	0.75	0.0013	0.0054	0.82	0.013	0.0054	0.014	0.02	0.0054	0.00023	-0.016	0.0054	0.0043	-0.0039	0.0054
	TNFSF13_O75888_OID20733_v1_Inflammation	Inflammation	O75888	OID20733	TNFSF13	0.32	0.0051	0	0.32	0.0051	0	-0.0032	0.0054	0.56	0.012	0.0054	0.031	-0.0044	0.0054	0.41	-0.006	0.0054	0.27	-0.029	0.0054	7.9e-08	-0.0019	0.0054	0.73	0.003	0.0054	0.58	-0.013	0.0054	0.019	0.0017	0.0054	0.75	0.0015	0.0054	0.78	-0.00026	0.0054	0.96	0.016	0.0054	0.0028	-0.0009	0.0054
	ROBO1_Q9Y6N7_OID20734_v1_Inflammation	Inflammation	Q9Y6N7	OID20734	ROBO1	0.03	0.0054	4.8e-08	0.029	0.0054	9.9e-08	-0.0023	0.0055	0.67	-0.011	0.0054	0.048	-0.0012	0.0054	0.83	-0.0044	0.0054	0.42	-0.0053	0.0054	0.33	0.0095	0.0054	0.08	0.0037	0.0054	0.49	-0.0028	0.0054	0.61	0.0043	0.0054	0.43	-0.0086	0.0054	0.11	-0.0095	0.0054	0.081	0.0098	0.0054	0.071	0.0022	0.0054
	TNFRSF11B_O00300_OID20735_v1_Inflammation	Inflammation	O00300	OID20735	TNFRSF11B	0.39	0.005	0	0.39	0.005	0	-0.013	0.0055	0.018	0.012	0.0054	0.034	-0.0083	0.0054	0.13	0.0047	0.0054	0.39	-0.023	0.0055	2.9e-05	-0.0095	0.0054	0.082	0.0057	0.0054	0.3	-0.018	0.0054	0.0012	0.0076	0.0054	0.16	0.013	0.0054	0.019	0.018	0.0054	0.0012	-0.0066	0.0054	0.22	0.00057	0.0055
	ENPP5_Q9UJA9_OID20736_v1_Inflammation	Inflammation	Q9UJA9	OID20736	ENPP5	-0.17	0.0053	1.7e-211	-0.17	0.0053	1.3e-210	0.0032	0.0054	0.55	-0.0097	0.0054	0.074	0.0084	0.0054	0.12	-0.015	0.0054	0.0075	-0.012	0.0054	0.025	0.0025	0.0054	0.64	0.0072	0.0054	0.18	0.0062	0.0054	0.25	0.006	0.0054	0.27	-0.0081	0.0054	0.14	-0.014	0.0054	0.0082	0.008	0.0054	0.14	0.0038	0.0054
	LAIR1_Q6GTX8_OID20737_v1_Inflammation	Inflammation	Q6GTX8	OID20737	LAIR1	0.29	0.0052	0	0.29	0.0052	0	-0.019	0.0055	0.00061	0.015	0.0054	0.0046	-0.0078	0.0054	0.15	0.021	0.0054	8.9e-05	0.0092	0.0055	0.091	0.001	0.0054	0.85	0.0024	0.0054	0.66	-0.011	0.0054	0.052	-0.0017	0.0054	0.75	-0.0013	0.0054	0.81	-9e-05	0.0054	0.99	0.0057	0.0054	0.29	-0.0025	0.0055
	COLEC12_Q5KU26_OID20738_v1_Inflammation	Inflammation	Q5KU26	OID20738	COLEC12	0.37	0.0051	0	0.37	0.0051	0	-0.0049	0.0055	0.37	0.015	0.0054	0.0064	-0.0028	0.0054	0.61	-0.011	0.0054	0.052	-0.04	0.0054	1.6e-13	-0.0058	0.0054	0.29	-0.0012	0.0054	0.82	-0.011	0.0054	0.052	0.00063	0.0054	0.91	0.0063	0.0054	0.25	0.0056	0.0054	0.31	0.003	0.0054	0.59	0.0037	0.0055
	SIRPB1_O00241_OID20739_v1_Inflammation	Inflammation	O00241	OID20739	SIRPB1	0.14	0.0054	9.4e-142	0.14	0.0054	1.1e-148	-0.0033	0.0055	0.55	0.0053	0.0055	0.34	0.0035	0.0055	0.52	-0.0054	0.0055	0.32	-0.013	0.0055	0.014	-0.014	0.0055	0.012	0.0028	0.0055	0.61	-0.0086	0.0055	0.12	-0.016	0.0054	0.0033	0.0022	0.0055	0.69	-0.0033	0.0055	0.54	-0.0036	0.0054	0.5	-0.0036	0.0055
	ANGPT1_Q15389_OID20740_v1_Inflammation	Inflammation	Q15389	OID20740	ANGPT1	0.064	0.0054	1.8e-31	0.062	0.0054	3.3e-30	0.001	0.0054	0.85	0.0059	0.0055	0.28	-0.0035	0.0055	0.52	0.0062	0.0055	0.25	-0.0072	0.0055	0.19	-0.0073	0.0055	0.18	0.0059	0.0055	0.28	-0.02	0.0055	0.00031	0.0063	0.0055	0.25	0.0082	0.0055	0.13	0.0093	0.0055	0.089	0.0026	0.0055	0.63	0.00015	0.0055
	PDGFB_P01127_OID20741_v1_Inflammation	Inflammation	P01127	OID20741	PDGFB	0.042	0.0054	1.7e-14	0.041	0.0054	7.7e-14	0.00044	0.0054	0.94	0.0056	0.0054	0.3	-0.0028	0.0054	0.61	-0.00066	0.0054	0.9	-0.0099	0.0054	0.07	-0.007	0.0054	0.2	0.01	0.0054	0.057	-0.017	0.0054	0.0016	0.00047	0.0054	0.93	0.0068	0.0054	0.21	0.0028	0.0054	0.6	0.004	0.0054	0.46	0.0021	0.0054
	CRKL_P46109_OID20742_v1_Inflammation	Inflammation	P46109	OID20742	CRKL	-0.0013	0.0054	0.81	-0.0015	0.0054	0.78	0.016	0.0054	0.0039	-0.0028	0.0054	0.61	0.0093	0.0054	0.086	-0.034	0.0054	4.7e-10	-0.04	0.0054	1.4e-13	-0.003	0.0054	0.59	0.013	0.0054	0.02	-0.0068	0.0054	0.21	0.0079	0.0054	0.14	-0.0089	0.0054	0.1	-0.015	0.0054	0.0051	0.0016	0.0054	0.77	-0.0055	0.0054
	EPCAM_P16422_OID20743_v1_Inflammation	Inflammation	P16422	OID20743	EPCAM	-0.0019	0.0054	0.73	-0.0041	0.0054	0.45	0.014	0.0055	0.012	0.001	0.0054	0.85	0.0006	0.0054	0.91	-0.018	0.0055	0.00072	-0.013	0.0055	0.016	0.018	0.0054	0.00093	-0.0045	0.0054	0.41	0.0074	0.0054	0.17	-0.016	0.0054	0.0033	-0.0068	0.0055	0.21	-0.0097	0.0054	0.074	0.0013	0.0054	0.82	0.0013	0.0054
	DNPH1_O43598_OID20744_v1_Inflammation	Inflammation	O43598	OID20744	DNPH1	0.009	0.0054	0.098	0.0091	0.0054	0.092	0.0041	0.0054	0.44	-0.00044	0.0054	0.93	0.0082	0.0054	0.13	-0.0074	0.0054	0.18	0.0057	0.0054	0.29	0.0047	0.0054	0.39	0.0061	0.0054	0.26	0.0082	0.0054	0.13	-0.018	0.0054	0.00072	-0.008	0.0054	0.14	-0.016	0.0054	0.0038	0.017	0.0054	0.0017	0.0015	0.0054
	CCL17_Q92583_OID20745_v1_Inflammation	Inflammation	Q92583	OID20745	CCL17	0.12	0.0054	6.6e-100	0.11	0.0054	3.9e-98	-0.0095	0.0055	0.081	0.002	0.0055	0.72	-0.0018	0.0054	0.74	0.019	0.0055	0.00055	0.0092	0.0055	0.091	-0.0016	0.0055	0.76	0.0017	0.0055	0.75	-0.0084	0.0055	0.12	0.0084	0.0054	0.12	0.011	0.0055	0.036	0.024	0.0055	8.3e-06	-0.013	0.0054	0.018	-0.0018	0.0055
	MEGF10_Q96KG7_OID20746_v1_Inflammation	Inflammation	Q96KG7	OID20746	MEGF10	0.051	0.0054	1.4e-20	0.05	0.0054	4.3e-20	0.0057	0.0055	0.29	0.0029	0.0054	0.59	0.0051	0.0054	0.35	-0.037	0.0054	1.5e-11	-0.044	0.0054	7.7e-16	0.0025	0.0054	0.64	0.00051	0.0054	0.93	-0.0039	0.0054	0.48	0.0044	0.0054	0.42	0.00053	0.0054	0.92	-0.0031	0.0054	0.57	-0.0025	0.0054	0.64	-0.0021	0.0055
	CRHBP_P24387_OID20747_v1_Inflammation	Inflammation	P24387	OID20747	CRHBP	0.14	0.0054	6e-158	0.14	0.0054	1.8e-156	-0.016	0.0055	0.003	0.012	0.0054	0.026	-0.0086	0.0054	0.11	0.014	0.0054	0.013	0.0017	0.0055	0.76	-0.0098	0.0054	0.071	0.01	0.0054	0.057	-0.01	0.0054	0.057	-0.0044	0.0054	0.42	0.012	0.0054	0.033	0.0097	0.0054	0.076	-0.0072	0.0054	0.19	0.0054	0.0055
	LGALS4_P56470_OID20748_v1_Inflammation	Inflammation	P56470	OID20748	LGALS4	0.27	0.0052	0	0.26	0.0052	0	-0.016	0.0055	0.0032	0.012	0.0054	0.022	-0.0067	0.0054	0.22	0.043	0.0054	3.2e-15	0.048	0.0054	2.5e-18	-0.0064	0.0054	0.24	-0.0004	0.0054	0.94	-0.0043	0.0054	0.43	0.013	0.0054	0.016	0.0073	0.0054	0.18	0.028	0.0054	4.3e-07	-0.011	0.0054	0.045	-0.0029	0.0055
	LHPP_Q9H008_OID20749_v1_Inflammation	Inflammation	Q9H008	OID20749	LHPP	0.018	0.0054	0.0011	0.018	0.0054	0.00082	0.00022	0.0054	0.97	-0.0018	0.0054	0.74	0.0065	0.0054	0.23	0.0064	0.0054	0.24	0.014	0.0054	0.0092	-0.0036	0.0054	0.5	0.0046	0.0054	0.4	0.0061	0.0054	0.26	-0.015	0.0054	0.0047	-0.0015	0.0054	0.78	-0.012	0.0054	0.026	0.018	0.0054	0.0012	0.0027	0.0054
	TPP1_O14773_OID20750_v1_Inflammation	Inflammation	O14773	OID20750	TPP1	0.066	0.0054	4.5e-34	0.067	0.0054	2.7e-34	-0.0037	0.0055	0.5	0.0064	0.0055	0.24	0.0038	0.0055	0.48	0.011	0.0055	0.038	0.006	0.0055	0.27	-0.0035	0.0055	0.52	0.014	0.0055	0.0087	-0.0079	0.0055	0.15	-0.0021	0.0055	0.71	0.0022	0.0055	0.69	0.0039	0.0055	0.48	0.0055	0.0055	0.31	0.0044	0.0055
	CRELD2_Q6UXH1_OID20751_v1_Inflammation	Inflammation	Q6UXH1	OID20751	CRELD2	0.061	0.0054	1.4e-29	0.062	0.0054	5.6e-30	0.0011	0.0054	0.84	0.0079	0.0054	0.15	0.00058	0.0054	0.92	-0.0077	0.0054	0.16	-0.02	0.0054	0.00022	-0.0062	0.0054	0.25	0.0067	0.0054	0.22	-0.012	0.0054	0.027	-6.8e-05	0.0054	0.99	0.0068	0.0054	0.21	0.00068	0.0054	0.9	0.002	0.0054	0.72	0.0041	0.0054
	CTRC_Q99895_OID20752_v1_Inflammation	Inflammation	Q99895	OID20752	CTRC	-0.019	0.0054	0.00057	-0.022	0.0054	7.7e-05	0.004	0.0055	0.46	-0.012	0.0054	0.03	0.008	0.0054	0.14	-0.0014	0.0054	0.8	0.011	0.0055	0.046	0.0091	0.0054	0.095	0.0063	0.0054	0.25	0.0097	0.0054	0.075	-0.0068	0.0054	0.21	-0.012	0.0054	0.023	-0.019	0.0054	0.00048	0.018	0.0054	0.0013	-0.0031	0.0054
	MEPE_Q9NQ76_OID20753_v1_Inflammation	Inflammation	Q9NQ76	OID20753	MEPE	-0.097	0.0054	9.7e-72	-0.093	0.0054	3.8e-65	-0.0085	0.0055	0.12	0.0023	0.0054	0.67	-0.00066	0.0054	0.9	0.0067	0.0054	0.22	0.0093	0.0055	0.088	0.0053	0.0054	0.33	-0.0094	0.0054	0.085	0.015	0.0054	0.0063	-0.0055	0.0054	0.31	-0.008	0.0054	0.14	-0.0096	0.0054	0.078	0.0074	0.0054	0.17	0.0036	0.0055
	CDON_Q4KMG0_OID20754_v1_Inflammation	Inflammation	Q4KMG0	OID20754	CDON	-0.095	0.0054	9.6e-69	-0.1	0.0054	4.7e-76	-0.0052	0.0055	0.34	-0.0069	0.0054	0.21	0.0009	0.0054	0.87	-0.0029	0.0054	0.59	-0.00089	0.0054	0.87	-0.0038	0.0054	0.49	0.0088	0.0054	0.11	0.00076	0.0054	0.89	-0.0014	0.0054	0.8	3.9e-05	0.0054	0.99	-0.0045	0.0054	0.4	0.0022	0.0054	0.69	0.0061	0.0054
	ADGRE2_Q9UHX3_OID20755_v1_Inflammation	Inflammation	Q9UHX3	OID20755	ADGRE2	0.24	0.0053	0	0.24	0.0053	0	-0.0085	0.0054	0.12	0.007	0.0054	0.19	0.0021	0.0054	0.7	-0.0074	0.0054	0.17	-0.018	0.0054	0.00073	-0.00021	0.0054	0.97	0.0089	0.0054	0.1	-0.0039	0.0054	0.47	0.0011	0.0054	0.84	-0.0055	0.0054	0.31	-0.0045	0.0054	0.41	0.0062	0.0054	0.25	0.00011	0.0054
	AGER_Q15109_OID20756_v1_Inflammation	Inflammation	Q15109	OID20756	AGER	0.0091	0.0054	0.096	0.0076	0.0054	0.16	0.0035	0.0055	0.52	0.0088	0.0055	0.11	-0.0024	0.0055	0.66	-0.025	0.0055	5.1e-06	-0.032	0.0055	2.8e-09	0.0079	0.0055	0.15	0.0096	0.0055	0.079	-0.011	0.0055	0.037	-0.012	0.0054	0.031	0.0067	0.0055	0.22	-0.0052	0.0055	0.34	0.0036	0.0055	0.51	-0.0052	0.0055
	IL1R2_P27930_OID20757_v1_Inflammation	Inflammation	P27930	OID20757	IL1R2	-0.023	0.0054	2.1e-05	-0.027	0.0054	4.7e-07	-0.011	0.0055	0.041	0.0027	0.0055	0.62	0.0015	0.0055	0.79	0.0093	0.0055	0.087	0.012	0.0055	0.032	-0.0067	0.0055	0.22	0.0093	0.0055	0.089	-0.0034	0.0055	0.54	-0.0065	0.0054	0.23	0.0083	0.0055	0.13	0.014	0.0055	0.012	-0.0094	0.0054	0.085	0.0013	0.0055
	ESM1_Q9NQ30_OID20758_v1_Inflammation	Inflammation	Q9NQ30	OID20758	ESM1	0.14	0.0054	4.7e-143	0.14	0.0054	1.2e-145	0.00076	0.0055	0.89	0.0041	0.0054	0.45	-0.0055	0.0054	0.32	-0.02	0.0054	0.00032	-0.036	0.0054	2.7e-11	0.0083	0.0054	0.13	-0.0043	0.0054	0.43	-0.012	0.0054	0.027	0.015	0.0054	0.0065	-0.0037	0.0054	0.5	-0.0095	0.0054	0.081	0.0042	0.0054	0.44	-0.0056	0.0055
	SPON1_Q9HCB6_OID20759_v1_Inflammation	Inflammation	Q9HCB6	OID20759	SPON1	0.3	0.0052	0	0.3	0.0052	0	-0.0058	0.0055	0.29	0.0038	0.0054	0.49	-0.0071	0.0054	0.19	-0.0078	0.0054	0.15	-0.013	0.0054	0.018	0.0029	0.0054	0.6	0.0015	0.0054	0.79	-0.0047	0.0054	0.39	-0.0048	0.0054	0.38	0.0051	0.0054	0.35	0.0036	0.0054	0.5	0.0052	0.0054	0.34	-0.005	0.0054
	ATP5IF1_Q9UII2_OID20760_v1_Inflammation	Inflammation	Q9UII2	OID20760	ATP5IF1	0.014	0.0054	0.009	0.013	0.0054	0.014	0.0081	0.0054	0.14	-0.0026	0.0054	0.63	0.0032	0.0054	0.55	-0.012	0.0054	0.024	-0.013	0.0054	0.02	-0.0012	0.0054	0.82	0.0099	0.0054	0.068	-0.0042	0.0054	0.44	0.0085	0.0054	0.12	-0.0022	0.0054	0.69	-0.0085	0.0054	0.12	0.0067	0.0054	0.22	-0.0019	0.0054
	SKAP2_O75563_OID20761_v1_Inflammation	Inflammation	O75563	OID20761	SKAP2	-0.0091	0.0054	0.092	-0.0095	0.0054	0.079	0.016	0.0054	0.0026	-0.0049	0.0054	0.36	0.0085	0.0054	0.12	-0.027	0.0054	4.4e-07	-0.028	0.0054	2.8e-07	-0.0049	0.0054	0.36	0.013	0.0054	0.014	-0.0075	0.0054	0.17	0.0048	0.0054	0.38	-0.012	0.0054	0.024	-0.014	0.0054	0.0077	0.00092	0.0054	0.87	-0.0047	0.0054
	CXCL1_P09341_OID20762_v1_Inflammation	Inflammation	P09341	OID20762	CXCL1	0.025	0.0054	4.3e-06	0.024	0.0054	7.9e-06	0.0069	0.0054	0.21	-0.0058	0.0054	0.29	0.0092	0.0054	0.09	-0.0018	0.0054	0.73	-0.0056	0.0055	0.3	0.0043	0.0055	0.43	0.012	0.0054	0.025	-0.0061	0.0054	0.26	-0.0061	0.0054	0.26	0.0016	0.0055	0.76	-0.01	0.0054	0.063	0.0041	0.0054	0.45	-0.0039	0.0054
	PRSS8_Q16651_OID20763_v1_Inflammation	Inflammation	Q16651	OID20763	PRSS8	0.22	0.0053	0	0.22	0.0053	0	-0.025	0.0054	3.5e-06	0.013	0.0054	0.016	-0.015	0.0055	0.0075	0.044	0.0055	5.8e-16	0.03	0.0055	4.5e-08	-0.015	0.0055	0.0068	0.0036	0.0055	0.51	-0.014	0.0055	0.012	-0.0013	0.0055	0.81	0.016	0.0055	0.0032	0.025	0.0055	4.6e-06	-0.0093	0.0054	0.087	0.0075	0.0055
	PLAUR_Q03405_OID20764_v1_Inflammation	Inflammation	Q03405	OID20764	PLAUR	0.24	0.0053	0	0.24	0.0053	0	-0.011	0.0055	0.047	0.0052	0.0055	0.34	-0.0093	0.0055	0.09	0.018	0.0055	0.00079	0.022	0.0055	5.8e-05	-0.0013	0.0055	0.81	-0.00077	0.0055	0.89	0.0051	0.0055	0.35	0.0065	0.0055	0.23	-0.00033	0.0055	0.95	0.0081	0.0055	0.14	-0.0026	0.0055	0.64	-0.011	0.0055
	CCL22_O00626_OID20765_v1_Inflammation	Inflammation	O00626	OID20765	CCL22	0.098	0.0054	9.9e-73	0.096	0.0054	2.3e-69	-0.0078	0.0055	0.16	-0.00062	0.0055	0.91	-0.013	0.0055	0.022	0.03	0.0055	4e-08	0.026	0.0055	2.8e-06	0.00086	0.0055	0.88	-0.0012	0.0055	0.83	0.0024	0.0055	0.66	0.0069	0.0055	0.21	-0.0026	0.0055	0.64	0.019	0.0055	0.00055	-0.0083	0.0055	0.13	-0.0054	0.0055
	PRELP_P51888_OID20766_v1_Inflammation	Inflammation	P51888	OID20766	PRELP	0.34	0.0051	0	0.34	0.0051	0	-0.0065	0.0055	0.24	0.013	0.0054	0.019	-0.0075	0.0054	0.17	-0.019	0.0054	0.00063	-0.053	0.0054	1e-22	0.0015	0.0054	0.78	-0.0011	0.0054	0.84	-0.012	0.0054	0.023	-0.0021	0.0054	0.7	0.0032	0.0054	0.55	0.00019	0.0054	0.97	0.0092	0.0054	0.092	-0.0014	0.0055
	MATN2_O00339_OID20767_v1_Inflammation	Inflammation	O00339	OID20767	MATN2	0.11	0.0054	6.2e-91	0.11	0.0054	6.8e-89	-0.0063	0.0055	0.25	0.0006	0.0054	0.91	-0.0043	0.0054	0.43	-0.0035	0.0054	0.52	-0.011	0.0054	0.048	0.0074	0.0054	0.17	0.0012	0.0054	0.83	0.005	0.0054	0.36	-0.011	0.0054	0.035	-0.0062	0.0054	0.25	-0.014	0.0054	0.0083	0.016	0.0054	0.0027	0.0057	0.0054
	LTBR_P36941_OID20768_v1_Inflammation	Inflammation	P36941	OID20768	LTBR	0.18	0.0054	4.5e-232	0.18	0.0054	9.8e-241	-0.0054	0.0055	0.33	0.013	0.0055	0.015	0.00044	0.0055	0.94	-0.0033	0.0055	0.55	-0.011	0.0055	0.042	-0.0054	0.0055	0.32	0.0019	0.0055	0.73	-0.0082	0.0055	0.13	-0.0097	0.0055	0.076	0.0013	0.0055	0.82	-0.0083	0.0055	0.13	0.0087	0.0055	0.11	0.007	0.0055
	LAMA4_Q16363_OID20769_v1_Inflammation	Inflammation	Q16363	OID20769	LAMA4	0.042	0.0054	1.7e-14	0.041	0.0054	2.2e-14	-0.0012	0.0054	0.83	0.0048	0.0054	0.38	-0.0022	0.0054	0.69	0.0038	0.0054	0.49	0.0011	0.0054	0.84	-0.0038	0.0054	0.49	0.0044	0.0054	0.42	-0.012	0.0054	0.027	0.01	0.0054	0.066	0.00026	0.0054	0.96	0.0066	0.0054	0.22	0.0019	0.0054	0.72	-0.0056	0.0054
	FST_P19883_OID20770_v1_Inflammation	Inflammation	P19883	OID20770	FST	0.2	0.0053	1.3e-290	0.19	0.0053	1.6e-284	-0.0072	0.0054	0.19	0.009	0.0054	0.098	-0.0019	0.0054	0.72	0.0073	0.0054	0.18	-0.012	0.0054	0.025	-0.005	0.0054	0.36	0.0018	0.0054	0.74	-0.0087	0.0054	0.11	0.00085	0.0054	0.88	0.014	0.0054	0.011	0.022	0.0054	6.7e-05	-0.02	0.0054	0.0002	0.0033	0.0054
	CHRDL1_Q9BU40_OID20771_v1_Inflammation	Inflammation	Q9BU40	OID20771	CHRDL1	0.43	0.0049	0	0.43	0.0049	0	-0.0089	0.0054	0.1	0.016	0.0054	0.0038	-0.0073	0.0054	0.18	-0.00031	0.0054	0.95	-0.02	0.0054	0.00019	0.006	0.0054	0.27	0.0025	0.0054	0.64	-0.012	0.0054	0.024	-0.00047	0.0054	0.93	-0.0013	0.0054	0.82	-2.2e-05	0.0054	1	0.0074	0.0054	0.17	0.0028	0.0054
	CCL24_O00175_OID20772_v1_Inflammation	Inflammation	O00175	OID20772	CCL24	0.088	0.0054	1.2e-58	0.085	0.0054	5.1e-56	-0.015	0.0054	0.0069	-0.0036	0.0054	0.5	-0.0044	0.0054	0.42	0.0072	0.0054	0.18	0.0055	0.0054	0.31	-0.0022	0.0054	0.68	0.0037	0.0054	0.49	0.00066	0.0054	0.9	-0.0096	0.0054	0.077	-0.0066	0.0054	0.22	-0.0054	0.0054	0.32	0.00079	0.0054	0.89	-0.00056	0.0054
	LGMN_Q99538_OID20773_v1_Inflammation	Inflammation	Q99538	OID20773	LGMN	0.019	0.0054	0.00033	0.02	0.0054	0.0003	0.0034	0.0054	0.53	0.0047	0.0054	0.39	0.0021	0.0054	0.7	0.0081	0.0054	0.14	0.0085	0.0054	0.12	0.00078	0.0054	0.89	0.014	0.0054	0.0083	-0.0056	0.0054	0.3	0.001	0.0054	0.85	-0.0016	0.0054	0.77	0.0075	0.0054	0.17	0.00059	0.0054	0.91	0.002	0.0054
	DAG1_Q14118_OID20774_v1_Inflammation	Inflammation	Q14118	OID20774	DAG1	0.059	0.0054	2.6e-27	0.058	0.0054	1.8e-26	0.0036	0.0054	0.5	-0.00074	0.0054	0.89	0.0044	0.0054	0.41	-0.012	0.0054	0.024	-0.021	0.0054	0.00016	-0.006	0.0054	0.27	0.01	0.0054	0.056	-0.0097	0.0054	0.075	0.0044	0.0054	0.42	-0.00037	0.0054	0.95	-0.0089	0.0054	0.1	0.0066	0.0054	0.22	0.0002	0.0054
	PNLIPRP2_P54317_OID20775_v1_Inflammation	Inflammation	P54317	OID20775	PNLIPRP2	0.026	0.0054	1.6e-06	0.025	0.0054	6.6e-06	0.0073	0.0055	0.18	0.0018	0.0054	0.74	0.0015	0.0054	0.79	-0.015	0.0054	0.0058	-0.015	0.0055	0.0054	0.0077	0.0054	0.16	-0.0012	0.0054	0.83	-0.0064	0.0054	0.24	0.014	0.0054	0.012	-0.0045	0.0054	0.41	-0.012	0.0054	0.028	0.012	0.0054	0.024	-0.002	0.0055
	OSCAR_Q8IYS5_OID20776_v1_Inflammation	Inflammation	Q8IYS5	OID20776	OSCAR	0.1	0.0054	4.9e-76	0.1	0.0054	9.4e-80	-0.0042	0.0055	0.44	0.0015	0.0054	0.78	0.004	0.0054	0.47	0.0017	0.0054	0.75	0.0015	0.0054	0.79	0.00031	0.0054	0.95	-0.0025	0.0054	0.65	-0.00081	0.0054	0.88	0.012	0.0054	0.029	-0.012	0.0054	0.032	0.0075	0.0054	0.17	-0.0066	0.0054	0.23	-0.0036	0.0054
	PON3_Q15166_OID20777_v1_Inflammation	Inflammation	Q15166	OID20777	PON3	-0.11	0.0054	1.2e-89	-0.11	0.0054	1.3e-93	0.0094	0.0054	0.081	-0.0081	0.0054	0.14	0.0044	0.0054	0.42	-0.016	0.0054	0.0025	-0.013	0.0054	0.021	0.018	0.0054	0.001	-0.001	0.0054	0.85	0.0072	0.0054	0.18	-0.0035	0.0054	0.52	-0.001	0.0054	0.85	-0.0019	0.0054	0.72	0.00024	0.0054	0.96	-0.0084	0.0054
	FABP1_P07148_OID20778_v1_Inflammation	Inflammation	P07148	OID20778	FABP1	0.21	0.0053	0	0.21	0.0053	0	-0.007	0.0055	0.2	0.0082	0.0054	0.13	0.0046	0.0054	0.4	0.014	0.0054	0.011	0.013	0.0055	0.016	-0.0076	0.0054	0.16	0.0098	0.0054	0.071	0.00027	0.0054	0.96	0.00058	0.0054	0.92	0.0054	0.0054	0.32	0.0061	0.0054	0.27	-0.0031	0.0054	0.57	-0.0038	0.0055
	MPIG6B_O95866_OID20779_v1_Inflammation	Inflammation	O95866	OID20779	MPIG6B	0.0036	0.0054	0.51	0.0035	0.0054	0.52	0.0053	0.0054	0.33	0.003	0.0054	0.58	0.0027	0.0054	0.61	-0.0076	0.0054	0.16	-0.004	0.0054	0.46	-0.0056	0.0054	0.31	0.012	0.0054	0.025	-0.0075	0.0054	0.17	0.0037	0.0054	0.5	-0.0061	0.0054	0.26	-0.011	0.0054	0.049	0.0038	0.0054	0.48	-0.0056	0.0054
	B4GALT1_P15291_OID20780_v1_Inflammation	Inflammation	P15291	OID20780	B4GALT1	0.14	0.0054	1.4e-146	0.14	0.0054	4.4e-153	-0.0068	0.0054	0.21	0.0088	0.0054	0.1	0.009	0.0054	0.097	-0.014	0.0054	0.0082	-0.029	0.0054	7.8e-08	-0.0051	0.0054	0.35	0.0027	0.0054	0.62	-0.0039	0.0054	0.48	-0.0075	0.0054	0.17	0.0058	0.0054	0.28	0.0035	0.0054	0.52	0.00043	0.0054	0.94	-0.0018	0.0054
	LGALS9_O00182_OID20781_v1_Inflammation	Inflammation	O00182	OID20781	LGALS9	0.31	0.0052	0	0.31	0.0052	0	-0.019	0.0054	0.00034	0.0096	0.0054	0.079	-0.013	0.0054	0.017	0.024	0.0054	1.2e-05	0.0086	0.0055	0.11	-0.0021	0.0054	0.7	-0.0095	0.0054	0.082	-0.0039	0.0054	0.47	0.02	0.0054	0.00033	0.00063	0.0054	0.91	0.01	0.0054	0.065	-0.00093	0.0054	0.86	-0.0047	0.0054
	FSTL3_O95633_OID20782_v1_Inflammation	Inflammation	O95633	OID20782	FSTL3	0.31	0.0052	0	0.32	0.0052	0	-0.018	0.0055	0.00077	0.014	0.0055	0.011	-0.0081	0.0054	0.14	0.021	0.0055	9.6e-05	0.0053	0.0055	0.34	-0.0057	0.0055	0.29	0.0062	0.0055	0.26	-0.009	0.0055	0.1	-0.0038	0.0054	0.49	0.006	0.0055	0.27	0.0057	0.0055	0.29	0.0023	0.0054	0.67	0.0022	0.0055
	TNFRSF14_Q92956_OID20783_v1_Inflammation	Inflammation	Q92956	OID20783	TNFRSF14	0.18	0.0053	7.1e-245	0.18	0.0053	7e-251	-0.0021	0.0055	0.7	0.014	0.0054	0.0087	-0.0029	0.0054	0.59	-0.0028	0.0054	0.6	-0.012	0.0054	0.025	-0.0079	0.0054	0.15	0.0073	0.0054	0.18	-0.013	0.0054	0.014	0.0013	0.0054	0.81	0.0052	0.0054	0.34	-0.0035	0.0054	0.52	0.0046	0.0054	0.39	-2.5e-05	0.0054
	REG4_Q9BYZ8_OID20784_v1_Inflammation	Inflammation	Q9BYZ8	OID20784	REG4	0.28	0.0052	0	0.28	0.0052	0	-0.006	0.0055	0.27	0.0054	0.0054	0.32	0.0036	0.0054	0.51	4.8e-05	0.0054	0.99	-0.00061	0.0054	0.91	-0.012	0.0054	0.026	0.0051	0.0054	0.34	-0.0065	0.0054	0.23	0.0027	0.0054	0.62	-0.00051	0.0054	0.93	0.012	0.0054	0.034	-0.003	0.0054	0.58	-0.0029	0.0054
	WFIKKN2_Q8TEU8_OID20785_v1_Inflammation	Inflammation	Q8TEU8	OID20785	WFIKKN2	0.058	0.0054	1.5e-26	0.057	0.0054	4.1e-26	0.013	0.0055	0.015	-0.0016	0.0054	0.77	0.0045	0.0054	0.41	-0.027	0.0054	6.5e-07	-0.026	0.0054	1.8e-06	0.009	0.0054	0.1	0.0026	0.0054	0.63	-0.0049	0.0054	0.37	-0.003	0.0054	0.58	-0.00015	0.0054	0.98	-0.0052	0.0054	0.34	0.0003	0.0054	0.96	-0.0055	0.0054
	AGRN_O00468_OID20786_v1_Inflammation	Inflammation	O00468	OID20786	AGRN	0.22	0.0053	0	0.22	0.0053	0	-0.014	0.0054	0.011	0.012	0.0054	0.031	-0.0065	0.0054	0.23	0.015	0.0054	0.0062	-0.0018	0.0054	0.74	-0.0025	0.0054	0.65	0.0021	0.0054	0.7	-0.0034	0.0054	0.53	0.0011	0.0054	0.84	0.0065	0.0054	0.23	0.014	0.0054	0.0087	-0.0065	0.0054	0.23	0.00015	0.0054
	TFF2_Q03403_OID20787_v1_Inflammation	Inflammation	Q03403	OID20787	TFF2	0.26	0.0052	0	0.26	0.0052	0	-0.02	0.0054	0.00024	0.0037	0.0054	0.5	-0.0094	0.0054	0.083	0.034	0.0054	6.3e-10	0.045	0.0054	8.1e-17	-0.0064	0.0054	0.24	0.0021	0.0054	0.7	0.0094	0.0054	0.084	0.005	0.0054	0.35	0.0023	0.0054	0.67	0.025	0.0054	4.4e-06	-0.016	0.0054	0.0029	-0.0097	0.0054
	CXCL3_P19876_OID20788_v1_Inflammation	Inflammation	P19876	OID20788	CXCL3	-0.0048	0.0054	0.38	-0.0057	0.0054	0.3	0.00064	0.0054	0.91	0.0023	0.0054	0.68	0.00072	0.0054	0.89	-0.00024	0.0054	0.97	-0.02	0.0055	0.00019	-0.0099	0.0054	0.068	0.0053	0.0054	0.33	-0.02	0.0054	0.0002	0.011	0.0054	0.045	0.017	0.0054	0.0019	0.021	0.0054	0.00015	-0.018	0.0054	0.0013	-0.0022	0.0054
	NME3_Q13232_OID20789_v1_Inflammation	Inflammation	Q13232	OID20789	NME3	-0.033	0.0054	1.1e-09	-0.035	0.0054	1.8e-10	-0.012	0.0055	0.03	0.0029	0.0054	0.59	-0.013	0.0054	0.018	0.015	0.0054	0.0054	0.017	0.0054	0.0015	0.0069	0.0054	0.21	0.00035	0.0054	0.95	0.0066	0.0054	0.23	0.01	0.0054	0.063	-0.0049	0.0054	0.37	-0.0039	0.0054	0.47	-0.0014	0.0054	0.8	0.00014	0.0054
	DPEP1_P16444_OID20897_v1_Neurology	Neurology	P16444	OID20897	DPEP1	-0.035	0.0055	2.5e-10	-0.035	0.0055	1.9e-10	-0.0042	0.0055	0.44	0.0023	0.0055	0.68	0.012	0.0055	0.03	0.0033	0.0055	0.54	0.025	0.0055	3.2e-06	0.0021	0.0055	0.7	0.012	0.0055	0.03	0.014	0.0055	0.0095	-0.016	0.0055	0.003	-0.0068	0.0055	0.21	-0.015	0.0055	0.0064	-0.0067	0.0055	0.22	-0.0025	0.0055
	MAP4K5_Q9Y4K4_OID20899_v1_Neurology	Neurology	Q9Y4K4	OID20899	MAP4K5	-0.014	0.0055	0.0082	-0.015	0.0055	0.0069	0.019	0.0055	0.00064	-0.00077	0.0055	0.89	0.0088	0.0055	0.11	-0.033	0.0055	9.1e-10	-0.038	0.0055	4.9e-12	-0.0045	0.0055	0.41	0.01	0.0055	0.067	-0.0025	0.0055	0.64	0.0038	0.0055	0.49	-0.0084	0.0055	0.12	-0.018	0.0055	0.00079	0.0065	0.0055	0.23	-0.0041	0.0055
	IL18RAP_O95256_OID20900_v1_Neurology	Neurology	O95256	OID20900	IL18RAP	-0.11	0.0054	5.4e-91	-0.11	0.0054	9.6e-91	0.0067	0.0055	0.22	-0.0072	0.0055	0.19	-0.0097	0.0055	0.077	-0.008	0.0055	0.15	-0.0043	0.0055	0.44	-0.00053	0.0055	0.92	-0.0031	0.0055	0.57	0.0068	0.0055	0.22	0.0027	0.0055	0.62	-0.0066	0.0055	0.23	0.0022	0.0055	0.69	-0.0086	0.0055	0.12	-0.0092	0.0055
	CRIP2_P52943_OID20901_v1_Neurology	Neurology	P52943	OID20901	CRIP2	0.26	0.0053	0	0.26	0.0053	0	-0.0073	0.0055	0.18	0.017	0.0055	0.0021	-0.0057	0.0055	0.3	0.0083	0.0055	0.13	-0.013	0.0055	0.016	-0.0025	0.0055	0.65	0.0039	0.0055	0.47	-0.012	0.0055	0.031	0.0054	0.0055	0.32	0.012	0.0055	0.029	0.015	0.0055	0.0049	0.00017	0.0055	0.97	0.0072	0.0055
	PPP3R1_P63098_OID20902_v1_Neurology	Neurology	P63098	OID20902	PPP3R1	0.11	0.0054	3.1e-95	0.11	0.0054	7.1e-95	0.0006	0.0055	0.91	0.0025	0.0055	0.65	0.00084	0.0055	0.88	-0.016	0.0055	0.0027	-0.034	0.0055	3.3e-10	-0.0083	0.0055	0.13	0.012	0.0055	0.024	-0.012	0.0055	0.023	0.011	0.0055	0.045	-0.0068	0.0055	0.21	-0.01	0.0055	0.058	0.0076	0.0055	0.17	0.00086	0.0055
	DARS1_P14868_OID20903_v1_Neurology	Neurology	P14868	OID20903	DARS1	0.0043	0.0055	0.43	0.004	0.0055	0.46	0.018	0.0055	0.0012	-0.0059	0.0055	0.28	0.0092	0.0055	0.093	-0.035	0.0055	2.3e-10	-0.035	0.0055	2.4e-10	-0.0018	0.0055	0.74	0.0086	0.0055	0.12	-0.0022	0.0055	0.68	0.0011	0.0055	0.84	-0.013	0.0055	0.016	-0.028	0.0055	2.7e-07	0.016	0.0055	0.0038	-0.0003	0.0055
	MAD1L1_Q9Y6D9_OID20904_v1_Neurology	Neurology	Q9Y6D9	OID20904	MAD1L1	0.17	0.0054	1.3e-204	0.17	0.0054	4.3e-207	0.00027	0.0055	0.96	0.0017	0.0055	0.75	0.0014	0.0055	0.8	0.0043	0.0055	0.43	0.012	0.0055	0.032	0.0004	0.0055	0.94	0.009	0.0055	0.1	0.011	0.0055	0.041	-0.0022	0.0055	0.69	-0.022	0.0055	4.1e-05	-0.041	0.0055	5.1e-14	0.037	0.0055	1.5e-11	0.01	0.0055
	EREG_O14944_OID20905_v1_Neurology	Neurology	O14944	OID20905	EREG	0.01	0.0055	0.065	0.0093	0.0055	0.089	0.0052	0.0055	0.34	-0.00084	0.0055	0.88	0.0037	0.0055	0.5	-0.0016	0.0055	0.78	-0.0023	0.0055	0.68	-0.0076	0.0055	0.17	0.004	0.0055	0.47	-0.01	0.0055	0.06	0.0069	0.0055	0.21	0.0039	0.0055	0.47	0.0011	0.0055	0.83	0.0052	0.0055	0.34	-0.0012	0.0055
	SKAP1_Q86WV1_OID20906_v1_Neurology	Neurology	Q86WV1	OID20906	SKAP1	-0.059	0.0055	6.2e-27	-0.059	0.0055	2.9e-27	-0.0032	0.0055	0.56	0.0039	0.0055	0.48	-0.0054	0.0055	0.32	0.022	0.0055	8.2e-05	0.025	0.0055	6.6e-06	-0.00058	0.0055	0.92	-0.00058	0.0055	0.92	0.0037	0.0055	0.5	-0.0083	0.0055	0.13	-0.002	0.0055	0.71	-0.0055	0.0055	0.32	0.018	0.0055	0.0013	0.0031	0.0055
	IMPA1_P29218_OID20907_v1_Neurology	Neurology	P29218	OID20907	IMPA1	-0.014	0.0055	0.012	-0.014	0.0055	0.011	0.0093	0.0055	0.088	-0.0045	0.0055	0.41	0.0047	0.0055	0.39	-0.023	0.0055	2e-05	-0.024	0.0055	9.7e-06	-0.0061	0.0055	0.26	0.011	0.0055	0.037	-0.0035	0.0055	0.52	-0.00057	0.0055	0.92	-0.0083	0.0055	0.13	-0.019	0.0055	0.00039	0.013	0.0055	0.02	-0.0037	0.0055
	PTPN1_P18031_OID20908_v1_Neurology	Neurology	P18031	OID20908	PTPN1	0.0034	0.0055	0.53	0.0034	0.0055	0.53	0.02	0.0055	0.00018	-0.011	0.0055	0.038	0.007	0.0055	0.2	-0.036	0.0055	2.7e-11	-0.033	0.0055	1.9e-09	-0.00091	0.0055	0.87	0.012	0.0055	0.034	0.0023	0.0055	0.67	0.0036	0.0055	0.51	-0.021	0.0055	9.8e-05	-0.027	0.0055	9.4e-07	0.0097	0.0055	0.077	-0.0065	0.0055
	GGT5_P36269_OID20909_v1_Neurology	Neurology	P36269	OID20909	GGT5	0.13	0.0054	1.7e-128	0.13	0.0054	4.4e-126	0.0053	0.0055	0.33	0.00084	0.0055	0.88	0.0034	0.0055	0.53	-0.022	0.0055	4.6e-05	-0.028	0.0055	2.7e-07	-0.0006	0.0055	0.91	-0.0022	0.0055	0.69	0.0061	0.0055	0.27	0.0017	0.0055	0.75	-0.01	0.0055	0.056	-0.014	0.0055	0.013	0.0095	0.0055	0.081	0.0045	0.0055
	CLPP_Q16740_OID20910_v1_Neurology	Neurology	Q16740	OID20910	CLPP	0.035	0.0055	2.5e-10	0.034	0.0055	2.9e-10	0.0024	0.0055	0.66	0.0033	0.0055	0.54	-0.0023	0.0055	0.68	-0.0055	0.0055	0.31	-0.01	0.0055	0.059	-0.0038	0.0055	0.49	0.012	0.0055	0.024	-0.0061	0.0055	0.27	0.011	0.0055	0.046	0.0029	0.0055	0.59	-0.00037	0.0055	0.95	0.0012	0.0055	0.83	-0.007	0.0055
	IL6_P05231_OID20911_v1_Neurology	Neurology	P05231	OID20911	IL6	0.23	0.0053	0	0.23	0.0053	0	-0.02	0.0055	0.00019	0.011	0.0055	0.04	-0.0056	0.0055	0.31	0.039	0.0055	1.1e-12	0.03	0.0055	5.9e-08	-0.0073	0.0055	0.18	1e-05	0.0055	1	-0.0035	0.0055	0.53	0.00083	0.0055	0.88	0.0066	0.0055	0.23	0.012	0.0055	0.026	-0.0047	0.0055	0.39	-0.0013	0.0055
	PTPRN2_Q92932_OID20912_v1_Neurology	Neurology	Q92932	OID20912	PTPRN2	0.05	0.0055	5.4e-20	0.053	0.0055	6.6e-22	-0.014	0.0055	0.012	-0.0025	0.0055	0.64	-0.0062	0.0055	0.26	0.02	0.0055	0.00024	0.039	0.0055	1.5e-12	0.001	0.0055	0.86	0.0017	0.0055	0.75	0.0082	0.0055	0.13	-0.011	0.0055	0.037	-0.015	0.0055	0.0053	-0.018	0.0055	0.001	0.026	0.0055	2.5e-06	0.0095	0.0055
	NMNAT1_Q9HAN9_OID20913_v1_Neurology	Neurology	Q9HAN9	OID20913	NMNAT1	0.096	0.0054	1.1e-69	0.097	0.0054	1.3e-70	0.0071	0.0055	0.19	-0.012	0.0055	0.034	0.012	0.0055	0.028	-0.0011	0.0055	0.83	0.02	0.0055	0.00026	0.011	0.0055	0.048	0.0051	0.0055	0.35	0.031	0.0055	1e-08	-0.025	0.0055	5.9e-06	-0.046	0.0055	5.3e-17	-0.072	0.0055	3.3e-39	0.056	0.0055	2.4e-24	0.0085	0.0055
	CRTAM_O95727_OID20914_v1_Neurology	Neurology	O95727	OID20914	CRTAM	0.15	0.0054	1.1e-170	0.16	0.0054	2.2e-180	0.0096	0.0055	0.08	-0.0053	0.0055	0.33	0.0091	0.0055	0.098	-0.028	0.0055	4.2e-07	-0.032	0.0055	5.8e-09	0.0026	0.0055	0.63	-0.0012	0.0055	0.83	0.0025	0.0055	0.65	0.0055	0.0055	0.31	-0.001	0.0055	0.85	0.0017	0.0055	0.76	-0.0029	0.0055	0.6	-0.011	0.0055
	CSF2RA_P15509_OID20915_v1_Neurology	Neurology	P15509	OID20915	CSF2RA	0.055	0.0055	5.6e-24	0.055	0.0055	5.8e-24	-0.009	0.0055	0.099	0.01	0.0055	0.062	0.0054	0.0055	0.32	0.012	0.0055	0.026	0.025	0.0055	5.3e-06	0.0021	0.0055	0.7	0.0015	0.0055	0.78	0.0042	0.0055	0.44	-0.0092	0.0055	0.091	0.0091	0.0055	0.097	-0.0028	0.0055	0.6	0.00053	0.0055	0.92	0.0034	0.0055
	PSG1_P11464_OID20916_v1_Neurology	Neurology	P11464	OID20916	PSG1	0.22	0.0053	0	0.22	0.0053	0	0.00031	0.0055	0.95	0.0066	0.0055	0.22	0.0024	0.0055	0.66	-0.032	0.0055	6e-09	-0.042	0.0055	9.6e-15	-0.011	0.0055	0.047	0.0074	0.0055	0.17	-0.016	0.0055	0.0043	0.0011	0.0055	0.84	0.0096	0.0055	0.078	-0.0025	0.0055	0.65	-0.0029	0.0055	0.6	-0.006	0.0055
	DRAXIN_Q8NBI3_OID20917_v1_Neurology	Neurology	Q8NBI3	OID20917	DRAXIN	0.16	0.0054	2.5e-190	0.16	0.0054	2.1e-190	-0.0034	0.0055	0.54	0.0016	0.0055	0.76	-0.0073	0.0055	0.18	-0.0026	0.0055	0.63	-0.00022	0.0055	0.97	0.0087	0.0055	0.11	-0.013	0.0055	0.017	0.0031	0.0055	0.57	0.0064	0.0055	0.24	-0.012	0.0055	0.027	-0.013	0.0055	0.017	0.006	0.0055	0.27	0.013	0.0055
	EBAG9_O00559_OID20918_v1_Neurology	Neurology	O00559	OID20918	EBAG9	-0.0076	0.0055	0.16	-0.008	0.0055	0.14	0.011	0.0055	0.037	-0.0019	0.0055	0.73	0.0004	0.0055	0.94	-0.029	0.0055	1.7e-07	-0.035	0.0055	2.7e-10	-0.0016	0.0055	0.77	0.0074	0.0055	0.18	-0.0021	0.0055	0.71	0.0069	0.0055	0.2	-0.0089	0.0055	0.1	-0.019	0.0055	0.00063	0.0081	0.0055	0.14	-0.0023	0.0055
	ULBP2_Q9BZM5_OID20919_v1_Neurology	Neurology	Q9BZM5	OID20919	ULBP2	0.18	0.0054	1.9e-230	0.18	0.0054	4.9e-235	-0.016	0.0055	0.0041	0.012	0.0055	0.03	-0.01	0.0055	0.066	0.012	0.0055	0.025	0.0029	0.0055	0.59	-0.0088	0.0055	0.11	0.0019	0.0055	0.72	-0.0033	0.0055	0.55	-0.0027	0.0055	0.63	0.0053	0.0055	0.33	0.0019	0.0055	0.73	0.0069	0.0055	0.21	-0.00045	0.0055
	NGF_P01138_OID20920_v1_Neurology	Neurology	P01138	OID20920	NGF	0.0082	0.0055	0.14	0.0085	0.0055	0.12	0.004	0.0055	0.46	-0.0041	0.0055	0.45	-0.0011	0.0055	0.84	-0.0028	0.0055	0.61	0.0027	0.0055	0.63	0.0056	0.0055	0.31	-0.011	0.0055	0.045	0.011	0.0055	0.052	-0.00025	0.0055	0.96	-0.0046	0.0055	0.4	-0.01	0.0055	0.059	0.014	0.0055	0.0085	0.013	0.0055
	ABHD14B_Q96IU4_OID20921_v1_Neurology	Neurology	Q96IU4	OID20921	ABHD14B	0.057	0.0055	8.7e-26	0.057	0.0055	1.7e-25	0.0049	0.0055	0.37	0.00023	0.0055	0.97	0.0028	0.0055	0.61	-0.027	0.0055	5.5e-07	-0.033	0.0055	2.3e-09	-0.00071	0.0055	0.9	0.0078	0.0055	0.15	7.9e-05	0.0055	0.99	-2.4e-05	0.0055	1	-0.0062	0.0055	0.26	-0.018	0.0055	0.00076	0.018	0.0055	0.00089	0.0049	0.0055
	PHOSPHO1_Q8TCT1_OID20922_v1_Neurology	Neurology	Q8TCT1	OID20922	PHOSPHO1	0.25	0.0053	0	0.25	0.0053	0	-0.013	0.0055	0.019	0.0054	0.0055	0.33	-0.0031	0.0055	0.58	-0.0038	0.0055	0.49	-0.027	0.0055	7.8e-07	-0.0026	0.0055	0.63	-0.0052	0.0055	0.34	0.0033	0.0055	0.54	0.013	0.0055	0.019	-0.00084	0.0055	0.88	-0.00094	0.0055	0.86	0.01	0.0055	0.066	0.0086	0.0055
	CRADD_P78560_OID20923_v1_Neurology	Neurology	P78560	OID20923	CRADD	0.022	0.0055	8.4e-05	0.021	0.0055	0.00016	0.0094	0.0055	0.087	-0.0017	0.0055	0.75	0.0051	0.0055	0.35	-0.019	0.0055	0.00053	-0.018	0.0055	0.0011	-0.002	0.0055	0.72	0.01	0.0055	0.068	0.002	0.0055	0.72	0.0024	0.0055	0.67	-0.011	0.0055	0.046	-0.023	0.0055	2.9e-05	0.015	0.0055	0.0049	-4.7e-05	0.0055
	SPOCK1_Q08629_OID20924_v1_Neurology	Neurology	Q08629	OID20924	SPOCK1	0.14	0.0054	5.9e-155	0.14	0.0054	1.8e-144	-0.0033	0.0055	0.54	-0.00044	0.0055	0.94	-0.00048	0.0055	0.93	0.0018	0.0055	0.75	-0.00072	0.0055	0.9	0.0069	0.0055	0.21	0.0045	0.0055	0.41	0.0032	0.0055	0.55	0.0032	0.0055	0.55	-0.0067	0.0055	0.22	-0.0068	0.0055	0.21	0.012	0.0055	0.022	0.0073	0.0055
	PAEP_P09466_OID20925_v1_Neurology	Neurology	P09466	OID20925	PAEP	-0.28	0.0052	0	-0.27	0.0053	0	0.01	0.0055	0.063	-0.0072	0.0055	0.19	0.0096	0.0055	0.079	0.00078	0.0055	0.89	0.021	0.0055	9.5e-05	-0.00025	0.0055	0.96	0.0036	0.0055	0.51	0.0047	0.0055	0.39	-0.0028	0.0055	0.61	-0.011	0.0055	0.052	-0.0075	0.0055	0.17	0.0035	0.0055	0.52	0.00068	0.0055
	WWP2_O00308_OID20926_v1_Neurology	Neurology	O00308	OID20926	WWP2	-0.026	0.0055	1.6e-06	-0.026	0.0055	1.5e-06	0.024	0.0055	1.7e-05	-0.0081	0.0055	0.14	0.01	0.0055	0.058	-0.034	0.0055	7e-10	-0.027	0.0055	7.1e-07	0.00048	0.0055	0.93	0.014	0.0055	0.011	0.0077	0.0055	0.16	-0.0028	0.0055	0.61	-0.026	0.0055	2e-06	-0.041	0.0055	8.5e-14	0.016	0.0055	0.0026	-0.002	0.0055
	APRT_P07741_OID20927_v1_Neurology	Neurology	P07741	OID20927	APRT	0.011	0.0055	0.038	0.012	0.0055	0.026	0.0054	0.0055	0.32	-0.0063	0.0055	0.25	0.0021	0.0055	0.7	-0.028	0.0055	3e-07	-0.028	0.0055	4.5e-07	0.0024	0.0055	0.66	0.0048	0.0055	0.38	0.01	0.0055	0.058	0.001	0.0055	0.85	-0.013	0.0055	0.016	-0.025	0.0055	4.6e-06	0.012	0.0055	0.033	0.0015	0.0055
	CLEC10A_Q8IUN9_OID20928_v1_Neurology	Neurology	Q8IUN9	OID20928	CLEC10A	0.1	0.0054	2.7e-82	0.1	0.0054	4.7e-82	-0.014	0.0055	0.013	0.0041	0.0055	0.45	-0.012	0.0055	0.035	0.0029	0.0055	0.6	-0.0025	0.0055	0.65	-0.0034	0.0055	0.53	-0.0045	0.0055	0.42	6.3e-05	0.0055	0.99	0.013	0.0055	0.022	-4.7e-05	0.0055	0.99	0.0057	0.0055	0.3	0.00084	0.0055	0.88	-0.0018	0.0055
	CHMP1A_Q9HD42_OID20930_v1_Neurology	Neurology	Q9HD42	OID20930	CHMP1A	-0.0018	0.0055	0.75	-0.0019	0.0055	0.72	-0.0012	0.0055	0.83	0.00047	0.0055	0.93	-0.0063	0.0055	0.25	0.0034	0.0055	0.53	0.0036	0.0055	0.51	-0.0064	0.0055	0.24	0.0097	0.0055	0.076	-0.0036	0.0055	0.51	-0.0047	0.0055	0.39	0.00022	0.0055	0.97	-0.012	0.0055	0.028	0.014	0.0055	0.0094	0.0026	0.0055
	NAAA_Q02083_OID20931_v1_Neurology	Neurology	Q02083	OID20931	NAAA	0.066	0.0055	4.7e-33	0.065	0.0055	8.2e-33	0.0056	0.0055	0.31	0.0061	0.0055	0.27	0.015	0.0055	0.0074	-0.027	0.0055	9.7e-07	-0.027	0.0055	1.1e-06	-0.0072	0.0055	0.19	0.0094	0.0055	0.086	0.0002	0.0055	0.97	-0.01	0.0055	0.056	-0.0048	0.0055	0.38	-0.015	0.0055	0.0058	0.015	0.0055	0.0081	0.0025	0.0055
	SERPINB9_P50453_OID20932_v1_Neurology	Neurology	P50453	OID20932	SERPINB9	-0.024	0.0055	8.9e-06	-0.025	0.0055	6.3e-06	0.012	0.0055	0.032	-0.0067	0.0055	0.22	0.0065	0.0055	0.24	-0.018	0.0055	0.0012	-0.013	0.0055	0.02	-0.003	0.0055	0.58	0.012	0.0055	0.032	2.7e-05	0.0055	1	-0.0043	0.0055	0.43	-0.0083	0.0055	0.13	-0.019	0.0055	0.0006	0.0092	0.0055	0.092	-0.0033	0.0055
	GFRA3_O60609_OID20933_v1_Neurology	Neurology	O60609	OID20933	GFRA3	0.18	0.0054	6.2e-239	0.18	0.0054	6.3e-236	-0.0016	0.0055	0.77	0.0053	0.0055	0.33	-0.01	0.0055	0.063	-0.0078	0.0055	0.16	-0.011	0.0055	0.05	0.0047	0.0055	0.39	-0.0027	0.0055	0.62	0.0017	0.0055	0.76	-0.0033	0.0055	0.54	-0.014	0.0055	0.0088	-0.02	0.0055	0.0003	0.02	0.0055	0.00031	0.005	0.0055
	DKK4_Q9UBT3_OID20934_v1_Neurology	Neurology	Q9UBT3	OID20934	DKK4	0.18	0.0054	5.2e-242	0.18	0.0054	8.5e-239	0.0071	0.0055	0.2	-0.001	0.0055	0.86	0.0077	0.0055	0.16	-0.022	0.0055	6.9e-05	-0.027	0.0055	6.8e-07	0.0046	0.0055	0.4	-0.0033	0.0055	0.54	0.0033	0.0055	0.55	0.0075	0.0055	0.17	-0.0053	0.0055	0.33	-0.0076	0.0055	0.17	0.0084	0.0055	0.13	0.0095	0.0055
	EFNA4_P52798_OID20935_v1_Neurology	Neurology	P52798	OID20935	EFNA4	0.24	0.0053	0	0.24	0.0053	0	-0.0062	0.0055	0.26	0.0074	0.0055	0.18	-0.0036	0.0055	0.51	0.0027	0.0055	0.62	0.00012	0.0055	0.98	-0.0028	0.0055	0.61	0.00093	0.0055	0.86	0.00058	0.0055	0.92	0.005	0.0055	0.36	-0.00013	0.0055	0.98	-0.0024	0.0055	0.66	0.0084	0.0055	0.12	0.00098	0.0055
	VWC2_Q2TAL6_OID20936_v1_Neurology	Neurology	Q2TAL6	OID20936	VWC2	0.2	0.0054	4.2e-297	0.2	0.0054	1.1e-300	-0.0057	0.0055	0.29	0.013	0.0055	0.015	-0.0083	0.0055	0.13	0.0061	0.0055	0.27	-0.0013	0.0055	0.82	-0.0051	0.0055	0.35	0.0078	0.0055	0.16	-0.0081	0.0055	0.14	-0.0039	0.0055	0.48	0.0023	0.0055	0.68	0.0086	0.0055	0.12	0.00062	0.0055	0.91	0.0011	0.0055
	FKBP5_Q13451_OID20937_v1_Neurology	Neurology	Q13451	OID20937	FKBP5	-0.042	0.0055	1.2e-14	-0.041	0.0055	3.5e-14	0.018	0.0055	0.00091	-0.0046	0.0055	0.4	0.0085	0.0055	0.12	-0.028	0.0055	2.6e-07	-0.03	0.0055	4.2e-08	-0.003	0.0055	0.58	0.0084	0.0055	0.13	0.00051	0.0055	0.93	0.0077	0.0055	0.16	-0.012	0.0055	0.022	-0.021	0.0055	0.0001	0.008	0.0055	0.14	-0.0069	0.0055
	RSPO1_Q2MKA7_OID20938_v1_Neurology	Neurology	Q2MKA7	OID20938	RSPO1	0.19	0.0054	5e-278	0.2	0.0054	3.4e-294	-0.0024	0.0055	0.65	0.01	0.0055	0.061	-0.012	0.0055	0.036	0.0091	0.0055	0.095	0.0031	0.0055	0.57	0.0046	0.0055	0.4	-0.00023	0.0055	0.97	0.0017	0.0055	0.76	0.0033	0.0055	0.55	0.00079	0.0055	0.88	0.0059	0.0055	0.28	0.0072	0.0055	0.19	0.0047	0.0055
	WFIKKN1_Q96NZ8_OID20939_v1_Neurology	Neurology	Q96NZ8	OID20939	WFIKKN1	-0.079	0.0055	6.3e-47	-0.079	0.0055	9.1e-47	0.0058	0.0055	0.29	-0.0042	0.0055	0.44	0.0065	0.0055	0.24	-0.036	0.0055	7.6e-11	-0.032	0.0055	7.8e-09	-0.0056	0.0055	0.31	0.0036	0.0055	0.51	0.0035	0.0055	0.52	-0.0089	0.0055	0.1	-0.0031	0.0055	0.58	-0.016	0.0055	0.0043	0.01	0.0055	0.056	0.0063	0.0055
	CDCP1_Q9H5V8_OID20940_v1_Neurology	Neurology	Q9H5V8	OID20940	CDCP1	0.48	0.0048	0	0.48	0.0048	0	-0.02	0.0055	0.00029	0.011	0.0055	0.037	-0.0089	0.0055	0.1	0.033	0.0055	1.7e-09	0.0051	0.0055	0.35	-0.013	0.0055	0.022	-0.0054	0.0055	0.33	-0.015	0.0055	0.0079	0.034	0.0055	3.7e-10	0.023	0.0055	2e-05	0.046	0.0055	5.1e-17	-0.023	0.0055	2.7e-05	-0.0097	0.0055
	IFNGR2_P38484_OID20941_v1_Neurology	Neurology	P38484	OID20941	IFNGR2	0.059	0.0055	3.2e-27	0.058	0.0055	4.2e-26	-0.0099	0.0055	0.071	-0.0046	0.0055	0.4	-0.0014	0.0055	0.8	0.03	0.0055	2.9e-08	0.029	0.0055	1.1e-07	0.002	0.0055	0.71	0.0071	0.0055	0.2	0.013	0.0055	0.018	0.019	0.0055	0.00063	-0.0081	0.0055	0.14	0.0033	0.0055	0.54	0.0027	0.0055	0.62	0.0054	0.0055
	TBCC_Q15814_OID20942_v1_Neurology	Neurology	Q15814	OID20942	TBCC	-0.0035	0.0055	0.53	-0.0037	0.0055	0.5	0.015	0.0055	0.0066	-0.003	0.0055	0.58	0.0057	0.0055	0.3	-0.027	0.0055	8.3e-07	-0.025	0.0055	4.3e-06	-0.0017	0.0055	0.75	0.0091	0.0055	0.095	0.00052	0.0055	0.92	0.0041	0.0055	0.45	-0.015	0.0055	0.0066	-0.025	0.0055	4.1e-06	0.013	0.0055	0.018	-0.0034	0.0055
	SCARB2_Q14108_OID20943_v1_Neurology	Neurology	Q14108	OID20943	SCARB2	0.38	0.0051	0	0.38	0.0051	0	-0.014	0.0055	0.013	0.014	0.0055	0.0099	-0.0045	0.0055	0.41	0.0068	0.0055	0.22	-0.011	0.0055	0.038	-0.0059	0.0055	0.29	-0.0014	0.0055	0.8	-0.0077	0.0055	0.16	0.0039	0.0055	0.48	0.0062	0.0055	0.26	0.012	0.0055	0.027	0.006	0.0055	0.28	-0.0017	0.0055
	GPC5_P78333_OID20944_v1_Neurology	Neurology	P78333	OID20944	GPC5	-0.032	0.0055	6.2e-09	-0.034	0.0055	8.2e-10	0.001	0.0055	0.85	0.0033	0.0055	0.54	0.0012	0.0055	0.82	0.00051	0.0055	0.93	-0.0034	0.0055	0.53	-0.0017	0.0055	0.75	-0.0032	0.0055	0.56	-0.011	0.0055	0.051	-0.022	0.0055	5.1e-05	0.00063	0.0055	0.91	-0.014	0.0055	0.011	0.028	0.0055	2.2e-07	0.0074	0.0055
	LY96_Q9Y6Y9_OID20945_v1_Neurology	Neurology	Q9Y6Y9	OID20945	LY96	0.13	0.0054	2.2e-131	0.14	0.0054	7.5e-137	-0.02	0.0055	0.00036	0.007	0.0055	0.2	-0.006	0.0055	0.27	0.034	0.0055	8.1e-10	0.034	0.0055	3e-10	-0.01	0.0055	0.057	0.0019	0.0055	0.72	0.0072	0.0055	0.18	0.0077	0.0055	0.16	0.0088	0.0055	0.11	0.011	0.0055	0.04	0.00072	0.0055	0.9	0.0026	0.0055
	FLRT2_O43155_OID20946_v1_Neurology	Neurology	O43155	OID20946	FLRT2	0.086	0.0054	2.9e-56	0.087	0.0054	1.1e-57	0.011	0.0055	0.047	0.0018	0.0055	0.74	0.0079	0.0055	0.15	-0.034	0.0055	4.1e-10	-0.032	0.0055	5e-09	0.01	0.0055	0.062	0.0021	0.0055	0.71	0.015	0.0055	0.0074	-0.011	0.0055	0.049	-0.016	0.0055	0.003	-0.034	0.0055	4e-10	0.027	0.0055	4.9e-07	0.01	0.0055
	TMPRSS5_Q9H3S3_OID20947_v1_Neurology	Neurology	Q9H3S3	OID20947	TMPRSS5	0.13	0.0054	2.3e-134	0.13	0.0054	4.8e-131	0.0075	0.0055	0.17	-0.0035	0.0055	0.53	0.0033	0.0055	0.55	-0.025	0.0055	3.6e-06	-0.02	0.0055	0.00026	0.004	0.0055	0.46	0.0054	0.0055	0.32	0.0059	0.0055	0.28	-0.012	0.0055	0.026	-0.016	0.0055	0.0039	-0.027	0.0055	7e-07	0.023	0.0055	1.8e-05	0.01	0.0055
	SETMAR_Q53H47_OID20948_v1_Neurology	Neurology	Q53H47	OID20948	SETMAR	0.15	0.0054	1.1e-168	0.15	0.0054	2.2e-160	0.0026	0.0055	0.63	-5e-05	0.0055	0.99	0.004	0.0055	0.47	-0.0032	0.0055	0.56	-0.018	0.0055	0.001	0.0022	0.0055	0.68	0.0052	0.0055	0.34	-0.003	0.0055	0.59	-0.013	0.0055	0.02	-0.0055	0.0055	0.32	-0.021	0.0055	9.9e-05	0.022	0.0055	5.5e-05	0.0044	0.0055
	GLB1_P16278_OID20949_v1_Neurology	Neurology	P16278	OID20949	GLB1	0.083	0.0054	7.8e-53	0.083	0.0054	4.8e-52	0.0012	0.0055	0.82	0.0036	0.0055	0.51	0.0082	0.0055	0.13	-0.011	0.0055	0.05	-0.01	0.0055	0.067	-0.0085	0.0055	0.12	0.018	0.0055	0.00095	-0.0048	0.0055	0.38	-0.0097	0.0055	0.077	-0.0017	0.0055	0.75	-0.013	0.0055	0.014	0.022	0.0055	7.2e-05	0.014	0.0055
	RHOC_P08134_OID20950_v1_Neurology	Neurology	P08134	OID20950	RHOC	0.0047	0.0055	0.39	0.0051	0.0055	0.35	0.016	0.0055	0.0035	-0.003	0.0055	0.59	0.0038	0.0055	0.49	-0.029	0.0055	8.6e-08	-0.035	0.0055	2.6e-10	-0.0029	0.0055	0.6	0.01	0.0055	0.063	-0.0051	0.0055	0.35	0.0057	0.0055	0.3	-0.0067	0.0055	0.22	-0.017	0.0055	0.0024	0.0052	0.0055	0.34	-0.0064	0.0055
	MDGA1_Q8NFP4_OID20951_v1_Neurology	Neurology	Q8NFP4	OID20951	MDGA1	0.068	0.0055	2.5e-35	0.065	0.0055	2.2e-32	0.0038	0.0055	0.49	-0.0049	0.0055	0.37	0.0048	0.0055	0.38	-0.022	0.0055	8.2e-05	-0.016	0.0055	0.0035	0.01	0.0055	0.065	-0.0024	0.0055	0.66	-0.0063	0.0055	0.25	-0.0091	0.0055	0.095	-0.01	0.0055	0.056	-0.012	0.0055	0.033	0.013	0.0055	0.021	0.0029	0.0055
	TXLNA_P40222_OID20952_v1_Neurology	Neurology	P40222	OID20952	TXLNA	0.03	0.0055	4.1e-08	0.03	0.0055	5.6e-08	0.018	0.0055	0.0014	-0.003	0.0055	0.58	0.01	0.0055	0.064	-0.031	0.0055	1.4e-08	-0.032	0.0055	6.6e-09	-0.0025	0.0055	0.65	0.016	0.0055	0.0042	-0.00041	0.0055	0.94	0.0018	0.0055	0.74	-0.016	0.0055	0.0039	-0.027	0.0055	8.2e-07	0.011	0.0055	0.052	-0.0065	0.0055
	TNFSF14_O43557_OID20953_v1_Neurology	Neurology	O43557	OID20953	TNFSF14	0.04	0.0055	1.4e-13	0.042	0.0055	2.8e-14	0.0057	0.0055	0.3	0.0005	0.0055	0.93	-0.0032	0.0055	0.55	-0.0085	0.0055	0.12	-0.0043	0.0055	0.43	-0.0057	0.0055	0.3	0.0075	0.0055	0.17	-0.0013	0.0055	0.81	-0.0075	0.0055	0.17	-0.0061	0.0055	0.26	-0.017	0.0055	0.0018	0.013	0.0055	0.021	-0.0026	0.0055
	MASP1_P48740_OID20954_v1_Neurology	Neurology	P48740	OID20954	MASP1	0.096	0.0054	5.2e-69	0.093	0.0054	1.9e-65	-0.0044	0.0055	0.42	-0.00059	0.0055	0.91	-0.0048	0.0055	0.38	0.0051	0.0055	0.35	0.0021	0.0055	0.7	0.0025	0.0055	0.65	-0.0025	0.0055	0.64	0.0062	0.0055	0.26	-0.01	0.0055	0.067	-0.0072	0.0055	0.19	-0.0086	0.0055	0.12	0.0098	0.0055	0.074	0.0072	0.0055
	STAMBP_O95630_OID20955_v1_Neurology	Neurology	O95630	OID20955	STAMBP	0.0062	0.0055	0.26	0.0061	0.0055	0.26	0.013	0.0055	0.014	-0.0024	0.0055	0.66	0.0066	0.0055	0.23	-0.027	0.0055	6.4e-07	-0.026	0.0055	1.8e-06	-0.0012	0.0055	0.82	0.0081	0.0055	0.14	0.0031	0.0055	0.56	0.0013	0.0055	0.81	-0.0099	0.0055	0.07	-0.024	0.0055	1.6e-05	0.015	0.0055	0.0057	-0.00026	0.0055
	DNMBP_Q6XZF7_OID20956_v1_Neurology	Neurology	Q6XZF7	OID20956	DNMBP	0.058	0.0055	6.2e-26	0.058	0.0055	3.3e-26	0.016	0.0055	0.0039	-0.00048	0.0055	0.93	0.0074	0.0055	0.17	-0.032	0.0055	3.9e-09	-0.03	0.0055	2.5e-08	-0.00082	0.0055	0.88	0.014	0.0055	0.01	0.0034	0.0055	0.53	-0.0022	0.0055	0.69	-0.022	0.0055	5.4e-05	-0.028	0.0055	2.5e-07	0.01	0.0055	0.063	-0.0084	0.0055
	TNR_Q92752_OID20957_v1_Neurology	Neurology	Q92752	OID20957	TNR	-0.018	0.0055	0.0013	-0.02	0.0055	0.00026	0.016	0.0055	0.0033	-0.0026	0.0055	0.63	0.0091	0.0055	0.095	-0.042	0.0055	1.2e-14	-0.038	0.0055	2e-12	0.0049	0.0055	0.37	0.012	0.0055	0.032	-0.011	0.0055	0.04	-0.018	0.0055	0.001	-0.0092	0.0055	0.093	-0.023	0.0055	2e-05	0.016	0.0055	0.003	0.0046	0.0055
	CC2D1A_Q6P1N0_OID20958_v1_Neurology	Neurology	Q6P1N0	OID20958	CC2D1A	0.035	0.0055	2.1e-10	0.034	0.0055	5.1e-10	0.016	0.0055	0.0038	-0.0036	0.0055	0.51	0.0038	0.0055	0.49	-0.033	0.0055	1.8e-09	-0.031	0.0055	8.9e-09	0.0011	0.0055	0.83	0.0095	0.0055	0.081	0.0039	0.0055	0.47	0.00088	0.0055	0.87	-0.019	0.0055	0.00037	-0.029	0.0055	1e-07	0.016	0.0055	0.0034	0.00096	0.0055
	MITD1_Q8WV92_OID20959_v1_Neurology	Neurology	Q8WV92	OID20959	MITD1	-0.0044	0.0055	0.42	-0.0048	0.0055	0.38	0.017	0.0055	0.0025	-0.0015	0.0055	0.79	0.0084	0.0055	0.13	-0.032	0.0055	4e-09	-0.038	0.0055	6.6e-12	-0.0055	0.0055	0.32	0.0099	0.0055	0.069	-0.004	0.0055	0.47	0.0063	0.0055	0.25	-0.0087	0.0055	0.11	-0.016	0.0055	0.0029	0.0027	0.0055	0.63	-0.0043	0.0055
	FKBP4_Q02790_OID20960_v1_Neurology	Neurology	Q02790	OID20960	FKBP4	-0.013	0.0055	0.015	-0.012	0.0055	0.024	0.0096	0.0055	0.08	0.0011	0.0055	0.84	0.002	0.0055	0.72	-0.013	0.0055	0.014	-0.012	0.0055	0.032	0.00015	0.0055	0.98	0.0033	0.0055	0.55	0.0063	0.0055	0.25	0.0052	0.0055	0.34	-0.0094	0.0055	0.085	-0.019	0.0055	0.00042	0.018	0.0055	0.0012	0.0017	0.0055
	NPM1_P06748_OID20961_v1_Neurology	Neurology	P06748	OID20961	NPM1	0.031	0.01	0.0033	0.032	0.01	0.0024	0.016	0.011	0.14	-0.01	0.011	0.35	0.03	0.01	0.0044	-0.0059	0.01	0.57	0.034	0.01	0.00094	0.037	0.01	0.00043	0.0067	0.01	0.52	0.048	0.01	3.4e-06	-0.013	0.011	0.22	-0.065	0.01	6.1e-10	-0.11	0.01	1.9e-25	0.07	0.01	1.1e-11	0.023	0.01
	PRDX1_Q06830_OID20962_v1_Neurology	Neurology	Q06830	OID20962	PRDX1	-0.015	0.0055	0.0057	-0.014	0.0055	0.0088	0.019	0.0055	0.00055	-0.011	0.0055	0.056	0.013	0.0055	0.016	-0.039	0.0055	3e-12	-0.039	0.0055	2.2e-12	0.0041	0.0055	0.46	0.011	0.0055	0.045	0.00059	0.0055	0.91	0.01	0.0055	0.064	-0.015	0.0055	0.0057	-0.024	0.0055	2.1e-05	0.0039	0.0055	0.48	-0.0092	0.0055
	LPO_P22079_OID20963_v1_Neurology	Neurology	P22079	OID20963	LPO	-0.053	0.0055	4.2e-22	-0.053	0.0055	1.1e-21	-0.0016	0.0055	0.77	-0.0028	0.0055	0.61	0.013	0.0055	0.022	0.0076	0.0055	0.17	0.029	0.0055	1.6e-07	0.0048	0.0055	0.39	0.0039	0.0055	0.48	0.0093	0.0055	0.092	-0.002	0.0055	0.72	-0.016	0.0055	0.0032	-0.015	0.0055	0.0082	0.0039	0.0055	0.48	0.01	0.0055
	TNFRSF6B_O95407_OID20964_v1_Neurology	Neurology	O95407	OID20964	TNFRSF6B	0.19	0.0054	5e-260	0.19	0.0054	3.2e-258	-0.02	0.0055	0.00025	0.005	0.0055	0.36	-0.0087	0.0055	0.11	0.043	0.0055	5.1e-15	0.051	0.0055	2.3e-20	-0.0046	0.0055	0.4	-0.0058	0.0055	0.29	0.0094	0.0055	0.087	-0.0032	0.0055	0.56	0.0011	0.0055	0.85	0.012	0.0055	0.03	-0.0039	0.0055	0.47	0.0083	0.0055
	LAIR2_Q6ISS4_OID20965_v1_Neurology	Neurology	Q6ISS4	OID20965	LAIR2	0.088	0.0054	1.9e-58	0.088	0.0054	8.6e-59	-0.0071	0.0055	0.2	0.00099	0.0055	0.86	-0.0044	0.0055	0.42	-0.0078	0.0055	0.15	-0.0029	0.0055	0.59	0.0021	0.0055	0.71	-0.0059	0.0055	0.28	0.0033	0.0055	0.55	0.0055	0.0055	0.32	-0.0002	0.0055	0.97	0.006	0.0055	0.27	0.0051	0.0055	0.35	0.0023	0.0055
	CD274_Q9NZQ7_OID20966_v1_Neurology	Neurology	Q9NZQ7	OID20966	CD274	0.11	0.0054	9.2e-87	0.11	0.0054	3.3e-90	-0.0014	0.0055	0.8	0.0074	0.0055	0.18	-0.00092	0.0055	0.87	-0.0021	0.0055	0.7	-0.0023	0.0055	0.67	-0.0026	0.0055	0.64	0.0073	0.0055	0.18	-0.0028	0.0055	0.61	0.0033	0.0055	0.55	0.0069	0.0055	0.21	-0.0025	0.0055	0.64	0.0065	0.0055	0.23	-0.0002	0.0055
	TNFRSF10A_O00220_OID20967_v1_Neurology	Neurology	O00220	OID20967	TNFRSF10A	0.27	0.0053	0	0.27	0.0053	0	-0.012	0.0055	0.026	0.0075	0.0055	0.17	-0.014	0.0055	0.0091	0.02	0.0055	0.00019	0.0092	0.0055	0.093	-0.0095	0.0055	0.083	-0.00034	0.0055	0.95	-0.0067	0.0055	0.22	0.01	0.0055	0.062	0.0057	0.0055	0.3	0.02	0.0055	0.00027	-0.0096	0.0055	0.078	-0.0032	0.0055
	FRZB_Q92765_OID20968_v1_Neurology	Neurology	Q92765	OID20968	FRZB	0.08	0.0055	5.6e-49	0.082	0.0055	5.4e-51	-0.0085	0.0055	0.12	0.007	0.0055	0.2	-0.011	0.0055	0.039	0.0073	0.0055	0.18	0.0026	0.0055	0.63	0.0073	0.0055	0.18	0.0031	0.0055	0.57	-0.0018	0.0055	0.74	6.8e-05	0.0055	0.99	-0.00071	0.0055	0.9	-0.0016	0.0055	0.77	0.0077	0.0055	0.16	0.01	0.0055
	PSME1_Q06323_OID20969_v1_Neurology	Neurology	Q06323	OID20969	PSME1	0.025	0.0055	5.1e-06	0.025	0.0055	3.6e-06	0.0064	0.0055	0.25	-0.0055	0.0055	0.32	0.0012	0.0055	0.82	-0.0064	0.0055	0.24	0.0045	0.0055	0.41	0.0037	0.0055	0.49	0.0056	0.0055	0.3	0.0072	0.0055	0.18	-0.0076	0.0055	0.17	-0.012	0.0055	0.024	-0.022	0.0055	4.4e-05	0.018	0.0055	0.001	0.0014	0.0055
	LAYN_Q6UX15_OID20970_v1_Neurology	Neurology	Q6UX15	OID20970	LAYN	0.31	0.0052	0	0.31	0.0052	0	-0.0052	0.0055	0.34	0.0068	0.0055	0.21	-0.0016	0.0055	0.78	-0.0038	0.0055	0.49	-0.012	0.0055	0.024	-0.0025	0.0055	0.65	-0.0051	0.0055	0.35	-0.0042	0.0055	0.44	-0.007	0.0055	0.2	-0.00026	0.0055	0.96	-0.0067	0.0055	0.22	0.014	0.0055	0.0091	0.0047	0.0055
	SNCG_O76070_OID20971_v1_Neurology	Neurology	O76070	OID20971	SNCG	0.27	0.0053	0	0.26	0.0053	0	-0.0022	0.0055	0.69	0.01	0.0055	0.068	-0.011	0.0055	0.037	-0.0046	0.0055	0.39	-0.025	0.0055	3.6e-06	-0.0089	0.0055	0.1	-0.008	0.0055	0.14	-0.018	0.0055	0.00092	0.0018	0.0055	0.75	0.0085	0.0055	0.12	0.0075	0.0055	0.17	0.0038	0.0055	0.48	-0.0025	0.0055
	BAG3_O95817_OID20972_v1_Neurology	Neurology	O95817	OID20972	BAG3	0.064	0.0055	1.5e-31	0.063	0.0055	4.1e-31	-0.00018	0.0055	0.97	0.0039	0.0055	0.47	0.0063	0.0055	0.25	-0.017	0.0055	0.0023	-0.037	0.0055	7.6e-12	-0.0077	0.0055	0.16	0.001	0.0055	0.85	-0.012	0.0055	0.033	-0.0041	0.0055	0.45	0.01	0.0055	0.058	0.0024	0.0055	0.66	0.0071	0.0055	0.19	0.012	0.0055
	CCS_O14618_OID20973_v1_Neurology	Neurology	O14618	OID20973	CCS	0.02	0.0055	0.00018	0.02	0.0055	0.00022	0.0075	0.0055	0.17	-0.0026	0.0055	0.63	0.0087	0.0055	0.11	-0.01	0.0055	0.055	-0.0037	0.0055	0.5	0.0078	0.0055	0.15	0.0026	0.0055	0.63	0.012	0.0055	0.032	-0.0042	0.0055	0.44	-0.01	0.0055	0.066	-0.025	0.0055	5.3e-06	0.021	0.0055	0.00017	0.0063	0.0055
	ADGRB3_O60242_OID20974_v1_Neurology	Neurology	O60242	OID20974	ADGRB3	0.11	0.0054	1.8e-87	0.11	0.0054	4.3e-86	-0.0071	0.0055	0.2	0.0023	0.0055	0.68	-0.0049	0.0055	0.37	-0.0015	0.0055	0.79	-0.012	0.0055	0.031	0.0045	0.0055	0.42	-0.0039	0.0055	0.48	0.0023	0.0055	0.68	0.0079	0.0055	0.15	-0.012	0.0055	0.028	-0.011	0.0055	0.045	0.016	0.0055	0.0043	-0.0029	0.0055
	HNMT_P50135_OID20975_v1_Neurology	Neurology	P50135	OID20975	HNMT	0.23	0.0053	0	0.23	0.0053	0	-0.0074	0.0055	0.18	0.0088	0.0055	0.11	-0.0033	0.0055	0.55	0.0053	0.0055	0.33	-0.0017	0.0055	0.75	-0.0098	0.0055	0.074	0.0085	0.0055	0.12	0.0019	0.0055	0.73	-0.011	0.0055	0.043	-0.00053	0.0055	0.92	0.0054	0.0055	0.33	0.0052	0.0055	0.35	0.0051	0.0055
	CX3CL1_P78423_OID20976_v1_Neurology	Neurology	P78423	OID20976	CX3CL1	0.13	0.0054	1.7e-125	0.13	0.0054	4.9e-128	-0.0049	0.0055	0.37	-0.00069	0.0055	0.9	-0.0087	0.0055	0.11	0.0087	0.0055	0.11	-0.00061	0.0055	0.91	0.0053	0.0055	0.33	-0.0077	0.0055	0.16	0.0017	0.0055	0.76	0.0046	0.0055	0.4	0.0002	0.0055	0.97	-0.0005	0.0055	0.93	0.0069	0.0055	0.2	0.0023	0.0055
	IPCEF1_Q8WWN9_OID20977_v1_Neurology	Neurology	Q8WWN9	OID20977	IPCEF1	-0.0064	0.0055	0.24	-0.0066	0.0055	0.23	0.009	0.0055	0.1	-0.0022	0.0055	0.69	0.0079	0.0055	0.15	-0.022	0.0055	6.1e-05	-0.016	0.0055	0.0035	-0.00055	0.0055	0.92	0.016	0.0055	0.0043	0.0097	0.0055	0.076	0.0019	0.0055	0.72	-0.017	0.0055	0.0014	-0.03	0.0055	3.3e-08	0.016	0.0055	0.0035	0.0013	0.0055
	AFP_P02771_OID20978_v1_Neurology	Neurology	P02771	OID20978	AFP	0.23	0.0053	0	0.22	0.0053	0	0.00053	0.0055	0.92	0.0054	0.0055	0.32	-0.0022	0.0055	0.68	-0.0049	0.0055	0.37	-0.014	0.0055	0.012	0.0046	0.0055	0.4	0.003	0.0055	0.59	0.0011	0.0055	0.84	-0.0049	0.0055	0.37	0.0013	0.0055	0.81	-0.013	0.0055	0.02	0.014	0.0055	0.011	0.0065	0.0055
	MATN3_O15232_OID20979_v1_Neurology	Neurology	O15232	OID20979	MATN3	0.035	0.0055	2e-10	0.04	0.0055	1.9e-13	0.0087	0.0055	0.11	0.0076	0.0055	0.16	-0.0052	0.0055	0.34	-0.016	0.0055	0.0041	-0.014	0.0055	0.01	0.0066	0.0055	0.23	0.0022	0.0055	0.69	0.01	0.0055	0.067	0.0065	0.0055	0.23	-0.016	0.0055	0.0033	-0.013	0.0055	0.015	0.0037	0.0055	0.5	0.0081	0.0055
	OBP2B_Q9NPH6_OID20980_v1_Neurology	Neurology	Q9NPH6	OID20980	OBP2B	-0.15	0.0054	8.3e-158	-0.14	0.0054	1.3e-146	0.0016	0.0055	0.77	0.0031	0.0055	0.57	0.0093	0.0055	0.09	-0.0073	0.0055	0.18	-0.0039	0.0055	0.48	-0.0027	0.0055	0.62	0.012	0.0055	0.024	0.0049	0.0055	0.38	-0.0035	0.0055	0.52	0.0024	0.0055	0.66	0.0016	0.0055	0.77	-0.0054	0.0055	0.32	-0.0026	0.0055
	TNFRSF10B_O14763_OID20981_v1_Neurology	Neurology	O14763	OID20981	TNFRSF10B	0.38	0.0051	0	0.38	0.0051	0	-0.022	0.0055	4e-05	0.016	0.0055	0.0032	-0.0088	0.0055	0.11	0.022	0.0055	3.9e-05	0.011	0.0055	0.05	-0.011	0.0055	0.054	-0.00068	0.0055	0.9	-3.8e-05	0.0055	0.99	0.0089	0.0055	0.1	0.013	0.0055	0.018	0.013	0.0055	0.017	-0.0055	0.0055	0.32	-0.0014	0.0055
	EPHB6_O15197_OID20982_v1_Neurology	Neurology	O15197	OID20982	EPHB6	0.045	0.0055	2.4e-16	0.048	0.0055	8.7e-19	0.0014	0.0055	0.8	0.0032	0.0055	0.56	-0.0022	0.0055	0.69	-0.0059	0.0055	0.28	-0.003	0.0055	0.59	0.0067	0.0055	0.22	0.00092	0.0055	0.87	-4.9e-05	0.0055	0.99	-0.015	0.0055	0.0078	-0.004	0.0055	0.46	-0.0054	0.0055	0.32	0.0056	0.0055	0.31	0.0028	0.0055
	CALCA_P01258_OID20983_v1_Neurology	Neurology	P01258	OID20983	CALCA	0.12	0.0054	2e-113	0.13	0.0054	3.8e-117	-0.014	0.0055	0.0089	0.0063	0.0055	0.25	0.0084	0.0055	0.13	0.016	0.0055	0.0026	0.0041	0.0055	0.46	-0.012	0.0055	0.035	0.0004	0.0055	0.94	-0.00012	0.0055	0.98	0.0066	0.0055	0.23	0.0047	0.0055	0.39	0.013	0.0055	0.02	-0.0025	0.0055	0.64	0.0084	0.0055
	SFRP1_Q8N474_OID20984_v1_Neurology	Neurology	Q8N474	OID20984	SFRP1	0.3	0.0052	0	0.3	0.0052	0	-0.0081	0.0055	0.14	0.0061	0.0055	0.26	-0.01	0.0055	0.058	0.018	0.0055	0.00084	0.0073	0.0055	0.18	0.0012	0.0055	0.83	-0.00041	0.0055	0.94	-0.0027	0.0055	0.62	0.0016	0.0055	0.76	-0.009	0.0055	0.1	-0.0027	0.0055	0.62	0.018	0.0055	0.0012	0.012	0.0055
	TNFRSF9_Q07011_OID20985_v1_Neurology	Neurology	Q07011	OID20985	TNFRSF9	0.28	0.0053	0	0.28	0.0053	0	-0.0085	0.0055	0.12	0.0034	0.0055	0.54	-0.0033	0.0055	0.55	0.0021	0.0055	0.7	0.0046	0.0055	0.4	-0.00074	0.0055	0.89	0.0027	0.0055	0.63	0.0078	0.0055	0.15	-0.00022	0.0055	0.97	-0.0044	0.0055	0.42	-0.0065	0.0055	0.24	0.005	0.0055	0.36	-0.0082	0.0055
	RBKS_Q9H477_OID20986_v1_Neurology	Neurology	Q9H477	OID20986	RBKS	0.078	0.0055	5.5e-46	0.077	0.0055	2.1e-44	-0.0014	0.0055	0.8	0.0023	0.0055	0.67	0.0062	0.0055	0.26	-0.00019	0.0055	0.97	0.013	0.0055	0.021	-0.0003	0.0055	0.96	0.0091	0.0055	0.1	0.0099	0.0055	0.072	-0.017	0.0055	0.0025	-0.0063	0.0055	0.25	-0.018	0.0055	0.0012	0.017	0.0055	0.0016	0.0041	0.0055
	TCL1A_P56279_OID20987_v1_Neurology	Neurology	P56279	OID20987	TCL1A	0.065	0.0055	2.2e-32	0.063	0.0055	1.9e-30	-0.011	0.0055	0.049	-0.0094	0.0055	0.085	-0.0012	0.0055	0.83	0.045	0.0055	2.3e-16	0.066	0.0055	2.1e-33	0.0072	0.0055	0.19	-0.0091	0.0055	0.097	0.019	0.0055	0.00054	0.011	0.0055	0.037	-0.022	0.0055	7.5e-05	-0.024	0.0055	1.4e-05	0.021	0.0055	9.9e-05	0.012	0.0055
	CD63_P08962_OID20988_v1_Neurology	Neurology	P08962	OID20988	CD63	0.055	0.0055	1.4e-23	0.054	0.0055	2.5e-23	0.0024	0.0055	0.66	0.0015	0.0055	0.78	0.00055	0.0055	0.92	-0.0053	0.0055	0.33	-0.0079	0.0055	0.15	-0.011	0.0055	0.048	0.0095	0.0055	0.084	-0.0086	0.0055	0.11	-0.0011	0.0055	0.84	0.0043	0.0055	0.44	-0.0039	0.0055	0.47	0.011	0.0055	0.04	-0.0044	0.0055
	PSME2_Q9UL46_OID20989_v1_Neurology	Neurology	Q9UL46	OID20989	PSME2	0.044	0.0055	1.9e-15	0.045	0.0055	2e-16	0.012	0.0055	0.025	-0.0058	0.0055	0.29	0.0036	0.0055	0.51	-0.0092	0.0055	0.093	0.0014	0.0055	0.8	0.0067	0.0055	0.22	0.00074	0.0055	0.89	0.0084	0.0055	0.13	-0.0087	0.0055	0.11	-0.016	0.0055	0.0029	-0.025	0.0055	6.6e-06	0.021	0.0055	9.3e-05	0.0038	0.0055
	ASGR1_P07306_OID20990_v1_Neurology	Neurology	P07306	OID20990	ASGR1	0.15	0.0054	3.4e-160	0.15	0.0054	2e-162	-0.019	0.0055	0.00071	0.013	0.0055	0.02	-0.011	0.0055	0.037	0.031	0.0055	1e-08	0.021	0.0055	0.00015	-0.016	0.0055	0.0029	0.0046	0.0055	0.4	-0.0027	0.0055	0.61	-0.0012	0.0055	0.83	0.013	0.0055	0.018	0.017	0.0055	0.0016	-0.011	0.0055	0.047	0.01	0.0055
	FUT8_Q9BYC5_OID20992_v1_Neurology	Neurology	Q9BYC5	OID20992	FUT8	0.036	0.0055	7.9e-11	0.035	0.0055	2.3e-10	0.0068	0.0055	0.21	0.0014	0.0055	0.8	-0.0056	0.0055	0.31	-0.0062	0.0055	0.25	-0.014	0.0055	0.013	-0.0016	0.0055	0.76	0.011	0.0055	0.036	-0.0069	0.0055	0.21	0.0048	0.0055	0.37	-0.00064	0.0055	0.91	0.0021	0.0055	0.71	0.0043	0.0055	0.44	-0.0093	0.0055
	TBCB_Q99426_OID20993_v1_Neurology	Neurology	Q99426	OID20993	TBCB	-0.0012	0.0055	0.82	-0.0012	0.0055	0.82	0.012	0.0055	0.029	-0.00092	0.0055	0.87	0.0042	0.0055	0.44	-0.028	0.0055	1.9e-07	-0.032	0.0055	5.2e-09	-0.0027	0.0055	0.62	0.01	0.0055	0.064	-0.0028	0.0055	0.61	0.005	0.0055	0.36	-0.011	0.0055	0.046	-0.02	0.0055	0.00023	0.0082	0.0055	0.13	-0.004	0.0055
	BMP4_P12644_OID20994_v1_Neurology	Neurology	P12644	OID20994	BMP4	0.085	0.0055	4.9e-54	0.084	0.0055	7.1e-54	0.0083	0.0055	0.13	-0.0011	0.0055	0.84	0.0038	0.0055	0.49	-0.028	0.0055	2.3e-07	-0.03	0.0055	3.9e-08	0.0029	0.0055	0.6	-0.0062	0.0055	0.26	0.0038	0.0055	0.49	0.0069	0.0055	0.21	-0.018	0.0055	0.00096	-0.015	0.0055	0.007	0.0095	0.0055	0.084	0.011	0.0055
	CST5_P28325_OID20995_v1_Neurology	Neurology	P28325	OID20995	CST5	0.22	0.0054	0	0.22	0.0054	0	0.0039	0.0055	0.48	0.01	0.0055	0.06	0.0069	0.0055	0.21	-0.033	0.0055	2.9e-09	-0.05	0.0055	1.5e-19	-0.0046	0.0055	0.4	0.0069	0.0055	0.21	-0.02	0.0055	0.00022	-0.0014	0.0055	0.8	0.011	0.0055	0.048	0.0023	0.0055	0.68	-0.0017	0.0055	0.75	0.00038	0.0055
	ASAH2_Q9NR71_OID20996_v1_Neurology	Neurology	Q9NR71	OID20996	ASAH2	-0.0035	0.0055	0.52	-0.0041	0.0055	0.45	0.0012	0.0055	0.83	0.0025	0.0055	0.64	-0.0034	0.0055	0.54	-0.0048	0.0055	0.38	-0.015	0.0055	0.0055	-0.0053	0.0055	0.34	0.0068	0.0055	0.21	-0.0082	0.0055	0.13	0.0033	0.0055	0.54	-0.0017	0.0055	0.75	0.0047	0.0055	0.39	-0.0022	0.0055	0.69	0.0036	0.0055
	CXCL8_P10145_OID20997_v1_Neurology	Neurology	P10145	OID20997	CXCL8	0.17	0.0055	5.8e-203	0.17	0.0055	1.7e-198	0.0017	0.0055	0.76	-0.0072	0.0055	0.19	0.00018	0.0055	0.97	0.02	0.0055	0.00029	0.035	0.0055	3.9e-10	0.0087	0.0055	0.12	-0.0025	0.0055	0.65	0.013	0.0055	0.021	0.0048	0.0055	0.39	-0.018	0.0055	0.0012	-0.027	0.0055	9.2e-07	0.024	0.0055	1.4e-05	-0.004	0.0055
	BCAN_Q96GW7_OID20998_v1_Neurology	Neurology	Q96GW7	OID20998	BCAN	-0.13	0.0054	3e-118	-0.13	0.0054	5.8e-123	0.012	0.0055	0.024	-0.0049	0.0055	0.37	0.0014	0.0055	0.8	-0.024	0.0055	9.1e-06	-0.019	0.0055	0.00049	0.011	0.0055	0.05	0.0077	0.0055	0.16	0.0014	0.0055	0.79	-0.015	0.0055	0.0063	-0.016	0.0055	0.0033	-0.023	0.0055	2.5e-05	0.02	0.0055	0.00022	0.013	0.0055
	ACVRL1_P37023_OID20999_v1_Neurology	Neurology	P37023	OID20999	ACVRL1	0.28	0.0053	0	0.28	0.0053	0	-0.01	0.0055	0.059	0.022	0.0055	7.1e-05	-0.0089	0.0055	0.1	0.0071	0.0055	0.19	-0.017	0.0055	0.0025	-0.005	0.0055	0.36	0.003	0.0055	0.58	0.0024	0.0055	0.66	0.011	0.0055	0.05	0.0047	0.0055	0.39	0.0069	0.0055	0.21	0.0023	0.0055	0.67	0.0039	0.0055
	EIF4B_P23588_OID21000_v1_Neurology	Neurology	P23588	OID21000	EIF4B	-0.0029	0.0055	0.6	-0.003	0.0055	0.58	0.0095	0.0055	0.084	0.0012	0.0055	0.83	0.0033	0.0055	0.55	-0.017	0.0055	0.0022	-0.015	0.0055	0.0057	-0.00021	0.0055	0.97	0.0071	0.0055	0.2	0.0059	0.0055	0.28	0.004	0.0055	0.46	-0.012	0.0055	0.029	-0.027	0.0055	5.3e-07	0.02	0.0055	0.00033	0.0042	0.0055
	ADAM22_Q9P0K1_OID21001_v1_Neurology	Neurology	Q9P0K1	OID21001	ADAM22	0.11	0.0054	6.7e-96	0.12	0.0054	8.1e-101	-0.0085	0.0055	0.12	0.016	0.0055	0.0025	-0.0013	0.0055	0.82	-0.019	0.0055	0.00065	-0.029	0.0055	1.6e-07	-0.00069	0.0055	0.9	0.0088	0.0055	0.11	-0.0063	0.0055	0.25	-0.012	0.0055	0.023	-0.011	0.0055	0.051	-0.022	0.0055	7.6e-05	0.021	0.0055	0.00015	0.0073	0.0055
	PLA2G10_O15496_OID21002_v1_Neurology	Neurology	O15496	OID21002	PLA2G10	0.15	0.0054	1.4e-168	0.15	0.0054	1.4e-169	0.0046	0.0055	0.4	0.0015	0.0055	0.78	0.0045	0.0055	0.41	-0.016	0.0055	0.0038	-0.0068	0.0055	0.21	0.0057	0.0055	0.3	-0.0022	0.0055	0.69	0.0033	0.0055	0.54	0.016	0.0055	0.0035	-0.0065	0.0055	0.23	-0.0059	0.0055	0.28	0.0053	0.0055	0.33	-0.0034	0.0055
	LXN_Q9BS40_OID21003_v1_Neurology	Neurology	Q9BS40	OID21003	LXN	0.032	0.0055	3.4e-09	0.033	0.0055	1.6e-09	-0.0027	0.0055	0.63	-0.0037	0.0055	0.5	0.00074	0.0055	0.89	-0.0017	0.0055	0.75	0.004	0.0055	0.47	0.0061	0.0055	0.27	0.00068	0.0055	0.9	0.0044	0.0055	0.42	-0.019	0.0055	0.00039	-0.004	0.0055	0.46	-0.019	0.0055	0.00061	0.018	0.0055	0.00088	0.0041	0.0055
	CCL2_P13500_OID21004_v1_Neurology	Neurology	P13500	OID21004	CCL2	0.12	0.0054	5.5e-116	0.12	0.0054	1.6e-112	0.017	0.0055	0.0022	-0.012	0.0055	0.023	0.012	0.0055	0.024	-0.013	0.0055	0.022	0.012	0.0055	0.026	0.018	0.0055	0.001	0.003	0.0055	0.58	0.028	0.0055	2.1e-07	-0.011	0.0055	0.038	-0.041	0.0055	4.2e-14	-0.068	0.0055	3.7e-35	0.049	0.0055	3.6e-19	0.0017	0.0055
	CDH15_P55291_OID21005_v1_Neurology	Neurology	P55291	OID21005	CDH15	0.23	0.0053	0	0.23	0.0053	0	-0.006	0.0054	0.27	0.0046	0.0054	0.39	0.006	0.0054	0.27	-0.0079	0.0054	0.14	-0.025	0.0054	5.9e-06	-0.011	0.0054	0.044	0.011	0.0054	0.041	-0.0013	0.0054	0.81	-0.014	0.0054	0.0098	0.0014	0.0054	0.8	-0.0055	0.0054	0.31	0.012	0.0054	0.023	-0.00092	0.0054
	CNTN5_O94779_OID21006_v1_Neurology	Neurology	O94779	OID21006	CNTN5	0.11	0.0054	7.8e-87	0.1	0.0054	3.4e-80	0.0015	0.0054	0.79	-0.0055	0.0054	0.31	-0.0036	0.0054	0.51	-0.025	0.0054	3.2e-06	-0.033	0.0054	1.9e-09	0.0061	0.0054	0.26	-0.00034	0.0054	0.95	-0.0052	0.0054	0.34	-0.0079	0.0054	0.14	-0.0092	0.0054	0.092	-0.024	0.0054	1.2e-05	0.021	0.0054	0.00011	0.00039	0.0054
	ROBO2_Q9HCK4_OID21007_v1_Neurology	Neurology	Q9HCK4	OID21007	ROBO2	0.14	0.0054	1.3e-150	0.14	0.0054	3.4e-141	-0.0067	0.0054	0.22	-0.0029	0.0054	0.59	-0.0056	0.0054	0.3	0.0033	0.0054	0.55	-0.0017	0.0054	0.76	-0.00049	0.0054	0.93	0.0063	0.0054	0.24	-0.0066	0.0054	0.22	0.0016	0.0054	0.76	-0.0029	0.0054	0.59	-0.0016	0.0054	0.77	0.007	0.0054	0.2	0.0018	0.0054
	CDH3_P22223_OID21008_v1_Neurology	Neurology	P22223	OID21008	CDH3	-0.087	0.0054	2.8e-58	-0.083	0.0054	7.2e-53	0.0044	0.0054	0.41	-0.0017	0.0054	0.76	0.008	0.0054	0.14	-0.013	0.0054	0.019	-0.0021	0.0054	0.7	0.00084	0.0054	0.88	0.0096	0.0054	0.078	-0.0013	0.0054	0.81	-0.018	0.0054	0.00064	-0.0059	0.0054	0.27	-0.0088	0.0054	0.1	0.0018	0.0054	0.75	-0.003	0.0054
	DDR1_Q08345_OID21009_v1_Neurology	Neurology	Q08345	OID21009	DDR1	0.11	0.0054	7.1e-99	0.11	0.0054	1.4e-99	-0.014	0.0054	0.011	0.0026	0.0054	0.63	-0.0048	0.0054	0.37	0.0078	0.0054	0.15	0.0085	0.0054	0.12	-0.0043	0.0054	0.43	-8e-05	0.0054	0.99	-0.0021	0.0054	0.7	0.0081	0.0054	0.13	-0.004	0.0054	0.46	-0.0035	0.0054	0.52	0.003	0.0054	0.58	-0.00047	0.0054
	CD300C_Q08708_OID21010_v1_Neurology	Neurology	Q08708	OID21010	CD300C	0.12	0.0054	4.4e-110	0.12	0.0054	2.4e-114	-0.0031	0.0054	0.57	0.0028	0.0054	0.6	-0.0027	0.0054	0.62	0.004	0.0054	0.46	-0.0032	0.0054	0.55	-0.00093	0.0054	0.86	-0.0017	0.0054	0.76	-0.00054	0.0054	0.92	0.0074	0.0054	0.17	-0.0058	0.0054	0.28	-0.00065	0.0054	0.9	-0.0009	0.0054	0.87	-0.005	0.0054
	PVR_P15151_OID21011_v1_Neurology	Neurology	P15151	OID21011	PVR	0.049	0.0054	1.6e-19	0.049	0.0054	1.5e-19	-0.013	0.0054	0.014	-0.00025	0.0054	0.96	-0.0078	0.0054	0.15	0.023	0.0054	3.2e-05	0.02	0.0054	0.00028	-0.0079	0.0054	0.14	-0.001	0.0054	0.85	-0.012	0.0054	0.031	0.0099	0.0054	0.069	0.0064	0.0054	0.24	0.021	0.0054	8.9e-05	-0.013	0.0054	0.016	0.0053	0.0054
	TXNDC5_Q8NBS9_OID21012_v1_Neurology	Neurology	Q8NBS9	OID21012	TXNDC5	0.066	0.0054	1.2e-34	0.066	0.0054	1.4e-34	0.01	0.0054	0.065	0.0012	0.0054	0.83	0.0067	0.0054	0.22	-0.024	0.0054	1.2e-05	-0.032	0.0054	6.2e-09	-0.0053	0.0054	0.33	0.0066	0.0054	0.22	-0.0043	0.0054	0.43	0.014	0.0054	0.011	-0.0074	0.0054	0.17	-0.011	0.0054	0.047	0.0061	0.0054	0.26	0.0013	0.0054
	FUT3_FUT5_P21217_Q11128_OID21013_v1_Neurology	Neurology	P21217_Q11128	OID21013	FUT3_FUT5	0.22	0.0053	0	0.22	0.0053	0	-0.02	0.0054	0.00024	0.011	0.0054	0.037	-0.013	0.0054	0.015	0.02	0.0054	0.00028	0.019	0.0054	0.00052	-0.011	0.0054	0.045	0.0074	0.0054	0.17	-0.0018	0.0054	0.74	-0.0047	0.0054	0.38	0.009	0.0054	0.097	0.016	0.0054	0.0034	-0.0021	0.0054	0.7	-0.0091	0.0054
	STC1_P52823_OID21014_v1_Neurology	Neurology	P52823	OID21014	STC1	0.16	0.0054	1.2e-185	0.16	0.0054	6.1e-186	-0.019	0.0054	0.0004	0.0065	0.0054	0.23	-0.0051	0.0054	0.34	0.031	0.0054	6.1e-09	0.031	0.0054	1.2e-08	-0.0049	0.0054	0.36	-0.0044	0.0054	0.42	-0.0037	0.0054	0.49	0.01	0.0054	0.065	-0.0014	0.0054	0.79	-0.002	0.0054	0.71	0.0096	0.0054	0.077	0.0086	0.0054
	RWDD1_Q9H446_OID21015_v1_Neurology	Neurology	Q9H446	OID21015	RWDD1	0.0036	0.0054	0.5	0.0035	0.0054	0.52	0.013	0.0054	0.014	-0.0024	0.0054	0.65	0.006	0.0054	0.27	-0.022	0.0054	4.5e-05	-0.022	0.0054	6.8e-05	-0.0033	0.0054	0.54	0.01	0.0054	0.061	-0.0018	0.0054	0.75	0.0021	0.0054	0.7	-0.011	0.0054	0.049	-0.021	0.0054	0.00014	0.012	0.0054	0.025	0.0028	0.0054
	VTA1_Q9NP79_OID21016_v1_Neurology	Neurology	Q9NP79	OID21016	VTA1	-0.037	0.0054	5.8e-12	-0.037	0.0054	6.6e-12	0.012	0.0054	0.027	-0.0015	0.0054	0.79	0.0055	0.0054	0.31	-0.018	0.0054	0.00099	-0.012	0.0054	0.025	0.0025	0.0054	0.64	0.0077	0.0054	0.16	0.002	0.0054	0.71	0.0032	0.0054	0.55	-0.011	0.0054	0.043	-0.017	0.0054	0.0015	0.0084	0.0054	0.12	0.00017	0.0054
	EZR_P15311_OID21017_v1_Neurology	Neurology	P15311	OID21017	EZR	0.12	0.0054	1.9e-115	0.12	0.0054	5.2e-111	-0.0063	0.0054	0.24	0.00022	0.0054	0.97	-0.0023	0.0054	0.67	0.0083	0.0054	0.12	0.0035	0.0054	0.52	-0.0041	0.0054	0.45	0.0011	0.0054	0.83	-0.0012	0.0054	0.82	-0.0014	0.0054	0.79	-0.0049	0.0054	0.37	-0.00042	0.0054	0.94	0.011	0.0054	0.041	0.0031	0.0054
	CD8A_P01732_OID21018_v1_Neurology	Neurology	P01732	OID21018	CD8A	-0.11	0.0054	5.5e-87	-0.11	0.0054	4.1e-84	-0.0047	0.0054	0.38	0.0033	0.0054	0.55	0.0045	0.0054	0.41	-0.019	0.0054	0.00033	-0.018	0.0054	0.00068	-0.0024	0.0054	0.66	0.0048	0.0054	0.37	0.00033	0.0054	0.95	-0.0081	0.0054	0.13	-0.0048	0.0054	0.37	0.012	0.0054	0.034	-0.008	0.0054	0.14	-0.0089	0.0054
	MMP8_P22894_OID21019_v1_Neurology	Neurology	P22894	OID21019	MMP8	0.023	0.0054	1.9e-05	0.026	0.0054	1.9e-06	-0.0016	0.0054	0.77	-0.0022	0.0054	0.68	7.1e-05	0.0054	0.99	0.0015	0.0054	0.78	0.0093	0.0054	0.088	-0.0062	0.0054	0.25	0.0041	0.0054	0.45	0.0028	0.0054	0.61	-0.017	0.0054	0.0013	-0.0061	0.0054	0.26	-0.01	0.0054	0.066	0.012	0.0054	0.028	0.0017	0.0054
	SEMA4D_Q92854_OID21020_v1_Neurology	Neurology	Q92854	OID21020	SEMA4D	-0.029	0.0054	5.2e-08	-0.029	0.0054	9.2e-08	0.0081	0.0054	0.13	-0.0017	0.0054	0.75	0.0014	0.0054	0.8	-0.014	0.0054	0.012	-0.012	0.0054	0.028	-0.0041	0.0054	0.45	0.013	0.0054	0.018	-0.0027	0.0054	0.61	-0.0029	0.0054	0.59	-0.0078	0.0054	0.15	-0.019	0.0054	0.00059	0.0096	0.0054	0.075	0.0053	0.0054
	PDCD5_O14737_OID21021_v1_Neurology	Neurology	O14737	OID21021	PDCD5	0.037	0.0054	4.7e-12	0.038	0.0054	4e-12	0.0077	0.0054	0.15	-0.0016	0.0054	0.77	0.0049	0.0054	0.37	-0.0084	0.0054	0.12	-0.0035	0.0054	0.52	-0.0014	0.0054	0.79	0.0057	0.0054	0.29	0.0039	0.0054	0.47	-0.0038	0.0054	0.48	-0.011	0.0054	0.041	-0.024	0.0054	8.2e-06	0.023	0.0054	3.2e-05	0.0073	0.0054
	NSFL1C_Q9UNZ2_OID21022_v1_Neurology	Neurology	Q9UNZ2	OID21022	NSFL1C	0.0096	0.0054	0.077	0.0096	0.0054	0.076	0.011	0.0054	0.037	-0.0026	0.0054	0.63	0.0062	0.0054	0.26	-0.018	0.0054	0.00076	-0.013	0.0054	0.014	-0.00042	0.0054	0.94	0.0085	0.0054	0.12	0.0018	0.0054	0.74	-0.0081	0.0054	0.13	-0.01	0.0054	0.065	-0.021	0.0054	9e-05	0.018	0.0054	0.00089	0.0055	0.0054
	SERPINB6_P35237_OID21023_v1_Neurology	Neurology	P35237	OID21023	SERPINB6	0.021	0.0054	0.00014	0.021	0.0054	0.00015	0.018	0.0054	0.00076	-0.0018	0.0054	0.74	0.0074	0.0054	0.17	-0.031	0.0054	1.1e-08	-0.038	0.0054	2.1e-12	-0.0049	0.0054	0.37	0.012	0.0054	0.026	-0.0036	0.0054	0.51	0.0052	0.0054	0.34	-0.0068	0.0054	0.21	-0.018	0.0054	0.0011	0.0082	0.0054	0.13	-0.004	0.0054
	CXCL13_O43927_OID21024_v1_Neurology	Neurology	O43927	OID21024	CXCL13	0.09	0.0054	2.8e-62	0.095	0.0054	1.6e-68	-0.00062	0.0054	0.91	0.006	0.0054	0.27	-0.00064	0.0054	0.91	-0.007	0.0054	0.2	-0.018	0.0054	0.00073	0.0038	0.0054	0.48	0.012	0.0054	0.033	-0.0031	0.0054	0.57	-0.0071	0.0054	0.19	-0.0072	0.0054	0.19	-0.0063	0.0054	0.25	0.0095	0.0054	0.08	0.0074	0.0054
	CD34_P28906_OID21025_v1_Neurology	Neurology	P28906	OID21025	CD34	0.043	0.0054	2e-15	0.04	0.0054	8.3e-14	0.004	0.0054	0.46	-0.0057	0.0054	0.29	0.0056	0.0054	0.31	-0.012	0.0054	0.028	-0.018	0.0054	0.00096	-0.00022	0.0054	0.97	0.0043	0.0054	0.43	-0.0052	0.0054	0.34	0.0028	0.0054	0.6	0.00038	0.0054	0.94	-0.0012	0.0054	0.83	0.0018	0.0054	0.73	0.014	0.0054
	VCAN_P13611_OID21026_v1_Neurology	Neurology	P13611	OID21026	VCAN	0.19	0.0053	3.1e-275	0.19	0.0053	7.9e-275	0.0081	0.0054	0.13	0.0012	0.0054	0.82	-0.0042	0.0054	0.43	-0.017	0.0054	0.0016	-0.021	0.0054	0.00012	0.0025	0.0054	0.65	-0.0069	0.0054	0.21	-0.0076	0.0054	0.16	0.017	0.0054	0.0019	0.0011	0.0054	0.84	-0.0045	0.0054	0.4	0.0032	0.0054	0.55	-0.0014	0.0054
	PPCDC_Q96CD2_OID21027_v1_Neurology	Neurology	Q96CD2	OID21027	PPCDC	-0.0026	0.0054	0.63	-0.0027	0.0054	0.62	0.012	0.0054	0.026	-0.0099	0.0054	0.068	0.011	0.0054	0.037	-0.018	0.0054	0.00079	-0.0096	0.0054	0.078	0.0066	0.0054	0.22	0.0086	0.0054	0.11	0.01	0.0054	0.066	-0.0051	0.0054	0.35	-0.016	0.0054	0.0026	-0.029	0.0054	1.4e-07	0.02	0.0054	0.00021	0.0019	0.0054
	SMPD1_P17405_OID21028_v1_Neurology	Neurology	P17405	OID21028	SMPD1	0.1	0.0054	1.3e-78	0.1	0.0054	8.4e-81	-0.0046	0.0054	0.39	0.00069	0.0054	0.9	0.0071	0.0054	0.19	-0.0069	0.0054	0.2	-0.014	0.0054	0.008	-0.0069	0.0054	0.2	0.0099	0.0054	0.067	-0.014	0.0054	0.0083	-0.0084	0.0054	0.12	0.017	0.0054	0.0019	0.015	0.0054	0.0071	0.00057	0.0054	0.92	-0.0014	0.0054
	BST2_Q10589_OID21029_v1_Neurology	Neurology	Q10589	OID21029	BST2	0.097	0.0054	3.5e-72	0.095	0.0054	2.4e-69	-0.028	0.0054	1.5e-07	-0.0051	0.0054	0.35	-0.012	0.0054	0.027	0.069	0.0054	7.7e-37	0.073	0.0054	5.5e-41	-0.0037	0.0054	0.5	-0.012	0.0054	0.03	0.0083	0.0054	0.13	0.037	0.0054	1.2e-11	0.01	0.0054	0.065	0.037	0.0054	7.4e-12	-0.022	0.0054	3.6e-05	-0.007	0.0054
	CCL19_Q99731_OID21030_v1_Neurology	Neurology	Q99731	OID21030	CCL19	0.12	0.0054	3.3e-105	0.12	0.0054	3.2e-103	-0.00034	0.0054	0.95	0.0076	0.0054	0.16	-0.0045	0.0054	0.41	0.024	0.0054	7.7e-06	0.032	0.0054	3.3e-09	-0.00078	0.0054	0.89	-0.011	0.0054	0.053	0.01	0.0054	0.054	0.021	0.0054	0.00011	-0.0061	0.0054	0.26	0.01	0.0054	0.058	-0.00079	0.0054	0.88	0.0047	0.0054
	SULT1A1_P50225_OID21031_v1_Neurology	Neurology	P50225	OID21031	SULT1A1	-0.028	0.0054	3e-07	-0.027	0.0054	4.4e-07	0.019	0.0054	0.00061	-0.0066	0.0054	0.23	0.0061	0.0054	0.26	-0.027	0.0054	4.3e-07	-0.021	0.0054	0.0001	-0.0014	0.0054	0.79	0.012	0.0054	0.022	0.005	0.0054	0.36	0.0029	0.0054	0.59	-0.016	0.0054	0.0027	-0.026	0.0054	1.7e-06	0.0082	0.0054	0.13	-0.0082	0.0054
	SUMF2_Q8NBJ7_OID21032_v1_Neurology	Neurology	Q8NBJ7	OID21032	SUMF2	0.062	0.0054	1.5e-30	0.061	0.0054	4.7e-29	0.0039	0.0054	0.47	0.0051	0.0054	0.34	-0.00043	0.0054	0.94	0.0019	0.0054	0.73	-0.0089	0.0054	0.099	-0.0081	0.0054	0.14	0.008	0.0054	0.14	-0.011	0.0054	0.034	0.008	0.0054	0.14	0.0011	0.0054	0.84	0.0012	0.0054	0.83	0.0031	0.0054	0.56	0.00026	0.0054
	PRL_P01236_OID21033_v1_Neurology	Neurology	P01236	OID21033	PRL	-0.18	0.0053	8.8e-239	-0.18	0.0053	2.2e-235	0.0096	0.0054	0.077	-0.0094	0.0054	0.084	0.0048	0.0054	0.37	0.0021	0.0054	0.7	0.014	0.0054	0.012	0.0052	0.0054	0.34	-0.0007	0.0054	0.9	0.0076	0.0054	0.16	-0.005	0.0054	0.36	0.00082	0.0054	0.88	-0.0053	0.0054	0.33	-0.00023	0.0054	0.97	0.0015	0.0054
	LBR_Q14739_OID21034_v1_Neurology	Neurology	Q14739	OID21034	LBR	0.048	0.0054	5.7e-19	0.049	0.0054	3.2e-19	0.012	0.0054	0.024	-0.0057	0.0054	0.29	0.011	0.0054	0.041	-0.0088	0.0054	0.1	0.0015	0.0054	0.78	0.0011	0.0054	0.84	0.0086	0.0054	0.11	0.0098	0.0054	0.07	-0.0036	0.0054	0.5	-0.032	0.0054	3.9e-09	-0.046	0.0054	1.7e-17	0.033	0.0054	1.6e-09	0.0037	0.0054
	ANXA3_P12429_OID21036_v1_Neurology	Neurology	P12429	OID21036	ANXA3	-0.016	0.0054	0.0038	-0.016	0.0054	0.0038	0.015	0.0054	0.0058	-0.0084	0.0054	0.12	0.01	0.0054	0.055	-0.022	0.0054	4.2e-05	-0.012	0.0054	0.024	0.003	0.0054	0.57	0.015	0.0054	0.0049	0.0098	0.0054	0.071	-0.011	0.0054	0.046	-0.028	0.0054	1.5e-07	-0.045	0.0054	1.3e-16	0.026	0.0054	2e-06	0.0037	0.0054
	ENO1_P06733_OID21037_v1_Neurology	Neurology	P06733	OID21037	ENO1	-0.024	0.0054	7.1e-06	-0.024	0.0054	8.7e-06	0.018	0.0055	0.0012	-0.0046	0.0054	0.4	0.0056	0.0054	0.3	-0.023	0.0054	1.9e-05	-0.022	0.0055	5.3e-05	-0.00087	0.0054	0.87	0.01	0.0054	0.056	0.0039	0.0054	0.47	0.0043	0.0054	0.43	-0.014	0.0054	0.012	-0.023	0.0055	2.7e-05	0.013	0.0054	0.018	-0.0052	0.0055
	CHGB_P05060_OID21038_v1_Neurology	Neurology	P05060	OID21038	CHGB	0.2	0.0053	0	0.21	0.0053	0	-0.013	0.0054	0.02	0.007	0.0054	0.2	-0.0095	0.0054	0.08	-0.0015	0.0054	0.78	-0.0036	0.0054	0.5	-0.0068	0.0054	0.21	-0.0029	0.0054	0.59	-0.0077	0.0054	0.16	-0.0022	0.0054	0.69	-0.009	0.0054	0.099	-0.0041	0.0054	0.45	0.0096	0.0054	0.076	0.008	0.0054
	ADAM8_P78325_OID21039_v1_Neurology	Neurology	P78325	OID21039	ADAM8	0.073	0.0054	1.8e-41	0.075	0.0054	1.9e-43	-0.0063	0.0054	0.25	0.0022	0.0054	0.69	-0.0018	0.0054	0.74	0.014	0.0054	0.009	0.028	0.0054	1.7e-07	-0.0048	0.0054	0.37	-0.0016	0.0054	0.77	0.00057	0.0054	0.92	-0.007	0.0054	0.19	-0.011	0.0054	0.038	-0.0075	0.0054	0.17	0.0063	0.0054	0.25	-0.00069	0.0054
	CD74_P04233_OID21040_v1_Neurology	Neurology	P04233	OID21040	CD74	0.29	0.0052	0	0.29	0.0052	0	-0.0096	0.0054	0.076	0.0051	0.0054	0.35	0.0048	0.0054	0.37	0.017	0.0054	0.0021	0.017	0.0054	0.0022	2.9e-05	0.0054	1	0.0033	0.0054	0.55	-0.0029	0.0054	0.59	0.0079	0.0054	0.14	-0.0036	0.0054	0.5	-0.0008	0.0054	0.88	0.00078	0.0054	0.89	-0.0033	0.0054
	LGALS8_O00214_OID21041_v1_Neurology	Neurology	O00214	OID21041	LGALS8	0.022	0.0054	6.3e-05	0.021	0.0054	0.00013	0.015	0.0054	0.005	-0.0022	0.0054	0.68	0.0052	0.0054	0.33	-0.016	0.0054	0.0035	-0.014	0.0054	0.008	-0.0079	0.0054	0.14	0.0074	0.0054	0.17	-0.0063	0.0054	0.25	0.0073	0.0054	0.18	-0.0093	0.0054	0.087	-0.012	0.0054	0.022	0.0064	0.0054	0.24	4.9e-05	0.0054
	CXCL11_O14625_OID21042_v1_Neurology	Neurology	O14625	OID21042	CXCL11	0.12	0.0054	5.5e-114	0.12	0.0054	2.5e-114	0.00064	0.0054	0.91	0.00077	0.0054	0.89	0.0038	0.0054	0.48	0.02	0.0054	0.00022	0.023	0.0054	2.7e-05	0.0031	0.0054	0.57	0.00075	0.0054	0.89	0.0034	0.0054	0.53	0.015	0.0054	0.0049	-0.0044	0.0054	0.42	0.00079	0.0054	0.88	0.0018	0.0054	0.74	-0.0055	0.0054
	GOLM2_Q6P4E1_OID21044_v1_Neurology	Neurology	Q6P4E1	OID21044	GOLM2	0.067	0.0054	1.4e-35	0.067	0.0054	1.6e-35	-0.0093	0.0054	0.085	0.00068	0.0054	0.9	-0.0015	0.0054	0.79	0.0079	0.0054	0.14	0.00026	0.0054	0.96	-0.0037	0.0054	0.5	-0.0053	0.0054	0.33	-0.0096	0.0054	0.077	-0.0071	0.0054	0.19	0.009	0.0054	0.097	0.0096	0.0054	0.076	-0.0036	0.0054	0.51	0.0049	0.0054
	RGMB_Q6NW40_OID21045_v1_Neurology	Neurology	Q6NW40	OID21045	RGMB	0.095	0.0054	8e-70	0.097	0.0054	6.3e-72	-0.0058	0.0054	0.28	0.0079	0.0054	0.14	0.0043	0.0054	0.42	-0.017	0.0054	0.0018	-0.021	0.0054	0.00011	-0.009	0.0054	0.096	0.0033	0.0054	0.55	-0.0069	0.0054	0.2	-0.0043	0.0054	0.43	-0.0054	0.0054	0.32	-0.0083	0.0054	0.12	0.0043	0.0054	0.43	0.0076	0.0054
	ENO2_P09104_OID21046_v1_Neurology	Neurology	P09104	OID21046	ENO2	0.02	0.0054	0.00026	0.019	0.0054	0.00039	0.012	0.0054	0.026	-0.0038	0.0054	0.49	0.0063	0.0054	0.25	-0.031	0.0054	1.7e-08	-0.038	0.0054	3.1e-12	-0.002	0.0054	0.71	0.0099	0.0054	0.067	-0.0098	0.0054	0.07	0.0024	0.0054	0.66	-0.0061	0.0054	0.26	-0.02	0.0054	0.00024	0.014	0.0054	0.0075	0.0035	0.0054
	OXT_P01178_OID21047_v1_Neurology	Neurology	P01178	OID21047	OXT	-0.048	0.0054	6.2e-19	-0.046	0.0054	2e-17	-0.018	0.0054	0.00085	0.0033	0.0054	0.54	-0.014	0.0054	0.0077	0.045	0.0054	1.8e-16	0.046	0.0054	2e-17	-0.014	0.0054	0.011	-0.00035	0.0054	0.95	0.002	0.0054	0.72	-0.012	0.0054	0.027	0.0077	0.0054	0.15	0.021	0.0054	0.00012	-0.0036	0.0054	0.5	0.0085	0.0054
	SCARF2_Q96GP6_OID21048_v1_Neurology	Neurology	Q96GP6	OID21048	SCARF2	0.47	0.0048	0	0.46	0.0048	0	-0.0097	0.0054	0.072	0.012	0.0054	0.025	-0.01	0.0054	0.065	-0.013	0.0054	0.015	-0.032	0.0054	4e-09	-0.0015	0.0054	0.78	-0.0025	0.0054	0.64	-0.013	0.0054	0.019	0.0007	0.0054	0.9	-0.0021	0.0054	0.69	-0.009	0.0054	0.097	0.012	0.0054	0.024	-0.00079	0.0054
	TNFRSF8_P28908_OID21049_v1_Neurology	Neurology	P28908	OID21049	TNFRSF8	0.14	0.0054	4.3e-147	0.14	0.0054	1.1e-152	-0.0081	0.0054	0.14	-0.00059	0.0054	0.91	0.0048	0.0054	0.37	0.021	0.0054	0.0001	0.031	0.0054	1.2e-08	0.0027	0.0054	0.61	-5.5e-05	0.0054	0.99	0.0033	0.0054	0.55	0.003	0.0054	0.58	0.0048	0.0054	0.38	0.0068	0.0054	0.21	-0.0046	0.0054	0.39	-0.011	0.0054
	THY1_P04216_OID21050_v1_Neurology	Neurology	P04216	OID21050	THY1	0.14	0.0054	1.9e-139	0.14	0.0054	1.6e-143	0.00017	0.0054	0.98	0.0012	0.0054	0.82	-0.0036	0.0054	0.51	-0.003	0.0054	0.58	-0.0067	0.0054	0.22	0.0011	0.0054	0.84	0.0019	0.0054	0.73	-0.0021	0.0054	0.7	-0.0091	0.0054	0.091	-0.015	0.0054	0.005	-0.018	0.0054	0.0011	0.02	0.0054	0.00024	0.0073	0.0054
	BST1_Q10588_OID21051_v1_Neurology	Neurology	Q10588	OID21051	BST1	-0.015	0.0054	0.0064	-0.015	0.0054	0.0053	-0.0066	0.0054	0.22	-0.006	0.0054	0.27	0.002	0.0054	0.71	-0.0061	0.0054	0.26	-0.01	0.0054	0.058	0.0012	0.0054	0.82	0.004	0.0054	0.46	-0.0039	0.0054	0.47	-0.016	0.0054	0.0038	-0.0053	0.0054	0.33	-0.011	0.0054	0.037	0.011	0.0054	0.046	0.0051	0.0054
	TNFRSF21_O75509_OID21052_v1_Neurology	Neurology	O75509	OID21052	TNFRSF21	0.17	0.0053	6.8e-214	0.17	0.0053	3.6e-212	-0.01	0.0054	0.056	0.0096	0.0054	0.077	-0.0039	0.0054	0.47	0.00073	0.0054	0.89	0.0026	0.0054	0.64	-0.0057	0.0054	0.29	-0.00073	0.0054	0.89	-0.0051	0.0054	0.35	-0.0032	0.0054	0.55	-0.0044	0.0054	0.42	0.00048	0.0054	0.93	0.0099	0.0054	0.069	-0.0026	0.0054
	CPPED1_Q9BRF8_OID21053_v1_Neurology	Neurology	Q9BRF8	OID21053	CPPED1	0.014	0.0054	0.01	0.014	0.0054	0.011	0.0042	0.0054	0.44	-0.00071	0.0054	0.9	-0.0016	0.0054	0.77	-0.0056	0.0054	0.3	0.0068	0.0054	0.21	-0.0084	0.0054	0.12	0.0077	0.0054	0.15	0.0031	0.0054	0.56	-0.0089	0.0054	0.1	-0.015	0.0054	0.0053	-0.021	0.0054	0.0001	0.0075	0.0054	0.16	0.0025	0.0054
	NCAN_O14594_OID21055_v1_Neurology	Neurology	O14594	OID21055	NCAN	-0.034	0.0054	1.9e-10	-0.035	0.0054	6.3e-11	0.0048	0.0054	0.38	-0.0028	0.0054	0.6	-0.0078	0.0054	0.15	-0.0017	0.0054	0.76	0.012	0.0054	0.026	0.0055	0.0054	0.31	0.0019	0.0054	0.73	-0.004	0.0054	0.46	0.0045	0.0054	0.41	-0.0032	0.0054	0.55	0.0099	0.0054	0.069	-0.0099	0.0054	0.068	0.0016	0.0054
	NTRK3_Q16288_OID21057_v1_Neurology	Neurology	Q16288	OID21057	NTRK3	0.18	0.0053	4e-235	0.17	0.0053	3.4e-225	0.01	0.0054	0.053	-0.0054	0.0054	0.32	0.0074	0.0054	0.17	-0.032	0.0054	3.3e-09	-0.043	0.0054	1.4e-15	0.0098	0.0054	0.072	0.0025	0.0054	0.64	-0.005	0.0054	0.36	-0.0021	0.0054	0.69	-0.0052	0.0054	0.33	-0.013	0.0054	0.015	0.011	0.0054	0.043	0.0089	0.0054
	SCARA5_Q6ZMJ2_OID21058_v1_Neurology	Neurology	Q6ZMJ2	OID21058	SCARA5	0.35	0.0051	0	0.34	0.0051	0	-0.01	0.0054	0.066	0.0091	0.0054	0.093	0.0011	0.0054	0.84	-0.012	0.0054	0.028	-0.032	0.0054	2.3e-09	-0.0074	0.0054	0.17	0.0058	0.0054	0.29	-0.01	0.0054	0.06	-0.0082	0.0054	0.13	0.0056	0.0054	0.3	0.00088	0.0054	0.87	-0.00026	0.0054	0.96	0.0068	0.0054
	LRPAP1_P30533_OID21059_v1_Neurology	Neurology	P30533	OID21059	LRPAP1	0.12	0.0054	6.9e-104	0.12	0.0054	2.1e-101	-0.0022	0.0054	0.69	0.0047	0.0054	0.38	0.0052	0.0054	0.33	0.02	0.0054	0.00019	0.027	0.0054	6.7e-07	-0.0055	0.0054	0.31	0.0064	0.0054	0.24	-0.00053	0.0054	0.92	0.0087	0.0054	0.11	-0.006	0.0054	0.26	0.001	0.0054	0.85	-5.8e-05	0.0054	0.99	-0.0027	0.0054
	CPA2_P48052_OID21060_v1_Neurology	Neurology	P48052	OID21060	CPA2	0.078	0.0054	3e-47	0.078	0.0054	4.8e-47	0.0014	0.0054	0.8	0.0073	0.0054	0.18	0.0032	0.0054	0.56	-0.023	0.0054	2.5e-05	-0.025	0.0054	3.8e-06	0.0017	0.0054	0.75	0.0089	0.0054	0.1	-0.00046	0.0054	0.93	0.003	0.0054	0.57	-0.007	0.0054	0.2	-0.02	0.0054	0.0002	0.0099	0.0054	0.067	0.00065	0.0054
	CLEC1B_Q9P126_OID21061_v1_Neurology	Neurology	Q9P126	OID21061	CLEC1B	0.011	0.0054	0.034	0.011	0.0054	0.047	0.0059	0.0054	0.27	-0.002	0.0054	0.71	0.0051	0.0054	0.35	-0.0076	0.0054	0.16	-0.0096	0.0054	0.077	-0.0063	0.0054	0.25	0.0073	0.0054	0.18	-0.0067	0.0054	0.22	0.0054	0.0054	0.32	-0.00049	0.0054	0.93	-0.0052	0.0054	0.34	0.0031	0.0054	0.57	0.00098	0.0054
	FOLR2_P14207_OID21062_v1_Neurology	Neurology	P14207	OID21062	FOLR2	0.12	0.0054	8.1e-117	0.13	0.0054	3.9e-121	0.0043	0.0054	0.43	0.0014	0.0054	0.8	-5.2e-05	0.0054	0.99	-0.012	0.0054	0.023	-0.019	0.0054	0.00041	0.0075	0.0054	0.16	-0.0029	0.0054	0.59	-0.0083	0.0054	0.13	0.002	0.0054	0.71	-0.011	0.0054	0.04	-0.014	0.0054	0.0082	0.012	0.0054	0.028	-0.0057	0.0054
	MSR1_P21757_OID21063_v1_Neurology	Neurology	P21757	OID21063	MSR1	0.34	0.0051	0	0.34	0.0051	0	-0.022	0.0054	4.4e-05	0.015	0.0054	0.0051	-0.012	0.0054	0.031	0.035	0.0054	8.8e-11	0.014	0.0054	0.012	-0.013	0.0054	0.017	-0.0044	0.0054	0.42	-0.019	0.0054	0.00038	0.02	0.0054	0.0003	0.015	0.0054	0.0048	0.034	0.0054	6.1e-10	-0.019	0.0054	0.00045	-0.0002	0.0054
	JAM2_P57087_OID21064_v1_Neurology	Neurology	P57087	OID21064	JAM2	0.27	0.0052	0	0.27	0.0052	0	-0.0029	0.0054	0.59	0.002	0.0054	0.71	-0.0014	0.0054	0.8	-0.018	0.0054	0.001	-0.025	0.0054	3.4e-06	-0.0043	0.0054	0.42	0.0042	0.0054	0.44	-0.0075	0.0054	0.16	-0.00023	0.0054	0.97	-0.0045	0.0054	0.4	-0.0093	0.0054	0.088	0.0073	0.0054	0.18	0.0034	0.0054
	RGMA_Q96B86_OID21065_v1_Neurology	Neurology	Q96B86	OID21065	RGMA	-0.042	0.0054	8.3e-15	-0.041	0.0054	2.9e-14	0.0018	0.0054	0.74	0.0011	0.0054	0.84	0.0083	0.0054	0.12	-0.02	0.0054	0.00031	-0.027	0.0054	6.4e-07	0.0028	0.0054	0.6	-0.011	0.0054	0.048	0.003	0.0054	0.58	0.012	0.0054	0.024	-0.0095	0.0054	0.081	-0.014	0.0054	0.0087	0.014	0.0054	0.0091	-0.0012	0.0054
	DKK1_O94907_OID21066_v1_Neurology	Neurology	O94907	OID21066	DKK1	0.082	0.0054	6e-52	0.08	0.0054	1.1e-49	0.00089	0.0054	0.87	0.0081	0.0054	0.13	-0.003	0.0054	0.58	0.0089	0.0054	0.1	-0.00018	0.0054	0.97	-0.0051	0.0054	0.35	0.00052	0.0054	0.92	-0.013	0.0054	0.018	0.003	0.0054	0.58	0.0053	0.0054	0.33	0.0026	0.0054	0.63	0.0062	0.0054	0.25	0.0004	0.0054
	BIN2_Q9UBW5_OID21067_v1_Neurology	Neurology	Q9UBW5	OID21067	BIN2	-0.016	0.0054	0.0035	-0.016	0.0054	0.0027	0.019	0.0054	0.00058	-0.0022	0.0054	0.69	0.0077	0.0054	0.16	-0.035	0.0054	2.1e-10	-0.031	0.0054	1.6e-08	-0.0038	0.0054	0.48	0.014	0.0054	0.011	-0.0087	0.0054	0.11	0.0049	0.0054	0.37	-0.015	0.0054	0.0074	-0.014	0.0054	0.01	0.00083	0.0054	0.88	-0.0069	0.0054
	CCN5_O76076_OID21068_v1_Neurology	Neurology	O76076	OID21068	CCN5	0.29	0.0052	0	0.3	0.0052	0	-0.0051	0.0054	0.35	0.018	0.0054	0.0013	0.0032	0.0054	0.56	-0.0082	0.0054	0.13	-0.027	0.0054	7.6e-07	-0.012	0.0054	0.024	0.0016	0.0054	0.77	-0.01	0.0054	0.053	-0.0077	0.0054	0.15	0.0034	0.0054	0.53	0.001	0.0054	0.85	0.0067	0.0054	0.22	0.0081	0.0054
	CGA_P01215_OID21069_v1_Neurology	Neurology	P01215	OID21069	CGA	0.24	0.0053	0	0.22	0.0053	0	-0.0053	0.0054	0.33	0.0045	0.0054	0.41	-0.0081	0.0054	0.14	0.0063	0.0054	0.24	0.0059	0.0054	0.28	0.012	0.0054	0.024	-0.0086	0.0054	0.11	-0.0012	0.0054	0.83	0.0019	0.0054	0.73	0.003	0.0054	0.59	0.0065	0.0054	0.23	-0.0039	0.0054	0.48	-0.0083	0.0054
	APP_P05067_OID21070_v1_Neurology	Neurology	P05067	OID21070	APP	0.049	0.0054	1.4e-19	0.049	0.0054	3.9e-19	-0.00083	0.0054	0.88	0.0031	0.0054	0.57	-0.0046	0.0054	0.4	0.012	0.0054	0.03	0.0087	0.0054	0.11	-0.0061	0.0054	0.26	0.0059	0.0054	0.28	-0.014	0.0054	0.008	0.0043	0.0054	0.43	0.0056	0.0054	0.31	0.0032	0.0054	0.56	0.0069	0.0054	0.21	-0.0029	0.0054
	ITGAM_P11215_OID21071_v1_Neurology	Neurology	P11215	OID21071	ITGAM	0.064	0.0054	1.4e-31	0.061	0.0054	4.1e-29	0.0042	0.0054	0.44	-0.015	0.0054	0.0063	0.0087	0.0054	0.11	-0.027	0.0054	5.6e-07	-0.032	0.0054	2.5e-09	0.0023	0.0054	0.67	0.0083	0.0054	0.13	-0.0023	0.0054	0.67	0.0037	0.0054	0.5	-0.0097	0.0054	0.074	-0.016	0.0054	0.004	0.0086	0.0054	0.11	0.0066	0.0054
	APOH_P02749_OID21072_v1_Neurology	Neurology	P02749	OID21072	APOH	0.093	0.0054	2.1e-66	0.093	0.0054	3.3e-66	-0.016	0.0054	0.0039	0.0058	0.0054	0.29	-0.0053	0.0054	0.33	0.014	0.0054	0.013	-0.0062	0.0054	0.25	-0.011	0.0054	0.051	-0.0017	0.0054	0.76	-0.0034	0.0054	0.53	-0.00027	0.0054	0.96	0.014	0.0054	0.01	0.022	0.0054	6.9e-05	-0.0055	0.0054	0.31	0.0072	0.0054
	MIF_P14174_OID21073_v1_Neurology	Neurology	P14174	OID21073	MIF	-0.0074	0.0054	0.17	-0.0074	0.0054	0.18	0.011	0.0054	0.038	0.00067	0.0054	0.9	0.0051	0.0054	0.35	-0.016	0.0054	0.0035	-0.0083	0.0054	0.13	-0.0022	0.0054	0.69	0.011	0.0054	0.05	0.00026	0.0054	0.96	-0.0046	0.0054	0.39	-0.012	0.0054	0.03	-0.021	0.0054	0.00012	0.014	0.0054	0.011	0.00057	0.0054
	NPTX1_Q15818_OID21074_v1_Neurology	Neurology	Q15818	OID21074	NPTX1	0.13	0.0054	2.4e-119	0.12	0.0054	7e-112	-0.012	0.0054	0.034	0.0013	0.0054	0.82	-0.014	0.0054	0.012	0.019	0.0054	0.00055	0.019	0.0054	0.00054	0.0027	0.0054	0.62	-0.0019	0.0054	0.72	0.0017	0.0054	0.76	0.0054	0.0054	0.32	0.00099	0.0054	0.86	0.018	0.0054	0.00085	-0.013	0.0054	0.02	0.005	0.0054
	GGT1_P19440_OID21075_v1_Neurology	Neurology	P19440	OID21075	GGT1	0.12	0.0054	6.5e-102	0.11	0.0054	3.3e-96	-0.026	0.0054	2e-06	0.0072	0.0054	0.18	-0.0026	0.0054	0.63	0.037	0.0054	8.1e-12	0.03	0.0054	2.4e-08	-0.018	0.0054	0.00098	0.0021	0.0054	0.7	-0.0064	0.0054	0.24	0.0053	0.0054	0.33	0.0074	0.0054	0.17	0.021	0.0054	0.00011	-0.0037	0.0054	0.5	0.0067	0.0054
	BCAM_P50895_OID21076_v1_Neurology	Neurology	P50895	OID21076	BCAM	0.18	0.0053	4.3e-243	0.18	0.0053	5.2e-245	-0.01	0.0054	0.058	0.002	0.0054	0.71	-0.0055	0.0054	0.31	-0.0061	0.0054	0.26	-0.0061	0.0054	0.26	0.0047	0.0054	0.39	0.0058	0.0054	0.29	-0.00035	0.0054	0.95	-0.0081	0.0054	0.14	-0.0068	0.0054	0.21	-0.019	0.0054	0.0006	0.015	0.0054	0.0077	0.0048	0.0054
	STIP1_P31948_OID21077_v1_Neurology	Neurology	P31948	OID21077	STIP1	-0.0074	0.0054	0.17	-0.007	0.0054	0.2	0.015	0.0054	0.0061	-0.0013	0.0054	0.81	0.008	0.0054	0.14	-0.025	0.0054	2.9e-06	-0.022	0.0054	7.1e-05	-7.8e-05	0.0054	0.99	0.0077	0.0054	0.16	0.0015	0.0054	0.78	0.00038	0.0054	0.94	-0.012	0.0054	0.025	-0.021	0.0054	0.0001	0.014	0.0054	0.012	0.0013	0.0054
	AHSP_Q9NZD4_OID21078_v1_Neurology	Neurology	Q9NZD4	OID21078	AHSP	0.033	0.0054	2e-09	0.034	0.0054	7.3e-10	-0.011	0.0055	0.039	0.00026	0.0055	0.96	0.00051	0.0055	0.93	0.019	0.0055	0.00038	0.034	0.0054	7e-10	0.0018	0.0054	0.74	0.00051	0.0055	0.93	0.012	0.0054	0.029	-0.026	0.0054	1.2e-06	0.0023	0.0054	0.67	0.0038	0.0054	0.49	0.0099	0.0054	0.068	0.0035	0.0054
	DSC2_Q02487_OID21079_v1_Neurology	Neurology	Q02487	OID21079	DSC2	0.24	0.0053	0	0.25	0.0053	0	-0.004	0.0055	0.46	0.012	0.0055	0.028	0.0018	0.0055	0.74	-0.019	0.0055	0.00038	-0.025	0.0055	5.6e-06	-0.007	0.0055	0.2	0.0029	0.0055	0.6	-0.013	0.0055	0.014	-0.01	0.0055	0.066	0.0039	0.0055	0.48	-0.0051	0.0055	0.35	0.0068	0.0055	0.22	-0.0044	0.0055
	CD164_Q04900_OID21080_v1_Neurology	Neurology	Q04900	OID21080	CD164	0.081	0.0054	1.4e-50	0.081	0.0054	3.6e-50	0.0028	0.0054	0.6	0.0085	0.0054	0.12	0.001	0.0054	0.85	-0.0029	0.0054	0.59	-0.0062	0.0054	0.25	-0.0022	0.0054	0.69	0.0078	0.0054	0.15	0.0023	0.0054	0.67	3.8e-05	0.0054	0.99	-0.0044	0.0054	0.41	-0.014	0.0054	0.013	0.019	0.0054	0.00056	0.013	0.0054
	NRP2_O60462_OID21081_v1_Neurology	Neurology	O60462	OID21081	NRP2	0.22	0.0053	0	0.22	0.0053	0	-0.0023	0.0054	0.67	0.0015	0.0054	0.78	-0.01	0.0054	0.06	-0.01	0.0054	0.057	-0.02	0.0054	0.00018	0.0037	0.0054	0.5	0.0022	0.0054	0.69	-0.013	0.0054	0.02	0.0097	0.0054	0.076	0.005	0.0054	0.36	0.0048	0.0054	0.38	0.0012	0.0054	0.83	-0.0013	0.0054
	SIGLEC5_O15389_OID21082_v1_Neurology	Neurology	O15389	OID21082	SIGLEC5	0.069	0.0054	1.4e-36	0.071	0.0054	3.7e-39	-0.01	0.0054	0.061	0.011	0.0054	0.036	-0.0027	0.0054	0.63	0.0036	0.0054	0.51	-0.0042	0.0054	0.44	-0.0068	0.0054	0.21	0.0066	0.0054	0.23	-0.0044	0.0054	0.42	-0.0011	0.0054	0.84	0.0044	0.0054	0.42	0.0099	0.0054	0.07	-0.0083	0.0054	0.13	-0.0065	0.0054
	MMP3_P08254_OID21083_v1_Neurology	Neurology	P08254	OID21083	MMP3	0.043	0.0054	1.8e-15	0.046	0.0054	3.3e-17	-0.012	0.0054	0.031	0.0007	0.0054	0.9	0.0034	0.0054	0.54	0.0082	0.0054	0.13	0.0048	0.0054	0.38	-0.0012	0.0054	0.83	0.0025	0.0054	0.65	0.0072	0.0054	0.19	-0.0023	0.0054	0.67	0.0031	0.0054	0.57	-0.0012	0.0054	0.83	0.0082	0.0054	0.13	0.0021	0.0054
	WARS_P23381_OID21084_v1_Neurology	Neurology	P23381	OID21084	WARS	0.14	0.0054	1.3e-154	0.14	0.0054	2.4e-151	0.0043	0.0054	0.43	0.00016	0.0054	0.98	0.0095	0.0054	0.082	-0.00061	0.0054	0.91	-0.0082	0.0054	0.13	-0.0035	0.0054	0.52	-0.00043	0.0054	0.94	-0.0028	0.0054	0.61	0.02	0.0054	0.0002	0.0063	0.0054	0.24	0.011	0.0054	0.041	-0.0074	0.0054	0.18	-0.0074	0.0054
	NID2_Q14112_OID21085_v1_Neurology	Neurology	Q14112	OID21085	NID2	0.044	0.0054	3.3e-16	0.044	0.0054	9.7e-16	0.0003	0.0054	0.96	0.0061	0.0054	0.26	-0.00065	0.0054	0.91	0.0068	0.0054	0.21	-0.0067	0.0054	0.22	-0.011	0.0054	0.041	0.0026	0.0054	0.63	-0.011	0.0054	0.039	0.0024	0.0054	0.66	0.013	0.0054	0.018	0.013	0.0054	0.014	-0.0039	0.0054	0.48	0.00055	0.0054
	HARS1_P12081_OID21086_v1_Neurology	Neurology	P12081	OID21086	HARS1	0.00064	0.0054	0.91	0.00041	0.0054	0.94	0.014	0.0054	0.011	-0.0011	0.0054	0.83	0.0054	0.0054	0.32	-0.023	0.0054	1.9e-05	-0.026	0.0054	2.4e-06	-0.0034	0.0054	0.54	0.012	0.0054	0.029	-0.0018	0.0054	0.75	0.0039	0.0054	0.48	-0.011	0.0054	0.042	-0.017	0.0054	0.0014	0.0078	0.0054	0.15	-0.003	0.0054
	PEBP1_P30086_OID21087_v1_Neurology	Neurology	P30086	OID21087	PEBP1	0.032	0.0054	3.3e-09	0.032	0.0054	4.1e-09	0.0073	0.0054	0.18	0.0038	0.0054	0.49	0.0041	0.0054	0.45	-0.0094	0.0054	0.083	-0.0032	0.0054	0.56	-0.00031	0.0054	0.95	0.0065	0.0054	0.23	0.00094	0.0054	0.86	-0.011	0.0054	0.045	-0.0058	0.0054	0.28	-0.018	0.0054	0.00084	0.018	0.0054	0.00098	0.0052	0.0054
	SERPINB1_P30740_OID21088_v1_Neurology	Neurology	P30740	OID21088	SERPINB1	-0.0032	0.0054	0.55	-0.0032	0.0054	0.55	0.016	0.0055	0.0037	-0.0037	0.0055	0.5	0.0077	0.0055	0.16	-0.025	0.0055	3.9e-06	-0.021	0.0055	9.9e-05	-0.0015	0.0055	0.79	0.017	0.0055	0.0024	0.0017	0.0054	0.76	-0.0064	0.0054	0.24	-0.017	0.0055	0.0018	-0.03	0.0054	2.6e-08	0.017	0.0055	0.0019	-0.003	0.0054
	IL17RA_Q96F46_OID21089_v1_Neurology	Neurology	Q96F46	OID21089	IL17RA	0.017	0.0054	0.0023	0.017	0.0054	0.0021	0.00039	0.0054	0.94	-0.014	0.0054	0.0096	0.014	0.0054	0.012	-0.0055	0.0054	0.31	0.0012	0.0054	0.82	0.0019	0.0054	0.73	0.003	0.0054	0.58	0.0019	0.0054	0.72	-0.005	0.0054	0.35	-0.0053	0.0054	0.33	-0.0069	0.0054	0.2	0.0038	0.0054	0.48	-0.0098	0.0054
	CLEC14A_Q86T13_OID21090_v1_Neurology	Neurology	Q86T13	OID21090	CLEC14A	0.19	0.0053	4.6e-267	0.19	0.0053	6.5e-270	-0.018	0.0054	0.00087	0.014	0.0054	0.0096	-0.0085	0.0054	0.12	0.015	0.0054	0.0055	0.0047	0.0054	0.39	-0.011	0.0054	0.047	-0.0032	0.0054	0.55	0.00019	0.0054	0.97	0.0078	0.0054	0.15	0.0034	0.0054	0.53	0.005	0.0054	0.36	0.0041	0.0054	0.45	0.0029	0.0054
	GP6_Q9HCN6_OID21091_v1_Neurology	Neurology	Q9HCN6	OID21091	GP6	-0.01	0.0054	0.063	-0.01	0.0054	0.065	0.0066	0.0055	0.23	-0.00076	0.0055	0.89	0.0028	0.0055	0.61	-0.0084	0.0055	0.13	-0.0097	0.0054	0.074	-0.0052	0.0054	0.34	0.0075	0.0055	0.17	-0.0039	0.0054	0.48	0.002	0.0054	0.72	-0.0046	0.0054	0.4	-0.012	0.0054	0.027	0.0072	0.0054	0.19	-0.00064	0.0054
	CNTN3_Q9P232_OID21092_v1_Neurology	Neurology	Q9P232	OID21092	CNTN3	0.06	0.0054	2.7e-28	0.056	0.0054	5.9e-25	-0.011	0.0054	0.038	0.0065	0.0054	0.23	-0.0043	0.0054	0.43	0.0084	0.0054	0.12	-0.011	0.0054	0.039	-0.015	0.0054	0.0075	0.0082	0.0054	0.13	-0.013	0.0054	0.016	-0.014	0.0054	0.012	0.01	0.0054	0.061	0.0056	0.0054	0.3	-0.0025	0.0054	0.65	0.013	0.0054
	INHBC_P55103_OID21093_v1_Neurology	Neurology	P55103	OID21093	INHBC	0.15	0.0054	2.3e-158	0.15	0.0054	7.7e-159	-0.01	0.0054	0.056	0.005	0.0054	0.36	-0.0045	0.0054	0.41	0.021	0.0054	9e-05	0.024	0.0054	1.1e-05	-0.0062	0.0054	0.26	0.0046	0.0054	0.39	0.0031	0.0054	0.57	-0.018	0.0054	0.00092	-0.0025	0.0054	0.65	-0.0083	0.0054	0.13	0.0081	0.0054	0.14	0.0056	0.0054
	PIK3IP1_Q96FE7_OID21094_v1_Neurology	Neurology	Q96FE7	OID21094	PIK3IP1	0.33	0.0051	0	0.33	0.0051	0	-0.0096	0.0054	0.078	0.013	0.0054	0.019	-0.0046	0.0054	0.4	-0.0078	0.0054	0.15	-0.018	0.0054	0.00091	-0.011	0.0054	0.044	0.0029	0.0054	0.59	-0.0096	0.0054	0.078	-0.0056	0.0054	0.3	0.006	0.0054	0.27	0.0013	0.0054	0.81	0.0041	0.0054	0.45	0.0085	0.0054
	NCAM2_O15394_OID21095_v1_Neurology	Neurology	O15394	OID21095	NCAM2	-0.068	0.0054	2.1e-36	-0.068	0.0054	2.5e-36	0.0088	0.0054	0.11	-0.0061	0.0054	0.27	0.0056	0.0054	0.31	-0.035	0.0054	1.1e-10	-0.017	0.0054	0.0014	0.008	0.0054	0.14	0.002	0.0054	0.71	0.019	0.0054	0.00036	0.0083	0.0054	0.13	-0.021	0.0054	0.00011	-0.023	0.0054	3.4e-05	0.0025	0.0054	0.65	4e-05	0.0054
	CA6_P23280_OID21096_v1_Neurology	Neurology	P23280	OID21096	CA6	-0.13	0.0054	6.2e-121	-0.13	0.0054	1.6e-122	0.0036	0.0054	0.51	-0.013	0.0055	0.013	0.017	0.0055	0.0019	-0.009	0.0054	0.099	0.0078	0.0055	0.15	0.013	0.0054	0.014	0.0072	0.0055	0.19	0.017	0.0054	0.0018	-0.0084	0.0055	0.12	-0.011	0.0054	0.041	-0.018	0.0055	0.0008	0.0094	0.0055	0.085	0.0038	0.0054
	SPINK1_P00995_OID21097_v1_Neurology	Neurology	P00995	OID21097	SPINK1	0.2	0.0053	1.8e-300	0.2	0.0053	2.4e-298	-0.011	0.0054	0.044	0.013	0.0054	0.021	-0.009	0.0054	0.097	-0.0033	0.0054	0.54	-0.0023	0.0054	0.68	-0.0077	0.0054	0.15	-0.0064	0.0054	0.24	-0.0023	0.0054	0.67	0.012	0.0054	0.022	-0.0043	0.0054	0.43	0.0074	0.0054	0.17	-0.0072	0.0054	0.19	-0.0013	0.0054
	SUSD2_Q9UGT4_OID21098_v1_Neurology	Neurology	Q9UGT4	OID21098	SUSD2	0.23	0.0053	0	0.23	0.0053	0	-0.018	0.0054	0.0012	0.0015	0.0054	0.78	-0.0072	0.0054	0.19	0.023	0.0054	2.5e-05	0.012	0.0054	0.026	0.00021	0.0054	0.97	-0.01	0.0054	0.066	0.0048	0.0054	0.37	0.017	0.0054	0.0014	0.0081	0.0054	0.14	0.0082	0.0054	0.13	0.0052	0.0054	0.34	-0.0024	0.0054
	MESD_Q14696_OID21099_v1_Neurology	Neurology	Q14696	OID21099	MESD	-0.0058	0.0054	0.28	-0.006	0.0054	0.27	0.011	0.0054	0.043	-0.001	0.0054	0.85	0.0043	0.0054	0.43	-0.022	0.0054	6.8e-05	-0.026	0.0054	2.2e-06	-0.0037	0.0054	0.5	0.0072	0.0054	0.18	-0.0036	0.0054	0.51	0.009	0.0054	0.099	-0.0069	0.0054	0.2	-0.012	0.0054	0.027	0.0035	0.0054	0.52	-0.0023	0.0054
	MPO_P05164_OID21100_v1_Neurology	Neurology	P05164	OID21100	MPO	0.054	0.0054	2.8e-23	0.056	0.0054	5.7e-25	0.00086	0.0054	0.87	-0.0017	0.0054	0.76	0.0018	0.0054	0.75	0.0058	0.0054	0.28	0.026	0.0054	1.9e-06	0.0091	0.0054	0.093	0.0055	0.0054	0.31	0.012	0.0054	0.022	-0.0073	0.0054	0.18	-0.024	0.0054	1.1e-05	-0.03	0.0054	4.3e-08	0.019	0.0054	0.00051	0.0029	0.0054
	GUCA2A_Q02747_OID21101_v1_Neurology	Neurology	Q02747	OID21101	GUCA2A	0.21	0.0053	0	0.21	0.0053	0	0.0056	0.0055	0.3	0.0088	0.0055	0.11	0.0041	0.0055	0.45	-0.027	0.0055	1.2e-06	-0.024	0.0055	9.4e-06	0.013	0.0055	0.021	-0.0045	0.0055	0.41	0.0053	0.0054	0.33	-0.0072	0.0054	0.18	-0.0086	0.0055	0.12	-0.016	0.0055	0.0042	0.012	0.0055	0.031	-0.0034	0.0055
	MMP9_P14780_OID21103_v1_Neurology	Neurology	P14780	OID21103	MMP9	0.034	0.0054	5.6e-10	0.036	0.0054	2e-11	-0.0076	0.0054	0.16	0.0045	0.0055	0.41	-0.011	0.0054	0.037	0.0081	0.0054	0.13	0.012	0.0054	0.023	-0.01	0.0054	0.059	0.0052	0.0054	0.34	0.00038	0.0054	0.94	-0.0093	0.0054	0.087	0.0005	0.0054	0.93	0.00095	0.0054	0.86	0.0049	0.0054	0.37	-0.0033	0.0054
	THBS2_P35442_OID21104_v1_Neurology	Neurology	P35442	OID21104	THBS2	-0.0036	0.0054	0.51	-0.0031	0.0054	0.57	-0.0076	0.0054	0.16	-0.00058	0.0054	0.91	0.0014	0.0054	0.79	0.01	0.0054	0.057	0.014	0.0054	0.0092	-0.0035	0.0054	0.52	0.0091	0.0054	0.095	0.005	0.0054	0.36	-0.016	0.0054	0.004	0.0045	0.0054	0.4	0.012	0.0054	0.029	-0.0009	0.0054	0.87	0.0031	0.0054
	PLA2G7_Q13093_OID21105_v1_Neurology	Neurology	Q13093	OID21105	PLA2G7	-0.046	0.0054	1.7e-17	-0.047	0.0054	7.2e-18	-0.015	0.0054	0.0045	-0.0025	0.0054	0.65	-0.0065	0.0054	0.23	0.01	0.0054	0.061	0.0056	0.0054	0.31	0.003	0.0054	0.58	-0.0017	0.0054	0.75	0.0066	0.0054	0.23	-0.0025	0.0054	0.65	0.00054	0.0054	0.92	-0.0033	0.0054	0.54	0.0042	0.0054	0.44	0.0056	0.0054
	NOMO1_Q15155_OID21106_v1_Neurology	Neurology	Q15155	OID21106	NOMO1	0.096	0.0054	1.6e-69	0.094	0.0054	7.1e-67	-0.02	0.0054	0.00019	0.016	0.0054	0.0039	0.00026	0.0054	0.96	0.027	0.0054	1.1e-06	0.011	0.0054	0.036	-0.013	0.0054	0.015	0.0067	0.0054	0.22	-0.0051	0.0054	0.35	-0.0046	0.0054	0.4	0.017	0.0054	0.0013	0.0097	0.0054	0.076	0.00091	0.0054	0.87	0.016	0.0054
	TNXB_P22105_OID21107_v1_Neurology	Neurology	P22105	OID21107	TNXB	-0.14	0.0054	7.8e-145	-0.14	0.0054	1.8e-147	0.0045	0.0054	0.4	-0.015	0.0054	0.0062	0.011	0.0054	0.051	-0.018	0.0054	0.00075	-0.0087	0.0054	0.11	0.0054	0.0054	0.32	0.003	0.0054	0.59	0.004	0.0054	0.46	-0.0019	0.0054	0.73	-0.0037	0.0054	0.5	-0.0005	0.0054	0.93	0.0012	0.0054	0.82	0.0059	0.0054
	CD109_Q6YHK3_OID21108_v1_Neurology	Neurology	Q6YHK3	OID21108	CD109	0.13	0.0054	1.5e-123	0.13	0.0054	1.1e-118	-0.0097	0.0054	0.073	-0.0035	0.0054	0.52	0.0015	0.0054	0.79	0.013	0.0054	0.017	0.015	0.0054	0.0046	0.011	0.0054	0.036	0.00041	0.0054	0.94	0.013	0.0054	0.019	0.0078	0.0054	0.15	-0.0053	0.0054	0.33	-0.0039	0.0054	0.47	0.0077	0.0054	0.16	0.0014	0.0054
	SPINT1_O43278_OID21109_v1_Neurology	Neurology	O43278	OID21109	SPINT1	0.016	0.0054	0.0041	0.017	0.0054	0.0017	-0.014	0.0054	0.013	-0.0016	0.0055	0.77	-0.0061	0.0055	0.27	0.029	0.0054	7.5e-08	0.041	0.0054	4.9e-14	0.0054	0.0054	0.33	-0.0033	0.0055	0.55	0.015	0.0054	0.0073	0.0085	0.0054	0.12	-0.0098	0.0054	0.073	-0.0022	0.0055	0.69	0.004	0.0055	0.46	-0.0015	0.0055
	CD99_P14209_OID21110_v1_Neurology	Neurology	P14209	OID21110	CD99	0.2	0.0053	1.4e-307	0.2	0.0053	2.6e-308	-0.0051	0.0054	0.35	0.012	0.0054	0.031	0.0055	0.0054	0.31	-0.021	0.0054	9.3e-05	-0.047	0.0054	6e-18	-0.011	0.0054	0.042	0.0056	0.0054	0.3	-0.0086	0.0054	0.11	-0.0017	0.0054	0.75	0.014	0.0054	0.012	0.0021	0.0054	0.7	0.0096	0.0054	0.078	0.012	0.0054
	FCRL5_Q96RD9_OID21111_v1_Neurology	Neurology	Q96RD9	OID21111	FCRL5	-0.028	0.0054	1.9e-07	-0.024	0.0054	8.7e-06	-0.0031	0.0054	0.57	-0.0031	0.0054	0.57	0.0066	0.0054	0.22	0.012	0.0054	0.03	0.018	0.0054	0.00091	0.0029	0.0054	0.59	0.0047	0.0054	0.38	0.0012	0.0054	0.83	0.005	0.0054	0.36	-0.00058	0.0054	0.91	0.00087	0.0054	0.87	-0.0019	0.0054	0.73	0.0063	0.0054
	CLEC11A_Q9Y240_OID21112_v1_Neurology	Neurology	Q9Y240	OID21112	CLEC11A	0.093	0.0054	7.4e-66	0.093	0.0054	3.9e-66	0.0027	0.0054	0.62	0.0031	0.0054	0.57	0.0026	0.0054	0.63	-0.0043	0.0054	0.43	-0.004	0.0055	0.46	-0.0025	0.0054	0.64	0.0065	0.0054	0.23	-0.0071	0.0054	0.19	0.0022	0.0054	0.69	0.0038	0.0054	0.49	0.0048	0.0054	0.38	-0.0017	0.0054	0.75	-0.0022	0.0054
	DSG2_Q14126_OID21113_v1_Neurology	Neurology	Q14126	OID21113	DSG2	0.014	0.0054	0.012	0.015	0.0054	0.0071	0.016	0.0054	0.0034	-0.013	0.0054	0.018	0.011	0.0054	0.041	-0.037	0.0054	1.6e-11	-0.029	0.0054	1.3e-07	0.011	0.0054	0.039	-0.00078	0.0054	0.89	6.7e-05	0.0054	0.99	-0.023	0.0054	2.9e-05	-0.00095	0.0054	0.86	-0.015	0.0054	0.0052	0.011	0.0054	0.046	-0.0057	0.0054
	SOD2_P04179_OID21114_v1_Neurology	Neurology	P04179	OID21114	SOD2	-0.029	0.0054	1.1e-07	-0.03	0.0054	3.6e-08	0.0019	0.0054	0.72	-0.0011	0.0054	0.84	0.0018	0.0054	0.74	-0.002	0.0054	0.71	-0.0055	0.0054	0.32	0.0011	0.0054	0.84	0.0065	0.0054	0.23	-0.0056	0.0054	0.3	0.0072	0.0054	0.19	0.0087	0.0054	0.11	0.0091	0.0054	0.093	5.3e-06	0.0054	1	-0.002	0.0054
	NUDT5_Q9UKK9_OID21115_v1_Neurology	Neurology	Q9UKK9	OID21115	NUDT5	0.028	0.0054	1.8e-07	0.029	0.0054	1.4e-07	0.01	0.0054	0.058	0.0043	0.0054	0.43	0.0022	0.0054	0.69	-0.014	0.0054	0.0088	-0.011	0.0054	0.036	-0.0037	0.0054	0.5	0.0096	0.0054	0.078	-0.00054	0.0054	0.92	0.00039	0.0054	0.94	-0.0086	0.0054	0.11	-0.015	0.0054	0.0048	0.012	0.0054	0.027	0.0024	0.0054
	IL1R1_P14778_OID21116_v1_Neurology	Neurology	P14778	OID21116	IL1R1	0.088	0.0054	5.4e-59	0.09	0.0054	7.2e-62	0.0031	0.0054	0.57	0.0073	0.0054	0.18	0.0034	0.0054	0.54	0.0033	0.0054	0.54	0.0016	0.0054	0.77	-0.0069	0.0054	0.2	0.016	0.0054	0.0028	2.6e-05	0.0054	1	-0.018	0.0054	0.00074	-0.001	0.0054	0.85	-0.002	0.0054	0.71	0.0066	0.0054	0.23	0.0021	0.0054
	CNTN4_Q8IWV2_OID21117_v1_Neurology	Neurology	Q8IWV2	OID21117	CNTN4	0.13	0.0054	8.3e-128	0.13	0.0054	2.1e-120	0.0039	0.0054	0.47	-0.0014	0.0054	0.79	0.0029	0.0054	0.6	-0.026	0.0054	1.1e-06	-0.029	0.0054	1e-07	-0.0043	0.0054	0.43	0.0029	0.0054	0.6	-0.0074	0.0054	0.17	-0.0031	0.0054	0.56	-0.0061	0.0054	0.26	-0.013	0.0054	0.017	0.0091	0.0054	0.093	0.0019	0.0054
	TMSB10_P63313_OID21118_v1_Neurology	Neurology	P63313	OID21118	TMSB10	0.11	0.0054	4.5e-85	0.11	0.0054	1.4e-85	0.0044	0.0054	0.42	0.0049	0.0054	0.37	0.0027	0.0054	0.62	-0.0088	0.0054	0.11	-0.0084	0.0054	0.12	-0.007	0.0054	0.2	0.0066	0.0054	0.23	0.00038	0.0054	0.94	0.0022	0.0054	0.68	-0.009	0.0054	0.096	-0.015	0.0054	0.0051	0.012	0.0054	0.022	7.7e-05	0.0054
	CD177_Q8N6Q3_OID21119_v1_Neurology	Neurology	Q8N6Q3	OID21119	CD177	0.041	0.0054	5.5e-14	0.042	0.0054	1.3e-14	0.0074	0.0054	0.17	0.003	0.0054	0.59	0.0028	0.0054	0.61	-0.021	0.0054	0.00016	-0.017	0.0054	0.0022	0.00019	0.0054	0.97	0.0012	0.0054	0.82	0.0061	0.0054	0.26	0.0017	0.0054	0.75	-0.0068	0.0054	0.21	-0.0067	0.0054	0.22	0.00025	0.0054	0.96	0.0072	0.0054
	TREML2_Q5T2D2_OID21120_v1_Neurology	Neurology	Q5T2D2	OID21120	TREML2	-0.034	0.0054	2.9e-10	-0.032	0.0054	4.2e-09	0.001	0.0054	0.85	0.00088	0.0054	0.87	-0.00051	0.0054	0.93	-0.01	0.0054	0.059	-0.015	0.0054	0.0046	-0.0027	0.0054	0.61	-0.00082	0.0054	0.88	-0.015	0.0054	0.0075	-1.2e-07	0.0054	1	-0.0085	0.0054	0.12	-0.011	0.0054	0.036	0.0045	0.0054	0.4	0.005	0.0054
	MYOC_Q99972_OID21121_v1_Neurology	Neurology	Q99972	OID21121	MYOC	0.22	0.0053	0	0.22	0.0053	0	-0.0063	0.0054	0.25	0.0025	0.0054	0.64	0.0048	0.0054	0.38	-0.016	0.0054	0.0035	-0.029	0.0054	6.6e-08	0.0033	0.0054	0.55	0.0015	0.0054	0.78	-0.0034	0.0054	0.53	0.0034	0.0054	0.53	-0.0078	0.0054	0.15	-0.016	0.0054	0.0028	0.01	0.0054	0.06	0.0043	0.0054
	CD99L2_Q8TCZ2_OID21122_v1_Neurology	Neurology	Q8TCZ2	OID21122	CD99L2	0.07	0.0054	8.7e-38	0.069	0.0054	1.2e-36	-0.011	0.0054	0.046	0.014	0.0054	0.012	-0.0064	0.0054	0.24	0.022	0.0054	5.4e-05	0.0062	0.0054	0.26	-0.0089	0.0054	0.1	0.0035	0.0054	0.52	-0.0037	0.0054	0.49	-0.0032	0.0054	0.56	0.015	0.0054	0.0063	0.016	0.0054	0.0027	-0.0075	0.0054	0.17	0.0091	0.0054
	OGN_P20774_OID21123_v1_Neurology	Neurology	P20774	OID21123	OGN	0.31	0.0052	0	0.31	0.0052	0	0.0001	0.0054	0.99	0.016	0.0054	0.0026	0.00077	0.0054	0.89	-0.016	0.0054	0.0029	-0.029	0.0054	1.2e-07	-0.003	0.0054	0.59	-0.0062	0.0054	0.26	-0.0087	0.0054	0.11	0.0096	0.0054	0.076	-0.0063	0.0054	0.25	-0.0005	0.0054	0.93	0.0088	0.0054	0.11	0.0021	0.0054
	PLAU_P00749_OID21124_v1_Neurology	Neurology	P00749	OID21124	PLAU	0.17	0.0054	1.5e-211	0.16	0.0054	1.5e-203	-0.012	0.0054	0.034	-0.0057	0.0054	0.3	-0.0041	0.0054	0.45	0.0061	0.0054	0.26	0.0096	0.0054	0.079	0.0069	0.0054	0.2	-0.0026	0.0054	0.63	0.0046	0.0054	0.4	0.0033	0.0054	0.55	-0.01	0.0054	0.057	-0.0022	0.0054	0.68	0.0061	0.0054	0.26	-0.0043	0.0054
	EFNA1_P20827_OID21125_v1_Neurology	Neurology	P20827	OID21125	EFNA1	0.17	0.0054	2.3e-205	0.17	0.0054	1.2e-209	-0.0006	0.0054	0.91	0.015	0.0054	0.0073	-0.0014	0.0054	0.8	-0.0059	0.0054	0.28	-0.0028	0.0054	0.6	-0.0065	0.0054	0.23	0.0037	0.0054	0.5	0.0027	0.0054	0.61	-0.012	0.0054	0.033	0.0036	0.0054	0.51	0.00063	0.0054	0.91	0.0015	0.0054	0.78	0.006	0.0054
	IL1RAP_Q9NPH3_OID21126_v1_Neurology	Neurology	Q9NPH3	OID21126	IL1RAP	-0.0026	0.0054	0.63	-0.0053	0.0054	0.33	0.00021	0.0054	0.97	0.0054	0.0054	0.32	-4.7e-05	0.0054	0.99	-0.022	0.0054	3.9e-05	-0.016	0.0054	0.0033	0.0064	0.0054	0.24	0.01	0.0054	0.055	0.00077	0.0054	0.89	-0.027	0.0054	5e-07	-0.00041	0.0054	0.94	-0.012	0.0054	0.029	0.0027	0.0054	0.63	-0.0038	0.0054
	B4GAT1_O43505_OID21127_v1_Neurology	Neurology	O43505	OID21127	B4GAT1	0.096	0.0054	1.7e-70	0.091	0.0054	2.7e-63	-0.0049	0.0054	0.37	0.0069	0.0054	0.2	-0.0028	0.0054	0.61	-0.0035	0.0054	0.52	-0.0019	0.0054	0.73	-0.0023	0.0054	0.67	0.0057	0.0054	0.3	-0.0085	0.0054	0.12	-0.0056	0.0054	0.3	0.00027	0.0054	0.96	0.0074	0.0054	0.17	-0.0027	0.0054	0.62	0.0042	0.0054
	ALDH1A1_P00352_OID21128_v1_Neurology	Neurology	P00352	OID21128	ALDH1A1	0.056	0.0054	8.7e-25	0.054	0.0054	1.5e-23	-0.0053	0.0054	0.33	0.0041	0.0054	0.45	0.0081	0.0054	0.13	0.0023	0.0054	0.68	0.015	0.0054	0.0061	-0.001	0.0054	0.85	-0.0027	0.0054	0.62	0.012	0.0054	0.022	-0.01	0.0054	0.056	-0.0049	0.0054	0.37	-0.012	0.0054	0.03	0.015	0.0054	0.0044	0.0036	0.0054
	PILRA_Q9UKJ1_OID21129_v1_Neurology	Neurology	Q9UKJ1	OID21129	PILRA	0.21	0.0053	0	0.21	0.0053	0	-0.0076	0.0054	0.16	0.015	0.0054	0.0076	0.0065	0.0054	0.23	0.0057	0.0054	0.29	0.005	0.0054	0.36	-0.0038	0.0054	0.48	0.0041	0.0054	0.46	-0.0015	0.0054	0.78	0.0054	0.0054	0.32	0.0032	0.0054	0.56	0.0059	0.0054	0.28	-0.0017	0.0054	0.76	-0.00037	0.0054
	CD300LG_Q6UXG3_OID21130_v1_Neurology	Neurology	Q6UXG3	OID21130	CD300LG	0.11	0.0054	9.9e-94	0.11	0.0054	9.9e-93	-0.00027	0.0054	0.96	0.0045	0.0054	0.41	0.0016	0.0054	0.76	-0.0063	0.0054	0.24	-0.0066	0.0054	0.23	-0.0031	0.0054	0.56	-0.0034	0.0054	0.54	0.00086	0.0054	0.87	0.0071	0.0054	0.19	-0.0049	0.0054	0.36	0.0017	0.0054	0.76	0.0057	0.0054	0.3	-0.0013	0.0054
	PECAM1_P16284_OID21131_v1_Neurology	Neurology	P16284	OID21131	PECAM1	0.064	0.0054	3.7e-32	0.063	0.0054	4.4e-31	-0.0022	0.0054	0.68	-0.00022	0.0054	0.97	-0.0051	0.0054	0.35	0.012	0.0054	0.024	0.019	0.0054	0.00066	-0.0055	0.0054	0.31	0.0015	0.0054	0.78	-0.005	0.0054	0.35	0.0059	0.0054	0.28	0.0016	0.0054	0.76	0.0027	0.0054	0.62	0.0086	0.0054	0.12	0.012	0.0054
	GNLY_P22749_OID21132_v1_Neurology	Neurology	P22749	OID21132	GNLY	0.14	0.0054	2.5e-151	0.14	0.0054	3.7e-151	-0.0088	0.0054	0.1	0.0075	0.0054	0.17	-0.0047	0.0054	0.38	0.0034	0.0054	0.53	-0.0038	0.0054	0.48	-0.0047	0.0054	0.39	0.0047	0.0054	0.39	-0.0071	0.0054	0.19	0.0022	0.0054	0.69	-0.00037	0.0054	0.95	0.0068	0.0054	0.21	-0.009	0.0054	0.098	-0.0047	0.0054
	FCER2_P06734_OID21133_v1_Neurology	Neurology	P06734	OID21133	FCER2	0.11	0.0054	2.6e-91	0.11	0.0054	1.6e-91	-0.0043	0.0054	0.43	0.0054	0.0054	0.32	-0.0053	0.0054	0.33	0.008	0.0054	0.14	0.0086	0.0054	0.11	0.0024	0.0054	0.66	-0.0057	0.0054	0.3	-0.0013	0.0054	0.8	0.0056	0.0054	0.3	-0.011	0.0054	0.04	-0.0095	0.0054	0.08	0.0095	0.0054	0.081	0.0042	0.0054
	MFGE8_Q08431_OID21134_v1_Neurology	Neurology	Q08431	OID21134	MFGE8	0.07	0.0054	8.2e-38	0.068	0.0054	8.3e-36	-0.0049	0.0054	0.37	0.006	0.0054	0.27	-0.002	0.0054	0.71	0.013	0.0054	0.019	0.00093	0.0054	0.86	-0.005	0.0054	0.36	0.0015	0.0054	0.79	-0.014	0.0054	0.0082	0.0019	0.0054	0.73	0.016	0.0054	0.0042	0.019	0.0054	0.00054	-0.0063	0.0054	0.25	0.0059	0.0054
	TXNRD1_Q16881_OID21135_v1_Neurology	Neurology	Q16881	OID21135	TXNRD1	0.052	0.0054	1.7e-21	0.051	0.0054	8e-21	0.015	0.0054	0.005	-0.0034	0.0054	0.54	0.01	0.0054	0.067	-0.026	0.0054	1.1e-06	-0.028	0.0054	3.3e-07	-0.0023	0.0054	0.67	0.0084	0.0054	0.12	-0.0014	0.0054	0.79	0.0056	0.0054	0.31	-0.0074	0.0054	0.17	-0.014	0.0054	0.0097	0.01	0.0054	0.058	-0.0013	0.0054
	IL7R_P16871_OID21136_v1_Neurology	Neurology	P16871	OID21136	IL7R	-0.044	0.0054	3e-16	-0.047	0.0054	7.9e-18	0.0085	0.0054	0.12	-0.0011	0.0054	0.84	0.0014	0.0054	0.8	-0.014	0.0054	0.01	-0.0011	0.0054	0.84	-0.0038	0.0054	0.49	-0.0024	0.0054	0.66	-0.0046	0.0054	0.4	-0.00049	0.0054	0.93	-0.0036	0.0054	0.51	0.0094	0.0054	0.085	-0.00061	0.0054	0.91	0.0078	0.0054
	HAVCR2_Q8TDQ0_OID21137_v1_Neurology	Neurology	Q8TDQ0	OID21137	HAVCR2	0.23	0.0053	0	0.24	0.0053	0	-0.012	0.0054	0.024	0.014	0.0054	0.011	-0.008	0.0054	0.14	0.02	0.0054	0.00019	0.0048	0.0054	0.38	-0.0087	0.0054	0.11	0.0035	0.0054	0.52	-0.0061	0.0054	0.26	0.0035	0.0054	0.52	0.0088	0.0054	0.11	0.013	0.0054	0.02	-0.0032	0.0054	0.56	-0.0065	0.0054
	ARSA_P15289_OID21138_v1_Neurology	Neurology	P15289	OID21138	ARSA	0.095	0.0054	3.4e-69	0.096	0.0054	7.6e-70	0.00059	0.0054	0.91	0.002	0.0054	0.71	0.0036	0.0054	0.5	7.1e-05	0.0054	0.99	-0.0038	0.0054	0.49	-0.006	0.0054	0.27	0.013	0.0054	0.014	-0.011	0.0054	0.035	-0.012	0.0054	0.03	0.0094	0.0054	0.084	0.0047	0.0054	0.39	0.0051	0.0054	0.35	0.011	0.0054
	ITGA5_P08648_OID21139_v1_Neurology	Neurology	P08648	OID21139	ITGA5	0.19	0.0053	1.9e-280	0.19	0.0053	2.3e-271	-0.025	0.0054	3.5e-06	0.0062	0.0054	0.25	-0.014	0.0054	0.01	0.026	0.0054	1.9e-06	0.024	0.0054	7.9e-06	-0.0085	0.0054	0.12	0.0016	0.0054	0.78	-0.0051	0.0054	0.35	0.0011	0.0054	0.84	-0.00019	0.0054	0.97	0.01	0.0054	0.066	0.0035	0.0054	0.52	-0.0016	0.0054
	FYB1_O15117_OID21140_v1_Neurology	Neurology	O15117	OID21140	FYB1	0.0084	0.0054	0.12	0.0078	0.0054	0.15	0.013	0.0055	0.02	0.0031	0.0055	0.58	0.0065	0.0055	0.23	-0.025	0.0055	4.2e-06	-0.031	0.0054	1.1e-08	-0.0058	0.0054	0.29	0.013	0.0055	0.019	-0.0095	0.0054	0.079	0.0037	0.0054	0.5	-0.0036	0.0054	0.5	-0.0076	0.0054	0.16	-0.00033	0.0054	0.95	-0.0013	0.0054
	BLVRB_P30043_OID21141_v1_Neurology	Neurology	P30043	OID21141	BLVRB	0.037	0.0054	9.9e-12	0.037	0.0054	5.6e-12	9.4e-05	0.0054	0.99	-0.00099	0.0054	0.86	0.0038	0.0054	0.48	0.0036	0.0054	0.51	0.014	0.0054	0.0099	0.00077	0.0054	0.89	-0.0013	0.0054	0.82	0.0067	0.0054	0.22	-0.031	0.0054	1.5e-08	0.0026	0.0054	0.63	-0.0084	0.0054	0.12	0.013	0.0054	0.017	0.0022	0.0054
	RELT_Q969Z4_OID21142_v1_Neurology	Neurology	Q969Z4	OID21142	RELT	0.19	0.0053	4.3e-260	0.19	0.0053	2.8e-268	-0.01	0.0054	0.058	0.016	0.0054	0.0031	0.0017	0.0054	0.75	-0.0017	0.0054	0.76	-0.011	0.0054	0.039	-0.0068	0.0054	0.21	0.0039	0.0054	0.47	-0.003	0.0054	0.58	-0.00064	0.0054	0.91	-4.5e-05	0.0054	0.99	-0.0023	0.0054	0.67	0.0042	0.0054	0.44	0.0037	0.0054
	DBI_P07108_OID21143_v1_Neurology	Neurology	P07108	OID21143	DBI	0.045	0.0054	2.2e-16	0.045	0.0054	2.7e-16	0.0056	0.0054	0.3	-0.00034	0.0055	0.95	0.0035	0.0055	0.52	-0.0063	0.0055	0.25	-0.0051	0.0055	0.35	-0.0075	0.0055	0.17	0.0084	0.0055	0.12	1.1e-05	0.0054	1	0.0047	0.0055	0.4	-0.0056	0.0055	0.31	-0.012	0.0055	0.032	0.0092	0.0055	0.092	-0.0011	0.0055
	VSIG4_Q9Y279_OID21144_v1_Neurology	Neurology	Q9Y279	OID21144	VSIG4	0.28	0.0052	0	0.29	0.0052	0	-0.016	0.0054	0.0027	0.019	0.0054	0.00035	-0.0032	0.0054	0.55	0.0064	0.0054	0.24	-0.0087	0.0054	0.11	-0.015	0.0054	0.0072	-1.3e-05	0.0054	1	-0.0057	0.0054	0.29	-0.00064	0.0054	0.91	0.01	0.0054	0.056	0.0064	0.0054	0.24	0.0029	0.0054	0.6	-0.00025	0.0054
	TNFRSF1B_P20333_OID21145_v1_Neurology	Neurology	P20333	OID21145	TNFRSF1B	0.24	0.0053	0	0.24	0.0053	0	-0.0039	0.0054	0.47	0.013	0.0054	0.017	-0.00016	0.0054	0.98	0.0029	0.0054	0.59	-0.00063	0.0054	0.91	-0.0079	0.0054	0.14	0.0049	0.0054	0.37	-0.005	0.0054	0.36	0.0013	0.0054	0.81	0.0062	0.0054	0.25	0.012	0.0054	0.03	-0.0074	0.0054	0.17	-0.0067	0.0054
	IGF2R_P11717_OID21146_v1_Neurology	Neurology	P11717	OID21146	IGF2R	0.17	0.0054	6.3e-216	0.17	0.0054	4e-210	-0.015	0.0054	0.0044	0.0096	0.0054	0.078	-0.0036	0.0054	0.5	0.011	0.0054	0.043	0.0017	0.0054	0.75	-0.016	0.0054	0.0038	0.006	0.0054	0.27	-0.01	0.0054	0.061	-0.0037	0.0054	0.5	0.014	0.0054	0.012	0.015	0.0054	0.0044	-0.0041	0.0054	0.45	0.009	0.0054
	TIMP4_Q99727_OID21147_v1_Neurology	Neurology	Q99727	OID21147	TIMP4	0.23	0.0053	0	0.23	0.0053	0	-0.0067	0.0054	0.22	0.011	0.0054	0.048	-0.0045	0.0054	0.41	0.0097	0.0054	0.076	-0.0068	0.0054	0.21	-0.0014	0.0054	0.8	-0.0033	0.0054	0.54	-0.012	0.0054	0.032	8.4e-06	0.0054	1	0.0057	0.0054	0.29	0.015	0.0054	0.0057	-0.0011	0.0054	0.83	-0.0073	0.0054
	SPINK5_Q9NQ38_OID21148_v1_Neurology	Neurology	Q9NQ38	OID21148	SPINK5	-0.1	0.0054	2.2e-83	-0.1	0.0054	6.1e-80	-0.0016	0.0054	0.76	-0.0055	0.0054	0.31	-0.0029	0.0054	0.6	0.014	0.0054	0.011	0.037	0.0054	6.7e-12	0.0099	0.0054	0.068	0.0053	0.0054	0.33	0.014	0.0054	0.0086	-0.014	0.0054	0.01	-0.02	0.0054	0.00018	-0.012	0.0054	0.032	0.0053	0.0054	0.33	0.0057	0.0054
	CA2_P00918_OID21149_v1_Neurology	Neurology	P00918	OID21149	CA2	0.038	0.0054	1.9e-12	0.039	0.0054	6e-13	4e-05	0.0055	0.99	0.002	0.0055	0.71	0.0043	0.0055	0.43	0.0012	0.0055	0.83	0.011	0.0055	0.048	0.0027	0.0055	0.62	0.001	0.0055	0.85	0.0028	0.0054	0.61	-0.028	0.0054	3.1e-07	0.0028	0.0055	0.61	-0.0084	0.0055	0.12	0.016	0.0055	0.0032	0.0043	0.0054
	CTRB1_P17538_OID21150_v1_Neurology	Neurology	P17538	OID21150	CTRB1	0.038	0.0054	4.2e-12	0.034	0.0054	2.7e-10	0.012	0.0054	0.025	0.0044	0.0054	0.42	0.012	0.0054	0.032	-0.026	0.0054	1.6e-06	-0.018	0.0054	0.00096	0.00024	0.0054	0.96	0.0067	0.0054	0.22	7.2e-05	0.0054	0.99	-0.0044	0.0054	0.42	-0.0025	0.0054	0.64	-0.015	0.0054	0.0064	0.0093	0.0054	0.088	0.0055	0.0054
	F11R_Q9Y624_OID21151_v1_Neurology	Neurology	Q9Y624	OID21151	F11R	0.023	0.0054	3.3e-05	0.022	0.0054	4e-05	0.003	0.0054	0.58	0.005	0.0054	0.36	0.00034	0.0054	0.95	-0.0039	0.0054	0.47	-0.0049	0.0054	0.36	-0.0064	0.0054	0.24	0.0085	0.0054	0.12	-0.012	0.0054	0.028	0.0018	0.0054	0.74	0.00053	0.0054	0.92	-0.00012	0.0054	0.98	0.0037	0.0054	0.49	0.00089	0.0054
	LILRA2_Q8N149_OID21152_v1_Neurology	Neurology	Q8N149	OID21152	LILRA2	0.12	0.0054	2.3e-117	0.12	0.0054	6e-114	-0.011	0.0054	0.04	0.0061	0.0054	0.26	-0.0054	0.0054	0.32	0.0028	0.0054	0.61	-0.011	0.0054	0.052	-0.005	0.0054	0.35	0.0063	0.0054	0.25	-0.0078	0.0054	0.15	0.0054	0.0054	0.32	0.0038	0.0054	0.48	0.014	0.0054	0.0078	-0.0045	0.0054	0.41	-0.0072	0.0054
	PAMR1_Q6UXH9_OID21153_v1_Neurology	Neurology	Q6UXH9	OID21153	PAMR1	0.19	0.0053	4.5e-263	0.18	0.0053	6e-249	-0.008	0.0054	0.14	0.0075	0.0054	0.17	0.0035	0.0054	0.52	-0.0078	0.0054	0.15	-0.012	0.0054	0.034	-0.0077	0.0054	0.16	0.0036	0.0054	0.51	-0.0047	0.0054	0.39	-0.0055	0.0054	0.31	-0.0048	0.0054	0.38	-0.0025	0.0054	0.65	0.0055	0.0054	0.32	0.011	0.0054
	TFF1_P04155_OID21154_v1_Neurology	Neurology	P04155	OID21154	TFF1	0.3	0.0052	0	0.3	0.0052	0	-0.029	0.0054	6.1e-08	0.0058	0.0055	0.29	-0.015	0.0055	0.0053	0.057	0.0054	2e-25	0.072	0.0054	1.7e-39	-0.00014	0.0055	0.98	-0.013	0.0055	0.015	0.0095	0.0054	0.082	0.019	0.0055	0.00046	0.0051	0.0055	0.35	0.022	0.0055	4.4e-05	-0.0091	0.0055	0.095	-0.0065	0.0055
	TNFRSF1A_P19438_OID21155_v1_Neurology	Neurology	P19438	OID21155	TNFRSF1A	0.26	0.0052	0	0.27	0.0052	0	-0.009	0.0054	0.097	0.014	0.0054	0.0087	-0.0031	0.0054	0.57	0.0085	0.0054	0.12	0.00055	0.0054	0.92	-0.0098	0.0054	0.07	0.0035	0.0054	0.52	-0.0059	0.0054	0.28	-0.0087	0.0054	0.11	0.011	0.0054	0.052	0.0088	0.0054	0.11	0.00019	0.0054	0.97	0.0025	0.0054
	CLPS_P04118_OID21156_v1_Neurology	Neurology	P04118	OID21156	CLPS	0.02	0.0054	0.00018	0.019	0.0054	0.00044	0.011	0.0055	0.041	0.0016	0.0055	0.78	0.0081	0.0055	0.14	-0.034	0.0055	3.4e-10	-0.029	0.0054	1.6e-07	-0.00072	0.0054	0.9	0.014	0.0055	0.01	-0.0025	0.0054	0.64	-0.018	0.0054	0.0012	-0.0089	0.0054	0.1	-0.024	0.0054	1.5e-05	0.012	0.0054	0.034	0.0041	0.0054
	STC2_O76061_OID21157_v1_Neurology	Neurology	O76061	OID21157	STC2	-0.16	0.0054	1.7e-201	-0.16	0.0054	5.4e-189	0.01	0.0054	0.061	-0.0065	0.0054	0.23	0.011	0.0054	0.052	-0.025	0.0054	4.8e-06	-0.018	0.0054	0.0011	0.0011	0.0054	0.84	-0.0065	0.0054	0.23	0.011	0.0054	0.05	-0.0095	0.0054	0.079	-0.0073	0.0054	0.18	-0.021	0.0054	0.0001	0.015	0.0054	0.0065	0.014	0.0054
	IGFBP4_P22692_OID21158_v1_Neurology	Neurology	P22692	OID21158	IGFBP4	0.34	0.0051	0	0.35	0.0051	0	-0.011	0.0055	0.048	0.018	0.0055	0.0012	-0.0087	0.0055	0.11	0.0051	0.0055	0.35	-0.0079	0.0055	0.15	-0.0091	0.0055	0.095	0.0061	0.0055	0.27	-0.0047	0.0055	0.39	-0.0068	0.0055	0.21	0.0045	0.0055	0.41	0.01	0.0055	0.069	-0.00063	0.0055	0.91	0.0059	0.0055
	GRN_P28799_OID21159_v1_Neurology	Neurology	P28799	OID21159	GRN	0.12	0.0054	2.6e-105	0.12	0.0054	8.3e-104	-0.014	0.0054	0.01	0.01	0.0055	0.055	-0.00018	0.0055	0.97	0.012	0.0055	0.023	0.0096	0.0055	0.078	-0.0038	0.0055	0.49	0.0056	0.0055	0.3	-0.00042	0.0054	0.94	0.0018	0.0055	0.75	0.0095	0.0055	0.082	0.011	0.0055	0.044	-6.7e-05	0.0055	0.99	-0.0048	0.0055
	PARK7_Q99497_OID21160_v1_Neurology	Neurology	Q99497	OID21160	PARK7	0.0005	0.0054	0.93	0.00085	0.0054	0.88	0.0084	0.0054	0.12	0.003	0.0054	0.58	0.0025	0.0054	0.64	-0.013	0.0054	0.015	-0.012	0.0054	0.031	-0.002	0.0054	0.72	0.0089	0.0054	0.1	-0.0015	0.0054	0.78	-0.0051	0.0054	0.34	-0.0059	0.0054	0.28	-0.015	0.0054	0.0046	0.014	0.0054	0.0078	0.0012	0.0054
	SCP2_P22307_OID21161_v1_Oncology	Oncology	P22307	OID21161	SCP2	-0.094	0.0055	1.6e-65	-0.094	0.0055	6.3e-66	0.0046	0.0055	0.41	0.002	0.0055	0.72	0.0014	0.0055	0.8	-0.0046	0.0055	0.41	-0.0047	0.0055	0.39	0.0044	0.0055	0.42	0.011	0.0055	0.052	0.0014	0.0055	0.8	-0.011	0.0055	0.043	-0.0084	0.0055	0.13	-0.016	0.0055	0.0037	0.007	0.0055	0.21	0.00099	0.0055
	ANKRD54_Q6NXT1_OID21162_v1_Oncology	Oncology	Q6NXT1	OID21162	ANKRD54	-0.011	0.0055	0.051	-0.011	0.0055	0.05	0.0075	0.0055	0.17	0.0013	0.0055	0.81	0.0049	0.0055	0.38	-0.0061	0.0055	0.27	0.0029	0.0055	0.6	0.0021	0.0055	0.71	0.0092	0.0055	0.093	0.0082	0.0055	0.14	-0.013	0.0055	0.019	-0.016	0.0055	0.004	-0.029	0.0055	1e-07	0.022	0.0055	4.8e-05	0.0091	0.0055
	RABEPK_Q7Z6M1_OID21163_v1_Oncology	Oncology	Q7Z6M1	OID21163	RABEPK	-0.025	0.0055	5.9e-06	-0.026	0.0055	2.5e-06	0.015	0.0055	0.0085	0.0018	0.0055	0.75	0.0068	0.0055	0.22	-0.018	0.0055	0.001	-0.015	0.0055	0.0068	-0.0044	0.0055	0.43	0.0054	0.0055	0.33	-0.0055	0.0055	0.32	-0.012	0.0055	0.033	-0.0085	0.0055	0.12	-0.022	0.0055	6.2e-05	0.019	0.0055	0.00052	0.0068	0.0055
	VTCN1_Q7Z7D3_OID21164_v1_Oncology	Oncology	Q7Z7D3	OID21164	VTCN1	-0.079	0.0055	2.8e-47	-0.078	0.0055	2.7e-45	0.0091	0.0055	0.098	-0.0077	0.0055	0.17	0.0084	0.0055	0.13	-0.0089	0.0055	0.11	-0.0063	0.0055	0.25	0.0053	0.0055	0.34	-0.0011	0.0055	0.85	-0.00019	0.0055	0.97	-0.0094	0.0055	0.088	0.00032	0.0055	0.95	0.0087	0.0055	0.11	-0.0065	0.0055	0.24	0.0026	0.0055
	SFTPA1_Q8IWL2_OID21165_v1_Oncology	Oncology	Q8IWL2	OID21165	SFTPA1	0.053	0.0055	2.4e-22	0.054	0.0055	1.6e-22	0.0043	0.0055	0.43	0.0032	0.0055	0.56	-0.001	0.0055	0.85	0.0088	0.0055	0.11	0.013	0.0055	0.016	0.0061	0.0055	0.27	0.0049	0.0055	0.37	0.0075	0.0055	0.17	-0.0009	0.0055	0.87	0.00084	0.0055	0.88	-0.0064	0.0055	0.25	0.00066	0.0055	0.9	0.0071	0.0055
	RAD23B_P54727_OID21166_v1_Oncology	Oncology	P54727	OID21166	RAD23B	-0.02	0.0055	0.00021	-0.021	0.0055	0.00017	0.015	0.0055	0.0055	0.0044	0.0055	0.43	0.01	0.0055	0.06	-0.03	0.0055	7.6e-08	-0.032	0.0055	5e-09	0.0032	0.0055	0.56	0.0047	0.0055	0.39	-0.00095	0.0055	0.86	0.0039	0.0055	0.48	-0.01	0.0055	0.06	-0.026	0.0055	3.2e-06	0.018	0.0055	0.0009	0.0089	0.0055
	NINJ1_Q92982_OID21167_v1_Oncology	Oncology	Q92982	OID21167	NINJ1	0.12	0.0055	4.1e-102	0.12	0.0055	6.2e-100	-0.0036	0.0055	0.51	0.0047	0.0055	0.4	0.0058	0.0055	0.29	-0.0092	0.0055	0.093	-0.019	0.0055	0.0005	0.002	0.0055	0.72	0.0022	0.0055	0.69	-0.008	0.0055	0.15	0.00047	0.0055	0.93	-0.0061	0.0055	0.27	-0.0073	0.0055	0.19	0.013	0.0055	0.019	-0.002	0.0055
	GH2_P01242_OID21168_v1_Oncology	Oncology	P01242	OID21168	GH2	-0.056	0.0055	2.9e-24	-0.055	0.0055	8.3e-24	0.00098	0.0055	0.86	-0.0025	0.0055	0.65	-0.0011	0.0055	0.84	0.0073	0.0055	0.19	0.012	0.0055	0.031	0.003	0.0055	0.59	-0.0037	0.0055	0.5	-0.00074	0.0055	0.89	-0.0077	0.0055	0.16	0.0019	0.0055	0.73	-0.0032	0.0055	0.56	0.0042	0.0055	0.45	-0.0039	0.0055
	PSRC1_Q6PGN9_OID21169_v1_Oncology	Oncology	Q6PGN9	OID21169	PSRC1	-0.02	0.0055	0.00022	-0.021	0.0055	0.00011	0.011	0.0055	0.05	0.0034	0.0055	0.54	0.0026	0.0055	0.64	-0.016	0.0055	0.0042	-0.024	0.0055	1.6e-05	-0.005	0.0055	0.36	0.018	0.0055	0.00094	-0.012	0.0055	0.024	-0.0036	0.0055	0.51	-0.0042	0.0055	0.45	-0.013	0.0055	0.021	0.0037	0.0055	0.5	0.0029	0.0055
	STX16_O14662_OID21170_v1_Oncology	Oncology	O14662	OID21170	STX16	-0.013	0.0055	0.017	-0.013	0.0055	0.016	0.015	0.0055	0.0065	-0.00046	0.0055	0.93	0.0032	0.0055	0.56	-0.021	0.0055	9.9e-05	-0.022	0.0055	8.1e-05	0.0014	0.0055	0.8	0.0025	0.0055	0.65	0.0013	0.0055	0.82	-0.0051	0.0055	0.36	-0.016	0.0055	0.0031	-0.026	0.0055	3e-06	0.014	0.0055	0.01	0.0043	0.0055
	CEACAM5_P06731_OID21171_v1_Oncology	Oncology	P06731	OID21171	CEACAM5	0.14	0.0055	9.3e-151	0.14	0.0055	1.2e-150	-0.018	0.0055	0.0015	0.0013	0.0056	0.82	-0.0089	0.0056	0.11	0.033	0.0055	4.3e-09	0.034	0.0055	7.9e-10	0.0044	0.0055	0.43	-0.0087	0.0055	0.12	0.01	0.0055	0.06	0.016	0.0055	0.0031	-0.0059	0.0055	0.29	0.0088	0.0055	0.11	0.003	0.0055	0.58	-0.00025	0.0055
	PQBP1_O60828_OID21172_v1_Oncology	Oncology	O60828	OID21172	PQBP1	0.034	0.0055	4.8e-10	0.035	0.0055	3.3e-10	0.01	0.0055	0.07	-0.004	0.0055	0.47	0.01	0.0055	0.061	-0.0032	0.0055	0.56	-0.00055	0.0055	0.92	0.0031	0.0055	0.57	-0.00064	0.0055	0.91	0.016	0.0055	0.0029	-0.012	0.0055	0.025	-0.025	0.0055	8.5e-06	-0.051	0.0055	1e-20	0.037	0.0055	1.3e-11	0.0082	0.0055
	GSAP_A4D1B5_OID21173_v1_Oncology	Oncology	A4D1B5	OID21173	GSAP	-0.041	0.0055	1.5e-13	-0.042	0.0055	2.7e-14	0.016	0.0055	0.0043	-0.011	0.0055	0.046	0.00073	0.0055	0.89	-0.018	0.0055	0.0008	-0.021	0.0055	0.00011	0.0062	0.0055	0.26	0.0058	0.0055	0.29	-0.0073	0.0055	0.19	0.00057	0.0055	0.92	-0.0023	0.0055	0.68	-0.01	0.0055	0.064	0.015	0.0055	0.0073	-0.0024	0.0055
	RRM2B_Q7LG56_OID21174_v1_Oncology	Oncology	Q7LG56	OID21174	RRM2B	0.032	0.0055	4.4e-09	0.031	0.0055	1.3e-08	0.0072	0.0055	0.19	-0.0043	0.0055	0.44	0.011	0.0055	0.05	-0.027	0.0055	8.8e-07	-0.026	0.0055	1.6e-06	-0.0053	0.0055	0.34	0.0099	0.0055	0.072	0.0013	0.0055	0.82	0.005	0.0055	0.36	-0.01	0.0055	0.071	-0.025	0.0055	4e-06	0.014	0.0055	0.011	0.0023	0.0055
	HGS_O14964_OID21175_v1_Oncology	Oncology	O14964	OID21175	HGS	-0.029	0.0055	1.2e-07	-0.029	0.0055	1.9e-07	0.016	0.0055	0.0044	-0.0012	0.0055	0.82	0.008	0.0055	0.15	-0.022	0.0055	6.7e-05	-0.02	0.0055	0.00027	-0.0022	0.0055	0.7	0.009	0.0055	0.1	0.0034	0.0055	0.53	0.0042	0.0055	0.45	-0.012	0.0055	0.034	-0.025	0.0055	8e-06	0.014	0.0055	0.0092	0.0079	0.0055
	PDP1_Q9P0J1_OID21176_v1_Oncology	Oncology	Q9P0J1	OID21176	PDP1	-0.029	0.0055	8.4e-08	-0.03	0.0055	7.1e-08	0.0064	0.0055	0.25	0.0078	0.0055	0.16	0.006	0.0055	0.28	-0.0096	0.0055	0.082	-0.013	0.0055	0.019	-0.0078	0.0055	0.16	0.0019	0.0055	0.73	-0.0041	0.0055	0.45	0.0059	0.0055	0.29	-0.0058	0.0055	0.29	-0.016	0.0055	0.004	0.015	0.0055	0.0078	-0.0021	0.0055
	RARRES1_P49788_OID21177_v1_Oncology	Oncology	P49788	OID21177	RARRES1	0.11	0.0055	3.1e-83	0.11	0.0055	2.5e-83	0.0062	0.0055	0.26	0.00094	0.0055	0.86	0.01	0.0055	0.071	-0.026	0.0055	2.2e-06	-0.024	0.0055	1.1e-05	0.0042	0.0055	0.44	0.011	0.0055	0.046	0.0038	0.0055	0.49	-0.012	0.0055	0.034	-0.0013	0.0055	0.81	-0.015	0.0055	0.0058	0.0074	0.0055	0.18	0.00077	0.0055
	ATP6AP2_O75787_OID21178_v1_Oncology	Oncology	O75787	OID21178	ATP6AP2	0.077	0.0055	1.9e-44	0.077	0.0055	2.8e-44	-0.009	0.0055	0.1	0.017	0.0055	0.002	-0.0021	0.0055	0.7	-0.0071	0.0055	0.2	-0.02	0.0055	0.00037	-0.003	0.0055	0.58	0.0029	0.0055	0.59	-0.012	0.0055	0.032	0.0044	0.0055	0.43	-0.006	0.0055	0.28	-0.018	0.0055	0.0014	0.017	0.0055	0.0015	0.0039	0.0055
	RNF41_Q9H4P4_OID21179_v1_Oncology	Oncology	Q9H4P4	OID21179	RNF41	-0.0032	0.0055	0.56	-0.0038	0.0055	0.49	0.023	0.0055	3.1e-05	-0.0041	0.0055	0.46	0.0085	0.0055	0.13	-0.029	0.0055	1.2e-07	-0.026	0.0055	1.5e-06	0.00062	0.0055	0.91	0.015	0.0055	0.0062	0.0043	0.0055	0.44	-0.0078	0.0055	0.16	-0.019	0.0055	0.00051	-0.037	0.0055	1.1e-11	0.022	0.0055	8.9e-05	-0.00018	0.0055
	SMAD1_Q15797_OID21180_v1_Oncology	Oncology	Q15797	OID21180	SMAD1	-0.0024	0.0055	0.66	-0.0033	0.0055	0.55	0.018	0.0055	0.0012	-0.002	0.0055	0.72	0.01	0.0055	0.066	-0.032	0.0055	4.3e-09	-0.035	0.0055	1.9e-10	-0.0057	0.0055	0.3	0.013	0.0055	0.017	-0.0064	0.0055	0.25	0.004	0.0055	0.47	-0.0099	0.0055	0.073	-0.024	0.0055	9.6e-06	0.013	0.0055	0.018	0.0055	0.0055
	MAGED1_Q9Y5V3_OID21181_v1_Oncology	Oncology	Q9Y5V3	OID21181	MAGED1	-0.012	0.0055	0.024	-0.012	0.0055	0.029	0.011	0.0055	0.052	0.0042	0.0055	0.45	0.0073	0.0055	0.18	-0.024	0.0055	1.2e-05	-0.023	0.0055	4.4e-05	0.0042	0.0055	0.44	0.014	0.0055	0.0088	-0.0035	0.0055	0.52	-0.0024	0.0055	0.67	-0.013	0.0055	0.02	-0.021	0.0055	0.00014	0.011	0.0055	0.052	0.003	0.0055
	CAMKK1_Q8N5S9_OID21182_v1_Oncology	Oncology	Q8N5S9	OID21182	CAMKK1	0.026	0.0055	2.5e-06	0.026	0.0055	2e-06	0.017	0.0055	0.0024	-0.00018	0.0055	0.97	0.013	0.0055	0.02	-0.027	0.0055	9.7e-07	-0.028	0.0055	2.4e-07	0.0015	0.0055	0.78	0.0028	0.0055	0.61	-0.0017	0.0055	0.76	-0.0092	0.0055	0.095	-0.016	0.0055	0.004	-0.028	0.0055	2.5e-07	0.017	0.0055	0.0019	0.0037	0.0055
	PDGFC_Q9NRA1_OID21183_v1_Oncology	Oncology	Q9NRA1	OID21183	PDGFC	0.025	0.0055	5.1e-06	0.024	0.0055	8.6e-06	-0.01	0.0055	0.061	0.014	0.0055	0.013	-0.0052	0.0055	0.35	0.0047	0.0055	0.39	0.0013	0.0055	0.81	-0.0015	0.0055	0.78	0.0003	0.0055	0.96	-0.0077	0.0055	0.16	-0.022	0.0055	6.4e-05	0.0039	0.0055	0.48	-0.0042	0.0055	0.45	0.01	0.0055	0.06	0.0061	0.0055
	PPM1A_P35813_OID21184_v1_Oncology	Oncology	P35813	OID21184	PPM1A	0.0022	0.0055	0.69	0.0023	0.0055	0.68	0.0037	0.0055	0.51	-0.00027	0.0055	0.96	0.0053	0.0055	0.34	-0.015	0.0055	0.0071	-0.021	0.0055	0.00012	-0.0012	0.0055	0.83	0.01	0.0055	0.07	-0.0015	0.0055	0.79	-0.0087	0.0055	0.12	-0.0048	0.0055	0.39	-0.014	0.0055	0.0091	0.012	0.0055	0.036	0.0094	0.0055
	KIR3DL1_P43629_OID21185_v1_Oncology	Oncology	P43629	OID21185	KIR3DL1	0.03	0.0055	5.6e-08	0.03	0.0055	6.3e-08	-0.0028	0.0055	0.61	0.0012	0.0055	0.83	-0.0078	0.0055	0.16	0.0087	0.0055	0.11	0.0055	0.0055	0.31	0.00031	0.0055	0.96	0.0086	0.0055	0.12	0.006	0.0055	0.28	-0.0046	0.0055	0.41	-0.0053	0.0055	0.34	-0.01	0.0055	0.071	0.00043	0.0055	0.94	-0.0077	0.0055
	MZT1_Q08AG7_OID21186_v1_Oncology	Oncology	Q08AG7	OID21186	MZT1	0.00039	0.0055	0.94	-0.00036	0.0055	0.95	0.02	0.0055	0.0003	-0.0039	0.0055	0.49	0.01	0.0055	0.062	-0.036	0.0055	3.9e-11	-0.035	0.0055	2.7e-10	0.0015	0.0055	0.78	0.013	0.0055	0.022	-0.0043	0.0055	0.43	0.00092	0.0055	0.87	-0.02	0.0055	0.00022	-0.031	0.0055	1.2e-08	0.011	0.0055	0.041	0.00041	0.0055
	RRM2_P31350_OID21187_v1_Oncology	Oncology	P31350	OID21187	RRM2	-0.0039	0.0055	0.48	-0.0035	0.0055	0.52	0.0028	0.0055	0.61	-0.00095	0.0055	0.86	0.012	0.0055	0.034	0.014	0.0055	0.011	0.014	0.0055	0.01	-0.00091	0.0055	0.87	-0.00021	0.0055	0.97	8.2e-05	0.0055	0.99	0.0017	0.0055	0.76	-0.0037	0.0055	0.5	-3.4e-05	0.0055	1	0.00065	0.0055	0.91	0.0019	0.0055
	ADCYAP1R1_P41586_OID21188_v1_Oncology	Oncology	P41586	OID21188	ADCYAP1R1	-0.024	0.0055	1.3e-05	-0.024	0.0055	8.6e-06	-0.00056	0.0055	0.92	0.0025	0.0055	0.65	-0.0048	0.0055	0.38	0.0061	0.0055	0.27	0.0041	0.0055	0.46	0.0036	0.0055	0.51	-0.00076	0.0055	0.89	0.0059	0.0055	0.28	-0.0048	0.0055	0.38	0.0012	0.0055	0.82	-0.003	0.0055	0.59	0.0016	0.0055	0.77	0.0053	0.0055
	UXS1_Q8NBZ7_OID21189_v1_Oncology	Oncology	Q8NBZ7	OID21189	UXS1	-0.064	0.0055	2.7e-31	-0.063	0.0055	1e-30	-0.0043	0.0055	0.43	0.0034	0.0055	0.54	0.0043	0.0055	0.43	-0.0061	0.0055	0.26	-0.008	0.0055	0.15	-0.0037	0.0055	0.5	0.0069	0.0055	0.21	-0.01	0.0055	0.056	0.0011	0.0055	0.84	-0.0025	0.0055	0.64	-0.0035	0.0055	0.52	0.0041	0.0055	0.45	0.0085	0.0055
	LTBP3_Q9NS15_OID21191_v1_Oncology	Oncology	Q9NS15	OID21191	LTBP3	0.15	0.0054	3.2e-168	0.15	0.0054	2.3e-167	-0.0058	0.0055	0.29	0.0081	0.0055	0.14	-0.0082	0.0055	0.14	0.0048	0.0055	0.38	-0.0061	0.0055	0.27	-0.0042	0.0055	0.45	0.0028	0.0055	0.61	-0.0018	0.0055	0.74	-0.0096	0.0055	0.081	0.0037	0.0055	0.5	-0.0024	0.0055	0.66	0.012	0.0055	0.024	0.014	0.0055
	FEN1_P39748_OID21192_v1_Oncology	Oncology	P39748	OID21192	FEN1	0.025	0.0055	6.5e-06	0.026	0.0055	2.6e-06	0.012	0.0055	0.029	-0.014	0.0055	0.009	0.0096	0.0055	0.081	-0.0023	0.0055	0.68	0.022	0.0055	6.1e-05	0.0099	0.0055	0.073	0.011	0.0055	0.042	0.023	0.0055	1.9e-05	-0.026	0.0055	1.9e-06	-0.045	0.0055	2.7e-16	-0.074	0.0055	5.5e-41	0.05	0.0055	1.1e-19	0.019	0.0055
	FCRLB_Q6BAA4_OID21193_v1_Oncology	Oncology	Q6BAA4	OID21193	FCRLB	0.12	0.0055	1.9e-110	0.12	0.0055	1.3e-113	-0.014	0.0055	0.0098	0.0081	0.0055	0.14	-0.0058	0.0055	0.29	0.01	0.0055	0.064	-0.0023	0.0055	0.68	0.0026	0.0055	0.64	-0.00081	0.0055	0.88	-0.00071	0.0055	0.9	0.0058	0.0055	0.29	0.0073	0.0055	0.19	0.0056	0.0055	0.31	-0.0019	0.0055	0.73	-0.0014	0.0055
	RASSF2_P50749_OID21194_v1_Oncology	Oncology	P50749	OID21194	RASSF2	0.075	0.0055	1.3e-42	0.077	0.0055	4.7e-44	0.012	0.0055	0.028	-0.00033	0.0055	0.95	0.012	0.0055	0.025	-0.016	0.0055	0.0029	0.011	0.0055	0.041	0.0087	0.0055	0.11	0.019	0.0055	0.00047	0.025	0.0055	7.8e-06	-0.022	0.0055	5.3e-05	-0.045	0.0055	3.1e-16	-0.075	0.0055	4.8e-42	0.046	0.0055	1.2e-16	0.013	0.0055
	CA11_O75493_OID21195_v1_Oncology	Oncology	O75493	OID21195	CA11	0.009	0.0055	0.1	0.009	0.0055	0.1	0.0071	0.0055	0.2	0.00021	0.0055	0.97	0.0056	0.0055	0.31	-0.011	0.0055	0.04	-0.012	0.0055	0.037	-0.0032	0.0055	0.56	0.003	0.0055	0.58	-0.013	0.0055	0.016	-0.0081	0.0055	0.14	0.0068	0.0055	0.22	0.0015	0.0055	0.78	-0.0036	0.0055	0.51	-0.0025	0.0055
	KIR2DL3_P43628_OID21196_v1_Oncology	Oncology	P43628	OID21196	KIR2DL3	0.15	0.0054	7.2e-155	0.15	0.0054	9.8e-156	-0.014	0.0055	0.0086	0.015	0.0055	0.0086	-0.01	0.0055	0.069	0.019	0.0055	0.00059	0.012	0.0055	0.031	-0.014	0.0055	0.012	-0.001	0.0055	0.85	-0.011	0.0055	0.053	0.022	0.0055	6.7e-05	0.0081	0.0055	0.14	0.018	0.0055	0.00087	-0.014	0.0055	0.013	8.2e-05	0.0055
	AKT3_Q9Y243_OID21197_v1_Oncology	Oncology	Q9Y243	OID21197	AKT3	-0.0034	0.0055	0.54	-0.004	0.0055	0.47	0.016	0.0055	0.005	0.0037	0.0056	0.5	0.0094	0.0055	0.089	-0.033	0.0055	1.8e-09	-0.037	0.0055	3.8e-11	0.00089	0.0055	0.87	0.012	0.0055	0.034	-0.0054	0.0055	0.33	0.0045	0.0055	0.42	-0.01	0.0055	0.06	-0.023	0.0055	2.9e-05	0.0083	0.0055	0.13	0.0043	0.0055
	BGN_P21810_OID21198_v1_Oncology	Oncology	P21810	OID21198	BGN	0.023	0.0055	2.3e-05	0.021	0.0055	0.00014	0.0025	0.0055	0.65	-0.0052	0.0055	0.35	0.0002	0.0055	0.97	-0.0061	0.0055	0.27	-0.0059	0.0055	0.29	0.01	0.0055	0.059	-0.0063	0.0055	0.25	0.0064	0.0055	0.24	-0.0013	0.0055	0.82	-0.0051	0.0055	0.35	-0.00042	0.0055	0.94	-0.0042	0.0055	0.44	-0.00016	0.0055
	BTC_P35070_OID21199_v1_Oncology	Oncology	P35070	OID21199	BTC	0.025	0.0055	7.7e-06	0.024	0.0055	9.4e-06	0.0083	0.0055	0.13	4.9e-05	0.0055	0.99	0.006	0.0055	0.28	-0.012	0.0055	0.027	-0.015	0.0055	0.0059	-0.011	0.0055	0.047	0.0023	0.0055	0.67	-0.011	0.0055	0.038	-0.0043	0.0055	0.43	-0.0067	0.0055	0.22	-0.015	0.0055	0.0052	0.012	0.0055	0.036	-0.0014	0.0055
	CCT5_P48643_OID21200_v1_Oncology	Oncology	P48643	OID21200	CCT5	-0.007	0.0055	0.21	-0.0069	0.0055	0.21	0.016	0.0055	0.0029	-0.0033	0.0055	0.55	0.0079	0.0055	0.15	-0.029	0.0055	2.1e-07	-0.025	0.0055	8.2e-06	0.0065	0.0055	0.24	0.005	0.0055	0.37	-0.00051	0.0055	0.93	-0.0051	0.0055	0.35	-0.016	0.0055	0.0032	-0.026	0.0055	3e-06	0.017	0.0055	0.0022	0.0057	0.0055
	KLK12_Q9UKR0_OID21201_v1_Oncology	Oncology	Q9UKR0	OID21201	KLK12	0.0061	0.0055	0.27	0.0067	0.0055	0.22	-0.011	0.0055	0.055	0.0065	0.0055	0.24	-0.0059	0.0055	0.29	0.01	0.0055	0.066	0.0031	0.0055	0.58	-0.0076	0.0055	0.16	-0.0073	0.0055	0.19	-0.0029	0.0055	0.59	0.0048	0.0055	0.39	0.0098	0.0055	0.074	0.011	0.0055	0.051	-0.0079	0.0055	0.15	-0.0064	0.0055
	ARHGAP1_Q07960_OID21202_v1_Oncology	Oncology	Q07960	OID21202	ARHGAP1	-0.043	0.0055	9.1e-15	-0.043	0.0055	6.8e-15	0.015	0.0055	0.0081	0.001	0.0055	0.85	0.0097	0.0055	0.079	-0.029	0.0055	1.2e-07	-0.032	0.0055	9.7e-09	0.00014	0.0055	0.98	0.0027	0.0055	0.62	0.0024	0.0055	0.66	0.004	0.0055	0.47	-0.0082	0.0055	0.14	-0.016	0.0055	0.003	0.015	0.0055	0.0058	0.004	0.0055
	RANGAP1_P46060_OID21203_v1_Oncology	Oncology	P46060	OID21203	RANGAP1	-0.036	0.0055	3.8e-11	-0.037	0.0055	1.5e-11	0.0039	0.0055	0.48	-0.0019	0.0055	0.73	0.0042	0.0055	0.44	-0.0031	0.0055	0.58	-0.0066	0.0055	0.23	0.0051	0.0055	0.35	0.00091	0.0055	0.87	-0.003	0.0055	0.59	0.0014	0.0055	0.8	-0.0036	0.0055	0.52	-0.016	0.0055	0.0028	0.018	0.0055	0.00096	0.001	0.0055
	MAVS_Q7Z434_OID21204_v1_Oncology	Oncology	Q7Z434	OID21204	MAVS	-0.0037	0.0055	0.5	-0.0041	0.0055	0.46	0.022	0.0055	8e-05	-0.0025	0.0055	0.66	0.012	0.0055	0.024	-0.042	0.0055	2.2e-14	-0.039	0.0055	1.2e-12	-0.0014	0.0055	0.79	0.013	0.0055	0.015	-0.0028	0.0055	0.61	0.0063	0.0055	0.25	-0.017	0.0055	0.0017	-0.023	0.0055	2.3e-05	0.0038	0.0055	0.49	-0.0072	0.0055
	ZBTB16_Q05516_OID21205_v1_Oncology	Oncology	Q05516	OID21205	ZBTB16	0.0092	0.0055	0.093	0.0089	0.0055	0.1	0.021	0.0055	0.0001	0.00061	0.0055	0.91	0.0086	0.0055	0.12	-0.047	0.0055	2.8e-17	-0.049	0.0055	8.1e-19	0.0016	0.0055	0.77	0.02	0.0055	0.00034	-0.002	0.0055	0.72	-0.002	0.0055	0.72	-0.018	0.0055	0.00095	-0.027	0.0055	1.4e-06	0.0033	0.0055	0.54	-0.0036	0.0055
	MAEA_Q7L5Y9_OID21206_v1_Oncology	Oncology	Q7L5Y9	OID21206	MAEA	0.019	0.0055	0.0007	0.019	0.0055	0.00063	0.012	0.0055	0.028	-7e-05	0.0055	0.99	0.0056	0.0055	0.31	-0.016	0.0055	0.0045	-0.013	0.0055	0.017	0.0058	0.0055	0.29	0.0016	0.0055	0.77	-0.0013	0.0055	0.81	-0.011	0.0055	0.056	-0.015	0.0055	0.0065	-0.024	0.0055	1.2e-05	0.018	0.0055	0.0012	0.0053	0.0055
	FES_P07332_OID21207_v1_Oncology	Oncology	P07332	OID21207	FES	0.08	0.0055	2.2e-48	0.08	0.0055	4.6e-48	0.0013	0.0055	0.82	0.0046	0.0055	0.4	0.0076	0.0055	0.17	-0.018	0.0055	0.0011	-0.027	0.0055	8e-07	-0.0081	0.0055	0.14	0.0028	0.0055	0.61	-0.0047	0.0055	0.39	0.0028	0.0055	0.61	-0.0014	0.0055	0.8	-0.012	0.0055	0.032	0.015	0.0055	0.0069	0.0023	0.0055
	NTF4_P34130_OID21208_v1_Oncology	Oncology	P34130	OID21208	NTF4	-0.074	0.0055	8.5e-41	-0.072	0.0055	8.7e-39	0.0055	0.0055	0.31	0.0017	0.0055	0.75	0.00041	0.0055	0.94	-0.0057	0.0055	0.3	0.0021	0.0055	0.7	0.0063	0.0055	0.25	0.014	0.0055	0.013	0.0071	0.0055	0.2	-0.0079	0.0055	0.15	-0.0013	0.0055	0.81	-0.0082	0.0055	0.14	0.0071	0.0055	0.19	0.01	0.0055
	CEP20_Q96NB1_OID21209_v1_Oncology	Oncology	Q96NB1	OID21209	CEP20	0.027	0.0055	7e-07	0.027	0.0055	1.1e-06	0.014	0.0055	0.011	0.0015	0.0055	0.78	0.0034	0.0055	0.53	-0.018	0.0055	0.0012	-0.021	0.0055	0.00011	-0.004	0.0055	0.46	0.011	0.0055	0.041	-0.0037	0.0055	0.5	-0.0011	0.0055	0.84	-0.0081	0.0055	0.14	-0.016	0.0055	0.003	0.018	0.0055	0.0013	0.0029	0.0055
	LSM1_O15116_OID21210_v1_Oncology	Oncology	O15116	OID21210	LSM1	-0.014	0.0055	0.0087	-0.014	0.0055	0.0089	0.0038	0.0055	0.49	0.0024	0.0055	0.67	0.011	0.0055	0.048	-0.017	0.0055	0.0017	-0.012	0.0055	0.034	0.01	0.0055	0.067	0.0076	0.0055	0.16	0.0049	0.0055	0.38	0.00079	0.0055	0.89	-0.011	0.0055	0.039	-0.016	0.0055	0.0028	0.0063	0.0055	0.25	0.0039	0.0055
	RUVBL1_Q9Y265_OID21211_v1_Oncology	Oncology	Q9Y265	OID21211	RUVBL1	-0.031	0.0055	2.4e-08	-0.031	0.0055	2.1e-08	0.016	0.0055	0.0031	-0.013	0.0055	0.016	0.0022	0.0055	0.69	-0.0015	0.0055	0.79	-0.0054	0.0055	0.32	0.0017	0.0055	0.76	0.00054	0.0055	0.92	-0.0046	0.0055	0.41	-0.01	0.0055	0.06	0.0045	0.0055	0.42	-0.0062	0.0055	0.26	0.016	0.0055	0.003	0.0083	0.0055
	NFKBIE_O00221_OID21212_v1_Oncology	Oncology	O00221	OID21212	NFKBIE	0.049	0.0055	5.8e-19	0.048	0.0055	1.2e-18	0.01	0.0055	0.07	-0.0037	0.0055	0.5	0.014	0.0055	0.0095	-0.029	0.0055	1.3e-07	-0.024	0.0055	1.3e-05	0.0034	0.0055	0.54	0.012	0.0055	0.028	0.0045	0.0055	0.42	0.0033	0.0055	0.55	-0.02	0.0055	0.00022	-0.042	0.0055	4.1e-14	0.023	0.0055	3.1e-05	0.001	0.0055
	IKZF2_Q9UKS7_OID21213_v1_Oncology	Oncology	Q9UKS7	OID21213	IKZF2	-0.055	0.0055	1.4e-23	-0.055	0.0055	1.8e-23	0.0084	0.0055	0.13	0.0016	0.0055	0.77	0.0077	0.0055	0.16	-0.0066	0.0055	0.23	0.0012	0.0055	0.83	-0.0002	0.0055	0.97	-0.0012	0.0055	0.82	0.0082	0.0055	0.14	-0.0063	0.0055	0.26	-0.011	0.0055	0.053	-0.02	0.0055	0.00033	0.02	0.0055	0.00023	0.0056	0.0055
	SLAMF8_Q9P0V8_OID21214_v1_Oncology	Oncology	Q9P0V8	OID21214	SLAMF8	0.18	0.0054	7.3e-236	0.18	0.0054	2.3e-240	-0.015	0.0055	0.0059	0.0087	0.0055	0.11	-0.0037	0.0055	0.51	0.015	0.0055	0.0081	0.019	0.0055	0.00069	-0.0026	0.0055	0.64	0.006	0.0055	0.28	0.0054	0.0055	0.32	0.0016	0.0055	0.78	0.0038	0.0055	0.49	0.0022	0.0055	0.7	0.0023	0.0055	0.67	-0.013	0.0055
	FCGR2B_P31994_OID21215_v1_Oncology	Oncology	P31994	OID21215	FCGR2B	0.018	0.0055	0.00079	0.018	0.0055	0.0012	0.0022	0.0055	0.69	0.0079	0.0055	0.15	0.0029	0.0055	0.6	-0.0094	0.0055	0.087	-0.017	0.0055	0.0019	0.0031	0.0055	0.57	0.0016	0.0055	0.78	-0.0038	0.0055	0.49	-0.0032	0.0055	0.56	-0.0036	0.0055	0.52	-0.0081	0.0055	0.14	-0.00092	0.0055	0.87	0.01	0.0055
	GFOD2_Q3B7J2_OID21216_v1_Oncology	Oncology	Q3B7J2	OID21216	GFOD2	-0.04	0.0055	3.2e-13	-0.039	0.0055	8.4e-13	0.0063	0.0055	0.25	-0.0023	0.0055	0.68	-0.0022	0.0055	0.7	-0.007	0.0055	0.2	-0.0036	0.0055	0.51	-0.006	0.0055	0.28	-0.00022	0.0055	0.97	0.00037	0.0055	0.95	-0.006	0.0055	0.28	-0.0022	0.0055	0.69	-0.0045	0.0055	0.42	0.0036	0.0055	0.52	0.0062	0.0055
	BIRC2_Q13490_OID21217_v1_Oncology	Oncology	Q13490	OID21217	BIRC2	0.0041	0.0055	0.45	0.0037	0.0055	0.5	0.017	0.0055	0.0021	0.00048	0.0055	0.93	0.0093	0.0055	0.093	-0.034	0.0055	4.2e-10	-0.041	0.0055	9e-14	-0.00086	0.0055	0.88	0.011	0.0055	0.05	-0.0057	0.0055	0.3	0.0052	0.0055	0.35	-0.0084	0.0055	0.13	-0.021	0.0055	0.00011	0.01	0.0055	0.07	0.00083	0.0055
	SFTPA2_Q8IWL1_OID21218_v1_Oncology	Oncology	Q8IWL1	OID21218	SFTPA2	0.1	0.0055	4.9e-78	0.1	0.0055	4.8e-77	-0.0064	0.0055	0.25	0.0027	0.0055	0.62	-0.0019	0.0055	0.73	0.015	0.0055	0.0058	0.021	0.0055	0.00015	0.0039	0.0055	0.48	-0.0013	0.0055	0.82	0.0027	0.0055	0.63	0.025	0.0055	4.6e-06	0.00069	0.0055	0.9	0.011	0.0055	0.057	-0.0053	0.0055	0.34	0.012	0.0055
	STX6_O43752_OID21219_v1_Oncology	Oncology	O43752	OID21219	STX6	-0.0087	0.0055	0.11	-0.0088	0.0055	0.11	0.018	0.0055	0.0015	0.0034	0.0055	0.54	0.0044	0.0055	0.43	-0.032	0.0055	6.6e-09	-0.033	0.0055	2e-09	0.0035	0.0055	0.52	0.0036	0.0055	0.51	-0.0066	0.0055	0.23	0.005	0.0055	0.36	-0.022	0.0055	6.3e-05	-0.028	0.0055	3.9e-07	0.017	0.0055	0.0016	-0.0002	0.0055
	TBL1X_O60907_OID21220_v1_Oncology	Oncology	O60907	OID21220	TBL1X	-0.017	0.0055	0.0015	-0.018	0.0055	0.00083	0.02	0.0055	0.00038	-0.006	0.0055	0.28	0.012	0.0055	0.033	-0.038	0.0055	4.8e-12	-0.041	0.0055	1.1e-13	-0.003	0.0055	0.58	0.011	0.0055	0.05	-0.0043	0.0055	0.44	-0.00027	0.0055	0.96	-0.011	0.0055	0.056	-0.021	0.0055	0.00013	0.0078	0.0055	0.16	-0.0031	0.0055
	PSMA1_P25786_OID21221_v1_Oncology	Oncology	P25786	OID21221	PSMA1	-0.033	0.0055	1.9e-09	-0.033	0.0055	1.4e-09	-0.0011	0.0055	0.84	-0.0023	0.0055	0.68	-0.0017	0.0055	0.76	-0.0017	0.0055	0.75	-0.012	0.0055	0.025	0.0067	0.0055	0.22	-0.003	0.0055	0.58	-0.0018	0.0055	0.74	-0.004	0.0055	0.47	0.0041	0.0055	0.46	-0.0038	0.0055	0.5	0.0041	0.0055	0.45	-0.0025	0.0055
	SH2B3_Q9UQQ2_OID21222_v1_Oncology	Oncology	Q9UQQ2	OID21222	SH2B3	-0.027	0.0055	7.4e-07	-0.027	0.0055	7.2e-07	0.016	0.0055	0.0042	0.002	0.0055	0.71	0.0085	0.0055	0.12	-0.033	0.0055	1.6e-09	-0.035	0.0055	2.8e-10	-0.0042	0.0055	0.44	0.014	0.0055	0.012	-0.0051	0.0055	0.36	0.0033	0.0055	0.55	-0.01	0.0055	0.069	-0.02	0.0055	0.00022	0.0048	0.0055	0.39	-0.0028	0.0055
	NDUFS6_O75380_OID21224_v1_Oncology	Oncology	O75380	OID21224	NDUFS6	0.085	0.0055	3.5e-54	0.085	0.0055	7.2e-54	-0.0017	0.0055	0.75	0.0056	0.0055	0.31	-0.00033	0.0055	0.95	-0.0011	0.0055	0.84	-0.023	0.0055	3.3e-05	4e-05	0.0055	0.99	0.00097	0.0055	0.86	-0.01	0.0055	0.06	0.012	0.0055	0.024	0.0043	0.0055	0.44	0.00075	0.0055	0.89	0.0084	0.0055	0.13	0.0075	0.0055
	PRKRA_O75569_OID21225_v1_Oncology	Oncology	O75569	OID21225	PRKRA	0.042	0.0055	1.8e-14	0.042	0.0055	3.3e-14	0.019	0.0055	0.00063	-0.00025	0.0055	0.96	0.0092	0.0055	0.097	-0.027	0.0055	8e-07	-0.021	0.0055	9.6e-05	-0.0014	0.0055	0.8	0.012	0.0055	0.023	0.0058	0.0055	0.29	-0.0035	0.0055	0.52	-0.021	0.0055	0.0001	-0.034	0.0055	1e-09	0.018	0.0055	0.00078	0.0022	0.0055
	DDX58_O95786_OID21226_v1_Oncology	Oncology	O95786	OID21226	DDX58	0.041	0.0055	7.1e-14	0.042	0.0055	2.3e-14	0.012	0.0055	0.033	-0.0072	0.0055	0.19	0.0089	0.0055	0.11	-0.01	0.0055	0.065	0.0056	0.0055	0.31	0.008	0.0055	0.15	0.0059	0.0055	0.28	0.011	0.0055	0.047	-0.0038	0.0055	0.49	-0.02	0.0055	0.00038	-0.035	0.0055	1.3e-10	0.025	0.0055	5.5e-06	0.01	0.0055
	NAMPT_P43490_OID21227_v1_Oncology	Oncology	P43490	OID21227	NAMPT	0.014	0.0055	0.011	0.015	0.0055	0.0075	0.015	0.0055	0.0081	-0.0086	0.0055	0.12	0.014	0.0055	0.011	-0.013	0.0055	0.022	0.0065	0.0055	0.24	0.013	0.0055	0.022	0.011	0.0055	0.05	0.011	0.0055	0.039	-0.023	0.0055	3.1e-05	-0.03	0.0055	4.1e-08	-0.045	0.0055	5.5e-16	0.029	0.0055	1e-07	0.0055	0.0055
	CLEC6A_Q6EIG7_OID21228_v1_Oncology	Oncology	Q6EIG7	OID21228	CLEC6A	0.12	0.0055	3.9e-108	0.12	0.0055	1.7e-112	-0.0057	0.0055	0.3	0.0052	0.0055	0.35	0.0019	0.0055	0.73	0.01	0.0055	0.063	0.013	0.0055	0.015	0.0079	0.0055	0.15	0.0038	0.0055	0.49	0.0009	0.0055	0.87	0.0069	0.0055	0.21	-0.00052	0.0055	0.92	-0.0008	0.0055	0.88	0.0015	0.0055	0.78	-0.0071	0.0055
	SUGT1_Q9Y2Z0_OID21229_v1_Oncology	Oncology	Q9Y2Z0	OID21229	SUGT1	-0.0057	0.0055	0.3	-0.0062	0.0055	0.26	0.016	0.0055	0.0028	0.00037	0.0055	0.95	0.0088	0.0055	0.11	-0.03	0.0055	6.4e-08	-0.032	0.0055	7.1e-09	-0.00082	0.0055	0.88	0.0073	0.0055	0.18	-0.0018	0.0055	0.75	0.0023	0.0055	0.68	-0.012	0.0055	0.032	-0.021	0.0055	0.00016	0.013	0.0055	0.019	0.00095	0.0055
	CHAC2_Q8WUX2_OID21230_v1_Oncology	Oncology	Q8WUX2	OID21230	CHAC2	-0.0022	0.0055	0.69	-0.002	0.0055	0.72	0.013	0.0055	0.021	0.0049	0.0055	0.37	0.0084	0.0055	0.13	-0.019	0.0055	0.00064	-0.0095	0.0055	0.083	-0.00024	0.0055	0.97	0.013	0.0055	0.019	0.0052	0.0055	0.34	-0.013	0.0055	0.015	-0.011	0.0055	0.047	-0.028	0.0055	5.4e-07	0.02	0.0055	0.0003	-0.0019	0.0055
	GNE_Q9Y223_OID21231_v1_Oncology	Oncology	Q9Y223	OID21231	GNE	-0.0055	0.0055	0.32	-0.0056	0.0055	0.31	0.014	0.0055	0.0093	-0.0014	0.0055	0.8	0.0075	0.0055	0.18	-0.032	0.0055	5.8e-09	-0.035	0.0055	2.8e-10	-0.0038	0.0055	0.49	0.012	0.0055	0.024	-0.0037	0.0055	0.5	-0.0003	0.0055	0.96	-0.0097	0.0055	0.078	-0.024	0.0055	1.7e-05	0.011	0.0055	0.042	-0.001	0.0055
	TP53_P04637_OID21232_v1_Oncology	Oncology	P04637	OID21232	TP53	-0.0055	0.0055	0.32	-0.0059	0.0055	0.28	0.0049	0.0055	0.37	0.0054	0.0055	0.33	0.0062	0.0055	0.26	-0.023	0.0055	2.5e-05	-0.031	0.0055	2.1e-08	0.0051	0.0055	0.35	0.0082	0.0055	0.13	-0.007	0.0055	0.2	0.0032	0.0055	0.56	-0.0092	0.0055	0.096	-0.021	0.0055	0.00014	0.0066	0.0055	0.23	0.011	0.0055
	FMR1_Q06787_OID21233_v1_Oncology	Oncology	Q06787	OID21233	FMR1	-0.0018	0.0055	0.74	-0.0019	0.0055	0.74	0.011	0.0055	0.049	0.005	0.0055	0.37	0.0082	0.0055	0.14	-0.023	0.0055	2.6e-05	-0.026	0.0055	3.3e-06	0.0027	0.0055	0.62	0.0072	0.0055	0.19	-0.00072	0.0055	0.9	0.0025	0.0055	0.65	-0.015	0.0055	0.0066	-0.016	0.0055	0.0035	0.0053	0.0055	0.33	0.013	0.0055
	AIF1_P55008_OID21234_v1_Oncology	Oncology	P55008	OID21234	AIF1	0.029	0.0055	1.5e-07	0.029	0.0055	2.2e-07	0.0071	0.0055	0.2	-0.00074	0.0055	0.89	0.0049	0.0055	0.37	-0.015	0.0055	0.0064	-0.018	0.0055	0.0012	-0.0045	0.0055	0.41	0.013	0.0055	0.016	-0.0023	0.0055	0.68	-0.0067	0.0055	0.22	-0.012	0.0055	0.031	-0.027	0.0055	8.4e-07	0.02	0.0055	0.00025	0.0055	0.0055
	NPTN_Q9Y639_OID21235_v1_Oncology	Oncology	Q9Y639	OID21235	NPTN	0.045	0.0055	5.2e-16	0.042	0.0055	2e-14	0.0022	0.0055	0.69	-0.006	0.0055	0.28	0.0053	0.0055	0.33	-0.004	0.0055	0.47	-0.0079	0.0055	0.15	-0.0015	0.0055	0.78	0.0056	0.0055	0.31	-0.019	0.0055	0.00057	-0.0096	0.0055	0.082	3.2e-05	0.0055	1	-0.00044	0.0055	0.94	0.00083	0.0055	0.88	0.005	0.0055
	MED18_Q9BUE0_OID21236_v1_Oncology	Oncology	Q9BUE0	OID21236	MED18	-0.013	0.0055	0.022	-0.013	0.0055	0.018	0.018	0.0055	0.00092	-0.0024	0.0055	0.67	0.01	0.0055	0.069	-0.03	0.0055	3.6e-08	-0.03	0.0055	3.3e-08	-0.0033	0.0055	0.55	0.011	0.0055	0.043	-0.0053	0.0055	0.34	0.0042	0.0055	0.45	-0.012	0.0055	0.027	-0.023	0.0055	2.9e-05	0.012	0.0055	0.029	-0.0034	0.0055
	TNF_P01375_OID21237_v1_Oncology	Oncology	P01375	OID21237	TNF	0.19	0.0054	3.4e-272	0.19	0.0054	4.7e-273	-0.00077	0.0055	0.89	0.0069	0.0055	0.22	0.0056	0.0055	0.31	0.0093	0.0055	0.092	0.013	0.0055	0.019	0.0025	0.0055	0.65	0.0075	0.0055	0.17	0.0077	0.0055	0.16	0.011	0.0055	0.054	-0.005	0.0055	0.37	-0.00079	0.0055	0.89	-0.0013	0.0055	0.81	-0.0092	0.0055
	CDC27_P30260_OID21238_v1_Oncology	Oncology	P30260	OID21238	CDC27	0.0022	0.0055	0.68	0.0022	0.0055	0.69	0.024	0.0055	1.9e-05	-0.0012	0.0055	0.83	0.011	0.0055	0.043	-0.043	0.0055	1.1e-14	-0.042	0.0055	2.7e-14	0.0076	0.0055	0.17	0.016	0.0055	0.0034	0.0055	0.0055	0.32	-0.00095	0.0055	0.86	-0.02	0.0055	0.00021	-0.031	0.0055	2.7e-08	0.012	0.0055	0.032	-0.0039	0.0055
	FLI1_Q01543_OID21239_v1_Oncology	Oncology	Q01543	OID21239	FLI1	0.0032	0.0055	0.56	0.0025	0.0055	0.65	0.013	0.0055	0.016	0.0011	0.0055	0.84	0.0089	0.0055	0.11	-0.024	0.0055	1.1e-05	-0.027	0.0055	1.2e-06	-0.0068	0.0055	0.21	0.011	0.0055	0.046	-0.005	0.0055	0.37	0.0042	0.0055	0.45	-0.012	0.0055	0.03	-0.021	0.0055	0.0001	0.014	0.0055	0.0093	0.0072	0.0055
	STXBP3_O00186_OID21240_v1_Oncology	Oncology	O00186	OID21240	STXBP3	0.014	0.0055	0.014	0.013	0.0055	0.02	0.02	0.0055	0.0004	-0.0019	0.0055	0.73	0.01	0.0055	0.065	-0.035	0.0055	2.4e-10	-0.037	0.0055	1.9e-11	0.0048	0.0055	0.38	0.005	0.0055	0.36	-0.0029	0.0055	0.6	0.0022	0.0055	0.69	-0.014	0.0055	0.0093	-0.024	0.0055	1e-05	0.019	0.0055	0.00051	0.0077	0.0055
	CEP85_Q6P2H3_OID21241_v1_Oncology	Oncology	Q6P2H3	OID21241	CEP85	0.0058	0.0055	0.29	0.0058	0.0055	0.29	0.023	0.0055	3.5e-05	0.0024	0.0055	0.67	0.013	0.0055	0.016	-0.036	0.0055	8.9e-11	-0.031	0.0055	2.7e-08	0.0015	0.0055	0.78	0.018	0.0055	0.0013	0.0017	0.0055	0.76	-0.0088	0.0055	0.11	-0.026	0.0055	2.6e-06	-0.041	0.0055	1.1e-13	0.018	0.0055	0.00079	0.0017	0.0055
	GSTA3_Q16772_OID21242_v1_Oncology	Oncology	Q16772	OID21242	GSTA3	0.079	0.0055	4.8e-47	0.078	0.0055	2.8e-45	-0.0038	0.0055	0.49	0.0022	0.0055	0.7	0.0044	0.0055	0.43	0.012	0.0055	0.025	0.0088	0.0055	0.11	-0.012	0.0055	0.028	0.0095	0.0055	0.086	-0.0033	0.0055	0.54	-0.0075	0.0055	0.18	0.0013	0.0055	0.81	0.0022	0.0055	0.69	0.0092	0.0055	0.094	0.0016	0.0055
	AGR3_Q8TD06_OID21243_v1_Oncology	Oncology	Q8TD06	OID21243	AGR3	0.078	0.0055	4.3e-46	0.077	0.0055	2.3e-44	0.0042	0.0055	0.44	0.0054	0.0055	0.33	0.0047	0.0055	0.39	-0.00089	0.0055	0.87	-0.012	0.0055	0.028	-0.0063	0.0055	0.26	-0.0018	0.0055	0.75	-0.0092	0.0055	0.095	0.019	0.0055	0.00069	0.0032	0.0055	0.56	0.00088	0.0055	0.87	0.0014	0.0055	0.79	0.0017	0.0055
	AKR1B1_P15121_OID21244_v1_Oncology	Oncology	P15121	OID21244	AKR1B1	-0.0032	0.0055	0.56	-0.0034	0.0055	0.54	0.016	0.0055	0.0035	0.0034	0.0055	0.54	0.0052	0.0055	0.35	-0.021	0.0055	0.00014	-0.016	0.0055	0.0031	-0.0043	0.0055	0.43	0.0033	0.0055	0.54	0.0031	0.0055	0.57	0.002	0.0055	0.72	-0.012	0.0055	0.033	-0.021	0.0055	0.00015	0.014	0.0055	0.013	0.0004	0.0055
	CEACAM3_P40198_OID21245_v1_Oncology	Oncology	P40198	OID21245	CEACAM3	-0.00077	0.0055	0.89	-0.002	0.0055	0.72	-0.0036	0.0055	0.51	-0.0033	0.0055	0.55	-0.0092	0.0055	0.095	0.0051	0.0055	0.35	0.0078	0.0055	0.16	0.0023	0.0055	0.68	-0.0053	0.0055	0.34	-0.00091	0.0055	0.87	-0.0058	0.0055	0.3	0.00028	0.0055	0.96	-0.0098	0.0055	0.076	0.004	0.0055	0.46	0.0024	0.0055
	ATG4A_Q8WYN0_OID21246_v1_Oncology	Oncology	Q8WYN0	OID21246	ATG4A	-0.015	0.0055	0.0075	-0.014	0.0055	0.01	0.014	0.0055	0.012	-0.0063	0.0055	0.26	0.0061	0.0055	0.27	-0.012	0.0055	0.03	0.00067	0.0055	0.9	0.0041	0.0055	0.46	0.0064	0.0055	0.24	0.0065	0.0055	0.24	-0.017	0.0055	0.002	-0.005	0.0055	0.36	-0.017	0.0055	0.0016	0.018	0.0055	0.00083	0.0043	0.0055
	GFAP_P14136_OID21247_v1_Oncology	Oncology	P14136	OID21247	GFAP	0.39	0.0051	0	0.4	0.0051	0	-0.0032	0.0055	0.56	0.017	0.0055	0.0017	-0.0073	0.0055	0.18	-0.0053	0.0055	0.34	-0.016	0.0055	0.0029	-0.00082	0.0055	0.88	-0.0054	0.0055	0.32	-0.0057	0.0055	0.3	-0.0056	0.0055	0.31	-0.0055	0.0055	0.32	-0.0051	0.0055	0.35	0.0096	0.0055	0.081	0.0083	0.0055
	LHB_P01229_OID21248_v1_Oncology	Oncology	P01229	OID21248	LHB	0.11	0.0055	4.1e-92	0.11	0.0055	1.7e-88	-0.00016	0.0055	0.98	0.0031	0.0055	0.58	-0.00022	0.0055	0.97	0.00034	0.0055	0.95	-0.012	0.0055	0.03	0.0082	0.0055	0.13	-0.0069	0.0055	0.21	-0.0029	0.0055	0.6	-0.0032	0.0055	0.56	-0.0022	0.0055	0.69	-0.007	0.0055	0.21	0.01	0.0055	0.064	0.0055	0.0055
	CRACR2A_Q9BSW2_OID21249_v1_Oncology	Oncology	Q9BSW2	OID21249	CRACR2A	-0.0059	0.0055	0.28	-0.0057	0.0055	0.3	0.026	0.0055	2.3e-06	-0.0077	0.0055	0.16	0.014	0.0055	0.013	-0.039	0.0055	2.3e-12	-0.028	0.0055	5.2e-07	-0.0027	0.0055	0.62	0.014	0.0055	0.0097	-0.0015	0.0055	0.79	-0.0075	0.0055	0.17	-0.027	0.0055	6.7e-07	-0.037	0.0055	1.5e-11	0.017	0.0055	0.0018	-0.0055	0.0055
	BAIAP2_Q9UQB8_OID21250_v1_Oncology	Oncology	Q9UQB8	OID21250	BAIAP2	0.036	0.0055	5.2e-11	0.036	0.0055	4.9e-11	-0.0044	0.0055	0.42	0.0043	0.0055	0.44	0.003	0.0055	0.58	0.0079	0.0055	0.15	0.0039	0.0055	0.48	-0.0061	0.0055	0.26	0.011	0.0055	0.05	-0.0094	0.0055	0.089	-0.0022	0.0055	0.68	-0.0028	0.0055	0.61	-0.0025	0.0055	0.65	0.0022	0.0055	0.69	0.0052	0.0055
	LYPD8_Q6UX82_OID21251_v1_Oncology	Oncology	Q6UX82	OID21251	LYPD8	0.066	0.0055	1.7e-33	0.065	0.0055	1.8e-32	0.011	0.0055	0.051	-0.0024	0.0055	0.66	0.0074	0.0055	0.18	-0.00098	0.0055	0.86	-0.0047	0.0055	0.39	-0.0046	0.0055	0.4	-0.0069	0.0055	0.21	-0.012	0.0055	0.036	0.011	0.0055	0.053	-0.00097	0.0055	0.86	0.0045	0.0055	0.41	-0.0077	0.0055	0.16	0.01	0.0055
	EGFL7_Q9UHF1_OID21252_v1_Oncology	Oncology	Q9UHF1	OID21252	EGFL7	0.21	0.0054	0	0.21	0.0054	0	-0.0092	0.0055	0.095	0.012	0.0055	0.028	-0.0051	0.0055	0.36	0.012	0.0055	0.027	-0.001	0.0055	0.85	-0.0032	0.0055	0.57	-0.0022	0.0055	0.7	-0.018	0.0055	0.0014	0.00058	0.0055	0.92	0.01	0.0055	0.068	0.014	0.0055	0.0098	0.011	0.0055	0.048	0.0034	0.0055
	MAP3K5_Q99683_OID21253_v1_Oncology	Oncology	Q99683	OID21253	MAP3K5	-0.0011	0.0055	0.84	-0.0019	0.0055	0.73	0.022	0.0055	6.4e-05	-0.002	0.0055	0.72	0.015	0.0055	0.008	-0.042	0.0055	1.3e-14	-0.037	0.0055	1.9e-11	0.0012	0.0055	0.82	0.012	0.0055	0.024	-0.0022	0.0055	0.69	-0.0024	0.0055	0.67	-0.028	0.0055	5.8e-07	-0.036	0.0055	1e-10	0.015	0.0055	0.0078	-0.0079	0.0055
	SLAMF6_Q96DU3_OID21254_v1_Oncology	Oncology	Q96DU3	OID21254	SLAMF6	0.05	0.0055	4.9e-20	0.05	0.0055	7.5e-20	-0.0061	0.0055	0.27	0.01	0.0055	0.062	0.0063	0.0055	0.26	0.003	0.0055	0.58	0.0032	0.0055	0.56	-0.0085	0.0055	0.12	0.01	0.0055	0.057	-0.013	0.0055	0.021	0.0011	0.0055	0.84	-0.002	0.0055	0.71	-0.0016	0.0055	0.77	-0.0027	0.0055	0.62	-0.0014	0.0055
[truncated: 388 more rows]
[truncated: 40 more columns]
